# Supplementary material for: Genome-wide expression analysis of LBD genes in tomato (Solanum lycopersicum L.) under different light conditions
Source: Plant Signal Behav. 2023 Dec 7;18(1):2290414. doi: 10.1080/15592324.2023.2290414 (PMC10732681; doi:10.1080/15592324.2023.2290414)
Supplement: Table S1 TF prediction results from iTAK program.xlsx [file KPSB_A_2290414_SM1439.xlsx]

## Sheet: Sheet1
Gene ID	TF type	TF family
Solyc01g044520.2.1	LBD	LBD
Solyc01g091400.3.1	LBD	LBD
Solyc01g091420.2.1	LBD	LBD
Solyc01g098220.2.1	LBD	LBD
Solyc01g107190.3.1	LBD	LBD
Solyc01g109240.3.1	LBD	LBD
Solyc02g065150.2.1	LBD	LBD
Solyc02g067800.4.1	LBD	LBD
Solyc02g069440.3.1	LBD	LBD
Solyc02g077380.2.1	LBD	LBD
Solyc02g085910.4.1	LBD	LBD
Solyc02g086480.1.1	LBD	LBD
Solyc02g087570.1.1	LBD	LBD
Solyc02g090410.4.1	LBD	LBD
Solyc02g092550.3.1	LBD	LBD
Solyc03g063140.4.1	LBD	LBD
Solyc03g095940.1.1	LBD	LBD
Solyc03g112430.1.1	LBD	LBD
Solyc03g113360.4.1	LBD	LBD
Solyc03g119530.3.1	LBD	LBD
Solyc04g050010.2.1	LBD	LBD
Solyc04g077990.3.1	LBD	LBD
Solyc05g009320.4.1	LBD	LBD
Solyc05g048740.3.1	LBD	LBD
Solyc06g005090.3.1	LBD	LBD
Solyc06g007390.4.1	LBD	LBD
Solyc06g050430.3.1	LBD	LBD
Solyc06g050950.3.1	LBD	LBD
Solyc06g062630.2.1	LBD	LBD
Solyc06g064540.3.1	LBD	LBD
Solyc06g071660.3.1	LBD	LBD
Solyc06g075330.3.1	LBD	LBD
Solyc06g082310.3.1	LBD	LBD
Solyc06g082430.2.1	LBD	LBD
Solyc06g082770.3.1	LBD	LBD
Solyc06g083930.2.1	LBD	LBD
Solyc08g065130.3.1	LBD	LBD
Solyc09g010485.1.1	LBD	LBD
Solyc09g010490.3.1	LBD	LBD
Solyc09g010495.1.1	LBD	LBD
Solyc09g014646.1.1	LBD	LBD
Solyc09g014647.1.1	LBD	LBD
Solyc09g014648.1.1	LBD	LBD
Solyc09g014649.1.1	LBD	LBD
Solyc09g014690.3.1	LBD	LBD
Solyc09g014700.3.1	LBD	LBD
Solyc09g014705.1.1	LBD	LBD
Solyc09g018185.1.1	LBD	LBD
Solyc09g066260.4.1	LBD	LBD
Solyc09g066270.3.1	LBD	LBD
Solyc09g150107.1.1	LBD	LBD
Solyc11g008830.2.1	LBD	LBD
Solyc11g045530.3.1	LBD	LBD
Solyc11g072470.3.1	LBD	LBD
Solyc12g010810.1.1	LBD	LBD
Solyc12g100150.2.1	LBD	LBD
Solyc01g102750.3.1	Alfin-like	Alfin-like
Solyc01g102760.3.1	Alfin-like	Alfin-like
Solyc06g051420.3.1	Alfin-like	Alfin-like
Solyc06g062850.3.1	Alfin-like	Alfin-like
Solyc07g041190.3.1	Alfin-like	Alfin-like
Solyc09g005360.3.1	Alfin-like	Alfin-like
Solyc10g076690.2.1	Alfin-like	Alfin-like
Solyc10g085180.2.1	Alfin-like	Alfin-like
Solyc12g096040.3.1	Alfin-like	Alfin-like
Solyc01g008890.4.1	AP2/ERF-AP2	AP2/ERF->AP2/ERF-AP2
Solyc01g096860.3.1	AP2/ERF-AP2	AP2/ERF->AP2/ERF-AP2
Solyc02g064960.3.1	AP2/ERF-AP2	AP2/ERF->AP2/ERF-AP2
Solyc02g092050.3.1	AP2/ERF-AP2	AP2/ERF->AP2/ERF-AP2
Solyc02g093150.3.1	AP2/ERF-AP2	AP2/ERF->AP2/ERF-AP2
Solyc03g044300.3.1	AP2/ERF-AP2	AP2/ERF->AP2/ERF-AP2
Solyc03g117720.3.1	AP2/ERF-AP2	AP2/ERF->AP2/ERF-AP2
Solyc04g009450.1.1	AP2/ERF-AP2	AP2/ERF->AP2/ERF-AP2
Solyc04g077490.3.1	AP2/ERF-AP2	AP2/ERF->AP2/ERF-AP2
Solyc05g051380.4.1	AP2/ERF-AP2	AP2/ERF->AP2/ERF-AP2
Solyc06g066390.3.1	AP2/ERF-AP2	AP2/ERF->AP2/ERF-AP2
Solyc06g075510.4.1	AP2/ERF-AP2	AP2/ERF->AP2/ERF-AP2
Solyc07g018290.4.1	AP2/ERF-AP2	AP2/ERF->AP2/ERF-AP2
Solyc08g081650.3.1	AP2/ERF-AP2	AP2/ERF->AP2/ERF-AP2
Solyc08g081670.3.1	AP2/ERF-AP2	AP2/ERF->AP2/ERF-AP2
Solyc10g084340.2.1	AP2/ERF-AP2	AP2/ERF->AP2/ERF-AP2
Solyc11g008560.2.1	AP2/ERF-AP2	AP2/ERF->AP2/ERF-AP2
Solyc11g010710.2.1	AP2/ERF-AP2	AP2/ERF->AP2/ERF-AP2
Solyc11g061750.2.1	AP2/ERF-AP2	AP2/ERF->AP2/ERF-AP2
Solyc12g010490.3.1	AP2/ERF-AP2	AP2/ERF->AP2/ERF-AP2
Solyc01g005630.3.1	AP2/ERF-ERF	AP2/ERF->AP2/ERF-ERF
Solyc01g008880.3.1	AP2/ERF-ERF	AP2/ERF->AP2/ERF-ERF
Solyc01g009440.3.1	AP2/ERF-ERF	AP2/ERF->AP2/ERF-ERF
Solyc01g014720.3.1	AP2/ERF-ERF	AP2/ERF->AP2/ERF-ERF
Solyc01g057080.1.1	AP2/ERF-ERF	AP2/ERF->AP2/ERF-ERF
Solyc01g065980.4.1	AP2/ERF-ERF	AP2/ERF->AP2/ERF-ERF
Solyc01g067540.2.1	AP2/ERF-ERF	AP2/ERF->AP2/ERF-ERF
Solyc01g090300.2.1	AP2/ERF-ERF	AP2/ERF->AP2/ERF-ERF
Solyc01g090310.3.1	AP2/ERF-ERF	AP2/ERF->AP2/ERF-ERF
Solyc01g090340.3.1	AP2/ERF-ERF	AP2/ERF->AP2/ERF-ERF
Solyc01g090345.1.1	AP2/ERF-ERF	AP2/ERF->AP2/ERF-ERF
Solyc01g090370.3.1	AP2/ERF-ERF	AP2/ERF->AP2/ERF-ERF
Solyc01g090560.4.1	AP2/ERF-ERF	AP2/ERF->AP2/ERF-ERF
Solyc01g091760.3.1	AP2/ERF-ERF	AP2/ERF->AP2/ERF-ERF
Solyc01g095500.3.1	AP2/ERF-ERF	AP2/ERF->AP2/ERF-ERF
Solyc01g108240.3.1	AP2/ERF-ERF	AP2/ERF->AP2/ERF-ERF
Solyc02g067020.1.1	AP2/ERF-ERF	AP2/ERF->AP2/ERF-ERF
Solyc02g077360.1.1	AP2/ERF-ERF	AP2/ERF->AP2/ERF-ERF
Solyc02g077370.1.1	AP2/ERF-ERF	AP2/ERF->AP2/ERF-ERF
Solyc02g077810.1.1	AP2/ERF-ERF	AP2/ERF->AP2/ERF-ERF
Solyc02g077840.2.1	AP2/ERF-ERF	AP2/ERF->AP2/ERF-ERF
Solyc02g090770.1.1	AP2/ERF-ERF	AP2/ERF->AP2/ERF-ERF
Solyc02g090790.1.1	AP2/ERF-ERF	AP2/ERF->AP2/ERF-ERF
Solyc02g090800.1.1	AP2/ERF-ERF	AP2/ERF->AP2/ERF-ERF
Solyc02g093130.3.1	AP2/ERF-ERF	AP2/ERF->AP2/ERF-ERF
Solyc03g005500.1.1	AP2/ERF-ERF	AP2/ERF->AP2/ERF-ERF
Solyc03g005510.2.1	AP2/ERF-ERF	AP2/ERF->AP2/ERF-ERF
Solyc03g005520.1.1	AP2/ERF-ERF	AP2/ERF->AP2/ERF-ERF
Solyc03g006320.1.1	AP2/ERF-ERF	AP2/ERF->AP2/ERF-ERF
Solyc03g007460.3.1	AP2/ERF-ERF	AP2/ERF->AP2/ERF-ERF
Solyc03g026270.3.1	AP2/ERF-ERF	AP2/ERF->AP2/ERF-ERF
Solyc03g026280.3.1	AP2/ERF-ERF	AP2/ERF->AP2/ERF-ERF
Solyc03g093540.1.1	AP2/ERF-ERF	AP2/ERF->AP2/ERF-ERF
Solyc03g093550.1.1	AP2/ERF-ERF	AP2/ERF->AP2/ERF-ERF
Solyc03g093560.1.1	AP2/ERF-ERF	AP2/ERF->AP2/ERF-ERF
Solyc03g093610.1.1	AP2/ERF-ERF	AP2/ERF->AP2/ERF-ERF
Solyc03g095973.1.1	AP2/ERF-ERF	AP2/ERF->AP2/ERF-ERF
Solyc03g095977.1.1	AP2/ERF-ERF	AP2/ERF->AP2/ERF-ERF
Solyc03g114440.1.1	AP2/ERF-ERF	AP2/ERF->AP2/ERF-ERF
Solyc03g116610.3.1	AP2/ERF-ERF	AP2/ERF->AP2/ERF-ERF
Solyc03g117130.3.1	AP2/ERF-ERF	AP2/ERF->AP2/ERF-ERF
Solyc03g117230.1.1	AP2/ERF-ERF	AP2/ERF->AP2/ERF-ERF
Solyc03g118190.4.1	AP2/ERF-ERF	AP2/ERF->AP2/ERF-ERF
Solyc03g119580.1.1	AP2/ERF-ERF	AP2/ERF->AP2/ERF-ERF
Solyc03g119800.3.1	AP2/ERF-ERF	AP2/ERF->AP2/ERF-ERF
Solyc03g120840.3.1	AP2/ERF-ERF	AP2/ERF->AP2/ERF-ERF
Solyc03g123430.4.1	AP2/ERF-ERF	AP2/ERF->AP2/ERF-ERF
Solyc03g123500.4.1	AP2/ERF-ERF	AP2/ERF->AP2/ERF-ERF
Solyc03g124110.2.1	AP2/ERF-ERF	AP2/ERF->AP2/ERF-ERF
Solyc04g007170.3.1	AP2/ERF-ERF	AP2/ERF->AP2/ERF-ERF
Solyc04g012050.3.1	AP2/ERF-ERF	AP2/ERF->AP2/ERF-ERF
Solyc04g014530.1.1	AP2/ERF-ERF	AP2/ERF->AP2/ERF-ERF
Solyc04g049800.3.1	AP2/ERF-ERF	AP2/ERF->AP2/ERF-ERF
Solyc04g050750.2.1	AP2/ERF-ERF	AP2/ERF->AP2/ERF-ERF
Solyc04g051360.3.1	AP2/ERF-ERF	AP2/ERF->AP2/ERF-ERF
Solyc04g054910.4.1	AP2/ERF-ERF	AP2/ERF->AP2/ERF-ERF
Solyc04g071770.3.1	AP2/ERF-ERF	AP2/ERF->AP2/ERF-ERF
Solyc04g072300.1.1	AP2/ERF-ERF	AP2/ERF->AP2/ERF-ERF
Solyc04g072900.1.1	AP2/ERF-ERF	AP2/ERF->AP2/ERF-ERF
Solyc04g078640.3.1	AP2/ERF-ERF	AP2/ERF->AP2/ERF-ERF
Solyc04g080910.1.1	AP2/ERF-ERF	AP2/ERF->AP2/ERF-ERF
Solyc05g013540.1.1	AP2/ERF-ERF	AP2/ERF->AP2/ERF-ERF
Solyc05g050790.3.1	AP2/ERF-ERF	AP2/ERF->AP2/ERF-ERF
Solyc05g050830.3.1	AP2/ERF-ERF	AP2/ERF->AP2/ERF-ERF
Solyc05g051180.3.1	AP2/ERF-ERF	AP2/ERF->AP2/ERF-ERF
Solyc05g051200.1.1	AP2/ERF-ERF	AP2/ERF->AP2/ERF-ERF
Solyc05g052030.1.1	AP2/ERF-ERF	AP2/ERF->AP2/ERF-ERF
Solyc05g052040.1.1	AP2/ERF-ERF	AP2/ERF->AP2/ERF-ERF
Solyc05g052050.1.1	AP2/ERF-ERF	AP2/ERF->AP2/ERF-ERF
Solyc05g052410.3.1	AP2/ERF-ERF	AP2/ERF->AP2/ERF-ERF
Solyc06g035700.1.1	AP2/ERF-ERF	AP2/ERF->AP2/ERF-ERF
Solyc06g050520.3.1	AP2/ERF-ERF	AP2/ERF->AP2/ERF-ERF
Solyc06g051840.1.1	AP2/ERF-ERF	AP2/ERF->AP2/ERF-ERF
Solyc06g054630.3.1	AP2/ERF-ERF	AP2/ERF->AP2/ERF-ERF
Solyc06g063070.3.1	AP2/ERF-ERF	AP2/ERF->AP2/ERF-ERF
Solyc06g065820.3.1	AP2/ERF-ERF	AP2/ERF->AP2/ERF-ERF
Solyc06g066540.1.1	AP2/ERF-ERF	AP2/ERF->AP2/ERF-ERF
Solyc06g068360.3.1	AP2/ERF-ERF	AP2/ERF->AP2/ERF-ERF
Solyc06g068570.4.1	AP2/ERF-ERF	AP2/ERF->AP2/ERF-ERF
Solyc06g068830.2.1	AP2/ERF-ERF	AP2/ERF->AP2/ERF-ERF
Solyc06g082590.1.1	AP2/ERF-ERF	AP2/ERF->AP2/ERF-ERF
Solyc07g042230.1.1	AP2/ERF-ERF	AP2/ERF->AP2/ERF-ERF
Solyc07g049490.3.1	AP2/ERF-ERF	AP2/ERF->AP2/ERF-ERF
Solyc07g053740.1.1	AP2/ERF-ERF	AP2/ERF->AP2/ERF-ERF
Solyc07g054220.1.1	AP2/ERF-ERF	AP2/ERF->AP2/ERF-ERF
Solyc07g064890.1.1	AP2/ERF-ERF	AP2/ERF->AP2/ERF-ERF
Solyc08g007230.3.1	AP2/ERF-ERF	AP2/ERF->AP2/ERF-ERF
Solyc08g007820.1.1	AP2/ERF-ERF	AP2/ERF->AP2/ERF-ERF
Solyc08g007830.1.1	AP2/ERF-ERF	AP2/ERF->AP2/ERF-ERF
Solyc08g007835.1.1	AP2/ERF-ERF	AP2/ERF->AP2/ERF-ERF
Solyc08g008305.1.1	AP2/ERF-ERF	AP2/ERF->AP2/ERF-ERF
Solyc08g066660.1.1	AP2/ERF-ERF	AP2/ERF->AP2/ERF-ERF
Solyc08g076380.3.1	AP2/ERF-ERF	AP2/ERF->AP2/ERF-ERF
Solyc08g078170.1.1	AP2/ERF-ERF	AP2/ERF->AP2/ERF-ERF
Solyc08g078180.1.1	AP2/ERF-ERF	AP2/ERF->AP2/ERF-ERF
Solyc08g078190.2.1	AP2/ERF-ERF	AP2/ERF->AP2/ERF-ERF
Solyc08g078410.2.1	AP2/ERF-ERF	AP2/ERF->AP2/ERF-ERF
Solyc08g078420.2.1	AP2/ERF-ERF	AP2/ERF->AP2/ERF-ERF
Solyc08g080290.4.1	AP2/ERF-ERF	AP2/ERF->AP2/ERF-ERF
Solyc08g081960.3.1	AP2/ERF-ERF	AP2/ERF->AP2/ERF-ERF
Solyc08g082210.4.1	AP2/ERF-ERF	AP2/ERF->AP2/ERF-ERF
Solyc09g007260.4.1	AP2/ERF-ERF	AP2/ERF->AP2/ERF-ERF
Solyc09g009240.1.1	AP2/ERF-ERF	AP2/ERF->AP2/ERF-ERF
Solyc09g059510.3.1	AP2/ERF-ERF	AP2/ERF->AP2/ERF-ERF
Solyc09g066340.1.1	AP2/ERF-ERF	AP2/ERF->AP2/ERF-ERF
Solyc09g066350.1.1	AP2/ERF-ERF	AP2/ERF->AP2/ERF-ERF
Solyc09g066360.1.1	AP2/ERF-ERF	AP2/ERF->AP2/ERF-ERF
Solyc09g075420.3.1	AP2/ERF-ERF	AP2/ERF->AP2/ERF-ERF
Solyc09g089910.1.1	AP2/ERF-ERF	AP2/ERF->AP2/ERF-ERF
Solyc09g089920.1.1	AP2/ERF-ERF	AP2/ERF->AP2/ERF-ERF
Solyc09g089930.3.1	AP2/ERF-ERF	AP2/ERF->AP2/ERF-ERF
Solyc09g091950.1.1	AP2/ERF-ERF	AP2/ERF->AP2/ERF-ERF
Solyc10g006130.1.1	AP2/ERF-ERF	AP2/ERF->AP2/ERF-ERF
Solyc10g009110.1.1	AP2/ERF-ERF	AP2/ERF->AP2/ERF-ERF
Solyc10g050970.1.1	AP2/ERF-ERF	AP2/ERF->AP2/ERF-ERF
Solyc10g076370.3.1	AP2/ERF-ERF	AP2/ERF->AP2/ERF-ERF
Solyc10g076380.2.1	AP2/ERF-ERF	AP2/ERF->AP2/ERF-ERF
Solyc10g078610.1.1	AP2/ERF-ERF	AP2/ERF->AP2/ERF-ERF
Solyc10g080310.3.1	AP2/ERF-ERF	AP2/ERF->AP2/ERF-ERF
Solyc10g080650.3.1	AP2/ERF-ERF	AP2/ERF->AP2/ERF-ERF
Solyc10g083560.1.1	AP2/ERF-ERF	AP2/ERF->AP2/ERF-ERF
Solyc11g006050.1.1	AP2/ERF-ERF	AP2/ERF->AP2/ERF-ERF
Solyc11g011740.1.1	AP2/ERF-ERF	AP2/ERF->AP2/ERF-ERF
Solyc11g011750.1.1	AP2/ERF-ERF	AP2/ERF->AP2/ERF-ERF
Solyc11g012980.1.1	AP2/ERF-ERF	AP2/ERF->AP2/ERF-ERF
Solyc11g042560.1.1	AP2/ERF-ERF	AP2/ERF->AP2/ERF-ERF
Solyc11g042580.1.1	AP2/ERF-ERF	AP2/ERF->AP2/ERF-ERF
Solyc11g045680.3.1	AP2/ERF-ERF	AP2/ERF->AP2/ERF-ERF
Solyc11g045690.3.1	AP2/ERF-ERF	AP2/ERF->AP2/ERF-ERF
Solyc11g072600.3.1	AP2/ERF-ERF	AP2/ERF->AP2/ERF-ERF
Solyc12g005960.3.1	AP2/ERF-ERF	AP2/ERF->AP2/ERF-ERF
Solyc12g008350.3.1	AP2/ERF-ERF	AP2/ERF->AP2/ERF-ERF
Solyc12g009240.1.1	AP2/ERF-ERF	AP2/ERF->AP2/ERF-ERF
Solyc12g009490.3.1	AP2/ERF-ERF	AP2/ERF->AP2/ERF-ERF
Solyc12g013660.3.1	AP2/ERF-ERF	AP2/ERF->AP2/ERF-ERF
Solyc12g038440.1.1	AP2/ERF-ERF	AP2/ERF->AP2/ERF-ERF
Solyc12g038450.1.1	AP2/ERF-ERF	AP2/ERF->AP2/ERF-ERF
Solyc12g042210.2.1	AP2/ERF-ERF	AP2/ERF->AP2/ERF-ERF
Solyc12g044390.3.1	AP2/ERF-ERF	AP2/ERF->AP2/ERF-ERF
Solyc12g049560.2.1	AP2/ERF-ERF	AP2/ERF->AP2/ERF-ERF
Solyc12g056430.1.1	AP2/ERF-ERF	AP2/ERF->AP2/ERF-ERF
Solyc12g056590.2.1	AP2/ERF-ERF	AP2/ERF->AP2/ERF-ERF
Solyc12g056980.1.1	AP2/ERF-ERF	AP2/ERF->AP2/ERF-ERF
Solyc03g083110.1.1	AP2/ERF-RAV	AP2/ERF->AP2/ERF-RAV
Solyc04g007000.2.1	AP2/ERF-RAV	AP2/ERF->AP2/ERF-RAV
Solyc05g009790.1.1	AP2/ERF-RAV	AP2/ERF->AP2/ERF-RAV
Solyc00g011660.1.1	B3	B3->B3
Solyc00g500092.1.1	B3	B3->B3
Solyc00g500093.1.1	B3	B3->B3
Solyc00g500219.1.1	B3	B3->B3
Solyc00g500221.1.1	B3	B3->B3
Solyc00g500222.1.1	B3	B3->B3
Solyc01g015210.1.1	B3	B3->B3
Solyc01g079560.3.1	B3	B3->B3
Solyc01g081400.3.1	B3	B3->B3
Solyc01g095880.1.1	B3	B3->B3
Solyc01g096790.4.1	B3	B3->B3
Solyc01g106250.4.1	B3	B3->B3
Solyc01g108120.3.1	B3	B3->B3
Solyc01g108130.4.1	B3	B3->B3
Solyc01g108140.4.1	B3	B3->B3
Solyc01g108930.3.1	B3	B3->B3
Solyc01g108940.2.1	B3	B3->B3
Solyc01g108950.3.1	B3	B3->B3
Solyc01g150140.1.1	B3	B3->B3
Solyc02g021260.3.1	B3	B3->B3
Solyc02g026080.2.1	B3	B3->B3
Solyc02g065310.1.1	B3	B3->B3
Solyc02g065340.3.1	B3	B3->B3
Solyc02g065350.3.1	B3	B3->B3
Solyc02g079020.4.1	B3	B3->B3
Solyc02g081780.3.1	B3	B3->B3
Solyc02g090170.3.1	B3	B3->B3
Solyc02g090710.3.1	B3	B3->B3
Solyc02g094460.2.1	B3	B3->B3
Solyc03g007140.3.1	B3	B3->B3
Solyc03g036477.2.1	B3	B3->B3
Solyc03g042500.1.1	B3	B3->B3
Solyc03g043580.3.1	B3	B3->B3
Solyc03g111410.3.1	B3	B3->B3
Solyc03g111500.3.1	B3	B3->B3
Solyc04g015500.3.1	B3	B3->B3
Solyc04g064830.4.1	B3	B3->B3
Solyc04g079130.2.1	B3	B3->B3
Solyc04g079590.3.1	B3	B3->B3
Solyc05g004000.1.1	B3	B3->B3
Solyc05g017740.1.1	B3	B3->B3
Solyc05g041100.3.1	B3	B3->B3
Solyc06g007530.2.1	B3	B3->B3
Solyc06g034140.3.1	B3	B3->B3
Solyc06g073980.4.1	B3	B3->B3
Solyc06g074160.3.1	B3	B3->B3
Solyc06g082520.3.1	B3	B3->B3
Solyc06g083590.4.1	B3	B3->B3
Solyc06g083600.3.1	B3	B3->B3
Solyc07g017470.3.1	B3	B3->B3
Solyc07g054630.4.1	B3	B3->B3
Solyc08g006190.3.1	B3	B3->B3
Solyc08g006200.3.1	B3	B3->B3
Solyc08g006210.3.1	B3	B3->B3
Solyc08g006220.4.1	B3	B3->B3
Solyc08g006230.4.1	B3	B3->B3
Solyc08g006240.3.1	B3	B3->B3
Solyc08g006270.1.1	B3	B3->B3
Solyc08g006280.2.1	B3	B3->B3
Solyc08g006483.1.1	B3	B3->B3
Solyc08g013690.1.1	B3	B3->B3
Solyc08g013700.1.1	B3	B3->B3
Solyc08g029090.4.1	B3	B3->B3
Solyc08g068540.4.1	B3	B3->B3
Solyc09g010230.2.1	B3	B3->B3
Solyc10g049815.1.1	B3	B3->B3
Solyc10g053890.2.1	B3	B3->B3
Solyc10g075030.3.1	B3	B3->B3
Solyc10g083210.2.1	B3	B3->B3
Solyc11g045450.3.1	B3	B3->B3
Solyc12g006340.3.1	B3	B3->B3
Solyc12g007300.1.1	B3	B3->B3
Solyc12g098460.2.1	B3	B3->B3
Solyc12g150121.1.1	B3	B3->B3
Solyc01g096070.3.1	B3-ARF	B3->B3-ARF
Solyc01g103050.3.1	B3-ARF	B3->B3-ARF
Solyc02g037530.3.1	B3-ARF	B3->B3-ARF
Solyc02g077560.3.1	B3-ARF	B3->B3-ARF
Solyc03g031970.4.1	B3-ARF	B3->B3-ARF
Solyc03g118290.3.1	B3-ARF	B3->B3-ARF
Solyc04g081240.2.1	B3-ARF	B3->B3-ARF
Solyc05g047460.3.1	B3-ARF	B3->B3-ARF
Solyc05g056040.3.1	B3-ARF	B3->B3-ARF
Solyc06g075150.3.1	B3-ARF	B3->B3-ARF
Solyc07g016180.3.1	B3-ARF	B3->B3-ARF
Solyc07g042260.4.1	B3-ARF	B3->B3-ARF
Solyc07g043620.3.1	B3-ARF	B3->B3-ARF
Solyc08g008380.4.1	B3-ARF	B3->B3-ARF
Solyc08g082630.3.1	B3-ARF	B3->B3-ARF
Solyc09g007810.4.1	B3-ARF	B3->B3-ARF
Solyc10g086130.3.1	B3-ARF	B3->B3-ARF
Solyc11g013480.3.1	B3-ARF	B3->B3-ARF
Solyc11g069190.2.1	B3-ARF	B3->B3-ARF
Solyc11g069500.2.1	B3-ARF	B3->B3-ARF
Solyc12g042070.3.1	B3-ARF	B3->B3-ARF
Solyc01g110470.3.1	BBR-BPC	BBR-BPC
Solyc02g084230.3.1	BBR-BPC	BBR-BPC
Solyc04g008380.4.1	BBR-BPC	BBR-BPC
Solyc04g081170.3.1	BBR-BPC	BBR-BPC
Solyc06g072370.3.1	BBR-BPC	BBR-BPC
Solyc08g076230.1.1	BBR-BPC	BBR-BPC
Solyc01g094580.3.1	BES1	BES1
Solyc02g063010.3.1	BES1	BES1
Solyc02g071990.3.1	BES1	BES1
Solyc03g005990.3.1	BES1	BES1
Solyc04g079980.3.1	BES1	BES1
Solyc07g062260.3.1	BES1	BES1
Solyc08g005780.4.1	BES1	BES1
Solyc10g076390.2.1	BES1	BES1
Solyc12g089040.3.1	BES1	BES1
Solyc01g010130.4.1	bHLH	bHLH
Solyc01g014910.2.1	bHLH	bHLH
Solyc01g020170.2.1	bHLH	bHLH
Solyc01g057300.2.1	bHLH	bHLH
Solyc01g067340.3.1	bHLH	bHLH
Solyc01g080050.4.1	bHLH	bHLH
Solyc01g081090.2.1	bHLH	bHLH
Solyc01g081100.3.1	bHLH	bHLH
Solyc01g086870.3.1	bHLH	bHLH
Solyc01g090790.4.1	bHLH	bHLH
Solyc01g096050.4.1	bHLH	bHLH
Solyc01g096370.4.1	bHLH	bHLH
Solyc01g098720.3.1	bHLH	bHLH
Solyc01g102300.3.1	bHLH	bHLH
Solyc01g106460.4.1	bHLH	bHLH
Solyc01g107140.3.1	bHLH	bHLH
Solyc01g107950.2.1	bHLH	bHLH
Solyc01g107960.4.1	bHLH	bHLH
Solyc01g107970.1.1	bHLH	bHLH
Solyc01g109700.3.1	bHLH	bHLH
Solyc01g111130.4.1	bHLH	bHLH
Solyc02g062690.3.1	bHLH	bHLH
Solyc02g063430.4.1	bHLH	bHLH
Solyc02g070880.1.1	bHLH	bHLH
Solyc02g076920.3.1	bHLH	bHLH
Solyc02g078130.3.1	bHLH	bHLH
Solyc02g079810.3.1	bHLH	bHLH
Solyc02g079970.4.1	bHLH	bHLH
Solyc02g087860.3.1	bHLH	bHLH
Solyc02g090950.1.1	bHLH	bHLH
Solyc02g091440.2.1	bHLH	bHLH
Solyc02g091690.3.1	bHLH	bHLH
Solyc02g091800.4.1	bHLH	bHLH
Solyc02g091810.2.1	bHLH	bHLH
Solyc02g091820.3.1	bHLH	bHLH
Solyc02g093280.2.1	bHLH	bHLH
Solyc03g005350.3.1	bHLH	bHLH
Solyc03g006910.3.1	bHLH	bHLH
Solyc03g007410.4.1	bHLH	bHLH
Solyc03g031450.3.1	bHLH	bHLH
Solyc03g034000.3.1	bHLH	bHLH
Solyc03g044460.1.1	bHLH	bHLH
Solyc03g095980.3.1	bHLH	bHLH
Solyc03g097820.2.1	bHLH	bHLH
Solyc03g112995.1.1	bHLH	bHLH
Solyc03g114720.3.1	bHLH	bHLH
Solyc03g115540.2.1	bHLH	bHLH
Solyc03g118310.4.1	bHLH	bHLH
Solyc03g119390.4.1	bHLH	bHLH
Solyc03g121240.1.1	bHLH	bHLH
Solyc04g005130.3.1	bHLH	bHLH
Solyc04g005280.4.1	bHLH	bHLH
Solyc04g006990.3.1	bHLH	bHLH
Solyc04g007300.4.1	bHLH	bHLH
Solyc04g007430.2.1	bHLH	bHLH
Solyc04g014360.3.1	bHLH	bHLH
Solyc04g056535.1.1	bHLH	bHLH
Solyc04g074810.4.1	bHLH	bHLH
Solyc04g076240.3.1	bHLH	bHLH
Solyc04g076845.1.1	bHLH	bHLH
Solyc04g077480.3.1	bHLH	bHLH
Solyc04g077960.1.1	bHLH	bHLH
Solyc04g078690.3.1	bHLH	bHLH
Solyc04g078790.3.1	bHLH	bHLH
Solyc05g005300.2.1	bHLH	bHLH
Solyc05g006650.3.1	bHLH	bHLH
Solyc05g007210.2.1	bHLH	bHLH
Solyc05g009640.4.1	bHLH	bHLH
Solyc05g009880.3.1	bHLH	bHLH
Solyc05g010610.3.1	bHLH	bHLH
Solyc05g014590.3.1	bHLH	bHLH
Solyc05g050560.1.1	bHLH	bHLH
Solyc05g053660.3.1	bHLH	bHLH
Solyc06g008030.3.1	bHLH	bHLH
Solyc06g035490.3.1	bHLH	bHLH
Solyc06g051260.4.1	bHLH	bHLH
Solyc06g051550.4.1	bHLH	bHLH
Solyc06g062460.3.1	bHLH	bHLH
Solyc06g064580.2.1	bHLH	bHLH
Solyc06g064590.3.1	bHLH	bHLH
Solyc06g068870.3.1	bHLH	bHLH
Solyc06g069370.4.1	bHLH	bHLH
Solyc06g069600.3.1	bHLH	bHLH
Solyc06g072520.2.1	bHLH	bHLH
Solyc06g083170.3.1	bHLH	bHLH
Solyc06g083980.3.1	bHLH	bHLH
Solyc07g005400.3.1	bHLH	bHLH
Solyc07g018010.3.1	bHLH	bHLH
Solyc07g039570.3.1	bHLH	bHLH
Solyc07g043580.4.1	bHLH	bHLH
Solyc07g052670.3.1	bHLH	bHLH
Solyc07g052930.3.1	bHLH	bHLH
Solyc07g053290.3.1	bHLH	bHLH
Solyc07g062200.2.1	bHLH	bHLH
Solyc07g064040.3.1	bHLH	bHLH
Solyc08g005050.4.1	bHLH	bHLH
Solyc08g008600.3.1	bHLH	bHLH
Solyc08g062780.2.1	bHLH	bHLH
Solyc08g075090.4.1	bHLH	bHLH
Solyc08g075110.3.1	bHLH	bHLH
Solyc08g076820.3.1	bHLH	bHLH
Solyc08g076930.1.1	bHLH	bHLH
Solyc08g081140.4.1	bHLH	bHLH
Solyc08g083170.1.1	bHLH	bHLH
Solyc09g005070.1.1	bHLH	bHLH
Solyc09g018130.3.1	bHLH	bHLH
Solyc09g018150.1.1	bHLH	bHLH
Solyc09g057710.4.1	bHLH	bHLH
Solyc09g063010.4.1	bHLH	bHLH
Solyc09g065100.3.1	bHLH	bHLH
Solyc09g065820.4.1	bHLH	bHLH
Solyc09g074805.1.1	bHLH	bHLH
Solyc09g083220.3.1	bHLH	bHLH
Solyc09g089870.3.1	bHLH	bHLH
Solyc09g091760.3.1	bHLH	bHLH
Solyc09g097870.4.1	bHLH	bHLH
Solyc09g098110.4.1	bHLH	bHLH
Solyc10g006510.3.1	bHLH	bHLH
Solyc10g008243.1.1	bHLH	bHLH
Solyc10g008260.2.1	bHLH	bHLH
Solyc10g008270.3.1	bHLH	bHLH
Solyc10g009270.3.1	bHLH	bHLH
Solyc10g009290.1.1	bHLH	bHLH
Solyc10g018510.2.1	bHLH	bHLH
Solyc10g049720.2.1	bHLH	bHLH
Solyc10g049780.1.1	bHLH	bHLH
Solyc10g078380.2.1	bHLH	bHLH
Solyc10g079050.2.1	bHLH	bHLH
Solyc10g079070.2.1	bHLH	bHLH
Solyc10g079650.2.1	bHLH	bHLH
Solyc10g079660.3.1	bHLH	bHLH
Solyc10g079680.3.1	bHLH	bHLH
Solyc11g005780.3.1	bHLH	bHLH
Solyc11g010340.2.1	bHLH	bHLH
Solyc11g056650.2.1	bHLH	bHLH
Solyc12g010170.2.1	bHLH	bHLH
Solyc12g010595.1.1	bHLH	bHLH
Solyc12g036430.3.1	bHLH	bHLH
Solyc12g036470.2.1	bHLH	bHLH
Solyc12g087850.3.1	bHLH	bHLH
Solyc12g088130.3.1	bHLH	bHLH
Solyc12g088790.3.1	bHLH	bHLH
Solyc12g098620.2.1	bHLH	bHLH
Solyc12g100140.3.1	bHLH	bHLH
Solyc10g005900.3.1	BSD	BSD
Solyc01g008730.3.1	bZIP	bZIP
Solyc01g008980.3.1	bZIP	bZIP
Solyc01g009510.2.1	bZIP	bZIP
Solyc01g079480.3.1	bZIP	bZIP
Solyc01g095460.3.1	bZIP	bZIP
Solyc01g097330.3.1	bZIP	bZIP
Solyc01g100460.3.1	bZIP	bZIP
Solyc01g104650.3.1	bZIP	bZIP
Solyc01g108080.4.1	bZIP	bZIP
Solyc01g109880.3.1	bZIP	bZIP
Solyc01g110480.4.1	bZIP	bZIP
Solyc01g111580.3.1	bZIP	bZIP
Solyc02g062950.3.1	bZIP	bZIP
Solyc02g083520.2.1	bZIP	bZIP
Solyc02g084860.1.1	bZIP	bZIP
Solyc02g085610.4.1	bZIP	bZIP
Solyc02g089420.1.1	bZIP	bZIP
Solyc02g092090.3.1	bZIP	bZIP
Solyc03g043895.1.1	bZIP	bZIP
Solyc03g046440.3.1	bZIP	bZIP
Solyc04g005170.1.1	bZIP	bZIP
Solyc04g011670.3.1	bZIP	bZIP
Solyc04g054320.4.1	bZIP	bZIP
Solyc04g071160.3.1	bZIP	bZIP
Solyc04g071510.3.1	bZIP	bZIP
Solyc04g072460.3.1	bZIP	bZIP
Solyc04g078840.3.1	bZIP	bZIP
Solyc04g080740.1.1	bZIP	bZIP
Solyc04g081190.3.1	bZIP	bZIP
Solyc04g082890.3.1	bZIP	bZIP
Solyc05g009660.4.1	bZIP	bZIP
Solyc05g010516.1.1	bZIP	bZIP
Solyc05g050220.3.1	bZIP	bZIP
Solyc06g009640.2.1	bZIP	bZIP
Solyc06g048630.3.1	bZIP	bZIP
Solyc06g049040.4.1	bZIP	bZIP
Solyc06g053350.3.1	bZIP	bZIP
Solyc06g060490.3.1	bZIP	bZIP
Solyc06g074320.3.1	bZIP	bZIP
Solyc07g053450.4.1	bZIP	bZIP
Solyc07g062710.4.1	bZIP	bZIP
Solyc08g005290.3.1	bZIP	bZIP
Solyc08g006110.4.1	bZIP	bZIP
Solyc08g022080.4.1	bZIP	bZIP
Solyc08g061130.3.1	bZIP	bZIP
Solyc08g076100.4.1	bZIP	bZIP
Solyc09g009490.4.1	bZIP	bZIP
Solyc09g009760.1.1	bZIP	bZIP
Solyc10g050210.3.1	bZIP	bZIP
Solyc10g054010.1.1	bZIP	bZIP
Solyc10g055550.3.1	bZIP	bZIP
Solyc10g078670.3.1	bZIP	bZIP
Solyc10g080410.3.1	bZIP	bZIP
Solyc10g080770.3.1	bZIP	bZIP
Solyc10g081350.2.1	bZIP	bZIP
Solyc11g044560.3.1	bZIP	bZIP
Solyc11g064950.3.1	bZIP	bZIP
Solyc11g068370.3.1	bZIP	bZIP
Solyc12g010800.2.1	bZIP	bZIP
Solyc12g056860.2.1	bZIP	bZIP
Solyc02g089520.2.1	C2C2-CO-like	C2C2->C2C2-CO-like
Solyc02g089540.3.1	C2C2-CO-like	C2C2->C2C2-CO-like
Solyc03g119540.3.1	C2C2-CO-like	C2C2->C2C2-CO-like
Solyc04g007210.3.1	C2C2-CO-like	C2C2->C2C2-CO-like
Solyc05g009310.3.1	C2C2-CO-like	C2C2->C2C2-CO-like
Solyc05g020020.4.1	C2C2-CO-like	C2C2->C2C2-CO-like
Solyc05g024010.3.1	C2C2-CO-like	C2C2->C2C2-CO-like
Solyc05g046040.2.1	C2C2-CO-like	C2C2->C2C2-CO-like
Solyc07g006630.4.1	C2C2-CO-like	C2C2->C2C2-CO-like
Solyc07g045180.4.1	C2C2-CO-like	C2C2->C2C2-CO-like
Solyc08g006530.4.1	C2C2-CO-like	C2C2->C2C2-CO-like
Solyc09g074560.3.1	C2C2-CO-like	C2C2->C2C2-CO-like
Solyc12g006240.2.1	C2C2-CO-like	C2C2->C2C2-CO-like
Solyc12g096500.2.1	C2C2-CO-like	C2C2->C2C2-CO-like
Solyc01g096120.3.1	C2C2-Dof	C2C2->C2C2-Dof
Solyc02g065290.1.1	C2C2-Dof	C2C2->C2C2-Dof
Solyc02g067230.3.1	C2C2-Dof	C2C2->C2C2-Dof
Solyc02g076850.2.1	C2C2-Dof	C2C2->C2C2-Dof
Solyc02g077950.3.1	C2C2-Dof	C2C2->C2C2-Dof
Solyc02g077960.3.1	C2C2-Dof	C2C2->C2C2-Dof
Solyc02g078620.1.1	C2C2-Dof	C2C2->C2C2-Dof
Solyc02g088070.3.1	C2C2-Dof	C2C2->C2C2-Dof
Solyc02g090220.3.1	C2C2-Dof	C2C2->C2C2-Dof
Solyc02g090310.1.1	C2C2-Dof	C2C2->C2C2-Dof
Solyc03g082840.3.1	C2C2-Dof	C2C2->C2C2-Dof
Solyc03g112930.3.1	C2C2-Dof	C2C2->C2C2-Dof
Solyc03g115940.4.1	C2C2-Dof	C2C2->C2C2-Dof
Solyc03g121400.1.1	C2C2-Dof	C2C2->C2C2-Dof
Solyc04g070960.3.1	C2C2-Dof	C2C2->C2C2-Dof
Solyc04g079570.1.1	C2C2-Dof	C2C2->C2C2-Dof
Solyc05g054510.2.1	C2C2-Dof	C2C2->C2C2-Dof
Solyc06g005130.3.1	C2C2-Dof	C2C2->C2C2-Dof
Solyc06g062520.1.1	C2C2-Dof	C2C2->C2C2-Dof
Solyc06g069760.3.1	C2C2-Dof	C2C2->C2C2-Dof
Solyc06g071480.3.1	C2C2-Dof	C2C2->C2C2-Dof
Solyc06g075370.3.1	C2C2-Dof	C2C2->C2C2-Dof
Solyc06g076030.3.1	C2C2-Dof	C2C2->C2C2-Dof
Solyc06g150130.1.1	C2C2-Dof	C2C2->C2C2-Dof
Solyc08g082910.2.1	C2C2-Dof	C2C2->C2C2-Dof
Solyc09g010680.3.1	C2C2-Dof	C2C2->C2C2-Dof
Solyc10g009360.4.1	C2C2-Dof	C2C2->C2C2-Dof
Solyc10g086440.2.1	C2C2-Dof	C2C2->C2C2-Dof
Solyc11g010940.2.1	C2C2-Dof	C2C2->C2C2-Dof
Solyc11g066050.1.1	C2C2-Dof	C2C2->C2C2-Dof
Solyc11g072500.2.1	C2C2-Dof	C2C2->C2C2-Dof
Solyc01g060490.4.1	C2C2-GATA	C2C2->C2C2-GATA
Solyc01g090760.4.1	C2C2-GATA	C2C2->C2C2-GATA
Solyc01g100220.3.1	C2C2-GATA	C2C2->C2C2-GATA
Solyc01g106030.4.1	C2C2-GATA	C2C2->C2C2-GATA
Solyc01g106040.3.1	C2C2-GATA	C2C2->C2C2-GATA
Solyc01g108416.1.1	C2C2-GATA	C2C2->C2C2-GATA
Solyc01g110310.3.1	C2C2-GATA	C2C2->C2C2-GATA
Solyc01g150157.1.1	C2C2-GATA	C2C2->C2C2-GATA
Solyc02g062380.3.1	C2C2-GATA	C2C2->C2C2-GATA
Solyc02g062760.4.1	C2C2-GATA	C2C2->C2C2-GATA
Solyc02g084590.4.1	C2C2-GATA	C2C2->C2C2-GATA
Solyc02g085190.2.1	C2C2-GATA	C2C2->C2C2-GATA
Solyc03g033660.4.1	C2C2-GATA	C2C2->C2C2-GATA
Solyc03g120890.3.1	C2C2-GATA	C2C2->C2C2-GATA
Solyc04g015360.3.1	C2C2-GATA	C2C2->C2C2-GATA
Solyc04g076530.3.1	C2C2-GATA	C2C2->C2C2-GATA
Solyc05g053500.4.1	C2C2-GATA	C2C2->C2C2-GATA
Solyc05g054400.3.1	C2C2-GATA	C2C2->C2C2-GATA
Solyc05g056120.3.1	C2C2-GATA	C2C2->C2C2-GATA
Solyc06g060940.2.1	C2C2-GATA	C2C2->C2C2-GATA
Solyc06g075140.3.1	C2C2-GATA	C2C2->C2C2-GATA
Solyc07g038160.4.1	C2C2-GATA	C2C2->C2C2-GATA
Solyc08g007190.3.1	C2C2-GATA	C2C2->C2C2-GATA
Solyc08g066510.3.1	C2C2-GATA	C2C2->C2C2-GATA
Solyc08g077960.3.1	C2C2-GATA	C2C2->C2C2-GATA
Solyc09g075610.3.1	C2C2-GATA	C2C2->C2C2-GATA
Solyc09g091250.4.1	C2C2-GATA	C2C2->C2C2-GATA
Solyc10g018560.2.1	C2C2-GATA	C2C2->C2C2-GATA
Solyc10g047640.3.1	C2C2-GATA	C2C2->C2C2-GATA
Solyc11g069510.3.1	C2C2-GATA	C2C2->C2C2-GATA
Solyc12g008830.3.1	C2C2-GATA	C2C2->C2C2-GATA
Solyc12g099370.2.1	C2C2-GATA	C2C2->C2C2-GATA
Solyc02g069720.3.1	C2C2-LSD	C2C2->C2C2-LSD
Solyc02g078270.3.1	C2C2-LSD	C2C2->C2C2-LSD
Solyc08g077060.3.1	C2C2-LSD	C2C2->C2C2-LSD
Solyc01g010240.3.1	C2C2-YABBY	C2C2->C2C2-YABBY
Solyc01g091010.3.1	C2C2-YABBY	C2C2->C2C2-YABBY
Solyc05g005240.2.1	C2C2-YABBY	C2C2->C2C2-YABBY
Solyc05g012050.4.1	C2C2-YABBY	C2C2->C2C2-YABBY
Solyc06g073920.3.1	C2C2-YABBY	C2C2->C2C2-YABBY
Solyc07g008180.4.1	C2C2-YABBY	C2C2->C2C2-YABBY
Solyc08g079100.3.1	C2C2-YABBY	C2C2->C2C2-YABBY
Solyc11g071810.2.1	C2C2-YABBY	C2C2->C2C2-YABBY
Solyc12g009580.2.1	C2C2-YABBY	C2C2->C2C2-YABBY
Solyc00g014800.1.1	C2H2	C2H2
Solyc01g005060.3.1	C2H2	C2H2
Solyc01g010410.3.1	C2H2	C2H2
Solyc01g058130.1.1	C2H2	C2H2
Solyc01g081630.4.1	C2H2	C2H2
Solyc01g087050.3.1	C2H2	C2H2
Solyc01g090840.3.1	C2H2	C2H2
Solyc01g099340.3.1	C2H2	C2H2
Solyc01g100330.3.1	C2H2	C2H2
Solyc01g107170.2.1	C2H2	C2H2
Solyc02g032120.3.1	C2H2	C2H2
Solyc02g060560.1.1	C2H2	C2H2
Solyc02g061660.1.1	C2H2	C2H2
Solyc02g061700.1.1	C2H2	C2H2
Solyc02g062940.3.1	C2H2	C2H2
Solyc02g079920.3.1	C2H2	C2H2
Solyc02g081620.3.1	C2H2	C2H2
Solyc02g085580.4.1	C2H2	C2H2
Solyc02g088670.1.1	C2H2	C2H2
Solyc02g094170.3.1	C2H2	C2H2
Solyc03g025440.3.1	C2H2	C2H2
Solyc03g059270.4.1	C2H2	C2H2
Solyc03g083310.4.1	C2H2	C2H2
Solyc03g093870.1.1	C2H2	C2H2
Solyc03g095270.1.1	C2H2	C2H2
Solyc03g098070.3.1	C2H2	C2H2
Solyc03g111370.3.1	C2H2	C2H2
Solyc03g111590.4.1	C2H2	C2H2
Solyc03g115120.1.1	C2H2	C2H2
Solyc03g115140.4.1	C2H2	C2H2
Solyc03g115450.1.1	C2H2	C2H2
Solyc03g117070.1.1	C2H2	C2H2
Solyc03g121660.3.1	C2H2	C2H2
Solyc04g005440.1.1	C2H2	C2H2
Solyc04g008500.4.1	C2H2	C2H2
Solyc04g009600.3.1	C2H2	C2H2
Solyc04g014540.3.1	C2H2	C2H2
Solyc04g015570.3.1	C2H2	C2H2
Solyc04g028560.4.1	C2H2	C2H2
Solyc04g056320.3.1	C2H2	C2H2
Solyc04g074250.3.1	C2H2	C2H2
Solyc04g074320.3.1	C2H2	C2H2
Solyc04g077980.1.1	C2H2	C2H2
Solyc04g080130.3.1	C2H2	C2H2
Solyc04g081370.2.1	C2H2	C2H2
Solyc05g009170.3.1	C2H2	C2H2
Solyc05g009380.4.1	C2H2	C2H2
Solyc05g009770.3.1	C2H2	C2H2
Solyc05g050150.1.1	C2H2	C2H2
Solyc05g050170.1.1	C2H2	C2H2
Solyc05g050180.1.1	C2H2	C2H2
Solyc05g050860.2.1	C2H2	C2H2
Solyc05g054030.3.1	C2H2	C2H2
Solyc05g054650.1.1	C2H2	C2H2
Solyc05g054660.2.1	C2H2	C2H2
Solyc05g055500.1.1	C2H2	C2H2
Solyc06g005180.1.1	C2H2	C2H2
Solyc06g008020.3.1	C2H2	C2H2
Solyc06g036060.4.1	C2H2	C2H2
Solyc06g051600.2.1	C2H2	C2H2
Solyc06g053720.3.1	C2H2	C2H2
Solyc06g060480.1.1	C2H2	C2H2
Solyc06g060740.3.1	C2H2	C2H2
Solyc06g061160.1.1	C2H2	C2H2
Solyc06g062670.3.1	C2H2	C2H2
Solyc06g065440.1.1	C2H2	C2H2
Solyc06g068390.1.1	C2H2	C2H2
Solyc06g072360.3.1	C2H2	C2H2
Solyc06g074360.4.1	C2H2	C2H2
Solyc06g074800.1.1	C2H2	C2H2
Solyc06g075250.3.1	C2H2	C2H2
Solyc06g075775.1.1	C2H2	C2H2
Solyc06g075780.3.1	C2H2	C2H2
Solyc06g076820.1.1	C2H2	C2H2
Solyc06g083940.1.1	C2H2	C2H2
Solyc07g006880.1.1	C2H2	C2H2
Solyc07g053570.4.1	C2H2	C2H2
Solyc07g063970.3.1	C2H2	C2H2
Solyc07g066160.1.1	C2H2	C2H2
Solyc08g059770.1.1	C2H2	C2H2
Solyc08g060870.1.1	C2H2	C2H2
Solyc08g063040.4.1	C2H2	C2H2
Solyc08g077000.1.1	C2H2	C2H2
Solyc08g078580.3.1	C2H2	C2H2
Solyc08g078590.1.1	C2H2	C2H2
Solyc09g007550.3.1	C2H2	C2H2
Solyc09g008440.1.1	C2H2	C2H2
Solyc09g009120.4.1	C2H2	C2H2
Solyc09g011120.1.1	C2H2	C2H2
Solyc09g065670.3.1	C2H2	C2H2
Solyc09g066250.1.1	C2H2	C2H2
Solyc09g074780.3.1	C2H2	C2H2
Solyc09g089590.1.1	C2H2	C2H2
Solyc09g089600.1.1	C2H2	C2H2
Solyc09g090260.1.1	C2H2	C2H2
Solyc10g077110.1.1	C2H2	C2H2
Solyc10g078970.1.1	C2H2	C2H2
Solyc10g078990.1.1	C2H2	C2H2
Solyc10g080200.2.1	C2H2	C2H2
Solyc10g084180.2.1	C2H2	C2H2
Solyc10g084910.3.1	C2H2	C2H2
Solyc10g085560.3.1	C2H2	C2H2
Solyc11g013220.2.1	C2H2	C2H2
Solyc11g017140.3.1	C2H2	C2H2
Solyc11g062060.3.1	C2H2	C2H2
Solyc11g066400.1.1	C2H2	C2H2
Solyc11g066420.1.1	C2H2	C2H2
Solyc11g069240.2.1	C2H2	C2H2
Solyc11g072210.1.1	C2H2	C2H2
Solyc11g073060.3.1	C2H2	C2H2
Solyc11g073075.1.1	C2H2	C2H2
Solyc11g150100.1.1	C2H2	C2H2
Solyc12g088390.1.1	C2H2	C2H2
Solyc00g007330.1.1	C3H	C3H
Solyc00g007450.1.1	C3H	C3H
Solyc00g198360.1.1	C3H	C3H
Solyc01g008170.3.1	C3H	C3H
Solyc01g067550.3.1	C3H	C3H
Solyc01g073940.3.1	C3H	C3H
Solyc01g087030.3.1	C3H	C3H
Solyc01g087170.3.1	C3H	C3H
Solyc01g100990.3.1	C3H	C3H
Solyc01g110490.4.1	C3H	C3H
Solyc02g021760.3.1	C3H	C3H
Solyc02g070240.3.1	C3H	C3H
Solyc02g084200.3.1	C3H	C3H
Solyc02g084520.3.1	C3H	C3H
Solyc02g086430.4.1	C3H	C3H
Solyc03g006350.3.1	C3H	C3H
Solyc03g026350.3.1	C3H	C3H
Solyc03g063200.3.1	C3H	C3H
Solyc03g063680.3.1	C3H	C3H
Solyc03g111580.3.1	C3H	C3H
Solyc03g116410.3.1	C3H	C3H
Solyc03g116420.1.1	C3H	C3H
Solyc04g008550.4.1	C3H	C3H
Solyc04g057990.4.1	C3H	C3H
Solyc04g064770.1.1	C3H	C3H
Solyc04g064800.4.1	C3H	C3H
Solyc05g008670.3.1	C3H	C3H
Solyc05g009350.4.1	C3H	C3H
Solyc05g052570.3.1	C3H	C3H
Solyc06g008740.3.1	C3H	C3H
Solyc06g054600.2.1	C3H	C3H
Solyc06g054620.4.1	C3H	C3H
Solyc06g063020.4.1	C3H	C3H
Solyc06g071860.3.1	C3H	C3H
Solyc06g072720.3.1	C3H	C3H
Solyc06g082010.4.1	C3H	C3H
Solyc07g053750.1.1	C3H	C3H
Solyc08g062540.1.1	C3H	C3H
Solyc08g068820.3.1	C3H	C3H
Solyc09g007230.3.1	C3H	C3H
Solyc09g074640.3.1	C3H	C3H
Solyc09g150127.1.1	C3H	C3H
Solyc10g038000.3.1	C3H	C3H
Solyc10g047040.3.1	C3H	C3H
Solyc10g078750.2.1	C3H	C3H
Solyc10g079120.3.1	C3H	C3H
Solyc10g080260.3.1	C3H	C3H
Solyc10g080480.2.1	C3H	C3H
Solyc11g008900.2.1	C3H	C3H
Solyc11g069340.2.1	C3H	C3H
Solyc11g070070.3.1	C3H	C3H
Solyc12g005770.3.1	C3H	C3H
Solyc12g006620.2.1	C3H	C3H
Solyc12g008660.1.1	C3H	C3H
Solyc12g008870.1.1	C3H	C3H
Solyc12g009390.2.1	C3H	C3H
Solyc12g017410.2.1	C3H	C3H
Solyc12g040230.1.1	C3H	C3H
Solyc12g040300.3.1	C3H	C3H
Solyc12g089260.3.1	C3H	C3H
Solyc01g057270.4.1	CAMTA	CAMTA
Solyc01g105230.4.1	CAMTA	CAMTA
Solyc04g056270.4.1	CAMTA	CAMTA
Solyc05g015650.3.1	CAMTA	CAMTA
Solyc12g035520.3.1	CAMTA	CAMTA
Solyc12g099340.3.1	CAMTA	CAMTA
Solyc07g020710.3.1	CPP	CPP
Solyc08g067150.4.1	CPP	CPP
Solyc09g082500.4.1	CPP	CPP
Solyc12g007180.2.1	CPP	CPP
Solyc01g111280.3.1	CSD	CSD
Solyc01g111300.4.1	CSD	CSD
Solyc02g083800.4.1	CSD	CSD
Solyc03g033500.4.1	CSD	CSD
Solyc10g055250.1.1	CSD	CSD
Solyc01g110180.4.1	DBB	DBB
Solyc01g110370.4.1	DBB	DBB
Solyc02g084420.3.1	DBB	DBB
Solyc04g081020.3.1	DBB	DBB
Solyc12g089240.2.1	DBB	DBB
Solyc06g009390.3.1	DBP	DBP
Solyc06g065610.3.1	DBP	DBP
Solyc07g007220.3.1	DBP	DBP
Solyc03g113500.4.1	DDT	DDT
Solyc05g005640.4.1	DDT	DDT
Solyc05g056530.4.1	DDT	DDT
Solyc06g074640.2.1	DDT	DDT
Solyc11g006200.2.1	DDT	DDT
Solyc11g065160.3.1	DDT	DDT
Solyc11g066780.3.1	DDT	DDT
Solyc01g007760.3.1	E2F-DP	E2F-DP
Solyc02g087310.3.1	E2F-DP	E2F-DP
Solyc03g113760.3.1	E2F-DP	E2F-DP
Solyc04g081350.3.1	E2F-DP	E2F-DP
Solyc06g074010.3.1	E2F-DP	E2F-DP
Solyc09g010670.4.1	E2F-DP	E2F-DP
Solyc10g078430.2.1	E2F-DP	E2F-DP
Solyc11g068800.2.1	E2F-DP	E2F-DP
Solyc01g006650.2.1	EIL	EIL
Solyc01g009170.4.1	EIL	EIL
Solyc01g014480.3.1	EIL	EIL
Solyc01g096810.3.1	EIL	EIL
Solyc03g096630.1.1	EIL	EIL
Solyc04g054840.1.1	EIL	EIL
Solyc05g051875.1.1	EIL	EIL
Solyc06g073720.3.1	EIL	EIL
Solyc06g073730.2.1	EIL	EIL
Solyc01g066625.1.1	FAR1	FAR1
Solyc01g096850.4.1	FAR1	FAR1
Solyc01g103180.4.1	FAR1	FAR1
Solyc01g112320.3.1	FAR1	FAR1
Solyc01g150145.1.1	FAR1	FAR1
Solyc02g068550.2.1	FAR1	FAR1
Solyc02g092170.1.1	FAR1	FAR1
Solyc02g150118.1.1	FAR1	FAR1
Solyc03g044690.1.1	FAR1	FAR1
Solyc03g082435.1.1	FAR1	FAR1
Solyc03g094125.1.1	FAR1	FAR1
Solyc03g113110.1.1	FAR1	FAR1
Solyc03g117520.3.1	FAR1	FAR1
Solyc03g121630.3.1	FAR1	FAR1
Solyc03g150148.1.1	FAR1	FAR1
Solyc04g070995.1.1	FAR1	FAR1
Solyc04g071265.1.1	FAR1	FAR1
Solyc04g072045.1.1	FAR1	FAR1
Solyc04g082845.2.1	FAR1	FAR1
Solyc05g009583.1.1	FAR1	FAR1
Solyc05g014930.1.1	FAR1	FAR1
Solyc06g054040.1.1	FAR1	FAR1
Solyc06g068200.1.1	FAR1	FAR1
Solyc06g068210.3.1	FAR1	FAR1
Solyc06g073200.4.1	FAR1	FAR1
Solyc06g073210.4.1	FAR1	FAR1
Solyc07g043270.3.1	FAR1	FAR1
Solyc07g045520.4.1	FAR1	FAR1
Solyc08g060840.1.1	FAR1	FAR1
Solyc09g057870.4.1	FAR1	FAR1
Solyc09g057880.3.1	FAR1	FAR1
Solyc10g044585.1.1	FAR1	FAR1
Solyc10g084220.3.1	FAR1	FAR1
Solyc11g017210.3.1	FAR1	FAR1
Solyc11g020215.1.1	FAR1	FAR1
Solyc11g051000.1.1	FAR1	FAR1
Solyc12g011027.1.1	FAR1	FAR1
Solyc01g065540.3.1	GARP-ARR-B	GARP->GARP-ARR-B
Solyc04g008050.4.1	GARP-ARR-B	GARP->GARP-ARR-B
Solyc05g014260.3.1	GARP-ARR-B	GARP->GARP-ARR-B
Solyc05g054390.4.1	GARP-ARR-B	GARP->GARP-ARR-B
Solyc06g061030.3.1	GARP-ARR-B	GARP->GARP-ARR-B
Solyc07g005140.4.1	GARP-ARR-B	GARP->GARP-ARR-B
Solyc07g009110.3.1	GARP-ARR-B	GARP->GARP-ARR-B
Solyc08g077230.3.1	GARP-ARR-B	GARP->GARP-ARR-B
Solyc11g072330.2.1	GARP-ARR-B	GARP->GARP-ARR-B
Solyc12g010330.2.1	GARP-ARR-B	GARP->GARP-ARR-B
Solyc12g099380.3.1	GARP-ARR-B	GARP->GARP-ARR-B
Solyc01g091810.1.1	GARP-G2-like	GARP->GARP-G2-like
Solyc01g108300.3.1	GARP-G2-like	GARP->GARP-G2-like
Solyc02g076670.3.1	GARP-G2-like	GARP->GARP-G2-like
Solyc02g080710.2.1	GARP-G2-like	GARP->GARP-G2-like
Solyc02g080730.2.1	GARP-G2-like	GARP->GARP-G2-like
Solyc02g080740.3.1	GARP-G2-like	GARP->GARP-G2-like
Solyc02g080860.3.1	GARP-G2-like	GARP->GARP-G2-like
Solyc02g090400.4.1	GARP-G2-like	GARP->GARP-G2-like
Solyc02g150131.1.1	GARP-G2-like	GARP->GARP-G2-like
Solyc03g006150.2.1	GARP-G2-like	GARP->GARP-G2-like
Solyc03g083340.3.1	GARP-G2-like	GARP->GARP-G2-like
Solyc04g008480.2.1	GARP-G2-like	GARP->GARP-G2-like
Solyc04g015290.3.1	GARP-G2-like	GARP->GARP-G2-like
Solyc04g050070.3.1	GARP-G2-like	GARP->GARP-G2-like
Solyc04g051080.2.1	GARP-G2-like	GARP->GARP-G2-like
Solyc04g079600.3.1	GARP-G2-like	GARP->GARP-G2-like
Solyc05g007890.4.1	GARP-G2-like	GARP->GARP-G2-like
Solyc05g009720.3.1	GARP-G2-like	GARP->GARP-G2-like
Solyc05g049860.3.1	GARP-G2-like	GARP->GARP-G2-like
Solyc05g051060.3.1	GARP-G2-like	GARP->GARP-G2-like
Solyc05g055940.3.1	GARP-G2-like	GARP->GARP-G2-like
Solyc06g005680.4.1	GARP-G2-like	GARP->GARP-G2-like
Solyc06g008200.3.1	GARP-G2-like	GARP->GARP-G2-like
Solyc06g051060.4.1	GARP-G2-like	GARP->GARP-G2-like
Solyc06g066180.4.1	GARP-G2-like	GARP->GARP-G2-like
Solyc06g066340.4.1	GARP-G2-like	GARP->GARP-G2-like
Solyc06g076350.3.1	GARP-G2-like	GARP->GARP-G2-like
Solyc07g009560.3.1	GARP-G2-like	GARP->GARP-G2-like
Solyc07g017310.1.1	GARP-G2-like	GARP->GARP-G2-like
Solyc07g045000.4.1	GARP-G2-like	GARP->GARP-G2-like
Solyc07g049640.3.1	GARP-G2-like	GARP->GARP-G2-like
Solyc07g053630.4.1	GARP-G2-like	GARP->GARP-G2-like
Solyc08g005260.2.1	GARP-G2-like	GARP->GARP-G2-like
Solyc08g076010.4.1	GARP-G2-like	GARP->GARP-G2-like
Solyc08g076400.3.1	GARP-G2-like	GARP->GARP-G2-like
Solyc09g005030.3.1	GARP-G2-like	GARP->GARP-G2-like
Solyc09g005370.1.1	GARP-G2-like	GARP->GARP-G2-like
Solyc09g072830.4.1	GARP-G2-like	GARP->GARP-G2-like
Solyc09g091880.4.1	GARP-G2-like	GARP->GARP-G2-like
Solyc10g008160.3.1	GARP-G2-like	GARP->GARP-G2-like
Solyc10g050420.3.1	GARP-G2-like	GARP->GARP-G2-like
Solyc10g076460.2.1	GARP-G2-like	GARP->GARP-G2-like
Solyc10g078310.2.1	GARP-G2-like	GARP->GARP-G2-like
Solyc10g078720.2.1	GARP-G2-like	GARP->GARP-G2-like
Solyc10g080460.2.1	GARP-G2-like	GARP->GARP-G2-like
Solyc10g080960.1.1	GARP-G2-like	GARP->GARP-G2-like
Solyc10g083340.3.1	GARP-G2-like	GARP->GARP-G2-like
Solyc10g085620.2.1	GARP-G2-like	GARP->GARP-G2-like
Solyc11g011770.3.1	GARP-G2-like	GARP->GARP-G2-like
Solyc11g022470.2.1	GARP-G2-like	GARP->GARP-G2-like
Solyc11g067280.2.1	GARP-G2-like	GARP->GARP-G2-like
Solyc12g006280.3.1	GARP-G2-like	GARP->GARP-G2-like
Solyc12g006800.2.1	GARP-G2-like	GARP->GARP-G2-like
Solyc12g017370.3.1	GARP-G2-like	GARP->GARP-G2-like
Solyc12g098370.2.1	GARP-G2-like	GARP->GARP-G2-like
Solyc01g097890.2.1	GeBP	GeBP
Solyc02g005290.4.1	GeBP	GeBP
Solyc02g014740.2.1	GeBP	GeBP
Solyc02g014750.2.1	GeBP	GeBP
Solyc02g083750.1.1	GeBP	GeBP
Solyc05g051330.1.1	GeBP	GeBP
Solyc07g052760.3.1	GeBP	GeBP
Solyc07g052830.4.1	GeBP	GeBP
Solyc07g052900.1.1	GeBP	GeBP
Solyc07g063840.1.1	GeBP	GeBP
Solyc11g066460.1.1	GeBP	GeBP
Solyc01g008910.2.1	GRAS	GRAS
Solyc01g009840.3.1	GRAS	GRAS
Solyc01g059950.1.1	GRAS	GRAS
Solyc01g059960.1.1	GRAS	GRAS
Solyc01g079370.4.1	GRAS	GRAS
Solyc01g079380.1.1	GRAS	GRAS
Solyc01g090950.4.1	GRAS	GRAS
Solyc01g100200.3.1	GRAS	GRAS
Solyc02g085340.1.1	GRAS	GRAS
Solyc02g085600.1.1	GRAS	GRAS
Solyc02g092370.1.1	GRAS	GRAS
Solyc02g092570.1.1	GRAS	GRAS
Solyc02g094340.1.1	GRAS	GRAS
Solyc03g025170.1.1	GRAS	GRAS
Solyc03g110950.1.1	GRAS	GRAS
Solyc03g123400.1.1	GRAS	GRAS
Solyc04g011630.1.1	GRAS	GRAS
Solyc04g014830.3.1	GRAS	GRAS
Solyc04g064550.1.1	GRAS	GRAS
Solyc05g053090.2.1	GRAS	GRAS
Solyc05g053420.1.1	GRAS	GRAS
Solyc05g054170.4.1	GRAS	GRAS
Solyc06g009610.1.1	GRAS	GRAS
Solyc06g035620.3.1	GRAS	GRAS
Solyc06g036170.1.1	GRAS	GRAS
Solyc06g076280.3.1	GRAS	GRAS
Solyc06g076290.1.1	GRAS	GRAS
Solyc06g082530.3.1	GRAS	GRAS
Solyc07g043330.3.1	GRAS	GRAS
Solyc07g047950.1.1	GRAS	GRAS
Solyc07g052960.3.1	GRAS	GRAS
Solyc07g063940.2.1	GRAS	GRAS
Solyc07g065270.1.1	GRAS	GRAS
Solyc07g066250.1.1	GRAS	GRAS
Solyc08g014030.1.1	GRAS	GRAS
Solyc08g078800.1.1	GRAS	GRAS
Solyc08g080400.2.1	GRAS	GRAS
Solyc09g010920.1.1	GRAS	GRAS
Solyc09g018460.1.1	GRAS	GRAS
Solyc09g066450.3.1	GRAS	GRAS
Solyc09g090830.4.1	GRAS	GRAS
Solyc10g074680.2.1	GRAS	GRAS
Solyc10g086370.1.1	GRAS	GRAS
Solyc10g086380.1.1	GRAS	GRAS
Solyc10g086530.1.1	GRAS	GRAS
Solyc11g005610.1.1	GRAS	GRAS
Solyc11g011260.1.1	GRAS	GRAS
Solyc11g012510.3.1	GRAS	GRAS
Solyc11g013150.1.1	GRAS	GRAS
Solyc11g017100.1.1	GRAS	GRAS
Solyc12g005340.3.1	GRAS	GRAS
Solyc12g049320.3.1	GRAS	GRAS
Solyc12g099220.1.1	GRAS	GRAS
Solyc12g099900.1.1	GRAS	GRAS
Solyc01g091540.3.1	GRF	GRF
Solyc02g092070.3.1	GRF	GRF
Solyc03g082430.1.1	GRF	GRF
Solyc04g077510.4.1	GRF	GRF
Solyc07g041640.3.1	GRF	GRF
Solyc08g005430.3.1	GRF	GRF
Solyc08g075950.3.1	GRF	GRF
Solyc08g079800.4.1	GRF	GRF
Solyc08g083230.3.1	GRF	GRF
Solyc09g009200.3.1	GRF	GRF
Solyc10g083510.2.1	GRF	GRF
Solyc12g096070.2.1	GRF	GRF
Solyc01g007070.3.1	HB-BELL	HB->HB-BELL
Solyc01g109980.4.1	HB-BELL	HB->HB-BELL
Solyc02g065490.4.1	HB-BELL	HB->HB-BELL
Solyc02g089940.4.1	HB-BELL	HB->HB-BELL
Solyc04g079830.2.1	HB-BELL	HB->HB-BELL
Solyc04g080780.2.1	HB-BELL	HB->HB-BELL
Solyc04g080790.3.1	HB-BELL	HB->HB-BELL
Solyc06g074120.3.1	HB-BELL	HB->HB-BELL
Solyc08g065420.3.1	HB-BELL	HB->HB-BELL
Solyc08g081400.4.1	HB-BELL	HB->HB-BELL
Solyc09g011380.3.1	HB-BELL	HB->HB-BELL
Solyc10g086640.3.1	HB-BELL	HB->HB-BELL
Solyc11g068950.3.1	HB-BELL	HB->HB-BELL
Solyc11g069890.3.1	HB-BELL	HB->HB-BELL
Solyc01g010600.4.1	HB-HD-ZIP	HB->HB-HD-ZIP
Solyc01g073910.4.1	HB-HD-ZIP	HB->HB-HD-ZIP
Solyc01g090460.3.1	HB-HD-ZIP	HB->HB-HD-ZIP
Solyc01g091630.3.1	HB-HD-ZIP	HB->HB-HD-ZIP
Solyc01g096320.3.1	HB-HD-ZIP	HB->HB-HD-ZIP
Solyc02g024070.3.1	HB-HD-ZIP	HB->HB-HD-ZIP
Solyc02g063520.3.1	HB-HD-ZIP	HB->HB-HD-ZIP
Solyc02g067410.2.1	HB-HD-ZIP	HB->HB-HD-ZIP
Solyc02g080260.4.1	HB-HD-ZIP	HB->HB-HD-ZIP
Solyc02g086930.4.1	HB-HD-ZIP	HB->HB-HD-ZIP
Solyc02g087840.3.1	HB-HD-ZIP	HB->HB-HD-ZIP
Solyc02g091930.3.1	HB-HD-ZIP	HB->HB-HD-ZIP
Solyc03g026070.4.1	HB-HD-ZIP	HB->HB-HD-ZIP
Solyc03g082550.3.1	HB-HD-ZIP	HB->HB-HD-ZIP
Solyc03g098200.4.1	HB-HD-ZIP	HB->HB-HD-ZIP
Solyc03g113270.3.1	HB-HD-ZIP	HB->HB-HD-ZIP
Solyc03g120620.3.1	HB-HD-ZIP	HB->HB-HD-ZIP
Solyc03g120910.4.1	HB-HD-ZIP	HB->HB-HD-ZIP
Solyc04g005800.3.1	HB-HD-ZIP	HB->HB-HD-ZIP
Solyc04g074700.4.1	HB-HD-ZIP	HB->HB-HD-ZIP
Solyc04g077220.3.1	HB-HD-ZIP	HB->HB-HD-ZIP
Solyc05g006980.3.1	HB-HD-ZIP	HB->HB-HD-ZIP
Solyc05g007180.3.1	HB-HD-ZIP	HB->HB-HD-ZIP
Solyc05g008050.3.1	HB-HD-ZIP	HB->HB-HD-ZIP
Solyc05g015030.3.1	HB-HD-ZIP	HB->HB-HD-ZIP
Solyc05g051460.3.1	HB-HD-ZIP	HB->HB-HD-ZIP
Solyc06g035940.3.1	HB-HD-ZIP	HB->HB-HD-ZIP
Solyc06g050160.4.1	HB-HD-ZIP	HB->HB-HD-ZIP
Solyc06g053220.3.1	HB-HD-ZIP	HB->HB-HD-ZIP
Solyc06g060830.3.1	HB-HD-ZIP	HB->HB-HD-ZIP
Solyc06g072310.3.1	HB-HD-ZIP	HB->HB-HD-ZIP
Solyc07g041850.3.1	HB-HD-ZIP	HB->HB-HD-ZIP
Solyc07g054380.2.1	HB-HD-ZIP	HB->HB-HD-ZIP
Solyc08g007270.4.1	HB-HD-ZIP	HB->HB-HD-ZIP
Solyc08g062507.1.1	HB-HD-ZIP	HB->HB-HD-ZIP
Solyc08g066500.4.1	HB-HD-ZIP	HB->HB-HD-ZIP
Solyc08g076370.3.1	HB-HD-ZIP	HB->HB-HD-ZIP
Solyc08g078300.4.1	HB-HD-ZIP	HB->HB-HD-ZIP
Solyc08g083130.4.1	HB-HD-ZIP	HB->HB-HD-ZIP
Solyc09g008810.3.1	HB-HD-ZIP	HB->HB-HD-ZIP
Solyc09g066030.2.1	HB-HD-ZIP	HB->HB-HD-ZIP
Solyc10g005330.3.1	HB-HD-ZIP	HB->HB-HD-ZIP
Solyc10g018000.1.1	HB-HD-ZIP	HB->HB-HD-ZIP
Solyc10g080540.2.1	HB-HD-ZIP	HB->HB-HD-ZIP
Solyc11g010270.2.1	HB-HD-ZIP	HB->HB-HD-ZIP
Solyc11g011940.3.1	HB-HD-ZIP	HB->HB-HD-ZIP
Solyc11g069470.3.1	HB-HD-ZIP	HB->HB-HD-ZIP
Solyc12g005830.3.1	HB-HD-ZIP	HB->HB-HD-ZIP
Solyc12g044410.2.1	HB-HD-ZIP	HB->HB-HD-ZIP
Solyc01g100510.4.1	HB-KNOX	HB->HB-KNOX
Solyc02g081120.4.1	HB-KNOX	HB->HB-KNOX
Solyc04g077210.3.1	HB-KNOX	HB->HB-KNOX
Solyc07g007120.3.1	HB-KNOX	HB->HB-KNOX
Solyc08g041820.3.1	HB-KNOX	HB->HB-KNOX
Solyc08g080120.3.1	HB-KNOX	HB->HB-KNOX
Solyc12g010410.3.1	HB-KNOX	HB->HB-KNOX
Solyc02g062960.4.1	HB-other	HB->HB-other
Solyc02g077590.1.1	HB-other	HB->HB-other
Solyc02g077660.3.1	HB-other	HB->HB-other
Solyc02g085630.3.1	HB-other	HB->HB-other
Solyc03g034110.4.1	HB-other	HB->HB-other
Solyc03g034120.3.1	HB-other	HB->HB-other
Solyc03g034130.4.1	HB-other	HB->HB-other
Solyc03g034150.2.1	HB-other	HB->HB-other
Solyc03g112735.1.1	HB-other	HB->HB-other
Solyc04g025740.2.1	HB-other	HB->HB-other
Solyc05g005090.4.1	HB-other	HB->HB-other
Solyc07g026570.1.1	HB-other	HB->HB-other
Solyc07g053610.3.1	HB-other	HB->HB-other
Solyc07g062790.1.1	HB-other	HB->HB-other
Solyc08g061140.3.1	HB-other	HB->HB-other
Solyc08g062530.4.1	HB-other	HB->HB-other
Solyc09g015110.2.1	HB-other	HB->HB-other
Solyc09g057550.1.1	HB-other	HB->HB-other
Solyc09g058993.1.1	HB-other	HB->HB-other
Solyc09g060160.2.1	HB-other	HB->HB-other
Solyc09g060175.1.1	HB-other	HB->HB-other
Solyc09g066060.3.1	HB-other	HB->HB-other
Solyc10g007075.1.1	HB-other	HB->HB-other
Solyc10g150101.1.1	HB-other	HB->HB-other
Solyc11g065110.2.1	HB-other	HB->HB-other
Solyc12g099760.2.1	HB-other	HB->HB-other
Solyc01g107410.3.1	HB-PHD	HB->HB-PHD
Solyc07g008730.2.1	HB-PHD	HB->HB-PHD
Solyc02g077390.2.1	HB-WOX	HB->HB-WOX
Solyc02g082670.3.1	HB-WOX	HB->HB-WOX
Solyc02g083950.3.1	HB-WOX	HB->HB-WOX
Solyc03g096300.3.1	HB-WOX	HB->HB-WOX
Solyc03g118770.4.1	HB-WOX	HB->HB-WOX
Solyc04g078650.4.1	HB-WOX	HB->HB-WOX
Solyc06g072890.3.1	HB-WOX	HB->HB-WOX
Solyc06g075567.1.1	HB-WOX	HB->HB-WOX
Solyc06g076000.1.1	HB-WOX	HB->HB-WOX
Solyc11g072770.2.1	HB-WOX	HB->HB-WOX
Solyc11g072790.2.1	HB-WOX	HB->HB-WOX
Solyc07g021550.3.1	HRT	HRT
Solyc02g072000.3.1	HSF	HSF
Solyc02g072060.3.1	HSF	HSF
Solyc02g078340.4.1	HSF	HSF
Solyc02g079180.1.1	HSF	HSF
Solyc02g090820.3.1	HSF	HSF
Solyc03g006000.3.1	HSF	HSF
Solyc03g026020.3.1	HSF	HSF
Solyc03g097120.3.1	HSF	HSF
Solyc04g016000.3.1	HSF	HSF
Solyc04g078770.4.1	HSF	HSF
Solyc06g053960.3.1	HSF	HSF
Solyc06g072750.3.1	HSF	HSF
Solyc07g040680.3.1	HSF	HSF
Solyc07g055710.3.1	HSF	HSF
Solyc08g005170.3.1	HSF	HSF
Solyc08g062960.4.1	HSF	HSF
Solyc08g076590.3.1	HSF	HSF
Solyc08g080540.3.1	HSF	HSF
Solyc09g009100.4.1	HSF	HSF
Solyc09g059520.3.1	HSF	HSF
Solyc09g065660.4.1	HSF	HSF
Solyc09g082670.3.1	HSF	HSF
Solyc10g079380.2.1	HSF	HSF
Solyc11g064990.2.1	HSF	HSF
Solyc12g007070.2.1	HSF	HSF
Solyc12g098520.2.1	HSF	HSF
Solyc01g094320.3.1	LIM	LIM
Solyc03g114000.3.1	LIM	LIM
Solyc04g077780.3.1	LIM	LIM
Solyc05g049870.3.1	LIM	LIM
Solyc05g052780.4.1	LIM	LIM
Solyc06g071310.4.1	LIM	LIM
Solyc08g007940.4.1	LIM	LIM
Solyc08g080740.3.1	LIM	LIM
Solyc11g044740.2.1	LIM	LIM
Solyc12g088320.2.1	LIM	LIM
Solyc01g087990.3.1	MADS-MIKC	MADS->MADS-MIKC
Solyc01g093960.3.1	MADS-MIKC	MADS->MADS-MIKC
Solyc02g065730.2.1	MADS-MIKC	MADS->MADS-MIKC
Solyc02g071730.4.1	MADS-MIKC	MADS->MADS-MIKC
Solyc02g084630.3.1	MADS-MIKC	MADS->MADS-MIKC
Solyc02g089200.4.1	MADS-MIKC	MADS->MADS-MIKC
Solyc02g089210.4.1	MADS-MIKC	MADS->MADS-MIKC
Solyc02g091550.2.1	MADS-MIKC	MADS->MADS-MIKC
Solyc03g006830.3.1	MADS-MIKC	MADS->MADS-MIKC
Solyc03g019710.3.1	MADS-MIKC	MADS->MADS-MIKC
Solyc03g114830.3.1	MADS-MIKC	MADS->MADS-MIKC
Solyc03g114840.3.1	MADS-MIKC	MADS->MADS-MIKC
Solyc04g005320.3.1	MADS-MIKC	MADS->MADS-MIKC
Solyc04g081000.3.1	MADS-MIKC	MADS->MADS-MIKC
Solyc05g012020.4.1	MADS-MIKC	MADS->MADS-MIKC
Solyc05g015750.3.1	MADS-MIKC	MADS->MADS-MIKC
Solyc05g056620.2.1	MADS-MIKC	MADS->MADS-MIKC
Solyc06g059970.4.1	MADS-MIKC	MADS->MADS-MIKC
Solyc06g069430.3.1	MADS-MIKC	MADS->MADS-MIKC
Solyc07g055920.4.1	MADS-MIKC	MADS->MADS-MIKC
Solyc08g067230.4.1	MADS-MIKC	MADS->MADS-MIKC
Solyc08g080100.4.1	MADS-MIKC	MADS->MADS-MIKC
Solyc10g044965.1.1	MADS-MIKC	MADS->MADS-MIKC
Solyc10g080030.2.1	MADS-MIKC	MADS->MADS-MIKC
Solyc11g005120.3.1	MADS-MIKC	MADS->MADS-MIKC
Solyc11g010570.2.1	MADS-MIKC	MADS->MADS-MIKC
Solyc11g028020.3.1	MADS-MIKC	MADS->MADS-MIKC
Solyc11g032100.2.1	MADS-MIKC	MADS->MADS-MIKC
Solyc12g038510.2.1	MADS-MIKC	MADS->MADS-MIKC
Solyc12g056460.3.1	MADS-MIKC	MADS->MADS-MIKC
Solyc12g087830.2.1	MADS-MIKC	MADS->MADS-MIKC
Solyc01g060310.3.1	MADS-M-type	MADS->MADS-M-type
Solyc01g066500.1.1	MADS-M-type	MADS->MADS-M-type
Solyc01g066730.4.1	MADS-M-type	MADS->MADS-M-type
Solyc01g080785.1.1	MADS-M-type	MADS->MADS-M-type
Solyc01g097850.1.1	MADS-M-type	MADS->MADS-M-type
Solyc01g098050.1.1	MADS-M-type	MADS->MADS-M-type
Solyc01g098060.1.1	MADS-M-type	MADS->MADS-M-type
Solyc01g098070.1.1	MADS-M-type	MADS->MADS-M-type
Solyc01g102260.3.1	MADS-M-type	MADS->MADS-M-type
Solyc01g103550.1.1	MADS-M-type	MADS->MADS-M-type
Solyc01g103870.1.1	MADS-M-type	MADS->MADS-M-type
Solyc01g106170.4.1	MADS-M-type	MADS->MADS-M-type
Solyc01g106700.3.1	MADS-M-type	MADS->MADS-M-type
Solyc01g106710.1.1	MADS-M-type	MADS->MADS-M-type
Solyc01g106720.1.1	MADS-M-type	MADS->MADS-M-type
Solyc01g106730.1.1	MADS-M-type	MADS->MADS-M-type
Solyc02g032000.1.1	MADS-M-type	MADS->MADS-M-type
Solyc03g033570.1.1	MADS-M-type	MADS->MADS-M-type
Solyc03g033880.1.1	MADS-M-type	MADS->MADS-M-type
Solyc03g033890.1.1	MADS-M-type	MADS->MADS-M-type
Solyc03g033900.1.1	MADS-M-type	MADS->MADS-M-type
Solyc03g033940.1.1	MADS-M-type	MADS->MADS-M-type
Solyc03g034260.1.1	MADS-M-type	MADS->MADS-M-type
Solyc03g062820.1.1	MADS-M-type	MADS->MADS-M-type
Solyc04g025030.1.1	MADS-M-type	MADS->MADS-M-type
Solyc04g025050.1.1	MADS-M-type	MADS->MADS-M-type
Solyc04g025110.1.1	MADS-M-type	MADS->MADS-M-type
Solyc04g025970.1.1	MADS-M-type	MADS->MADS-M-type
Solyc04g047870.1.1	MADS-M-type	MADS->MADS-M-type
Solyc04g054525.1.1	MADS-M-type	MADS->MADS-M-type
Solyc04g054527.1.1	MADS-M-type	MADS->MADS-M-type
Solyc04g054533.1.1	MADS-M-type	MADS->MADS-M-type
Solyc04g054684.1.1	MADS-M-type	MADS->MADS-M-type
Solyc04g054688.1.1	MADS-M-type	MADS->MADS-M-type
Solyc04g056550.1.1	MADS-M-type	MADS->MADS-M-type
Solyc04g056740.1.1	MADS-M-type	MADS->MADS-M-type
Solyc04g064860.1.1	MADS-M-type	MADS->MADS-M-type
Solyc04g076680.2.1	MADS-M-type	MADS->MADS-M-type
Solyc04g078300.3.1	MADS-M-type	MADS->MADS-M-type
Solyc05g013370.1.1	MADS-M-type	MADS->MADS-M-type
Solyc05g015730.1.1	MADS-M-type	MADS->MADS-M-type
Solyc05g051825.1.1	MADS-M-type	MADS->MADS-M-type
Solyc06g033820.2.1	MADS-M-type	MADS->MADS-M-type
Solyc06g033830.1.1	MADS-M-type	MADS->MADS-M-type
Solyc06g035570.1.1	MADS-M-type	MADS->MADS-M-type
Solyc06g048380.3.1	MADS-M-type	MADS->MADS-M-type
Solyc06g054680.2.1	MADS-M-type	MADS->MADS-M-type
Solyc06g059780.1.1	MADS-M-type	MADS->MADS-M-type
Solyc06g071300.1.1	MADS-M-type	MADS->MADS-M-type
Solyc07g052700.3.1	MADS-M-type	MADS->MADS-M-type
Solyc07g052720.4.1	MADS-M-type	MADS->MADS-M-type
Solyc07g150112.1.1	MADS-M-type	MADS->MADS-M-type
Solyc09g018373.1.1	MADS-M-type	MADS->MADS-M-type
Solyc09g061950.1.1	MADS-M-type	MADS->MADS-M-type
Solyc10g012180.1.1	MADS-M-type	MADS->MADS-M-type
Solyc10g012200.1.1	MADS-M-type	MADS->MADS-M-type
Solyc10g012380.2.1	MADS-M-type	MADS->MADS-M-type
Solyc10g017640.1.1	MADS-M-type	MADS->MADS-M-type
Solyc10g018070.1.1	MADS-M-type	MADS->MADS-M-type
Solyc10g018080.1.1	MADS-M-type	MADS->MADS-M-type
Solyc10g018110.1.1	MADS-M-type	MADS->MADS-M-type
Solyc10g050900.1.1	MADS-M-type	MADS->MADS-M-type
Solyc10g050940.1.1	MADS-M-type	MADS->MADS-M-type
Solyc10g050950.1.1	MADS-M-type	MADS->MADS-M-type
Solyc11g020320.1.1	MADS-M-type	MADS->MADS-M-type
Solyc11g020620.1.1	MADS-M-type	MADS->MADS-M-type
Solyc11g020660.1.1	MADS-M-type	MADS->MADS-M-type
Solyc11g045310.3.1	MADS-M-type	MADS->MADS-M-type
Solyc11g069770.2.1	MADS-M-type	MADS->MADS-M-type
Solyc12g005210.1.1	MADS-M-type	MADS->MADS-M-type
Solyc12g016147.1.1	MADS-M-type	MADS->MADS-M-type
Solyc12g016150.1.1	MADS-M-type	MADS->MADS-M-type
Solyc12g016170.1.1	MADS-M-type	MADS->MADS-M-type
Solyc12g016180.1.1	MADS-M-type	MADS->MADS-M-type
Solyc12g017300.1.1	MADS-M-type	MADS->MADS-M-type
Solyc12g042015.1.1	MADS-M-type	MADS->MADS-M-type
Solyc12g087820.1.1	MADS-M-type	MADS->MADS-M-type
Solyc01g005660.3.1	MYB	MYB->MYB
Solyc01g009070.3.1	MYB	MYB->MYB
Solyc01g010910.2.1	MYB	MYB->MYB
Solyc01g057910.3.1	MYB	MYB->MYB
Solyc01g079620.4.1	MYB	MYB->MYB
Solyc01g087130.4.1	MYB	MYB->MYB
Solyc01g090530.3.1	MYB	MYB->MYB
Solyc01g094360.3.1	MYB	MYB->MYB
Solyc01g102340.3.1	MYB	MYB->MYB
Solyc01g111500.3.1	MYB	MYB->MYB
Solyc02g067340.4.1	MYB	MYB->MYB
Solyc02g067760.4.1	MYB	MYB->MYB
Solyc02g079280.3.1	MYB	MYB->MYB
Solyc02g082040.3.1	MYB	MYB->MYB
Solyc02g087960.3.1	MYB	MYB->MYB
Solyc02g088190.4.1	MYB	MYB->MYB
Solyc02g089190.2.1	MYB	MYB->MYB
Solyc02g091980.2.1	MYB	MYB->MYB
Solyc02g092930.1.1	MYB	MYB->MYB
Solyc02g093740.3.1	MYB	MYB->MYB
Solyc03g005570.3.1	MYB	MYB->MYB
Solyc03g025870.3.1	MYB	MYB->MYB
Solyc03g059200.2.1	MYB	MYB->MYB
Solyc03g093890.3.1	MYB	MYB->MYB
Solyc03g093930.4.1	MYB	MYB->MYB
Solyc03g093940.2.1	MYB	MYB->MYB
Solyc03g096350.3.1	MYB	MYB->MYB
Solyc03g112390.3.1	MYB	MYB->MYB
Solyc03g112890.1.1	MYB	MYB->MYB
Solyc03g116100.3.1	MYB	MYB->MYB
Solyc03g119050.4.1	MYB	MYB->MYB
Solyc03g119370.2.1	MYB	MYB->MYB
Solyc03g119740.3.1	MYB	MYB->MYB
Solyc03g121740.3.1	MYB	MYB->MYB
Solyc04g005600.3.1	MYB	MYB->MYB
Solyc04g005710.3.1	MYB	MYB->MYB
Solyc04g008870.3.1	MYB	MYB->MYB
Solyc04g009950.3.1	MYB	MYB->MYB
Solyc04g014470.3.1	MYB	MYB->MYB
Solyc04g049120.4.1	MYB	MYB->MYB
Solyc04g050090.1.1	MYB	MYB->MYB
Solyc04g056310.3.1	MYB	MYB->MYB
Solyc04g064540.4.1	MYB	MYB->MYB
Solyc04g074170.3.1	MYB	MYB->MYB
Solyc04g077260.3.1	MYB	MYB->MYB
Solyc04g078420.1.1	MYB	MYB->MYB
Solyc04g079360.1.1	MYB	MYB->MYB
Solyc05g007160.3.1	MYB	MYB->MYB
Solyc05g007690.2.1	MYB	MYB->MYB
Solyc05g007710.3.1	MYB	MYB->MYB
Solyc05g007870.3.1	MYB	MYB->MYB
Solyc05g008250.2.1	MYB	MYB->MYB
Solyc05g009230.3.1	MYB	MYB->MYB
Solyc05g013430.1.1	MYB	MYB->MYB
Solyc05g014290.4.1	MYB	MYB->MYB
Solyc05g048830.3.1	MYB	MYB->MYB
Solyc05g051550.2.1	MYB	MYB->MYB
Solyc05g052610.3.1	MYB	MYB->MYB
Solyc05g052850.3.1	MYB	MYB->MYB
Solyc05g053150.2.1	MYB	MYB->MYB
Solyc05g053330.3.1	MYB	MYB->MYB
Solyc05g055030.2.1	MYB	MYB->MYB
Solyc05g055240.3.1	MYB	MYB->MYB
Solyc06g005330.3.1	MYB	MYB->MYB
Solyc06g009410.3.1	MYB	MYB->MYB
Solyc06g009480.3.1	MYB	MYB->MYB
Solyc06g009710.4.1	MYB	MYB->MYB
Solyc06g033870.1.1	MYB	MYB->MYB
Solyc06g034000.2.1	MYB	MYB->MYB
Solyc06g053610.3.1	MYB	MYB->MYB
Solyc06g065100.3.1	MYB	MYB->MYB
Solyc06g069850.3.1	MYB	MYB->MYB
Solyc06g071520.1.1	MYB	MYB->MYB
Solyc06g071690.3.1	MYB	MYB->MYB
Solyc06g073640.4.1	MYB	MYB->MYB
Solyc06g074910.3.1	MYB	MYB->MYB
Solyc06g074920.3.1	MYB	MYB->MYB
Solyc06g076770.3.1	MYB	MYB->MYB
Solyc06g076840.3.1	MYB	MYB->MYB
Solyc06g083900.3.1	MYB	MYB->MYB
Solyc07g006750.3.1	MYB	MYB->MYB
Solyc07g008010.4.1	MYB	MYB->MYB
Solyc07g052300.3.1	MYB	MYB->MYB
Solyc07g053230.3.1	MYB	MYB->MYB
Solyc07g053240.3.1	MYB	MYB->MYB
Solyc07g054840.4.1	MYB	MYB->MYB
Solyc07g054960.2.1	MYB	MYB->MYB
Solyc07g054980.3.1	MYB	MYB->MYB
Solyc07g055000.2.1	MYB	MYB->MYB
Solyc08g005870.2.1	MYB	MYB->MYB
Solyc08g008480.4.1	MYB	MYB->MYB
Solyc08g065910.1.1	MYB	MYB->MYB
Solyc08g068320.3.1	MYB	MYB->MYB
Solyc08g076700.1.1	MYB	MYB->MYB
Solyc08g076710.3.1	MYB	MYB->MYB
Solyc08g079270.3.1	MYB	MYB->MYB
Solyc08g080580.4.1	MYB	MYB->MYB
Solyc08g081500.3.1	MYB	MYB->MYB
Solyc08g082890.3.1	MYB	MYB->MYB
Solyc09g008250.4.1	MYB	MYB->MYB
Solyc09g008390.3.1	MYB	MYB->MYB
Solyc09g010820.3.1	MYB	MYB->MYB
Solyc09g010840.1.1	MYB	MYB->MYB
Solyc09g011780.3.1	MYB	MYB->MYB
Solyc09g014250.3.1	MYB	MYB->MYB
Solyc09g055650.3.1	MYB	MYB->MYB
Solyc09g090130.3.1	MYB	MYB->MYB
Solyc09g090790.3.1	MYB	MYB->MYB
Solyc10g005240.3.1	MYB	MYB->MYB
Solyc10g005460.3.1	MYB	MYB->MYB
Solyc10g005550.3.1	MYB	MYB->MYB
Solyc10g005760.3.1	MYB	MYB->MYB
Solyc10g008700.3.1	MYB	MYB->MYB
Solyc10g019260.3.1	MYB	MYB->MYB
Solyc10g044680.2.1	MYB	MYB->MYB
Solyc10g055410.2.1	MYB	MYB->MYB
Solyc10g076820.2.1	MYB	MYB->MYB
Solyc10g081320.1.1	MYB	MYB->MYB
Solyc10g081490.2.1	MYB	MYB->MYB
Solyc10g083900.2.1	MYB	MYB->MYB
Solyc10g086250.2.1	MYB	MYB->MYB
Solyc10g086260.3.1	MYB	MYB->MYB
Solyc10g086270.2.1	MYB	MYB->MYB
Solyc10g086290.3.1	MYB	MYB->MYB
Solyc11g006720.2.1	MYB	MYB->MYB
Solyc11g011050.2.1	MYB	MYB->MYB
Solyc11g065840.3.1	MYB	MYB->MYB
Solyc11g069030.3.1	MYB	MYB->MYB
Solyc11g071300.2.1	MYB	MYB->MYB
Solyc11g071500.3.1	MYB	MYB->MYB
Solyc11g072060.3.1	MYB	MYB->MYB
Solyc11g073120.2.1	MYB	MYB->MYB
Solyc12g005640.2.1	MYB	MYB->MYB
Solyc12g008670.2.1	MYB	MYB->MYB
Solyc12g049300.2.1	MYB	MYB->MYB
Solyc12g049350.2.1	MYB	MYB->MYB
Solyc12g096200.2.1	MYB	MYB->MYB
Solyc12g099120.3.1	MYB	MYB->MYB
Solyc12g099130.2.1	MYB	MYB->MYB
Solyc12g099140.2.1	MYB	MYB->MYB
Solyc01g009650.1.1	MYB-related	MYB->MYB-related
Solyc01g016770.1.1	MYB-related	MYB->MYB-related
Solyc01g067560.3.1	MYB-related	MYB->MYB-related
Solyc01g073950.4.1	MYB-related	MYB->MYB-related
Solyc01g079210.3.1	MYB-related	MYB->MYB-related
Solyc01g095030.3.1	MYB-related	MYB->MYB-related
Solyc01g095640.2.1	MYB-related	MYB->MYB-related
Solyc01g096700.4.1	MYB-related	MYB->MYB-related
Solyc01g106940.4.1	MYB-related	MYB->MYB-related
Solyc01g109690.1.1	MYB-related	MYB->MYB-related
Solyc02g036370.3.1	MYB-related	MYB->MYB-related
Solyc02g064630.4.1	MYB-related	MYB->MYB-related
Solyc02g078810.4.1	MYB-related	MYB->MYB-related
Solyc02g082375.1.1	MYB-related	MYB->MYB-related
Solyc02g082390.1.1	MYB-related	MYB->MYB-related
Solyc02g085145.1.1	MYB-related	MYB->MYB-related
Solyc02g086690.3.1	MYB-related	MYB->MYB-related
Solyc03g098320.4.1	MYB-related	MYB->MYB-related
Solyc03g113530.3.1	MYB-related	MYB->MYB-related
Solyc03g113620.3.1	MYB-related	MYB->MYB-related
Solyc03g121840.3.1	MYB-related	MYB->MYB-related
Solyc03g121990.4.1	MYB-related	MYB->MYB-related
Solyc04g005100.3.1	MYB-related	MYB->MYB-related
Solyc04g049740.1.1	MYB-related	MYB->MYB-related
Solyc04g050000.3.1	MYB-related	MYB->MYB-related
Solyc04g050080.1.1	MYB-related	MYB->MYB-related
Solyc04g050100.1.1	MYB-related	MYB->MYB-related
Solyc04g076360.4.1	MYB-related	MYB->MYB-related
Solyc04g080500.3.1	MYB-related	MYB->MYB-related
Solyc04g150172.1.1	MYB-related	MYB->MYB-related
Solyc05g013420.1.1	MYB-related	MYB->MYB-related
Solyc05g054200.4.1	MYB-related	MYB->MYB-related
Solyc06g005310.3.1	MYB-related	MYB->MYB-related
Solyc06g009430.3.1	MYB-related	MYB->MYB-related
Solyc06g034030.3.1	MYB-related	MYB->MYB-related
Solyc06g036300.4.1	MYB-related	MYB->MYB-related
Solyc06g071230.3.1	MYB-related	MYB->MYB-related
Solyc06g075660.4.1	MYB-related	MYB->MYB-related
Solyc06g075670.1.1	MYB-related	MYB->MYB-related
Solyc06g082510.3.1	MYB-related	MYB->MYB-related
Solyc07g026680.2.1	MYB-related	MYB->MYB-related
Solyc07g040920.2.1	MYB-related	MYB->MYB-related
Solyc07g047610.3.1	MYB-related	MYB->MYB-related
Solyc07g052490.4.1	MYB-related	MYB->MYB-related
Solyc08g065380.3.1	MYB-related	MYB->MYB-related
Solyc08g066190.2.1	MYB-related	MYB->MYB-related
Solyc08g078340.3.1	MYB-related	MYB->MYB-related
Solyc09g007570.3.1	MYB-related	MYB->MYB-related
Solyc09g007580.3.1	MYB-related	MYB->MYB-related
Solyc09g007990.3.1	MYB-related	MYB->MYB-related
Solyc09g008100.4.1	MYB-related	MYB->MYB-related
Solyc10g005080.3.1	MYB-related	MYB->MYB-related
Solyc10g019150.1.1	MYB-related	MYB->MYB-related
Solyc10g052470.1.1	MYB-related	MYB->MYB-related
Solyc10g080300.1.1	MYB-related	MYB->MYB-related
Solyc10g080920.2.1	MYB-related	MYB->MYB-related
Solyc10g084370.3.1	MYB-related	MYB->MYB-related
Solyc11g013560.1.1	MYB-related	MYB->MYB-related
Solyc11g013620.1.1	MYB-related	MYB->MYB-related
Solyc11g017360.3.1	MYB-related	MYB->MYB-related
Solyc11g039750.3.1	MYB-related	MYB->MYB-related
Solyc11g044320.2.1	MYB-related	MYB->MYB-related
Solyc11g050730.1.1	MYB-related	MYB->MYB-related
Solyc11g069850.3.1	MYB-related	MYB->MYB-related
Solyc12g005890.3.1	MYB-related	MYB->MYB-related
Solyc12g008800.3.1	MYB-related	MYB->MYB-related
Solyc12g019810.1.1	MYB-related	MYB->MYB-related
Solyc12g019840.1.1	MYB-related	MYB->MYB-related
Solyc12g019900.2.1	MYB-related	MYB->MYB-related
Solyc12g019910.1.1	MYB-related	MYB->MYB-related
Solyc12g044610.2.1	MYB-related	MYB->MYB-related
Solyc12g087970.2.1	MYB-related	MYB->MYB-related
Solyc12g088610.1.1	MYB-related	MYB->MYB-related
Solyc12g089170.3.1	MYB-related	MYB->MYB-related
Solyc12g089190.1.1	MYB-related	MYB->MYB-related
Solyc01g009860.3.1	NAC	NAC
Solyc01g021730.2.1	NAC	NAC
Solyc01g102740.3.1	NAC	NAC
Solyc01g104900.3.1	NAC	NAC
Solyc02g036430.2.1	NAC	NAC
Solyc02g061780.3.1	NAC	NAC
Solyc02g061870.1.1	NAC	NAC
Solyc02g061900.1.1	NAC	NAC
Solyc02g061910.1.1	NAC	NAC
Solyc02g062060.1.1	NAC	NAC
Solyc02g062210.3.1	NAC	NAC
Solyc02g069960.4.1	NAC	NAC
Solyc02g077610.3.1	NAC	NAC
Solyc02g081270.4.1	NAC	NAC
Solyc02g084350.3.1	NAC	NAC
Solyc02g087920.3.1	NAC	NAC
Solyc02g088180.3.1	NAC	NAC
Solyc02g093420.4.1	NAC	NAC
Solyc03g059300.1.1	NAC	NAC
Solyc03g062670.1.1	NAC	NAC
Solyc03g062750.1.1	NAC	NAC
Solyc03g078120.4.1	NAC	NAC
Solyc03g080090.4.1	NAC	NAC
Solyc03g083880.4.1	NAC	NAC
Solyc03g097650.3.1	NAC	NAC
Solyc03g098190.3.1	NAC	NAC
Solyc03g114220.1.1	NAC	NAC
Solyc03g114260.1.1	NAC	NAC
Solyc03g115850.3.1	NAC	NAC
Solyc04g005610.3.1	NAC	NAC
Solyc04g009440.3.1	NAC	NAC
Solyc04g025760.1.1	NAC	NAC
Solyc04g072220.3.1	NAC	NAC
Solyc04g078670.3.1	NAC	NAC
Solyc04g079940.3.1	NAC	NAC
Solyc05g007550.3.1	NAC	NAC
Solyc05g007770.3.1	NAC	NAC
Solyc05g009840.3.1	NAC	NAC
Solyc05g021090.4.1	NAC	NAC
Solyc05g026180.2.1	NAC	NAC
Solyc05g055470.4.1	NAC	NAC
Solyc05g055480.3.1	NAC	NAC
Solyc05g056477.1.1	NAC	NAC
Solyc06g008360.3.1	NAC	NAC
Solyc06g034340.3.1	NAC	NAC
Solyc06g060230.3.1	NAC	NAC
Solyc06g061080.3.1	NAC	NAC
Solyc06g063380.1.1	NAC	NAC
Solyc06g063430.2.1	NAC	NAC
Solyc06g065410.3.1	NAC	NAC
Solyc06g068580.1.1	NAC	NAC
Solyc06g069100.3.1	NAC	NAC
Solyc06g069710.3.1	NAC	NAC
Solyc06g073050.2.1	NAC	NAC
Solyc06g074170.3.1	NAC	NAC
Solyc07g006840.1.1	NAC	NAC
Solyc07g045030.4.1	NAC	NAC
Solyc07g053590.4.1	NAC	NAC
Solyc07g053680.2.1	NAC	NAC
Solyc07g062240.1.1	NAC	NAC
Solyc07g062840.3.1	NAC	NAC
Solyc07g063410.3.1	NAC	NAC
Solyc07g063420.3.1	NAC	NAC
Solyc07g066330.3.1	NAC	NAC
Solyc08g006020.4.1	NAC	NAC
Solyc08g007015.1.1	NAC	NAC
Solyc08g008660.4.1	NAC	NAC
Solyc08g028850.1.1	NAC	NAC
Solyc08g077110.4.1	NAC	NAC
Solyc08g079120.3.1	NAC	NAC
Solyc09g010160.3.1	NAC	NAC
Solyc09g025310.4.1	NAC	NAC
Solyc10g005010.4.1	NAC	NAC
Solyc10g006880.3.1	NAC	NAC
Solyc10g047060.2.1	NAC	NAC
Solyc10g055760.2.1	NAC	NAC
Solyc10g079220.2.1	NAC	NAC
Solyc10g083450.3.1	NAC	NAC
Solyc11g005920.3.1	NAC	NAC
Solyc11g008000.2.1	NAC	NAC
Solyc11g008010.2.1	NAC	NAC
Solyc11g017470.2.1	NAC	NAC
Solyc11g018660.2.1	NAC	NAC
Solyc11g022480.1.1	NAC	NAC
Solyc11g065540.1.1	NAC	NAC
Solyc11g068620.2.1	NAC	NAC
Solyc11g068750.2.1	NAC	NAC
Solyc12g013620.2.1	NAC	NAC
Solyc12g017400.3.1	NAC	NAC
Solyc12g036480.2.1	NAC	NAC
Solyc12g038457.1.1	NAC	NAC
Solyc12g056790.2.1	NAC	NAC
Solyc03g118420.4.1	NF-X1	NF-X1
Solyc06g051570.4.1	NF-X1	NF-X1
Solyc01g006930.3.1	NF-YA	NF-Y->NF-YA
Solyc01g008490.4.1	NF-YA	NF-Y->NF-YA
Solyc01g087240.3.1	NF-YA	NF-Y->NF-YA
Solyc02g069860.4.1	NF-YA	NF-Y->NF-YA
Solyc03g121940.3.1	NF-YA	NF-Y->NF-YA
Solyc08g062210.3.1	NF-YA	NF-Y->NF-YA
Solyc10g079150.3.1	NF-YA	NF-Y->NF-YA
Solyc10g081840.3.1	NF-YA	NF-Y->NF-YA
Solyc11g065700.2.1	NF-YA	NF-Y->NF-YA
Solyc12g009050.3.1	NF-YA	NF-Y->NF-YA
Solyc01g067130.4.1	NF-YB	NF-Y->NF-YB
Solyc01g099320.4.1	NF-YB	NF-Y->NF-YB
Solyc02g032185.1.1	NF-YB	NF-Y->NF-YB
Solyc03g114400.3.1	NF-YB	NF-Y->NF-YB
Solyc04g009520.3.1	NF-YB	NF-Y->NF-YB
Solyc04g015060.3.1	NF-YB	NF-Y->NF-YB
Solyc04g049910.4.1	NF-YB	NF-Y->NF-YB
Solyc04g054150.2.1	NF-YB	NF-Y->NF-YB
Solyc05g005350.3.1	NF-YB	NF-Y->NF-YB
Solyc05g005360.3.1	NF-YB	NF-Y->NF-YB
Solyc05g005370.3.1	NF-YB	NF-Y->NF-YB
Solyc05g005380.3.1	NF-YB	NF-Y->NF-YB
Solyc05g005390.3.1	NF-YB	NF-Y->NF-YB
Solyc05g005440.3.1	NF-YB	NF-Y->NF-YB
Solyc05g015550.2.1	NF-YB	NF-Y->NF-YB
Solyc06g009010.1.1	NF-YB	NF-Y->NF-YB
Solyc06g069310.3.1	NF-YB	NF-Y->NF-YB
Solyc07g065500.2.1	NF-YB	NF-Y->NF-YB
Solyc07g065563.1.1	NF-YB	NF-Y->NF-YB
Solyc07g065567.1.1	NF-YB	NF-Y->NF-YB
Solyc07g065570.3.1	NF-YB	NF-Y->NF-YB
Solyc07g065580.3.1	NF-YB	NF-Y->NF-YB
Solyc09g007290.4.1	NF-YB	NF-Y->NF-YB
Solyc09g074760.1.1	NF-YB	NF-Y->NF-YB
Solyc10g009440.4.1	NF-YB	NF-Y->NF-YB
Solyc11g068480.2.1	NF-YB	NF-Y->NF-YB
Solyc12g006120.3.1	NF-YB	NF-Y->NF-YB
Solyc12g027650.1.1	NF-YB	NF-Y->NF-YB
Solyc01g079870.4.1	NF-YC	NF-Y->NF-YC
Solyc01g096710.4.1	NF-YC	NF-Y->NF-YC
Solyc02g021330.1.1	NF-YC	NF-Y->NF-YC
Solyc02g091030.4.1	NF-YC	NF-Y->NF-YC
Solyc03g110840.3.1	NF-YC	NF-Y->NF-YC
Solyc03g110850.1.1	NF-YC	NF-Y->NF-YC
Solyc03g110860.3.1	NF-YC	NF-Y->NF-YC
Solyc03g111450.3.1	NF-YC	NF-Y->NF-YC
Solyc03g111460.3.1	NF-YC	NF-Y->NF-YC
Solyc03g111470.3.1	NF-YC	NF-Y->NF-YC
Solyc05g015330.1.1	NF-YC	NF-Y->NF-YC
Solyc06g072040.1.1	NF-YC	NF-Y->NF-YC
Solyc08g007960.1.1	NF-YC	NF-Y->NF-YC
Solyc11g016920.1.1	NF-YC	NF-Y->NF-YC
Solyc11g072150.3.1	NF-YC	NF-Y->NF-YC
Solyc01g007800.3.1	OFP	OFP
Solyc01g007810.1.1	OFP	OFP
Solyc02g072030.1.1	OFP	OFP
Solyc03g034100.4.1	OFP	OFP
Solyc03g120190.3.1	OFP	OFP
Solyc04g080210.1.1	OFP	OFP
Solyc05g055220.1.1	OFP	OFP
Solyc06g073040.1.1	OFP	OFP
Solyc06g074020.2.1	OFP	OFP
Solyc06g082460.1.1	OFP	OFP
Solyc07g055240.1.1	OFP	OFP
Solyc09g018200.1.1	OFP	OFP
Solyc09g082080.1.1	OFP	OFP
Solyc10g076180.1.1	OFP	OFP
Solyc10g082050.1.1	OFP	OFP
Solyc10g082060.1.1	OFP	OFP
Solyc10g083070.1.1	OFP	OFP
Solyc10g083080.3.1	OFP	OFP
Solyc10g083090.1.1	OFP	OFP
Solyc10g083100.1.1	OFP	OFP
Solyc11g006670.1.1	OFP	OFP
Solyc11g068780.1.1	OFP	OFP
Solyc01g091000.4.1	PLATZ	PLATZ
Solyc02g032555.1.1	PLATZ	PLATZ
Solyc02g033100.3.1	PLATZ	PLATZ
Solyc02g033110.3.1	PLATZ	PLATZ
Solyc02g033120.3.1	PLATZ	PLATZ
Solyc02g036130.3.1	PLATZ	PLATZ
Solyc02g036140.1.1	PLATZ	PLATZ
Solyc02g036170.3.1	PLATZ	PLATZ
Solyc02g036200.1.1	PLATZ	PLATZ
Solyc02g036215.1.1	PLATZ	PLATZ
Solyc02g036230.3.1	PLATZ	PLATZ
Solyc02g068510.2.1	PLATZ	PLATZ
Solyc03g044625.1.1	PLATZ	PLATZ
Solyc04g008090.4.1	PLATZ	PLATZ
Solyc06g061240.4.1	PLATZ	PLATZ
Solyc07g007320.3.1	PLATZ	PLATZ
Solyc07g049120.2.1	PLATZ	PLATZ
Solyc07g049130.1.1	PLATZ	PLATZ
Solyc08g005100.3.1	PLATZ	PLATZ
Solyc08g076860.3.1	PLATZ	PLATZ
Solyc10g085800.2.1	PLATZ	PLATZ
Solyc12g010470.3.1	PLATZ	PLATZ
Solyc01g112190.3.1	RWP-RK	RWP-RK
Solyc02g005607.1.1	RWP-RK	RWP-RK
Solyc03g083040.1.1	RWP-RK	RWP-RK
Solyc03g116010.3.1	RWP-RK	RWP-RK
Solyc04g082480.3.1	RWP-RK	RWP-RK
Solyc08g008410.3.1	RWP-RK	RWP-RK
Solyc08g013900.3.1	RWP-RK	RWP-RK
Solyc08g062200.3.1	RWP-RK	RWP-RK
Solyc08g082750.3.1	RWP-RK	RWP-RK
Solyc11g045350.2.1	RWP-RK	RWP-RK
Solyc12g011190.2.1	RWP-RK	RWP-RK
Solyc09g007500.3.1	S1Fa-like	S1Fa-like
Solyc05g041220.3.1	SAP	SAP
Solyc07g045550.3.1	SAP	SAP
Solyc01g080670.3.1	SBP	SBP
Solyc01g090730.3.1	SBP	SBP
Solyc02g077920.4.1	SBP	SBP
Solyc04g045560.4.1	SBP	SBP
Solyc04g064470.2.1	SBP	SBP
Solyc05g012040.4.1	SBP	SBP
Solyc05g015510.3.1	SBP	SBP
Solyc05g015840.3.1	SBP	SBP
Solyc05g053240.4.1	SBP	SBP
Solyc07g053810.3.1	SBP	SBP
Solyc07g062980.4.1	SBP	SBP
Solyc10g009080.4.1	SBP	SBP
Solyc10g018780.3.1	SBP	SBP
Solyc10g078700.3.1	SBP	SBP
Solyc12g038520.3.1	SBP	SBP
Solyc02g062400.3.1	SRS	SRS
Solyc02g084680.3.1	SRS	SRS
Solyc03g033680.1.1	SRS	SRS
Solyc04g080970.4.1	SRS	SRS
Solyc10g054070.1.1	SRS	SRS
Solyc11g064800.3.1	SRS	SRS
Solyc07g062050.3.1	STAT	STAT
Solyc01g008230.4.1	TCP	TCP
Solyc01g016414.1.1	TCP	TCP
Solyc01g103780.4.1	TCP	TCP
Solyc02g065800.3.1	TCP	TCP
Solyc02g068200.1.1	TCP	TCP
Solyc02g077250.2.1	TCP	TCP
Solyc02g089020.2.1	TCP	TCP
Solyc02g089830.2.1	TCP	TCP
Solyc02g094290.1.1	TCP	TCP
Solyc03g006800.1.1	TCP	TCP
Solyc03g045030.2.1	TCP	TCP
Solyc03g115010.3.1	TCP	TCP
Solyc03g116320.3.1	TCP	TCP
Solyc03g119770.4.1	TCP	TCP
Solyc04g006980.1.1	TCP	TCP
Solyc04g009180.3.1	TCP	TCP
Solyc05g007420.2.1	TCP	TCP
Solyc05g009900.3.1	TCP	TCP
Solyc05g012840.1.1	TCP	TCP
Solyc05g032780.1.1	TCP	TCP
Solyc06g065190.1.1	TCP	TCP
Solyc06g069240.2.1	TCP	TCP
Solyc06g069460.3.1	TCP	TCP
Solyc06g070900.3.1	TCP	TCP
Solyc07g053410.4.1	TCP	TCP
Solyc07g062680.3.1	TCP	TCP
Solyc08g048370.4.1	TCP	TCP
Solyc08g048390.3.1	TCP	TCP
Solyc08g080150.1.1	TCP	TCP
Solyc09g008030.1.1	TCP	TCP
Solyc10g008780.1.1	TCP	TCP
Solyc10g018710.1.1	TCP	TCP
Solyc10g082063.1.1	TCP	TCP
Solyc10g150112.1.1	TCP	TCP
Solyc11g020670.1.1	TCP	TCP
Solyc11g045640.1.1	TCP	TCP
Solyc12g014140.3.1	TCP	TCP
Solyc01g005440.4.1	Tify	Tify
Solyc01g009730.3.1	Tify	Tify
Solyc01g009735.1.1	Tify	Tify
Solyc01g009740.3.1	Tify	Tify
Solyc01g103595.1.1	Tify	Tify
Solyc01g150113.1.1	Tify	Tify
Solyc03g118540.4.1	Tify	Tify
Solyc03g122190.3.1	Tify	Tify
Solyc06g065650.3.1	Tify	Tify
Solyc06g068930.2.1	Tify	Tify
Solyc06g084120.4.1	Tify	Tify
Solyc07g042170.3.1	Tify	Tify
Solyc08g036505.2.1	Tify	Tify
Solyc08g036620.4.1	Tify	Tify
Solyc08g036640.3.1	Tify	Tify
Solyc08g036660.4.1	Tify	Tify
Solyc09g065630.3.1	Tify	Tify
Solyc11g011030.2.1	Tify	Tify
Solyc12g009220.2.1	Tify	Tify
Solyc12g049400.2.1	Tify	Tify
Solyc01g088820.2.1	Trihelix	Trihelix
Solyc01g096470.3.1	Trihelix	Trihelix
Solyc01g104760.2.1	Trihelix	Trihelix
Solyc02g076810.4.1	Trihelix	Trihelix
Solyc03g111260.3.1	Trihelix	Trihelix
Solyc03g118230.3.1	Trihelix	Trihelix
Solyc03g122030.1.1	Trihelix	Trihelix
Solyc04g045430.4.1	Trihelix	Trihelix
Solyc04g071360.4.1	Trihelix	Trihelix
Solyc05g018350.4.1	Trihelix	Trihelix
Solyc06g051120.4.1	Trihelix	Trihelix
Solyc06g083430.1.1	Trihelix	Trihelix
Solyc07g055100.4.1	Trihelix	Trihelix
Solyc08g005900.4.1	Trihelix	Trihelix
Solyc08g007170.1.1	Trihelix	Trihelix
Solyc09g005560.4.1	Trihelix	Trihelix
Solyc09g008850.3.1	Trihelix	Trihelix
Solyc09g009250.3.1	Trihelix	Trihelix
Solyc11g005380.2.1	Trihelix	Trihelix
Solyc11g012720.2.1	Trihelix	Trihelix
Solyc12g010890.2.1	Trihelix	Trihelix
Solyc12g043090.3.1	Trihelix	Trihelix
Solyc12g056510.3.1	Trihelix	Trihelix
Solyc12g077540.3.1	Trihelix	Trihelix
Solyc12g100040.2.1	Trihelix	Trihelix
Solyc01g067680.3.1	TUB	TUB
Solyc01g104670.3.1	TUB	TUB
Solyc02g062670.3.1	TUB	TUB
Solyc02g085130.4.1	TUB	TUB
Solyc03g033980.4.1	TUB	TUB
Solyc03g117730.3.1	TUB	TUB
Solyc04g071440.3.1	TUB	TUB
Solyc04g071750.4.1	TUB	TUB
Solyc07g062390.4.1	TUB	TUB
Solyc09g074510.3.1	TUB	TUB
Solyc10g046970.2.1	TUB	TUB
Solyc07g054450.4.1	ULT	ULT
Solyc12g010370.1.1	ULT	ULT
Solyc12g010755.1.1	ULT	ULT
Solyc02g077450.3.1	VOZ	VOZ
Solyc10g008880.3.1	VOZ	VOZ
Solyc05g007100.3.1	Whirly	Whirly
Solyc11g044750.3.1	Whirly	Whirly
Solyc01g058540.3.1	WRKY	WRKY
Solyc01g079260.4.1	WRKY	WRKY
Solyc01g079360.4.1	WRKY	WRKY
Solyc01g089960.3.1	WRKY	WRKY
Solyc01g095100.4.1	WRKY	WRKY
Solyc01g095630.3.1	WRKY	WRKY
Solyc01g104550.3.1	WRKY	WRKY
Solyc02g021680.3.1	WRKY	WRKY
Solyc02g032950.3.1	WRKY	WRKY
Solyc02g067430.3.1	WRKY	WRKY
Solyc02g071130.4.1	WRKY	WRKY
Solyc02g072190.4.1	WRKY	WRKY
Solyc02g080890.3.1	WRKY	WRKY
Solyc02g088340.4.1	WRKY	WRKY
Solyc02g093050.3.1	WRKY	WRKY
Solyc02g094270.2.1	WRKY	WRKY
Solyc03g007380.2.1	WRKY	WRKY
Solyc03g007640.1.1	WRKY	WRKY
Solyc03g082750.1.1	WRKY	WRKY
Solyc03g082810.1.1	WRKY	WRKY
Solyc03g095770.3.1	WRKY	WRKY
Solyc03g104810.3.1	WRKY	WRKY
Solyc03g113120.4.1	WRKY	WRKY
Solyc03g116890.3.1	WRKY	WRKY
Solyc04g050205.1.1	WRKY	WRKY
Solyc04g050210.1.1	WRKY	WRKY
Solyc04g051540.3.1	WRKY	WRKY
Solyc04g051690.4.1	WRKY	WRKY
Solyc04g056360.4.1	WRKY	WRKY
Solyc04g072070.3.1	WRKY	WRKY
Solyc04g078550.3.1	WRKY	WRKY
Solyc05g007110.2.1	WRKY	WRKY
Solyc05g012500.3.1	WRKY	WRKY
Solyc05g012770.3.1	WRKY	WRKY
Solyc05g014040.1.1	WRKY	WRKY
Solyc05g015850.4.1	WRKY	WRKY
Solyc05g045710.3.1	WRKY	WRKY
Solyc05g045800.1.1	WRKY	WRKY
Solyc05g045880.1.1	WRKY	WRKY
Solyc05g045927.1.1	WRKY	WRKY
Solyc05g050040.3.1	WRKY	WRKY
Solyc05g050050.1.1	WRKY	WRKY
Solyc05g050057.1.1	WRKY	WRKY
Solyc05g050060.1.1	WRKY	WRKY
Solyc05g050065.1.1	WRKY	WRKY
Solyc05g050300.3.1	WRKY	WRKY
Solyc05g050330.3.1	WRKY	WRKY
Solyc05g050340.4.1	WRKY	WRKY
Solyc05g053380.4.1	WRKY	WRKY
Solyc05g055750.3.1	WRKY	WRKY
Solyc06g008610.3.1	WRKY	WRKY
Solyc06g048870.3.1	WRKY	WRKY
Solyc06g066370.4.1	WRKY	WRKY
Solyc06g068460.3.1	WRKY	WRKY
Solyc06g070990.3.1	WRKY	WRKY
Solyc07g005650.4.1	WRKY	WRKY
Solyc07g047960.3.1	WRKY	WRKY
Solyc07g051840.4.1	WRKY	WRKY
Solyc07g055280.4.1	WRKY	WRKY
Solyc07g056280.3.1	WRKY	WRKY
Solyc07g065260.4.1	WRKY	WRKY
Solyc07g066220.3.1	WRKY	WRKY
Solyc08g006320.4.1	WRKY	WRKY
Solyc08g008280.3.1	WRKY	WRKY
Solyc08g067340.4.1	WRKY	WRKY
Solyc08g067360.3.1	WRKY	WRKY
Solyc08g081610.4.1	WRKY	WRKY
Solyc08g081630.2.1	WRKY	WRKY
Solyc08g082110.4.1	WRKY	WRKY
Solyc09g010960.3.1	WRKY	WRKY
Solyc09g014990.4.1	WRKY	WRKY
Solyc09g015770.3.1	WRKY	WRKY
Solyc09g066010.3.1	WRKY	WRKY
Solyc10g005680.2.1	WRKY	WRKY
Solyc10g007970.2.1	WRKY	WRKY
Solyc10g009550.3.1	WRKY	WRKY
Solyc10g011910.4.1	WRKY	WRKY
Solyc10g084380.1.1	WRKY	WRKY
Solyc12g006170.2.1	WRKY	WRKY
Solyc12g011200.3.1	WRKY	WRKY
Solyc12g014610.2.1	WRKY	WRKY
Solyc12g042590.2.1	WRKY	WRKY
Solyc12g056745.1.1	WRKY	WRKY
Solyc12g056750.3.1	WRKY	WRKY
Solyc12g096350.2.1	WRKY	WRKY
Solyc01g014970.1.1	zf-HD	zf-HD
Solyc01g102980.3.1	zf-HD	zf-HD
Solyc01g103810.1.1	zf-HD	zf-HD
Solyc01g103820.1.1	zf-HD	zf-HD
Solyc01g103830.1.1	zf-HD	zf-HD
Solyc01g103840.1.1	zf-HD	zf-HD
Solyc01g150154.1.1	zf-HD	zf-HD
Solyc01g150155.1.1	zf-HD	zf-HD
Solyc02g067310.4.1	zf-HD	zf-HD
Solyc02g067320.3.1	zf-HD	zf-HD
Solyc02g067330.1.1	zf-HD	zf-HD
Solyc02g085160.1.1	zf-HD	zf-HD
Solyc02g087970.1.1	zf-HD	zf-HD
Solyc03g061620.1.1	zf-HD	zf-HD
Solyc03g098060.3.1	zf-HD	zf-HD
Solyc03g116070.1.1	zf-HD	zf-HD
Solyc04g014260.2.1	zf-HD	zf-HD
Solyc04g074990.3.1	zf-HD	zf-HD
Solyc04g080490.4.1	zf-HD	zf-HD
Solyc05g007580.1.1	zf-HD	zf-HD
Solyc05g018740.1.1	zf-HD	zf-HD
Solyc05g020000.1.1	zf-HD	zf-HD
Solyc05g051420.2.1	zf-HD	zf-HD
Solyc09g089550.4.1	zf-HD	zf-HD
