# Supplementary material for: Genome-wide expression analysis of LBD genes in tomato (Solanum lycopersicum L.) under different light conditions
Source: Plant Signal Behav. 2023 Dec 7;18(1):2290414. doi: 10.1080/15592324.2023.2290414 (PMC10732681; doi:10.1080/15592324.2023.2290414)
Supplement: Table S3 LBD Gene Description.xlsx [file KPSB_A_2290414_SM1438.xlsx]

## Sheet: Sheet1
LOB GeneID	Gene Length	Exon Number	Exon Legnth	Protein Length
Solyc01g044520.2.1	1982	2	514	172
Solyc01g091400.3.1	2306	2	565	168
Solyc01g091420.2.1	4415	2	814	272
Solyc01g098220.2.1	1376	2	724	242
Solyc01g107190.3.1	1068	2	933	218
Solyc01g109240.3.1	469	2	361	121
Solyc02g065150.2.1	1086	2	874	292
Solyc02g067800.4.1	661	1	661	167
Solyc02g069440.3.1	2851	2	804	162
Solyc02g077380.2.1	2397	3	1258	410
Solyc02g085910.4.1	1141	2	1052	294
Solyc02g086480.1.1	449	1	449	150
Solyc02g087570.1.1	371	1	371	124
Solyc02g090410.4.1	1898	3	1057	316
Solyc02g092550.3.1	1163	2	1084	219
Solyc03g063140.4.1	580	1	580	173
Solyc03g095940.1.1	512	1	512	171
Solyc03g112430.1.1	590	1	590	197
Solyc03g113360.4.1	3480	2	1168	304
Solyc03g119530.3.1	1180	2	1090	248
Solyc04g050010.2.1	1528	2	496	166
Solyc04g077990.3.1	1010	2	899	205
Solyc05g009320.4.1	1377	2	936	275
Solyc05g048740.3.1	1393	2	821	216
Solyc06g005090.3.1	1391	2	677	199
Solyc06g007390.4.1	1682	3	738	247
Solyc06g050430.3.1	1225	3	990	218
Solyc06g050950.3.1	1228	2	588	172
Solyc06g062630.2.1	509	2	464	140
Solyc06g064540.3.1	907	3	491	149
Solyc06g071660.3.1	2169	2	622	208
Solyc06g075330.3.1	3729	3	726	243
Solyc06g082310.3.1	1204	2	529	175
Solyc06g082430.2.1	1654	3	779	233
Solyc06g082770.3.1	1586	2	748	188
Solyc06g083930.2.1	1264	2	589	197
Solyc08g065130.3.1	1033	2	904	302
Solyc09g010485.1.1	6854	3	979	154
Solyc09g010490.3.1	1291	2	643	215
Solyc09g010495.1.1	9862	3	935	154
Solyc09g014646.1.1	2099	2	662	114
Solyc09g014647.1.1	398	1	398	133
Solyc09g014648.1.1	492	2	412	138
Solyc09g014649.1.1	1243	3	483	162
Solyc09g014690.3.1	2770	3	527	175
Solyc09g014700.3.1	2756	3	522	175
Solyc09g014705.1.1	492	2	412	138
Solyc09g018185.1.1	4376	3	478	132
Solyc09g066260.4.1	1694	2	775	259
Solyc09g066270.3.1	973	2	877	245
Solyc09g150107.1.1	2056	2	722	88
Solyc11g008830.2.1	1334	2	691	231
Solyc11g045530.3.1	3191	2	971	100
Solyc11g072470.3.1	2227	2	744	190
Solyc12g010810.1.1	632	1	632	211
Solyc12g100150.2.1	1229	2	1043	169
