# Supplementary material for: Genome-wide expression analysis of LBD genes in tomato (Solanum lycopersicum L.) under different light conditions
Source: Plant Signal Behav. 2023 Dec 7;18(1):2290414. doi: 10.1080/15592324.2023.2290414 (PMC10732681; doi:10.1080/15592324.2023.2290414)
Supplement: Table S6 DEG information.xlsx [file KPSB_A_2290414_SM1437.xlsx]

## Sheet: D vs B
gene_id	sample_1	sample_2	value_1	value_2	log2(fold_change)	p_value	q_value
gene:Solyc01g005060.3	D	B	3.90111	1.81965	-1.10023	5e-05	0.000109942	Down
gene:Solyc01g005140.3	D	B	11.816	0.908678	-3.70082	5e-05	0.000109942	Down
gene:Solyc01g005320.2	D	B	1.52877	0.284745	-2.42463	0.00435	0.00749089	Down
gene:Solyc01g005370.3	D	B	2.43107	1.04917	-1.21235	0.0018	0.00330115	Down
gene:Solyc01g005390.3	D	B	18.0961	3.68677	-2.29525	5e-05	0.000109942	Down
gene:Solyc01g005680.4	D	B	75.3418	28.0196	-1.42701	5e-05	0.000109942	Down
gene:Solyc01g005800.3	D	B	1.97621	0.301159	-2.71414	5e-05	0.000109942	Down
gene:Solyc01g005980.4	D	B	17.3555	8.05451	-1.10753	5e-05	0.000109942	Down
gene:Solyc01g006055.1	D	B	11.6923	2.70528	-2.11172	5e-05	0.000109942	Down
gene:Solyc01g006950.3	D	B	2.62166	0.0672833	-5.28409	0.00265	0.00471097	Down
gene:Solyc01g007110.3	D	B	65.7912	31.0231	-1.08455	5e-05	0.000109942	Down
gene:Solyc01g007940.4	D	B	3.05986	0.193355	-3.98414	0.0002	0.000414227	Down
gene:Solyc01g008050.4	D	B	1.09414	0.178541	-2.61546	0.01115	0.0179235	Down
gene:Solyc01g008640.4	D	B	1.68921	0.152282	-3.47153	0.00355	0.00619611	Down
gene:Solyc01g008650.3	D	B	1.57443	0.693432	-1.183	0.00025	0.000511054	Down
gene:Solyc01g009000.3	D	B	66.8019	22.93	-1.54265	5e-05	0.000109942	Down
gene:Solyc01g009160.2	D	B	18.6475	1.93983	-3.26498	5e-05	0.000109942	Down
gene:Solyc01g009260.1	D	B	1.03954	0.471496	-1.14062	0.0144	0.0226692	Down
gene:Solyc01g009300.3	D	B	40.9486	14.2614	-1.5217	5e-05	0.000109942	Down
gene:Solyc01g009370.2	D	B	3.43796	0.495066	-2.79586	5e-05	0.000109942	Down
gene:Solyc01g010080.3	D	B	1.02642	0.345375	-1.57138	0.00035	0.000703557	Down
gene:Solyc01g010180.3	D	B	25.7487	8.19863	-1.65104	5e-05	0.000109942	Down
gene:Solyc01g010185.1	D	B	10.3293	4.7677	-1.11538	5e-05	0.000109942	Down
gene:Solyc01g010310.4	D	B	27.4778	11.5942	-1.24486	5e-05	0.000109942	Down
gene:Solyc01g010430.4	D	B	6.41298	0.804169	-2.99542	0.0056	0.00947506	Down
gene:Solyc01g014180.3	D	B	554.563	277.059	-1.00116	5e-05	0.000109942	Down
gene:Solyc01g014560.4	D	B	0.830679	0.368616	-1.17217	0.02095	0.0320523	Down
gene:Solyc01g018020.3	D	B	1.75581	0.0746931	-4.55502	0.00265	0.00471097	Down
gene:Solyc01g044420.4	D	B	1.30265	0.532863	-1.28962	0.00025	0.000511054	Down
gene:Solyc01g056850.3	D	B	41.8177	9.93899	-2.07294	5e-05	0.000109942	Down
gene:Solyc01g057000.3	D	B	38.0826	3.71525	-3.3576	5e-05	0.000109942	Down
gene:Solyc01g058320.4	D	B	46.7548	21.8204	-1.09944	5e-05	0.000109942	Down
gene:Solyc01g060020.4	D	B	0.98923	0.140638	-2.81432	0.00755	0.0124838	Down
gene:Solyc01g065700.3	D	B	68.2894	19.6471	-1.79735	5e-05	0.000109942	Down
gene:Solyc01g066430.3	D	B	31.9501	4.66206	-2.77678	5e-05	0.000109942	Down
gene:Solyc01g066450.3	D	B	19.8812	2.79024	-2.83294	5e-05	0.000109942	Down
gene:Solyc01g066520.3	D	B	38.8032	10.5333	-1.88122	5e-05	0.000109942	Down
gene:Solyc01g066570.3	D	B	2.44506	0.676428	-1.85386	0.00065	0.00126628	Down
gene:Solyc01g066640.2	D	B	39.3591	7.29853	-2.43102	5e-05	0.000109942	Down
gene:Solyc01g066940.3	D	B	18.7869	7.44538	-1.33531	5e-05	0.000109942	Down
gene:Solyc01g066970.2	D	B	185.135	0.832431	-7.79703	5e-05	0.000109942	Down
gene:Solyc01g067370.3	D	B	53.3231	1.57625	-5.08019	5e-05	0.000109942	Down
gene:Solyc01g067380.4	D	B	31.8399	14.3167	-1.15314	5e-05	0.000109942	Down
gene:Solyc01g067650.2	D	B	1.54702	0.422442	-1.87267	0.0313	0.0463211	Down
gene:Solyc01g068460.4	D	B	32.568	10.5357	-1.62817	5e-05	0.000109942	Down
gene:Solyc01g068630.3	D	B	3.28237	0.291696	-3.4922	0.00035	0.000703557	Down
gene:Solyc01g073670.3	D	B	3.23703	0.547245	-2.56441	5e-05	0.000109942	Down
gene:Solyc01g073720.2	D	B	6.45041	0.50681	-3.66987	0.00105	0.00199193	Down
gene:Solyc01g079170.3	D	B	6.18906	1.19706	-2.37022	5e-05	0.000109942	Down
gene:Solyc01g079180.4	D	B	43.7011	16.082	-1.44222	5e-05	0.000109942	Down
gene:Solyc01g079370.4	D	B	1.10894	0.512966	-1.11225	0.0002	0.000414227	Down
gene:Solyc01g079550.2	D	B	24.0766	3.16925	-2.92542	5e-05	0.000109942	Down
gene:Solyc01g079570.3	D	B	47.1224	21.9502	-1.10218	5e-05	0.000109942	Down
gene:Solyc01g079830.3	D	B	177.573	57.3188	-1.63133	5e-05	0.000109942	Down
gene:Solyc01g079940.4	D	B	53.5108	5.90481	-3.17987	5e-05	0.000109942	Down
gene:Solyc01g079980.3	D	B	13.5935	5.28873	-1.36192	5e-05	0.000109942	Down
gene:Solyc01g080100.3	D	B	60.7812	29.9735	-1.01994	5e-05	0.000109942	Down
gene:Solyc01g080680.3	D	B	5.93912	0.212161	-4.80702	5e-05	0.000109942	Down
gene:Solyc01g080850.4	D	B	44.1401	20.3896	-1.11426	5e-05	0.000109942	Down
gene:Solyc01g080960.4	D	B	1.36727	0.103812	-3.71926	0.00265	0.00471097	Down
gene:Solyc01g081060.4	D	B	239.475	45.983	-2.3807	5e-05	0.000109942	Down
gene:Solyc01g081200.3	D	B	53.5075	24.1117	-1.15001	5e-05	0.000109942	Down
gene:Solyc01g081210.4	D	B	2.0724	0.741077	-1.48361	5e-05	0.000109942	Down
gene:Solyc01g081540.4	D	B	35.3903	13.4714	-1.39345	5e-05	0.000109942	Down
gene:Solyc01g081640.4	D	B	1.02818	0.443686	-1.21249	0.001	0.00190215	Down
gene:Solyc01g086850.3	D	B	18.1375	6.10743	-1.57034	5e-05	0.000109942	Down
gene:Solyc01g087020.2	D	B	37.7647	6.45337	-2.54892	5e-05	0.000109942	Down
gene:Solyc01g087070.4	D	B	5.39003	2.32156	-1.2152	5e-05	0.000109942	Down
gene:Solyc01g087180.4	D	B	4.41547	1.16204	-1.92591	0.00015	0.000314713	Down
gene:Solyc01g087410.4	D	B	8.19653	3.83101	-1.09729	5e-05	0.000109942	Down
gene:Solyc01g087560.3	D	B	234.89	80.4175	-1.5464	5e-05	0.000109942	Down
gene:Solyc01g087810.2	D	B	2.38392	1.17709	-1.01811	5e-05	0.000109942	Down
gene:Solyc01g087840.3	D	B	2.59262	0.501038	-2.37142	5e-05	0.000109942	Down
gene:Solyc01g087850.2	D	B	17.854	8.53524	-1.06474	5e-05	0.000109942	Down
gene:Solyc01g087870.4	D	B	15.1792	5.69481	-1.41438	5e-05	0.000109942	Down
gene:Solyc01g087980.4	D	B	8.42079	3.95808	-1.08915	5e-05	0.000109942	Down
gene:Solyc01g088250.4	D	B	66.3219	29.7988	-1.15423	5e-05	0.000109942	Down
gene:Solyc01g088390.3	D	B	7.30037	2.52989	-1.5289	5e-05	0.000109942	Down
gene:Solyc01g088550.3	D	B	31.4837	13.8061	-1.1893	5e-05	0.000109942	Down
gene:Solyc01g088590.5	D	B	4.69418	2.01014	-1.22357	0.0004	0.000798294	Down
gene:Solyc01g088710.3	D	B	20.8559	9.95299	-1.06725	5e-05	0.000109942	Down
gene:Solyc01g089980.4	D	B	176.216	83.186	-1.08294	5e-05	0.000109942	Down
gene:Solyc01g090120.3	D	B	80.9794	14.3231	-2.49921	5e-05	0.000109942	Down
gene:Solyc01g090460.3	D	B	55.5013	21.7664	-1.35042	5e-05	0.000109942	Down
gene:Solyc01g090610.3	D	B	11.4787	0.160411	-6.16105	0.00265	0.00471097	Down
gene:Solyc01g090760.4	D	B	148.029	24.9134	-2.57088	5e-05	0.000109942	Down
gene:Solyc01g090800.3	D	B	5.08424	2.19112	-1.21436	5e-05	0.000109942	Down
gene:Solyc01g090910.3	D	B	72.1686	32.3844	-1.15607	5e-05	0.000109942	Down
gene:Solyc01g091010.3	D	B	30.4879	14.0905	-1.11352	5e-05	0.000109942	Down
gene:Solyc01g091050.4	D	B	159.275	17.1655	-3.21394	5e-05	0.000109942	Down
gene:Solyc01g091160.4	D	B	17.3415	6.91663	-1.32609	5e-05	0.000109942	Down
gene:Solyc01g091180.4	D	B	1.92223	0.653607	-1.55629	5e-05	0.000109942	Down
gene:Solyc01g091280.3	D	B	29.6479	14.2346	-1.05853	5e-05	0.000109942	Down
gene:Solyc01g091470.3	D	B	16.7595	0.903647	-4.21307	5e-05	0.000109942	Down
gene:Solyc01g091830.3	D	B	1.67789	0.68851	-1.2851	0.00015	0.000314713	Down
gene:Solyc01g091950.4	D	B	82.3015	37.3372	-1.14031	5e-05	0.000109942	Down
gene:Solyc01g094070.3	D	B	6.67124	2.37376	-1.49078	5e-05	0.000109942	Down
gene:Solyc01g094170.3	D	B	18.3335	3.49181	-2.39244	5e-05	0.000109942	Down
gene:Solyc01g094330.3	D	B	12.7306	4.7476	-1.42303	5e-05	0.000109942	Down
gene:Solyc01g095140.4	D	B	3.99564	1.46654	-1.44601	0.0001	0.000213307	Down
gene:Solyc01g095460.3	D	B	31.5162	11.7031	-1.42921	5e-05	0.000109942	Down
gene:Solyc01g095720.3	D	B	4.24461	1.90384	-1.15672	5e-05	0.000109942	Down
gene:Solyc01g095750.2	D	B	3.33494	0.931395	-1.8402	5e-05	0.000109942	Down
gene:Solyc01g095930.4	D	B	3.35686	0.217576	-3.94752	5e-05	0.000109942	Down
gene:Solyc01g095970.3	D	B	17.8509	7.37146	-1.27597	5e-05	0.000109942	Down
gene:Solyc01g096020.4	D	B	33.8684	16.4339	-1.04327	5e-05	0.000109942	Down
gene:Solyc01g096120.3	D	B	16.8135	3.27839	-2.35856	5e-05	0.000109942	Down
gene:Solyc01g096140.3	D	B	4.97801	0.118191	-5.39637	0.00265	0.00471097	Down
gene:Solyc01g096220.3	D	B	21.1681	7.79833	-1.44065	5e-05	0.000109942	Down
gene:Solyc01g096230.4	D	B	13.5403	6.104	-1.14943	5e-05	0.000109942	Down
gene:Solyc01g096260.4	D	B	150.499	11.858	-3.66582	5e-05	0.000109942	Down
gene:Solyc01g096320.3	D	B	10.6246	0.863455	-3.62115	5e-05	0.000109942	Down
gene:Solyc01g096420.3	D	B	20.2081	3.81801	-2.40404	5e-05	0.000109942	Down
gene:Solyc01g096430.4	D	B	85.5423	29.0774	-1.55674	5e-05	0.000109942	Down
gene:Solyc01g096670.4	D	B	45.5849	21.5503	-1.08085	5e-05	0.000109942	Down
gene:Solyc01g096730.2	D	B	8.08805	3.48115	-1.21623	5e-05	0.000109942	Down
gene:Solyc01g097040.4	D	B	14.3103	5.84901	-1.29079	5e-05	0.000109942	Down
gene:Solyc01g097230.4	D	B	14.419	6.67752	-1.11059	5e-05	0.000109942	Down
gene:Solyc01g097350.4	D	B	25.7323	10.9202	-1.23658	5e-05	0.000109942	Down
gene:Solyc01g097510.4	D	B	67.7685	20.6356	-1.71548	5e-05	0.000109942	Down
gene:Solyc01g097520.4	D	B	147.285	32.7009	-2.17121	5e-05	0.000109942	Down
gene:Solyc01g097690.2	D	B	4.1273	0.581819	-2.82656	5e-05	0.000109942	Down
gene:Solyc01g097840.3	D	B	26.6479	11.4803	-1.21486	5e-05	0.000109942	Down
gene:Solyc01g098010.4	D	B	9.74722	1.80287	-2.43469	5e-05	0.000109942	Down
gene:Solyc01g098400.3	D	B	31.6737	13.5551	-1.22445	5e-05	0.000109942	Down
gene:Solyc01g098700.4	D	B	20.4077	9.23136	-1.1445	5e-05	0.000109942	Down
gene:Solyc01g098790.2	D	B	0.91375	0.435042	-1.07064	0.014	0.0220903	Down
gene:Solyc01g098910.3	D	B	10.0261	2.73416	-1.87459	5e-05	0.000109942	Down
gene:Solyc01g099050.3	D	B	26.1798	0.403151	-6.02099	5e-05	0.000109942	Down
gene:Solyc01g099520.3	D	B	237.753	64.2818	-1.88698	5e-05	0.000109942	Down
gene:Solyc01g099630.4	D	B	2049.99	300.464	-2.77035	5e-05	0.000109942	Down
gene:Solyc01g099840.3	D	B	2013.01	695.72	-1.53278	5e-05	0.000109942	Down
gene:Solyc01g099910.4	D	B	45.497	14.3391	-1.66582	5e-05	0.000109942	Down
gene:Solyc01g099980.4	D	B	16.5338	2.86563	-2.5285	5e-05	0.000109942	Down
gene:Solyc01g100070.3	D	B	5.37718	1.16038	-2.21225	5e-05	0.000109942	Down
gene:Solyc01g100100.4	D	B	4.59915	1.52868	-1.58908	0.00265	0.00471097	Down
gene:Solyc01g100120.4	D	B	4.87929	1.82896	-1.41564	5e-05	0.000109942	Down
gene:Solyc01g100200.3	D	B	13.6333	4.50377	-1.59793	5e-05	0.000109942	Down
gene:Solyc01g100310.2	D	B	39.4858	15.1099	-1.38584	5e-05	0.000109942	Down
gene:Solyc01g100370.3	D	B	8.9283	3.15865	-1.49908	0.0117	0.0187307	Down
gene:Solyc01g100460.3	D	B	47.3611	5.45604	-3.11778	5e-05	0.000109942	Down
gene:Solyc01g100510.4	D	B	10.6807	3.90899	-1.45014	5e-05	0.000109942	Down
gene:Solyc01g100720.3	D	B	64.905	27.8744	-1.21939	5e-05	0.000109942	Down
gene:Solyc01g100760.2	D	B	127.376	63.6671	-1.00047	5e-05	0.000109942	Down
gene:Solyc01g100970.3	D	B	1228.04	516.575	-1.24931	5e-05	0.000109942	Down
gene:Solyc01g101040.3	D	B	168.841	77.814	-1.11756	5e-05	0.000109942	Down
gene:Solyc01g102290.3	D	B	928.006	207.056	-2.16411	5e-05	0.000109942	Down
gene:Solyc01g102300.3	D	B	37.5129	7.12231	-2.39697	5e-05	0.000109942	Down
gene:Solyc01g102310.3	D	B	320.316	110.574	-1.53448	5e-05	0.000109942	Down
gene:Solyc01g102340.3	D	B	82.4832	13.5601	-2.60474	5e-05	0.000109942	Down
gene:Solyc01g102420.1	D	B	38.3184	0.9486	-5.33609	0.00265	0.00471097	Down
gene:Solyc01g102430.2	D	B	1.23585	0	#NAME?	0.0001	0.000213307	Down
gene:Solyc01g103060.4	D	B	3.06039	1.07109	-1.51464	0.00295	0.00520714	Down
gene:Solyc01g103190.3	D	B	17.7876	8.04512	-1.14468	5e-05	0.000109942	Down
gene:Solyc01g103350.3	D	B	9.16515	4.50556	-1.02445	5e-05	0.000109942	Down
gene:Solyc01g103430.4	D	B	67.3007	28.0385	-1.26321	5e-05	0.000109942	Down
gene:Solyc01g103470.2	D	B	12.0965	4.14984	-1.54346	5e-05	0.000109942	Down
gene:Solyc01g103590.4	D	B	182.304	27.4295	-2.73254	5e-05	0.000109942	Down
gene:Solyc01g103650.3	D	B	2.59847	0.88365	-1.55611	5e-05	0.000109942	Down
gene:Solyc01g103660.4	D	B	3.7915	1.01404	-1.90266	5e-05	0.000109942	Down
gene:Solyc01g104810.2	D	B	2.10024	1.02914	-1.02912	0.005	0.00853211	Down
gene:Solyc01g105070.3	D	B	3.30304	0.572837	-2.5276	5e-05	0.000109942	Down
gene:Solyc01g105180.3	D	B	1.21077	0.516858	-1.22809	0.00075	0.00145078	Down
gene:Solyc01g105220.3	D	B	5.71728	2.61356	-1.12931	5e-05	0.000109942	Down
gene:Solyc01g105280.3	D	B	71.181	31.6212	-1.1706	5e-05	0.000109942	Down
gene:Solyc01g105300.4	D	B	3.98972	1.62312	-1.29751	5e-05	0.000109942	Down
gene:Solyc01g105410.4	D	B	242.224	33.2377	-2.86545	5e-05	0.000109942	Down
gene:Solyc01g105450.4	D	B	6.82613	1.25875	-2.43907	5e-05	0.000109942	Down
gene:Solyc01g105470.4	D	B	4.4413	0	#NAME?	0.00185	0.00338379	Down
gene:Solyc01g105475.1	D	B	5.18741	0	#NAME?	0.00185	0.00338379	Down
gene:Solyc01g105720.2	D	B	190.894	69.8826	-1.44977	5e-05	0.000109942	Down
gene:Solyc01g105880.4	D	B	28.4116	3.69724	-2.94196	5e-05	0.000109942	Down
gene:Solyc01g106060.3	D	B	62.9062	26.7476	-1.23379	5e-05	0.000109942	Down
gene:Solyc01g106080.4	D	B	84.8655	28.9812	-1.55006	5e-05	0.000109942	Down
gene:Solyc01g106340.3	D	B	3.49685	1.17588	-1.57232	5e-05	0.000109942	Down
gene:Solyc01g106500.4	D	B	1.45016	0.196785	-2.88152	5e-05	0.000109942	Down
gene:Solyc01g106620.2	D	B	40.1239	1.15563	-5.11771	5e-05	0.000109942	Down
gene:Solyc01g106690.3	D	B	102.898	50.9856	-1.01306	5e-05	0.000109942	Down
gene:Solyc01g106700.3	D	B	2.84341	1.17881	-1.27029	0.00015	0.000314713	Down
gene:Solyc01g106780.3	D	B	15.4405	6.81252	-1.18046	5e-05	0.000109942	Down
gene:Solyc01g106910.4	D	B	13.6325	5.35082	-1.34922	5e-05	0.000109942	Down
gene:Solyc01g107090.2	D	B	4.93298	1.74373	-1.50028	5e-05	0.000109942	Down
gene:Solyc01g107300.4	D	B	9.30099	4.47722	-1.05478	5e-05	0.000109942	Down
gene:Solyc01g107370.3	D	B	77.4882	12.0853	-2.68072	5e-05	0.000109942	Down
gene:Solyc01g107390.4	D	B	5.50295	0.767298	-2.84235	5e-05	0.000109942	Down
gene:Solyc01g107740.3	D	B	22.8444	6.98767	-1.70896	5e-05	0.000109942	Down
gene:Solyc01g107780.4	D	B	0.787325	0.300353	-1.3903	0.0148	0.0232494	Down
gene:Solyc01g107790.2	D	B	0.869739	0.312257	-1.47785	0.01075	0.0173386	Down
gene:Solyc01g107800.4	D	B	40.6998	12.2072	-1.73728	5e-05	0.000109942	Down
gene:Solyc01g107890.3	D	B	29.4506	9.05641	-1.70129	5e-05	0.000109942	Down
gene:Solyc01g107950.2	D	B	10.997	0	#NAME?	5e-05	0.000109942	Down
gene:Solyc01g107980.3	D	B	21.5071	10.6622	-1.01231	5e-05	0.000109942	Down
gene:Solyc01g108030.4	D	B	85.9863	21.5144	-1.9988	5e-05	0.000109942	Down
gene:Solyc01g108080.4	D	B	44.548	21.122	-1.07661	5e-05	0.000109942	Down
gene:Solyc01g108860.3	D	B	6.23338	0.256343	-4.60386	5e-05	0.000109942	Down
gene:Solyc01g109090.2	D	B	718.585	347.629	-1.04761	5e-05	0.000109942	Down
gene:Solyc01g109170.3	D	B	99.2588	10.3522	-3.26126	5e-05	0.000109942	Down
gene:Solyc01g109420.3	D	B	14.5689	3.87279	-1.91145	5e-05	0.000109942	Down
gene:Solyc01g109500.4	D	B	186.445	31.2528	-2.57669	5e-05	0.000109942	Down
gene:Solyc01g109520.3	D	B	298.207	147.738	-1.01327	5e-05	0.000109942	Down
gene:Solyc01g109720.3	D	B	8.31114	1.68197	-2.3049	5e-05	0.000109942	Down
gene:Solyc01g109800.2	D	B	19.8035	9.20424	-1.10539	5e-05	0.000109942	Down
gene:Solyc01g109895.1	D	B	212.534	51.5491	-2.04368	5e-05	0.000109942	Down
gene:Solyc01g110180.4	D	B	39.531	2.05955	-4.26258	5e-05	0.000109942	Down
gene:Solyc01g110430.3	D	B	144.446	50.2093	-1.52451	5e-05	0.000109942	Down
gene:Solyc01g110440.5.1	D	B	69.2393	23.8882	-1.53529	5e-05	0.000109942	Down
gene:Solyc01g110500.3	D	B	3.7189	1.59614	-1.22029	5e-05	0.000109942	Down
gene:Solyc01g110555.1	D	B	14.1269	6.95189	-1.02297	5e-05	0.000109942	Down
gene:Solyc01g110620.1	D	B	1.25478	0	#NAME?	0.00295	0.00520714	Down
gene:Solyc01g110630.4	D	B	22.5849	6.72794	-1.74712	5e-05	0.000109942	Down
gene:Solyc01g110670.3	D	B	14.0487	5.37485	-1.38614	0.0006	0.00117471	Down
gene:Solyc01g110680.4	D	B	16.9525	5.96001	-1.50812	5e-05	0.000109942	Down
gene:Solyc01g110710.3	D	B	14.6244	6.64166	-1.13876	5e-05	0.000109942	Down
gene:Solyc01g110770.2	D	B	8.84441	3.95385	-1.16151	5e-05	0.000109942	Down
gene:Solyc01g110790.3	D	B	8.03439	3.87089	-1.05352	5e-05	0.000109942	Down
gene:Solyc01g111000.4	D	B	12.8244	3.8797	-1.72487	5e-05	0.000109942	Down
gene:Solyc01g111100.5	D	B	18.5343	8.44949	-1.13326	5e-05	0.000109942	Down
gene:Solyc01g111230.3	D	B	7.66102	0.825728	-3.2138	5e-05	0.000109942	Down
gene:Solyc01g111250.3	D	B	3.32573	0.181095	-4.19886	0.00265	0.00471097	Down
gene:Solyc01g111260.2	D	B	146.866	42.7782	-1.77956	5e-05	0.000109942	Down
gene:Solyc01g111880.4	D	B	32.7977	12.5912	-1.38117	5e-05	0.000109942	Down
gene:Solyc01g112220.4	D	B	4.12558	1.18998	-1.79367	5e-05	0.000109942	Down
gene:Solyc01g112230.4	D	B	4.45025	0.259425	-4.10049	0.00265	0.00471097	Down
gene:Solyc01g112250.4	D	B	58.2354	27.7478	-1.06952	5e-05	0.000109942	Down
gene:Solyc01g150152.1	D	B	154.427	28.024	-2.46219	5e-05	0.000109942	Down
gene:Solyc02g021440.4	D	B	111.778	38.6172	-1.53333	5e-05	0.000109942	Down
gene:Solyc02g030170.4	D	B	761.926	256.49	-1.57075	5e-05	0.000109942	Down
gene:Solyc02g031985.1	D	B	2.54788	1.15051	-1.14702	0.0118	0.0188861	Down
gene:Solyc02g032660.3	D	B	7.95115	1.09557	-2.85949	5e-05	0.000109942	Down
gene:Solyc02g037490.1	D	B	10.2101	3.2064	-1.67097	5e-05	0.000109942	Down
gene:Solyc02g038740.4	D	B	55.1029	3.78027	-3.86557	5e-05	0.000109942	Down
gene:Solyc02g038813.1	D	B	19.886	8.00284	-1.31317	5e-05	0.000109942	Down
gene:Solyc02g062460.4	D	B	3.12258	1.55802	-1.00302	5e-05	0.000109942	Down
gene:Solyc02g062510.3	D	B	22.494	1.27354	-4.14262	5e-05	0.000109942	Down
gene:Solyc02g062890.3	D	B	5.25582	0.867221	-2.59944	5e-05	0.000109942	Down
gene:Solyc02g063020.3	D	B	2.19813	0.547254	-2.00599	5e-05	0.000109942	Down
gene:Solyc02g063170.3	D	B	21.9047	10.4652	-1.06565	5e-05	0.000109942	Down
gene:Solyc02g063350.1	D	B	211.306	101.321	-1.0604	5e-05	0.000109942	Down
gene:Solyc02g063420.3	D	B	28.493	7.98803	-1.83469	5e-05	0.000109942	Down
gene:Solyc02g063520.3	D	B	18.3571	7.7155	-1.25051	5e-05	0.000109942	Down
gene:Solyc02g064690.3	D	B	13.6246	2.75817	-2.30443	5e-05	0.000109942	Down
gene:Solyc02g064720.3	D	B	18.2839	2.69469	-2.76238	5e-05	0.000109942	Down
gene:Solyc02g064960.3	D	B	20.905	8.73385	-1.25916	5e-05	0.000109942	Down
gene:Solyc02g064980.1	D	B	1.76625	0.189923	-3.2172	0.0041	0.0070922	Down
gene:Solyc02g065380.3	D	B	137.926	50.8767	-1.43882	5e-05	0.000109942	Down
gene:Solyc02g065550.4	D	B	47.1496	14.8689	-1.66495	5e-05	0.000109942	Down
gene:Solyc02g065600.3	D	B	35.3973	5.93684	-2.57587	5e-05	0.000109942	Down
gene:Solyc02g066960.3	D	B	4.97716	0.496009	-3.32689	5e-05	0.000109942	Down
gene:Solyc02g067010.3	D	B	1.75849	0.860133	-1.0317	5e-05	0.000109942	Down
gene:Solyc02g067190.4	D	B	68.0794	1.03757	-6.03594	5e-05	0.000109942	Down
gene:Solyc02g067410.2	D	B	12.4314	0	#NAME?	5e-05	0.000109942	Down
gene:Solyc02g067440.3	D	B	2.4015	1.01239	-1.24617	5e-05	0.000109942	Down
gene:Solyc02g067655.1	D	B	2.94806	1.29495	-1.18687	0.0145	0.0228098	Down
gene:Solyc02g067700.1	D	B	23.5314	4.14487	-2.50519	5e-05	0.000109942	Down
gene:Solyc02g067820.4	D	B	37.7241	16.5316	-1.19026	5e-05	0.000109942	Down
gene:Solyc02g067840.3	D	B	23.9063	10.162	-1.2342	5e-05	0.000109942	Down
gene:Solyc02g068040.3	D	B	24.7724	12.2302	-1.01828	5e-05	0.000109942	Down
gene:Solyc02g068120.3	D	B	9.92547	4.56844	-1.11944	5e-05	0.000109942	Down
gene:Solyc02g068170.1	D	B	9.80275	2.6711	-1.87575	5e-05	0.000109942	Down
gene:Solyc02g068250.4	D	B	13.511	1.71242	-2.98003	0.00785	0.0129397	Down
gene:Solyc02g068300.3	D	B	27.2725	5.96328	-2.19327	5e-05	0.000109942	Down
gene:Solyc02g068510.2	D	B	2.20824	0.992838	-1.15326	0.01895	0.0292207	Down
gene:Solyc02g068530.4	D	B	88.7767	31.3327	-1.50251	5e-05	0.000109942	Down
gene:Solyc02g068600.3	D	B	4.85865	2.00251	-1.27875	5e-05	0.000109942	Down
gene:Solyc02g068660.3	D	B	1.92246	0.580018	-1.72878	5e-05	0.000109942	Down
gene:Solyc02g068740.3	D	B	47.6769	14.7574	-1.69185	5e-05	0.000109942	Down
gene:Solyc02g068900.3	D	B	28.3609	7.75011	-1.87161	5e-05	0.000109942	Down
gene:Solyc02g069090.3	D	B	180.934	84.4925	-1.09857	5e-05	0.000109942	Down
gene:Solyc02g069690.1	D	B	12.5145	5.46199	-1.1961	5e-05	0.000109942	Down
gene:Solyc02g069800.1	D	B	72.9468	22.5729	-1.69225	5e-05	0.000109942	Down
gene:Solyc02g069970.4	D	B	26.7744	13.3601	-1.00292	5e-05	0.000109942	Down
gene:Solyc02g070020.1	D	B	5.47338	0.541122	-3.33841	5e-05	0.000109942	Down
gene:Solyc02g070080.4	D	B	18.9177	0.364737	-5.69674	5e-05	0.000109942	Down
gene:Solyc02g070090.1	D	B	0.900477	0.235847	-1.93284	0.0048	0.00821493	Down
gene:Solyc02g070180.3	D	B	64.6695	17.4201	-1.89233	5e-05	0.000109942	Down
gene:Solyc02g070210.3	D	B	52.0494	18.0779	-1.52565	5e-05	0.000109942	Down
gene:Solyc02g070450.2	D	B	1.7903	0.835739	-1.09907	0.0016	0.00295526	Down
gene:Solyc02g070470.1	D	B	932.271	348.569	-1.41931	5e-05	0.000109942	Down
gene:Solyc02g070580.1	D	B	45.6002	19.0767	-1.25723	5e-05	0.000109942	Down
gene:Solyc02g071020.3	D	B	1095.4	524.468	-1.06253	5e-05	0.000109942	Down
gene:Solyc02g071030.2	D	B	2282.83	1070.97	-1.0919	5e-05	0.000109942	Down
gene:Solyc02g071170.3	D	B	51.5045	22.6499	-1.18519	5e-05	0.000109942	Down
gene:Solyc02g071430.3	D	B	13.4843	1.08445	-3.63625	5e-05	0.000109942	Down
gene:Solyc02g071470.4	D	B	1.21001	0.172729	-2.80843	0.01095	0.0176286	Down
gene:Solyc02g071490.4	D	B	7.69969	0.0655364	-6.87636	0.00265	0.00471097	Down
gene:Solyc02g071700.3	D	B	11.0019	4.28346	-1.3609	5e-05	0.000109942	Down
gene:Solyc02g071720.2	D	B	2.09317	0.569825	-1.8771	5e-05	0.000109942	Down
gene:Solyc02g071820.4	D	B	3.56524	1.12379	-1.66562	5e-05	0.000109942	Down
gene:Solyc02g071940.1	D	B	27.0104	9.88211	-1.45062	0.00565	0.00955208	Down
gene:Solyc02g072190.4	D	B	5.94778	2.67454	-1.15306	5e-05	0.000109942	Down
gene:Solyc02g076800.1	D	B	45.5986	14.9539	-1.60847	5e-05	0.000109942	Down
gene:Solyc02g076850.2	D	B	14.0466	4.82898	-1.54043	5e-05	0.000109942	Down
gene:Solyc02g076880.4	D	B	48.7901	1.62965	-4.90396	5e-05	0.000109942	Down
gene:Solyc02g076930.2	D	B	1.24319	0.47098	-1.40031	0.0072	0.0119421	Down
gene:Solyc02g077000.3	D	B	157.644	11.2431	-3.80956	5e-05	0.000109942	Down
gene:Solyc02g077020.3	D	B	553.414	22.7411	-4.60498	5e-05	0.000109942	Down
gene:Solyc02g077220.3	D	B	37.5376	17.119	-1.13274	5e-05	0.000109942	Down
gene:Solyc02g077230.3	D	B	8.59136	0	#NAME?	5e-05	0.000109942	Down
gene:Solyc02g077240.4	D	B	4.2678	1.66988	-1.35374	5e-05	0.000109942	Down
gene:Solyc02g077370.1	D	B	2.99631	0	#NAME?	5e-05	0.000109942	Down
gene:Solyc02g077420.3	D	B	64.2273	12.5237	-2.35853	5e-05	0.000109942	Down
gene:Solyc02g077430.4	D	B	111.462	13.9864	-2.99446	5e-05	0.000109942	Down
gene:Solyc02g077720.4	D	B	7.09733	2.66902	-1.41097	5e-05	0.000109942	Down
gene:Solyc02g077770.3	D	B	69.0393	22.3091	-1.62979	5e-05	0.000109942	Down
gene:Solyc02g077780.3	D	B	19.7511	8.25597	-1.25843	5e-05	0.000109942	Down
gene:Solyc02g078020.3	D	B	35.8791	12.7052	-1.49773	5e-05	0.000109942	Down
gene:Solyc02g078150.4	D	B	227.882	96.041	-1.24657	5e-05	0.000109942	Down
gene:Solyc02g078160.3	D	B	74.4851	16.998	-2.13159	5e-05	0.000109942	Down
gene:Solyc02g078210.3	D	B	264.675	115.571	-1.19545	5e-05	0.000109942	Down
gene:Solyc02g078320.3	D	B	47.1436	19.6115	-1.26536	5e-05	0.000109942	Down
gene:Solyc02g078380.3	D	B	73.5373	32.1915	-1.1918	5e-05	0.000109942	Down
gene:Solyc02g078450.3	D	B	72.2241	16.5105	-2.12909	5e-05	0.000109942	Down
gene:Solyc02g078720.4	D	B	15.5608	6.79073	-1.19628	5e-05	0.000109942	Down
gene:Solyc02g078760.1	D	B	49.8541	21.4159	-1.21903	5e-05	0.000109942	Down
gene:Solyc02g078900.3	D	B	21.3248	5.39958	-1.98162	5e-05	0.000109942	Down
gene:Solyc02g079010.4	D	B	7.20789	3.15363	-1.19257	5e-05	0.000109942	Down
gene:Solyc02g079220.4	D	B	57.0076	23.5076	-1.27802	5e-05	0.000109942	Down
gene:Solyc02g079290.3	D	B	4.78544	1.97672	-1.27554	5e-05	0.000109942	Down
gene:Solyc02g079330.3	D	B	8.76401	1.29393	-2.75983	5e-05	0.000109942	Down
gene:Solyc02g079390.4	D	B	97.1127	47.4251	-1.03401	5e-05	0.000109942	Down
gene:Solyc02g079410.2	D	B	116.064	24.0637	-2.26999	5e-05	0.000109942	Down
gene:Solyc02g079430.4	D	B	32.2369	7.43089	-2.11711	5e-05	0.000109942	Down
gene:Solyc02g079460.1	D	B	21.1541	0.110139	-7.58547	5e-05	0.000109942	Down
gene:Solyc02g079480.1	D	B	12.3513	3.06653	-2.00998	5e-05	0.000109942	Down
gene:Solyc02g079750.4	D	B	142.584	46.5003	-1.6165	5e-05	0.000109942	Down
gene:Solyc02g079790.3	D	B	29.2483	10.0407	-1.5425	5e-05	0.000109942	Down
gene:Solyc02g080200.4	D	B	9.35585	0.632891	-3.88584	5e-05	0.000109942	Down
gene:Solyc02g080290.3	D	B	4.9487	1.89893	-1.38186	5e-05	0.000109942	Down
gene:Solyc02g080450.1	D	B	12.9052	2.38744	-2.43441	0.00355	0.00619611	Down
gene:Solyc02g080520.4	D	B	15.9117	2.0239	-2.97488	5e-05	0.000109942	Down
gene:Solyc02g080770.2	D	B	10.9353	1.57583	-2.79481	5e-05	0.000109942	Down
gene:Solyc02g080790.4	D	B	0.741495	0	#NAME?	5e-05	0.000109942	Down
gene:Solyc02g081070.4	D	B	36.093	15.7278	-1.1984	5e-05	0.000109942	Down
gene:Solyc02g081180.2	D	B	37.1338	7.93277	-2.22684	5e-05	0.000109942	Down
gene:Solyc02g081190.4	D	B	343.709	130.94	-1.39228	5e-05	0.000109942	Down
gene:Solyc02g081240.1	D	B	0.872222	0	#NAME?	5e-05	0.000109942	Down
gene:Solyc02g081250.3	D	B	10.5494	3.21082	-1.71616	5e-05	0.000109942	Down
gene:Solyc02g081390.3	D	B	37.9228	16.3972	-1.20961	5e-05	0.000109942	Down
gene:Solyc02g081450.2	D	B	1.62498	0.78842	-1.04339	0.0044	0.00757087	Down
gene:Solyc02g081890.4	D	B	0.887204	0.186573	-2.24953	0.0264	0.0395701	Down
gene:Solyc02g082070.4	D	B	14.9983	2.13448	-2.81284	5e-05	0.000109942	Down
gene:Solyc02g082110.4	D	B	23.4777	9.61908	-1.28732	5e-05	0.000109942	Down
gene:Solyc02g082140.3	D	B	161.476	52.3553	-1.62491	5e-05	0.000109942	Down
gene:Solyc02g082150.1	D	B	6.89601	0.363203	-4.24691	5e-05	0.000109942	Down
gene:Solyc02g082260.3	D	B	19.646	7.54097	-1.38141	5e-05	0.000109942	Down
gene:Solyc02g082270.3	D	B	85.213	34.3498	-1.31077	5e-05	0.000109942	Down
gene:Solyc02g082350.3	D	B	50.6712	23.4188	-1.1135	5e-05	0.000109942	Down
gene:Solyc02g082400.4	D	B	13.4836	5.60602	-1.26615	5e-05	0.000109942	Down
gene:Solyc02g082450.3	D	B	2.2786	0.321379	-2.8258	5e-05	0.000109942	Down
gene:Solyc02g082900.3	D	B	58.5634	9.50028	-2.62396	5e-05	0.000109942	Down
gene:Solyc02g082940.3	D	B	8.73393	1.65649	-2.3985	5e-05	0.000109942	Down
gene:Solyc02g082960.3	D	B	5.4562	1.67399	-1.70461	5e-05	0.000109942	Down
gene:Solyc02g083010.1	D	B	0.917297	0.133771	-2.77763	0.00905	0.0147869	Down
gene:Solyc02g083020.1	D	B	2.33804	0.343041	-2.76885	0.0112	0.0179963	Down
gene:Solyc02g083040.1	D	B	4.85561	0.142637	-5.08923	0.00265	0.00471097	Down
gene:Solyc02g083090.1	D	B	2.52369	0.282868	-3.15733	0.0048	0.00821493	Down
gene:Solyc02g083120.3	D	B	27.759	2.32556	-3.57731	5e-05	0.000109942	Down
gene:Solyc02g083170.3	D	B	8.25144	3.90887	-1.07789	5e-05	0.000109942	Down
gene:Solyc02g083190.2	D	B	8.22716	3.93568	-1.06378	5e-05	0.000109942	Down
gene:Solyc02g083380.3	D	B	113.987	54.3861	-1.06756	5e-05	0.000109942	Down
gene:Solyc02g083700.4	D	B	0.877019	0.270503	-1.69696	5e-05	0.000109942	Down
gene:Solyc02g083720.4	D	B	25.5573	4.54576	-2.49114	5e-05	0.000109942	Down
gene:Solyc02g083800.4	D	B	23.3006	8.8221	-1.40118	5e-05	0.000109942	Down
gene:Solyc02g083850.3	D	B	5.96207	1.57061	-1.92449	5e-05	0.000109942	Down
gene:Solyc02g083870.3	D	B	71.8887	0.579036	-6.95597	0.00265	0.00471097	Down
gene:Solyc02g083880.3	D	B	407.665	15.3882	-4.72749	5e-05	0.000109942	Down
gene:Solyc02g084005.1	D	B	3.58099	1.26314	-1.50335	0.009	0.0147165	Down
gene:Solyc02g084210.1	D	B	21.6759	2.53443	-3.09636	5e-05	0.000109942	Down
gene:Solyc02g084240.3	D	B	195.114	81.6624	-1.25657	5e-05	0.000109942	Down
gene:Solyc02g084740.4	D	B	48.9715	15.1117	-1.69628	5e-05	0.000109942	Down
gene:Solyc02g084790.3	D	B	4.81431	1.77838	-1.43676	5e-05	0.000109942	Down
gene:Solyc02g084800.4	D	B	106.184	5.18108	-4.35717	5e-05	0.000109942	Down
gene:Solyc02g084840.3	D	B	14.8827	5.75579	-1.37055	5e-05	0.000109942	Down
gene:Solyc02g084940.1	D	B	2.78593	0	#NAME?	0.00135	0.00252043	Down
gene:Solyc02g085130.4	D	B	28.2904	6.65035	-2.08881	5e-05	0.000109942	Down
gene:Solyc02g085580.4	D	B	11.1809	5.10945	-1.1298	5e-05	0.000109942	Down
gene:Solyc02g085615.1	D	B	14.0484	0	#NAME?	0.00135	0.00252043	Down
gene:Solyc02g085850.1	D	B	9.82005	4.84378	-1.0196	0.00135	0.00252043	Down
gene:Solyc02g085910.4	D	B	2.30201	0.652992	-1.81776	0.00035	0.000703557	Down
gene:Solyc02g086300.4	D	B	22.6936	0.698051	-5.02281	5e-05	0.000109942	Down
gene:Solyc02g086360.3	D	B	12.2142	4.40654	-1.47084	5e-05	0.000109942	Down
gene:Solyc02g086530.4	D	B	0.774705	0.23117	-1.74469	0.0006	0.00117471	Down
gene:Solyc02g086760.1	D	B	24.7265	5.37622	-2.2014	5e-05	0.000109942	Down
gene:Solyc02g086880.4	D	B	316.926	14.1491	-4.48536	5e-05	0.000109942	Down
gene:Solyc02g086930.4	D	B	309.51	107.072	-1.53141	5e-05	0.000109942	Down
gene:Solyc02g086940.3	D	B	28.7598	13.7083	-1.069	5e-05	0.000109942	Down
gene:Solyc02g086990.4	D	B	2.52737	1.18984	-1.08687	0.0017	0.00312972	Down
gene:Solyc02g087030.1	D	B	17.7162	6.80174	-1.38109	5e-05	0.000109942	Down
gene:Solyc02g087350.3	D	B	3.88415	0.19578	-4.3103	0.00265	0.00471097	Down
gene:Solyc02g087410.4	D	B	11.6626	2.26341	-2.36532	5e-05	0.000109942	Down
gene:Solyc02g087550.3	D	B	40.1965	18.8917	-1.08932	5e-05	0.000109942	Down
gene:Solyc02g087740.3	D	B	14.591	4.71532	-1.62965	5e-05	0.000109942	Down
gene:Solyc02g087840.3	D	B	50.2903	9.12689	-2.46209	5e-05	0.000109942	Down
gene:Solyc02g087870.3	D	B	93.0196	25.9667	-1.84087	5e-05	0.000109942	Down
gene:Solyc02g087920.3	D	B	2.50328	0.656609	-1.93071	5e-05	0.000109942	Down
gene:Solyc02g088040.1	D	B	8.0717	3.74154	-1.10924	5e-05	0.000109942	Down
gene:Solyc02g088090.1	D	B	12.9067	4.52024	-1.51365	5e-05	0.000109942	Down
gene:Solyc02g088220.3	D	B	12.6927	4.13199	-1.61909	5e-05	0.000109942	Down
gene:Solyc02g088330.2	D	B	14.6148	6.45641	-1.17862	5e-05	0.000109942	Down
gene:Solyc02g088500.1	D	B	2.65405	0.72276	-1.87661	5e-05	0.000109942	Down
gene:Solyc02g088580.1	D	B	11.7274	5.39875	-1.11918	5e-05	0.000109942	Down
gene:Solyc02g088620.3	D	B	50.8389	25.0963	-1.01846	5e-05	0.000109942	Down
gene:Solyc02g088690.4	D	B	108.413	43.4148	-1.32028	5e-05	0.000109942	Down
gene:Solyc02g089160.3	D	B	18.7979	8.05298	-1.22298	5e-05	0.000109942	Down
gene:Solyc02g089400.4	D	B	36.5432	16.9202	-1.11086	5e-05	0.000109942	Down
gene:Solyc02g089630.3	D	B	3.69287	0.818785	-2.17319	5e-05	0.000109942	Down
gene:Solyc02g089640.3	D	B	64.7539	23.504	-1.46206	5e-05	0.000109942	Down
gene:Solyc02g089700.4	D	B	43.7607	7.35287	-2.57326	5e-05	0.000109942	Down
gene:Solyc02g089720.3	D	B	16.7314	4.0879	-2.03313	5e-05	0.000109942	Down
gene:Solyc02g089840.3	D	B	31.7231	14.3093	-1.14858	5e-05	0.000109942	Down
gene:Solyc02g089850.3	D	B	41.5876	20.497	-1.02074	5e-05	0.000109942	Down
gene:Solyc02g089860.1	D	B	5.81667	1.68534	-1.78715	5e-05	0.000109942	Down
gene:Solyc02g089870.3	D	B	49.8097	23.4325	-1.08792	5e-05	0.000109942	Down
gene:Solyc02g089890.4	D	B	9.66106	4.14311	-1.22147	5e-05	0.000109942	Down
gene:Solyc02g090820.3	D	B	16.4952	6.71743	-1.29606	5e-05	0.000109942	Down
gene:Solyc02g090930.3	D	B	81.2873	8.7818	-3.21044	5e-05	0.000109942	Down
gene:Solyc02g090940.3	D	B	32.9815	2.02467	-4.0259	5e-05	0.000109942	Down
gene:Solyc02g090950.1	D	B	16.5583	0.451242	-5.19751	0.00265	0.00471097	Down
gene:Solyc02g091010.1	D	B	9.52408	4.217	-1.17536	0.00715	0.0118674	Down
gene:Solyc02g091020.3	D	B	1.82289	0.87782	-1.05423	5e-05	0.000109942	Down
gene:Solyc02g091070.3	D	B	8.69349	1.70334	-2.35157	5e-05	0.000109942	Down
gene:Solyc02g091180.1	D	B	20.4408	0.965336	-4.40428	5e-05	0.000109942	Down
gene:Solyc02g091190.4	D	B	77.5307	38.1604	-1.02269	5e-05	0.000109942	Down
gene:Solyc02g091193.1	D	B	2.39283	0	#NAME?	5e-05	0.000109942	Down
gene:Solyc02g091380.1	D	B	11.7907	3.59223	-1.71469	0.0193	0.0297341	Down
gene:Solyc02g091390.3	D	B	4.04955	0.254709	-3.99084	0.00265	0.00471097	Down
gene:Solyc02g091470.3	D	B	41.9986	10.7303	-1.96866	5e-05	0.000109942	Down
gene:Solyc02g091670.1	D	B	61.0501	12.1659	-2.32715	5e-05	0.000109942	Down
gene:Solyc02g091690.3	D	B	14.8625	6.78845	-1.13052	5e-05	0.000109942	Down
gene:Solyc02g091700.3	D	B	11.4344	4.37593	-1.38572	5e-05	0.000109942	Down
gene:Solyc02g091990.3	D	B	1.13091	0.0656841	-4.10579	0.00265	0.00471097	Down
gene:Solyc02g092000.3	D	B	40.2747	17.8805	-1.17149	5e-05	0.000109942	Down
gene:Solyc02g092070.3	D	B	13.3075	4.63511	-1.52156	5e-05	0.000109942	Down
gene:Solyc02g092140.1	D	B	40.5897	19.7438	-1.03971	5e-05	0.000109942	Down
gene:Solyc02g092420.4	D	B	5.60426	2.72695	-1.03923	5e-05	0.000109942	Down
gene:Solyc02g092460.3	D	B	38.5394	4.04274	-3.25293	5e-05	0.000109942	Down
gene:Solyc02g092580.3	D	B	134.531	12.1661	-3.467	5e-05	0.000109942	Down
gene:Solyc02g092590.3	D	B	43.2748	21.5635	-1.00493	5e-05	0.000109942	Down
gene:Solyc02g092790.3	D	B	774.636	270.971	-1.51538	5e-05	0.000109942	Down
gene:Solyc02g092860.3	D	B	1.68808	0.201333	-3.06773	0.00165	0.00304058	Down
gene:Solyc02g092870.2	D	B	0.750864	0.153156	-2.29355	0.00255	0.00456279	Down
gene:Solyc02g092880.3	D	B	4.65329	0.754786	-2.62411	5e-05	0.000109942	Down
gene:Solyc02g092930.1	D	B	78.3948	33.2255	-1.23847	5e-05	0.000109942	Down
gene:Solyc02g092990.1	D	B	18.2628	8.84334	-1.04625	5e-05	0.000109942	Down
gene:Solyc02g093250.3	D	B	2.14165	0.973462	-1.13753	0.0015	0.00278234	Down
gene:Solyc02g093280.2	D	B	1.62661	0.552402	-1.55808	0.0004	0.000798294	Down
gene:Solyc02g093310.3	D	B	19.665	4.68117	-2.07069	5e-05	0.000109942	Down
gene:Solyc02g093480.4	D	B	1.08527	0.512849	-1.08144	0.0024	0.00431573	Down
gene:Solyc02g093610.3	D	B	21.2565	6.39698	-1.73244	5e-05	0.000109942	Down
gene:Solyc02g093700.3	D	B	5.97951	2.13719	-1.48431	5e-05	0.000109942	Down
gene:Solyc02g093740.3	D	B	28.8236	7.19811	-2.00156	5e-05	0.000109942	Down
gene:Solyc02g093750.3	D	B	9.92739	1.29168	-2.94216	5e-05	0.000109942	Down
gene:Solyc02g093830.4	D	B	53.9361	16.5924	-1.70073	5e-05	0.000109942	Down
gene:Solyc02g093950.3	D	B	6.39278	2.45286	-1.38198	5e-05	0.000109942	Down
gene:Solyc02g093960.3	D	B	5.08721	1.08985	-2.22275	5e-05	0.000109942	Down
gene:Solyc02g094180.3	D	B	4.45786	0.646426	-2.78579	5e-05	0.000109942	Down
gene:Solyc02g094190.3	D	B	72.5704	23.1246	-1.64995	5e-05	0.000109942	Down
gene:Solyc02g094220.2	D	B	146.689	51.242	-1.51736	0.018	0.0278633	Down
gene:Solyc02g094400.4	D	B	198.186	51.3715	-1.94781	5e-05	0.000109942	Down
gene:Solyc02g094860.3	D	B	2.3561	0.961024	-1.29376	5e-05	0.000109942	Down
gene:Solyc03g005200.3	D	B	45.6277	10.3565	-2.13937	5e-05	0.000109942	Down
gene:Solyc03g005380.3	D	B	5.00542	2.33061	-1.10278	5e-05	0.000109942	Down
gene:Solyc03g005470.3	D	B	139.731	61.8745	-1.17523	5e-05	0.000109942	Down
gene:Solyc03g005660.4	D	B	5.65825	2.37829	-1.25043	5e-05	0.000109942	Down
gene:Solyc03g005670.3	D	B	4.20594	1.57166	-1.42014	5e-05	0.000109942	Down
gene:Solyc03g005880.3	D	B	53.854	3.59273	-3.9059	5e-05	0.000109942	Down
gene:Solyc03g005930.3	D	B	15.8311	6.46702	-1.29159	5e-05	0.000109942	Down
gene:Solyc03g006010.3	D	B	2.45164	1.12758	-1.12052	5e-05	0.000109942	Down
gene:Solyc03g006070.3	D	B	137.796	60.3349	-1.19147	5e-05	0.000109942	Down
gene:Solyc03g006130.3	D	B	71.0768	22.1703	-1.68075	5e-05	0.000109942	Down
gene:Solyc03g006240.3	D	B	52.6295	5.36011	-3.29554	5e-05	0.000109942	Down
gene:Solyc03g006250.2	D	B	21.1593	9.42149	-1.16726	5e-05	0.000109942	Down
gene:Solyc03g006360.3	D	B	1029.52	262.759	-1.97015	5e-05	0.000109942	Down
gene:Solyc03g006490.3	D	B	567.956	257.105	-1.14342	5e-05	0.000109942	Down
gene:Solyc03g006610.3	D	B	10.5459	3.69684	-1.51232	5e-05	0.000109942	Down
gene:Solyc03g006620.3	D	B	2.38772	1.02507	-1.21992	5e-05	0.000109942	Down
gene:Solyc03g006770.4	D	B	3.2803	0.796406	-2.04225	5e-05	0.000109942	Down
gene:Solyc03g006860.3	D	B	4.2851	2.04896	-1.06444	5e-05	0.000109942	Down
gene:Solyc03g006910.3	D	B	18.2034	3.8976	-2.22355	5e-05	0.000109942	Down
gene:Solyc03g007080.4	D	B	8.66216	2.3945	-1.855	5e-05	0.000109942	Down
gene:Solyc03g007210.3	D	B	12.1088	4.73706	-1.354	5e-05	0.000109942	Down
gene:Solyc03g007230.4	D	B	23.3367	4.16841	-2.48503	5e-05	0.000109942	Down
gene:Solyc03g007460.3	D	B	1.11679	0.462435	-1.27203	0.0177	0.0274388	Down
gene:Solyc03g007470.4	D	B	339.778	92.57	-1.87597	5e-05	0.000109942	Down
gene:Solyc03g007480.3	D	B	79.5857	35.5919	-1.16096	5e-05	0.000109942	Down
gene:Solyc03g007740.3	D	B	410.069	185.204	-1.14675	5e-05	0.000109942	Down
gene:Solyc03g007870.3	D	B	37.3541	14.1718	-1.39825	5e-05	0.000109942	Down
gene:Solyc03g019820.3	D	B	104.968	1.09768	-6.57934	5e-05	0.000109942	Down
gene:Solyc03g019890.3	D	B	146.6	61.1964	-1.26037	5e-05	0.000109942	Down
gene:Solyc03g020010.1	D	B	33.9147	4.03145	-3.07254	5e-05	0.000109942	Down
gene:Solyc03g025210.3	D	B	3.12239	0.198062	-3.97863	5e-05	0.000109942	Down
gene:Solyc03g025330.4	D	B	2.13925	0.805531	-1.40909	0.0002	0.000414227	Down
gene:Solyc03g025340.1	D	B	184.843	84.0833	-1.13641	5e-05	0.000109942	Down
gene:Solyc03g025720.3	D	B	91.2367	4.07988	-4.48302	5e-05	0.000109942	Down
gene:Solyc03g026000.4	D	B	35.2504	13.1897	-1.41823	5e-05	0.000109942	Down
gene:Solyc03g026180.1	D	B	112.947	0	#NAME?	5e-05	0.000109942	Down
gene:Solyc03g026230.1	D	B	1.63499	0.485452	-1.75188	0.0001	0.000213307	Down
gene:Solyc03g026280.3	D	B	6.79493	0.470045	-3.85359	5e-05	0.000109942	Down
gene:Solyc03g026340.4	D	B	39.704	19.6304	-1.0162	5e-05	0.000109942	Down
gene:Solyc03g031450.3	D	B	2.24572	0.229506	-3.29057	0.0069	0.0114763	Down
gene:Solyc03g031800.3	D	B	90.5768	29.9827	-1.59501	5e-05	0.000109942	Down
gene:Solyc03g031980.4	D	B	11.4677	4.30065	-1.41494	5e-05	0.000109942	Down
gene:Solyc03g032020.4	D	B	79.7234	18.8022	-2.0841	5e-05	0.000109942	Down
gene:Solyc03g032040.3	D	B	78.8092	38.8433	-1.0207	5e-05	0.000109942	Down
gene:Solyc03g032210.3	D	B	18.2169	5.19301	-1.81063	5e-05	0.000109942	Down
gene:Solyc03g032220.3	D	B	5.21716	2.57792	-1.01706	0.0001	0.000213307	Down
gene:Solyc03g033280.1	D	B	4.56023	1.90986	-1.25564	0.0175	0.0271573	Down
gene:Solyc03g033460.3	D	B	31.4209	10.8577	-1.53301	5e-05	0.000109942	Down
gene:Solyc03g033510.3	D	B	15.8923	2.70276	-2.55582	5e-05	0.000109942	Down
gene:Solyc03g033710.3	D	B	20.3056	1.18953	-4.09341	5e-05	0.000109942	Down
gene:Solyc03g033980.4	D	B	77.6487	34.1257	-1.1861	5e-05	0.000109942	Down
gene:Solyc03g034000.3	D	B	48.0536	22.9308	-1.06736	5e-05	0.000109942	Down
gene:Solyc03g034050.3	D	B	12.1371	4.5493	-1.41571	5e-05	0.000109942	Down
gene:Solyc03g034230.3	D	B	0.88451	0.238883	-1.88858	0.01505	0.0236131	Down
gene:Solyc03g034320.3	D	B	2.12018	0.397342	-2.41573	5e-05	0.000109942	Down
gene:Solyc03g034370.1	D	B	239.594	58.8714	-2.02495	0.034	0.04997	Down
gene:Solyc03g034410.1	D	B	30.5372	1.45008	-4.39636	5e-05	0.000109942	Down
gene:Solyc03g043880.3	D	B	1.73282	0.85878	-1.01276	0.00085	0.00163482	Down
gene:Solyc03g043890.3	D	B	0.765969	0	#NAME?	5e-05	0.000109942	Down
gene:Solyc03g043920.4	D	B	1.78785	0.346917	-2.36556	0.0002	0.000414227	Down
gene:Solyc03g044100.4	D	B	6.93281	0.747442	-3.21341	5e-05	0.000109942	Down
gene:Solyc03g044200.3	D	B	10.0594	2.49951	-2.00883	5e-05	0.000109942	Down
gene:Solyc03g044300.3	D	B	3.44568	1.36514	-1.33574	5e-05	0.000109942	Down
gene:Solyc03g044790.3	D	B	17.3141	8.0768	-1.10009	5e-05	0.000109942	Down
gene:Solyc03g046270.4	D	B	45.5967	8.48767	-2.42549	5e-05	0.000109942	Down
gene:Solyc03g058330.3	D	B	1.20355	0	#NAME?	0.0001	0.000213307	Down
gene:Solyc03g078330.1	D	B	4.6344	1.43271	-1.69363	5e-05	0.000109942	Down
gene:Solyc03g078690.4	D	B	3.78453	0.341803	-3.46887	0.0029	0.00512738	Down
gene:Solyc03g079880.4	D	B	987.521	268.526	-1.87875	5e-05	0.000109942	Down
gene:Solyc03g080100.4	D	B	75.421	14.1747	-2.41165	5e-05	0.000109942	Down
gene:Solyc03g082510.1	D	B	30.0596	13.1078	-1.1974	5e-05	0.000109942	Down
gene:Solyc03g082590.4	D	B	64.495	31.374	-1.03962	5e-05	0.000109942	Down
gene:Solyc03g083000.3	D	B	18.5482	7.55087	-1.29656	5e-05	0.000109942	Down
gene:Solyc03g083380.4	D	B	17.9595	1.91583	-3.22871	5e-05	0.000109942	Down
gene:Solyc03g083470.3	D	B	3.2469	1.38701	-1.22709	5e-05	0.000109942	Down
gene:Solyc03g083490.3	D	B	61.4564	1.3246	-5.53594	5e-05	0.000109942	Down
gene:Solyc03g083620.1	D	B	345.511	107.489	-1.68455	5e-05	0.000109942	Down
gene:Solyc03g083960.3	D	B	30.5312	13.1715	-1.21286	5e-05	0.000109942	Down
gene:Solyc03g093080.3	D	B	22.8924	0.977366	-4.54983	5e-05	0.000109942	Down
gene:Solyc03g093110.3	D	B	11.3772	0.406801	-4.80567	5e-05	0.000109942	Down
gene:Solyc03g093120.5.1	D	B	1.3659	0.0541173	-4.65762	0.0006	0.00117471	Down
gene:Solyc03g093130.3	D	B	11.1451	1.03945	-3.42253	5e-05	0.000109942	Down
gene:Solyc03g093360.3	D	B	264.096	67.8239	-1.96119	5e-05	0.000109942	Down
gene:Solyc03g093410.3	D	B	2.02951	0.277936	-2.86831	5e-05	0.000109942	Down
gene:Solyc03g093560.1	D	B	30.9051	3.46485	-3.15698	5e-05	0.000109942	Down
gene:Solyc03g094000.3	D	B	241.682	18.0203	-3.74542	5e-05	0.000109942	Down
gene:Solyc03g095310.3	D	B	3.99462	1.85013	-1.11043	5e-05	0.000109942	Down
gene:Solyc03g095780.3	D	B	4.59493	1.52317	-1.59296	0.00115	0.00216962	Down
gene:Solyc03g095810.3	D	B	7.36846	3.16517	-1.21908	5e-05	0.000109942	Down
gene:Solyc03g097050.3	D	B	12.9546	6.11312	-1.08348	5e-05	0.000109942	Down
gene:Solyc03g097170.3	D	B	25.25	9.60531	-1.39438	5e-05	0.000109942	Down
gene:Solyc03g097240.3	D	B	8.71	3.00516	-1.53523	5e-05	0.000109942	Down
gene:Solyc03g097560.3	D	B	1.41189	0	#NAME?	5e-05	0.000109942	Down
gene:Solyc03g097600.3	D	B	42.2603	20.9293	-1.01378	5e-05	0.000109942	Down
gene:Solyc03g097750.4	D	B	4.17829	2.01925	-1.04909	0.00015	0.000314713	Down
gene:Solyc03g097820.2	D	B	15.47	4.86507	-1.66894	5e-05	0.000109942	Down
gene:Solyc03g097920.1	D	B	35.9544	17.5829	-1.032	5e-05	0.000109942	Down
gene:Solyc03g098220.4	D	B	125.08	61.6012	-1.02181	5e-05	0.000109942	Down
gene:Solyc03g098450.3	D	B	10.123	2.61973	-1.95015	5e-05	0.000109942	Down
gene:Solyc03g098480.1	D	B	12.483	1.57832	-2.9835	5e-05	0.000109942	Down
gene:Solyc03g098490.1	D	B	18.9577	4.2058	-2.17233	5e-05	0.000109942	Down
gene:Solyc03g098730.1	D	B	9.14467	4.04011	-1.17854	5e-05	0.000109942	Down
gene:Solyc03g110980.4	D	B	23.5206	11.4051	-1.04424	5e-05	0.000109942	Down
gene:Solyc03g111100.1	D	B	14.1938	2.95021	-2.26637	5e-05	0.000109942	Down
gene:Solyc03g111140.3	D	B	76.2711	5.23837	-3.86394	5e-05	0.000109942	Down
gene:Solyc03g111170.3	D	B	40.9002	15.4424	-1.40522	5e-05	0.000109942	Down
gene:Solyc03g111310.3	D	B	167.874	32.0378	-2.38953	5e-05	0.000109942	Down
gene:Solyc03g112140.4	D	B	10.9844	5.01986	-1.12974	5e-05	0.000109942	Down
gene:Solyc03g112300.3	D	B	44.4148	17.9643	-1.30591	5e-05	0.000109942	Down
gene:Solyc03g112390.3	D	B	18.9994	5.01136	-1.92268	5e-05	0.000109942	Down
gene:Solyc03g112590.4	D	B	2.17102	0.647659	-1.74507	5e-05	0.000109942	Down
gene:Solyc03g112680.3	D	B	3.07322	0.450664	-2.76963	5e-05	0.000109942	Down
gene:Solyc03g112700.1	D	B	3.34772	0.575172	-2.54111	0.0001	0.000213307	Down
gene:Solyc03g112830.4	D	B	18.6239	8.97223	-1.05362	5e-05	0.000109942	Down
gene:Solyc03g112860.3	D	B	12.4592	5.70534	-1.12682	5e-05	0.000109942	Down
gene:Solyc03g112880.1	D	B	10.6021	5.18604	-1.03164	5e-05	0.000109942	Down
gene:Solyc03g112920.1	D	B	22.3957	6.01455	-1.89669	5e-05	0.000109942	Down
gene:Solyc03g112960.1	D	B	7.15712	3.31571	-1.11006	5e-05	0.000109942	Down
gene:Solyc03g113130.3	D	B	1.88773	0.213094	-3.14709	0.0067	0.0111737	Down
gene:Solyc03g113350.3	D	B	32.6179	14.8466	-1.13553	5e-05	0.000109942	Down
gene:Solyc03g113390.3	D	B	50.4457	15.2644	-1.72456	5e-05	0.000109942	Down
gene:Solyc03g113510.2	D	B	1.06998	0.435358	-1.29731	0.03325	0.0489539	Down
gene:Solyc03g113540.3	D	B	10.6926	2.10474	-2.3449	5e-05	0.000109942	Down
gene:Solyc03g113810.1	D	B	17.7505	0	#NAME?	0.0001	0.000213307	Down
gene:Solyc03g113850.1	D	B	3.63291	0.206715	-4.13541	0.00015	0.000314713	Down
gene:Solyc03g113910.3	D	B	697.843	170.783	-2.03074	5e-05	0.000109942	Down
gene:Solyc03g114000.3	D	B	85.9511	8.32719	-3.36762	5e-05	0.000109942	Down
gene:Solyc03g114210.3	D	B	45.5459	21.346	-1.09336	5e-05	0.000109942	Down
gene:Solyc03g114310.3	D	B	69.7935	23.5548	-1.56707	5e-05	0.000109942	Down
gene:Solyc03g114320.4	D	B	69.0116	30.672	-1.16992	5e-05	0.000109942	Down
gene:Solyc03g114330.3	D	B	26.9594	12.7088	-1.08496	5e-05	0.000109942	Down
gene:Solyc03g114420.1	D	B	1.75107	0.328138	-2.41586	0.01435	0.0225961	Down
gene:Solyc03g114500.4	D	B	21.6965	10.7401	-1.01446	5e-05	0.000109942	Down
gene:Solyc03g114540.2	D	B	3.18858	0.511286	-2.64071	0.0001	0.000213307	Down
gene:Solyc03g114600.4	D	B	12.8798	2.01261	-2.67798	5e-05	0.000109942	Down
gene:Solyc03g114710.4	D	B	2.8927	0.807469	-1.84094	5e-05	0.000109942	Down
gene:Solyc03g114790.3	D	B	26.2299	12.9311	-1.02037	5e-05	0.000109942	Down
gene:Solyc03g114890.4	D	B	1.98704	0.874295	-1.18443	5e-05	0.000109942	Down
gene:Solyc03g114970.3	D	B	194.67	52.5813	-1.88841	5e-05	0.000109942	Down
gene:Solyc03g115120.1	D	B	3.84541	1.89229	-1.02301	0.0002	0.000414227	Down
gene:Solyc03g115370.3	D	B	17.2613	5.43533	-1.6671	5e-05	0.000109942	Down
gene:Solyc03g115450.1	D	B	1.70787	0.61932	-1.46344	0.0003	0.000607696	Down
gene:Solyc03g115700.3	D	B	67.1358	27.7587	-1.27414	5e-05	0.000109942	Down
gene:Solyc03g115760.3	D	B	181.8	75.8657	-1.26083	5e-05	0.000109942	Down
gene:Solyc03g115850.3	D	B	4.72726	0.847548	-2.47964	5e-05	0.000109942	Down
gene:Solyc03g116060.4	D	B	651.001	148.039	-2.13669	5e-05	0.000109942	Down
gene:Solyc03g116260.3	D	B	48.2289	1.26698	-5.25043	5e-05	0.000109942	Down
gene:Solyc03g116270.3	D	B	17.3906	6.85447	-1.34319	5e-05	0.000109942	Down
gene:Solyc03g116470.2	D	B	6.04939	2.41022	-1.32763	5e-05	0.000109942	Down
gene:Solyc03g116490.1	D	B	53.7558	23.4753	-1.19528	5e-05	0.000109942	Down
gene:Solyc03g116500.4	D	B	34.1349	13.252	-1.36504	5e-05	0.000109942	Down
gene:Solyc03g116530.3	D	B	8.04697	0.744872	-3.43338	5e-05	0.000109942	Down
gene:Solyc03g116600.3	D	B	14.2794	6.59061	-1.11545	5e-05	0.000109942	Down
gene:Solyc03g116760.3	D	B	52.6695	17.9625	-1.55198	5e-05	0.000109942	Down
gene:Solyc03g116770.3	D	B	3.94906	0.218977	-4.17266	0.00265	0.00471097	Down
gene:Solyc03g116890.3	D	B	4.25716	0.423659	-3.32891	5e-05	0.000109942	Down
gene:Solyc03g116990.1	D	B	20.4908	6.71439	-1.60965	0.00035	0.000703557	Down
gene:Solyc03g117190.1	D	B	3.56623	0.659978	-2.43391	5e-05	0.000109942	Down
gene:Solyc03g117270.1	D	B	7.886	3.5193	-1.16401	5e-05	0.000109942	Down
gene:Solyc03g117330.4	D	B	5.91218	2.88229	-1.03647	5e-05	0.000109942	Down
gene:Solyc03g117420.4	D	B	91.6387	42.3643	-1.11311	5e-05	0.000109942	Down
gene:Solyc03g117500.1	D	B	12.9044	6.02435	-1.09898	5e-05	0.000109942	Down
gene:Solyc03g117530.1	D	B	7.60459	2.72731	-1.47939	5e-05	0.000109942	Down
gene:Solyc03g117590.3	D	B	292.33	135.246	-1.11202	5e-05	0.000109942	Down
gene:Solyc03g117680.4	D	B	46.1739	20.1719	-1.19473	5e-05	0.000109942	Down
gene:Solyc03g117810.4	D	B	42.1161	15.5924	-1.43353	5e-05	0.000109942	Down
gene:Solyc03g118200.4	D	B	45.3004	17.2989	-1.38884	5e-05	0.000109942	Down
gene:Solyc03g118540.4	D	B	9.02416	4.23165	-1.09257	5e-05	0.000109942	Down
gene:Solyc03g118620.3	D	B	35.6582	13.622	-1.3883	5e-05	0.000109942	Down
gene:Solyc03g118740.3	D	B	10.1468	4.0808	-1.3141	5e-05	0.000109942	Down
gene:Solyc03g118820.4	D	B	12.711	4.10265	-1.63145	5e-05	0.000109942	Down
gene:Solyc03g118870.4	D	B	4.85266	0.465177	-3.38292	5e-05	0.000109942	Down
gene:Solyc03g118900.3	D	B	26.7106	2.16048	-3.62799	5e-05	0.000109942	Down
gene:Solyc03g119210.1	D	B	203.303	55.3187	-1.87779	5e-05	0.000109942	Down
gene:Solyc03g119350.3	D	B	2.32447	0.455614	-2.35101	5e-05	0.000109942	Down
gene:Solyc03g119400.3	D	B	28.466	13.9499	-1.02899	5e-05	0.000109942	Down
gene:Solyc03g119530.3	D	B	47.8395	16.1431	-1.56728	5e-05	0.000109942	Down
gene:Solyc03g119840.3	D	B	4.34744	0.740344	-2.5539	5e-05	0.000109942	Down
gene:Solyc03g119990.4	D	B	17.0456	6.90823	-1.30301	5e-05	0.000109942	Down
gene:Solyc03g120040.3	D	B	10.8227	4.09289	-1.40286	5e-05	0.000109942	Down
gene:Solyc03g120060.2	D	B	8.94873	0.830371	-3.42986	5e-05	0.000109942	Down
gene:Solyc03g120290.3	D	B	15.7189	5.42189	-1.53563	5e-05	0.000109942	Down
gene:Solyc03g120320.1	D	B	72.7119	22.2026	-1.71146	5e-05	0.000109942	Down
gene:Solyc03g120380.3	D	B	35.0856	4.36195	-3.00783	5e-05	0.000109942	Down
gene:Solyc03g120390.3	D	B	6.89102	2.59776	-1.40745	5e-05	0.000109942	Down
gene:Solyc03g120410.3	D	B	35.2406	13.2821	-1.40775	5e-05	0.000109942	Down
gene:Solyc03g120420.3	D	B	4.23248	0.599136	-2.82055	0.00595	0.0100116	Down
gene:Solyc03g120470.4	D	B	183.037	68.6836	-1.4141	5e-05	0.000109942	Down
gene:Solyc03g120690.3	D	B	3.10668	0.840265	-1.88646	0.00025	0.000511054	Down
gene:Solyc03g120710.2	D	B	207.874	102.691	-1.0174	5e-05	0.000109942	Down
gene:Solyc03g120800.4	D	B	9.77961	2.25228	-2.11839	5e-05	0.000109942	Down
gene:Solyc03g120890.3	D	B	72.2813	28.9323	-1.32094	5e-05	0.000109942	Down
gene:Solyc03g120910.4	D	B	51.6607	23.5323	-1.13442	5e-05	0.000109942	Down
gene:Solyc03g120970.3	D	B	28.2116	12.3884	-1.1873	5e-05	0.000109942	Down
gene:Solyc03g121050.3	D	B	28.4692	14.0046	-1.0235	5e-05	0.000109942	Down
gene:Solyc03g121240.1	D	B	35.7246	8.42195	-2.08469	5e-05	0.000109942	Down
gene:Solyc03g121270.3	D	B	57.8795	20.3307	-1.50939	5e-05	0.000109942	Down
gene:Solyc03g121460.1	D	B	310.069	54.7476	-2.50172	5e-05	0.000109942	Down
gene:Solyc03g121510.4	D	B	1.07239	0.18494	-2.5357	0.00025	0.000511054	Down
gene:Solyc03g121610.3	D	B	19.3986	6.87184	-1.49718	5e-05	0.000109942	Down
gene:Solyc03g121620.1	D	B	100.264	14.1241	-2.82757	5e-05	0.000109942	Down
gene:Solyc03g121900.1	D	B	1177.91	109.514	-3.42704	5e-05	0.000109942	Down
gene:Solyc03g122300.3	D	B	272.315	124.118	-1.13356	5e-05	0.000109942	Down
gene:Solyc03g123390.4	D	B	102.386	8.12526	-3.65546	5e-05	0.000109942	Down
gene:Solyc03g123400.1	D	B	1.57932	0.360997	-2.12924	5e-05	0.000109942	Down
gene:Solyc03g123430.4	D	B	1.31137	0.362477	-1.85511	0.00015	0.000314713	Down
gene:Solyc03g123580.4	D	B	14.3622	5.83573	-1.29929	0.0141	0.0222335	Down
gene:Solyc03g123670.3	D	B	15.1263	3.265	-2.2119	5e-05	0.000109942	Down
gene:Solyc03g123680.1	D	B	9.90838	2.28628	-2.11565	5e-05	0.000109942	Down
gene:Solyc03g123790.4	D	B	34.9073	12.992	-1.4259	5e-05	0.000109942	Down
gene:Solyc04g005040.1	D	B	11.6141	1.92738	-2.59116	5e-05	0.000109942	Down
gene:Solyc04g005050.1	D	B	11.5311	4.55604	-1.33968	5e-05	0.000109942	Down
gene:Solyc04g005160.3	D	B	48.1626	9.07006	-2.40873	5e-05	0.000109942	Down
gene:Solyc04g005170.1	D	B	4.04397	1.57564	-1.35983	0.0067	0.0111737	Down
gene:Solyc04g005340.2	D	B	252.898	103.846	-1.28411	5e-05	0.000109942	Down
gene:Solyc04g005380.3	D	B	4.12825	1.20339	-1.77842	5e-05	0.000109942	Down
gene:Solyc04g005610.3	D	B	13.5142	4.9097	-1.46076	5e-05	0.000109942	Down
gene:Solyc04g005620.3	D	B	139.319	10.1781	-3.77486	5e-05	0.000109942	Down
gene:Solyc04g005670.3	D	B	33.669	14.4909	-1.21627	5e-05	0.000109942	Down
gene:Solyc04g006940.4	D	B	4.77999	0.775561	-2.62369	5e-05	0.000109942	Down
gene:Solyc04g007000.2	D	B	138.781	15.1825	-3.19234	5e-05	0.000109942	Down
gene:Solyc04g007130.1	D	B	16.4189	7.62122	-1.10726	5e-05	0.000109942	Down
gene:Solyc04g007200.4	D	B	48.9767	22.5236	-1.12066	5e-05	0.000109942	Down
gene:Solyc04g007240.1	D	B	1.12355	0	#NAME?	5e-05	0.000109942	Down
gene:Solyc04g007250.1	D	B	13.4538	0.735163	-4.19381	5e-05	0.000109942	Down
gene:Solyc04g007400.4	D	B	72.0722	20.0478	-1.846	5e-05	0.000109942	Down
gene:Solyc04g007460.4	D	B	53.4157	18.6837	-1.51548	5e-05	0.000109942	Down
gene:Solyc04g007490.3	D	B	3.14475	0.992054	-1.66445	5e-05	0.000109942	Down
gene:Solyc04g007520.3	D	B	43.152	13.3745	-1.68994	5e-05	0.000109942	Down
gene:Solyc04g007580.1	D	B	1.79456	0.334415	-2.42392	0.0123	0.0196242	Down
gene:Solyc04g007650.4	D	B	6.76587	2.32157	-1.54317	5e-05	0.000109942	Down
gene:Solyc04g007670.1	D	B	8.20316	2.64248	-1.63429	0.0012	0.00225685	Down
gene:Solyc04g007690.3	D	B	99.2287	22.0065	-2.17283	5e-05	0.000109942	Down
gene:Solyc04g007710.3	D	B	252.743	81.3005	-1.63634	5e-05	0.000109942	Down
gene:Solyc04g007870.3	D	B	21.5558	8.89781	-1.27655	5e-05	0.000109942	Down
gene:Solyc04g008090.4	D	B	5.46542	2.30741	-1.24406	5e-05	0.000109942	Down
gene:Solyc04g008130.3	D	B	2.83465	0.529756	-2.41977	5e-05	0.000109942	Down
gene:Solyc04g008150.3	D	B	25.7924	3.73638	-2.78723	0.001	0.00190215	Down
gene:Solyc04g008290.4	D	B	106.339	52.6279	-1.01478	5e-05	0.000109942	Down
gene:Solyc04g008470.3	D	B	123.72	2.65491	-5.54228	5e-05	0.000109942	Down
gene:Solyc04g008540.3	D	B	77.7715	37.6975	-1.04477	5e-05	0.000109942	Down
gene:Solyc04g008650.4	D	B	46.2626	15.8139	-1.54865	5e-05	0.000109942	Down
gene:Solyc04g008960.3	D	B	28.5771	9.6458	-1.56689	5e-05	0.000109942	Down
gene:Solyc04g008970.3	D	B	59.905	5.87244	-3.35064	5e-05	0.000109942	Down
gene:Solyc04g008980.3	D	B	71.8621	28.7608	-1.32113	5e-05	0.000109942	Down
gene:Solyc04g009250.1	D	B	3.60493	1.66436	-1.115	5e-05	0.000109942	Down
gene:Solyc04g009290.1	D	B	1.49224	0.308962	-2.27198	5e-05	0.000109942	Down
gene:Solyc04g009305.1	D	B	1.39874	0.203794	-2.77894	0.0137	0.0216668	Down
gene:Solyc04g009440.3	D	B	7.39227	2.37074	-1.64068	5e-05	0.000109942	Down
gene:Solyc04g009520.3	D	B	3.48594	1.50426	-1.21249	0.00165	0.00304058	Down
gene:Solyc04g009620.4	D	B	16.7812	7.62051	-1.13889	5e-05	0.000109942	Down
gene:Solyc04g009660.2	D	B	3.7044	1.40634	-1.3973	5e-05	0.000109942	Down
gene:Solyc04g009780.1	D	B	1.18072	0	#NAME?	5e-05	0.000109942	Down
gene:Solyc04g009920.3	D	B	22.095	9.38691	-1.235	5e-05	0.000109942	Down
gene:Solyc04g010270.1	D	B	38.4463	1.74181	-4.46418	5e-05	0.000109942	Down
gene:Solyc04g011540.4	D	B	16.6523	4.64401	-1.84228	5e-05	0.000109942	Down
gene:Solyc04g011570.3	D	B	13.6765	6.60026	-1.05111	5e-05	0.000109942	Down
gene:Solyc04g011670.3	D	B	28.4505	8.68874	-1.71124	5e-05	0.000109942	Down
gene:Solyc04g011750.3	D	B	27.0139	4.69772	-2.52367	5e-05	0.000109942	Down
gene:Solyc04g011910.3	D	B	14.7889	2.30385	-2.68239	5e-05	0.000109942	Down
gene:Solyc04g014520.1	D	B	5.20327	1.36186	-1.93384	5e-05	0.000109942	Down
gene:Solyc04g014600.3	D	B	62.3259	28.2947	-1.1393	5e-05	0.000109942	Down
gene:Solyc04g015010.4	D	B	9.76328	0.109843	-6.47386	0.00265	0.00471097	Down
gene:Solyc04g015200.3	D	B	11.8991	5.3164	-1.16233	5e-05	0.000109942	Down
gene:Solyc04g015620.3	D	B	108.51	16.7554	-2.69512	5e-05	0.000109942	Down
gene:Solyc04g016330.3	D	B	24.0586	11.174	-1.10641	5e-05	0.000109942	Down
gene:Solyc04g016480.3	D	B	6.20673	2.03456	-1.60912	5e-05	0.000109942	Down
gene:Solyc04g024840.3	D	B	21.5348	10.6505	-1.01575	5e-05	0.000109942	Down
gene:Solyc04g025650.3	D	B	49.6634	15.9645	-1.63732	5e-05	0.000109942	Down
gene:Solyc04g025880.4	D	B	1.82648	0.74339	-1.29688	5e-05	0.000109942	Down
gene:Solyc04g040180.3	D	B	10.0005	1.13285	-3.14204	5e-05	0.000109942	Down
gene:Solyc04g049920.4	D	B	148.536	5.6094	-4.72682	5e-05	0.000109942	Down
gene:Solyc04g050010.2	D	B	11.323	1.66209	-2.76818	5e-05	0.000109942	Down
gene:Solyc04g050170.4	D	B	18.6067	8.79177	-1.0816	5e-05	0.000109942	Down
gene:Solyc04g050620.3	D	B	4.87705	1.53685	-1.66603	5e-05	0.000109942	Down
gene:Solyc04g051297.1	D	B	3.78031	0.733625	-2.36539	0.0216	0.0329574	Down
gene:Solyc04g051500.3	D	B	51.6351	20.5066	-1.33226	5e-05	0.000109942	Down
gene:Solyc04g051650.3	D	B	1.9551	0.767651	-1.34872	0.00075	0.00145078	Down
gene:Solyc04g052960.1	D	B	7.13955	1.54658	-2.20675	0.00035	0.000703557	Down
gene:Solyc04g052980.1	D	B	17.5167	3.79377	-2.20703	5e-05	0.000109942	Down
gene:Solyc04g053020.2	D	B	9.16709	3.66757	-1.32164	0.0006	0.00117471	Down
gene:Solyc04g054200.3	D	B	20.907	10.3217	-1.01831	5e-05	0.000109942	Down
gene:Solyc04g054250.4	D	B	2.19481	0	#NAME?	5e-05	0.000109942	Down
gene:Solyc04g054256.1	D	B	2.35667	0.0602655	-5.28927	0.0091	0.0148597	Down
gene:Solyc04g054258.1	D	B	1.07268	0.163557	-2.71335	0.00175	0.0032159	Down
gene:Solyc04g054340.1	D	B	379.707	93.8799	-2.016	5e-05	0.000109942	Down
gene:Solyc04g054500.3	D	B	43.628	6.80755	-2.68005	5e-05	0.000109942	Down
gene:Solyc04g054690.3	D	B	0.914315	0.118423	-2.94875	0.00705	0.0117176	Down
gene:Solyc04g054760.3	D	B	20.1219	5.80089	-1.79442	5e-05	0.000109942	Down
gene:Solyc04g054890.3	D	B	52.7931	19.842	-1.41179	5e-05	0.000109942	Down
gene:Solyc04g055090.1	D	B	3.10291	1.12939	-1.45808	5e-05	0.000109942	Down
gene:Solyc04g055110.3	D	B	19.9484	8.01343	-1.31578	5e-05	0.000109942	Down
gene:Solyc04g055170.3	D	B	154.055	39.6416	-1.95836	5e-05	0.000109942	Down
gene:Solyc04g056320.3	D	B	15.4161	7.53939	-1.03192	5e-05	0.000109942	Down
gene:Solyc04g063350.3	D	B	43.4187	13.6065	-1.67402	5e-05	0.000109942	Down
gene:Solyc04g063390.2	D	B	22.0925	7.95648	-1.47336	5e-05	0.000109942	Down
gene:Solyc04g064590.3	D	B	2.57144	0.230622	-3.47898	0.00205	0.00372369	Down
gene:Solyc04g064630.3	D	B	2.396	0.659283	-1.86166	0.00025	0.000511054	Down
gene:Solyc04g064770.1	D	B	2.5371	0.842239	-1.59088	5e-05	0.000109942	Down
gene:Solyc04g064880.4	D	B	2.94477	0.397424	-2.88941	5e-05	0.000109942	Down
gene:Solyc04g064920.4	D	B	11.306	2.3723	-2.25273	5e-05	0.000109942	Down
gene:Solyc04g071120.3	D	B	25.6799	12.342	-1.05706	5e-05	0.000109942	Down
gene:Solyc04g071130.1	D	B	28.136	12.0396	-1.22463	5e-05	0.000109942	Down
gene:Solyc04g071260.3	D	B	4.7379	0.79544	-2.57442	5e-05	0.000109942	Down
gene:Solyc04g071480.1	D	B	41.4318	19.0987	-1.11727	5e-05	0.000109942	Down
gene:Solyc04g071540.4	D	B	103.275	47.4604	-1.1217	5e-05	0.000109942	Down
gene:Solyc04g071770.3	D	B	4.91	0.375097	-3.71039	5e-05	0.000109942	Down
gene:Solyc04g071890.3	D	B	17.5944	5.11429	-1.78251	5e-05	0.000109942	Down
gene:Solyc04g071980.3	D	B	17.2358	8.07262	-1.0943	5e-05	0.000109942	Down
gene:Solyc04g072000.4	D	B	5.639	2.17248	-1.37609	5e-05	0.000109942	Down
gene:Solyc04g072320.3	D	B	13.1014	3.6005	-1.86345	0.0021	0.00380874	Down
gene:Solyc04g072650.1	D	B	2.90517	0.214769	-3.75776	0.00265	0.00471097	Down
gene:Solyc04g072890.4	D	B	4.9037	2.34202	-1.06612	5e-05	0.000109942	Down
gene:Solyc04g072920.4	D	B	1.54919	0.740178	-1.06557	0.00215	0.00389391	Down
gene:Solyc04g072930.1	D	B	35.8431	16.301	-1.13674	5e-05	0.000109942	Down
gene:Solyc04g072940.4	D	B	52.375	20.7232	-1.33763	5e-05	0.000109942	Down
gene:Solyc04g073990.3	D	B	424.532	165.099	-1.36254	5e-05	0.000109942	Down
gene:Solyc04g074110.4	D	B	22.3095	6.25556	-1.83445	5e-05	0.000109942	Down
gene:Solyc04g074310.4	D	B	131.145	48.2906	-1.44135	5e-05	0.000109942	Down
gene:Solyc04g074400.1	D	B	180.292	16.4825	-3.45133	5e-05	0.000109942	Down
gene:Solyc04g074450.1	D	B	107.459	38.73	-1.47226	5e-05	0.000109942	Down
gene:Solyc04g074480.3	D	B	143.867	53.9954	-1.41383	5e-05	0.000109942	Down
gene:Solyc04g074680.1	D	B	20.1134	1.35606	-3.89066	5e-05	0.000109942	Down
gene:Solyc04g074730.1	D	B	878.245	117.647	-2.90016	5e-05	0.000109942	Down
gene:Solyc04g074740.4	D	B	1128.61	50.1493	-4.49218	5e-05	0.000109942	Down
gene:Solyc04g074790.3	D	B	2.24412	1.07913	-1.05629	0.0037	0.00644093	Down
gene:Solyc04g074890.2	D	B	3.27322	0	#NAME?	5e-05	0.000109942	Down
gene:Solyc04g076120.3	D	B	1.14033	0.386882	-1.55948	0.00475	0.00813734	Down
gene:Solyc04g076200.3	D	B	139.881	61.4568	-1.18656	5e-05	0.000109942	Down
gene:Solyc04g076220.3	D	B	157.191	46.5292	-1.75631	5e-05	0.000109942	Down
gene:Solyc04g076780.4	D	B	35.1709	14.3276	-1.29558	5e-05	0.000109942	Down
gene:Solyc04g076860.3	D	B	11.776	2.25108	-2.38716	5e-05	0.000109942	Down
gene:Solyc04g076880.3	D	B	455.012	96.553	-2.23651	5e-05	0.000109942	Down
gene:Solyc04g076920.3	D	B	25.5956	11.8239	-1.11418	5e-05	0.000109942	Down
gene:Solyc04g077210.3	D	B	88.1875	38.7423	-1.18667	5e-05	0.000109942	Down
gene:Solyc04g077220.3	D	B	1.94998	0.224502	-3.11866	0.00915	0.0149363	Down
gene:Solyc04g077260.3	D	B	3.58358	0.893773	-2.00342	5e-05	0.000109942	Down
gene:Solyc04g077480.3	D	B	21.9938	9.28636	-1.24391	5e-05	0.000109942	Down
gene:Solyc04g077780.3	D	B	656.028	302.526	-1.1167	5e-05	0.000109942	Down
gene:Solyc04g077810.1	D	B	6.88735	1.58059	-2.12349	5e-05	0.000109942	Down
gene:Solyc04g077830.2	D	B	7.16662	2.65846	-1.4307	5e-05	0.000109942	Down
gene:Solyc04g077840.2	D	B	11.3835	4.59201	-1.30975	5e-05	0.000109942	Down
gene:Solyc04g077850.3	D	B	26.4195	8.82743	-1.58154	5e-05	0.000109942	Down
gene:Solyc04g077870.3	D	B	26.1946	11.0777	-1.24161	5e-05	0.000109942	Down
gene:Solyc04g077980.1	D	B	36.1514	1.6623	-4.44279	5e-05	0.000109942	Down
gene:Solyc04g078060.1	D	B	90.7674	35.162	-1.36815	5e-05	0.000109942	Down
gene:Solyc04g078110.1	D	B	25.2721	9.00125	-1.48935	5e-05	0.000109942	Down
gene:Solyc04g078270.3	D	B	2.44271	0.754125	-1.69561	5e-05	0.000109942	Down
gene:Solyc04g078340.3	D	B	8.90932	0.54264	-4.03725	5e-05	0.000109942	Down
gene:Solyc04g078410.4	D	B	6.80871	0.714898	-3.25157	5e-05	0.000109942	Down
gene:Solyc04g078460.3	D	B	255.619	6.92053	-5.20697	5e-05	0.000109942	Down
gene:Solyc04g078540.4	D	B	289.012	38.3649	-2.91327	5e-05	0.000109942	Down
gene:Solyc04g078630.3	D	B	3.41961	0.454897	-2.91022	5e-05	0.000109942	Down
gene:Solyc04g078790.3	D	B	8.31666	2.5925	-1.68166	5e-05	0.000109942	Down
gene:Solyc04g078870.4	D	B	35.0389	15.5217	-1.17467	5e-05	0.000109942	Down
gene:Solyc04g078930.4	D	B	2.3892	0.608527	-1.97313	5e-05	0.000109942	Down
gene:Solyc04g078980.4	D	B	2.39129	0.119748	-4.31971	0.00265	0.00471097	Down
gene:Solyc04g079030.2	D	B	0.806845	0.256776	-1.65178	5e-05	0.000109942	Down
gene:Solyc04g079070.4	D	B	0.900007	0.327678	-1.45766	0.00425	0.00733118	Down
gene:Solyc04g079090.4	D	B	37.2301	13.4753	-1.46615	5e-05	0.000109942	Down
gene:Solyc04g079120.3	D	B	40.6668	16.4084	-1.30942	5e-05	0.000109942	Down
gene:Solyc04g079190.4	D	B	18.7599	6.59459	-1.5083	5e-05	0.000109942	Down
gene:Solyc04g079350.1	D	B	1.78614	0.832987	-1.10048	0.0134	0.0212291	Down
gene:Solyc04g079360.1	D	B	21.9937	1.96375	-3.48541	5e-05	0.000109942	Down
gene:Solyc04g079430.4	D	B	28.9858	12.929	-1.16474	5e-05	0.000109942	Down
gene:Solyc04g079660.2	D	B	9.37558	0.709473	-3.72409	5e-05	0.000109942	Down
gene:Solyc04g079860.1	D	B	33.3705	9.20339	-1.85834	5e-05	0.000109942	Down
gene:Solyc04g079880.4	D	B	5.51392	1.41786	-1.95937	5e-05	0.000109942	Down
gene:Solyc04g080460.3	D	B	150.78	41.7985	-1.85093	5e-05	0.000109942	Down
gene:Solyc04g080510.3	D	B	2.06029	0.916259	-1.16902	0.00895	0.0146422	Down
gene:Solyc04g080540.2	D	B	40.5263	5.58706	-2.8587	5e-05	0.000109942	Down
gene:Solyc04g080720.4	D	B	5.21442	2.454	-1.08737	5e-05	0.000109942	Down
gene:Solyc04g080760.3	D	B	57.5318	3.48382	-4.04562	5e-05	0.000109942	Down
gene:Solyc04g080940.4	D	B	338.861	43.1567	-2.97304	5e-05	0.000109942	Down
gene:Solyc04g081000.3	D	B	1.47617	0.34269	-2.10688	0.0015	0.00278234	Down
gene:Solyc04g081020.3	D	B	26.9594	5.24068	-2.36296	5e-05	0.000109942	Down
gene:Solyc04g081290.3	D	B	65.2148	14.2779	-2.19141	5e-05	0.000109942	Down
gene:Solyc04g081390.4	D	B	2.42524	1.05306	-1.20354	0.02245	0.0341755	Down
gene:Solyc04g081440.3	D	B	327.903	137.275	-1.2562	5e-05	0.000109942	Down
gene:Solyc04g081490.3	D	B	1162.31	343.952	-1.75672	5e-05	0.000109942	Down
gene:Solyc04g081755.2	D	B	65.1047	7.12583	-3.19163	5e-05	0.000109942	Down
gene:Solyc04g081890.1	D	B	79.1561	28.1392	-1.49212	5e-05	0.000109942	Down
gene:Solyc04g082200.2	D	B	626.862	103.601	-2.59711	5e-05	0.000109942	Down
gene:Solyc04g082210.3	D	B	14.5068	5.86213	-1.30723	5e-05	0.000109942	Down
gene:Solyc04g082230.1	D	B	2.282	0	#NAME?	0.0001	0.000213307	Down
gene:Solyc04g082270.3	D	B	75.1133	8.67751	-3.11371	5e-05	0.000109942	Down
gene:Solyc04g082690.1	D	B	28.0977	8.42182	-1.73825	5e-05	0.000109942	Down
gene:Solyc04g082810.4	D	B	16.4034	6.04939	-1.43913	5e-05	0.000109942	Down
gene:Solyc04g082830.3	D	B	8.45752	2.65683	-1.67053	5e-05	0.000109942	Down
gene:Solyc04g082880.4	D	B	17.473	4.56577	-1.9362	5e-05	0.000109942	Down
gene:Solyc04g082960.1	D	B	18.8999	4.14064	-2.19045	5e-05	0.000109942	Down
gene:Solyc04g083160.2	D	B	3.04348	1.20664	-1.33472	5e-05	0.000109942	Down
gene:Solyc04g150104.1	D	B	692.629	231.469	-1.58126	5e-05	0.000109942	Down
gene:Solyc05g005000.4	D	B	51.782	11.3129	-2.19449	5e-05	0.000109942	Down
gene:Solyc05g005050.3	D	B	17.0911	3.62062	-2.23893	5e-05	0.000109942	Down
gene:Solyc05g005060.3	D	B	20.7979	5.15112	-2.01348	5e-05	0.000109942	Down
gene:Solyc05g005080.3	D	B	342.098	161.821	-1.08001	5e-05	0.000109942	Down
gene:Solyc05g005200.3	D	B	68.7835	19.3188	-1.83206	5e-05	0.000109942	Down
gene:Solyc05g005310.3	D	B	6.53358	2.53957	-1.36329	0.0054	0.0091609	Down
gene:Solyc05g005510.3	D	B	143.185	63.2875	-1.17788	5e-05	0.000109942	Down
gene:Solyc05g005540.4	D	B	49.118	4.73254	-3.37557	5e-05	0.000109942	Down
gene:Solyc05g005570.3	D	B	2.51695	0.84913	-1.56762	5e-05	0.000109942	Down
gene:Solyc05g005670.1	D	B	3.8675	0.996621	-1.95629	5e-05	0.000109942	Down
gene:Solyc05g005680.3	D	B	13.7877	1.24421	-3.47008	5e-05	0.000109942	Down
gene:Solyc05g005700.4	D	B	22.2616	10.3257	-1.10831	5e-05	0.000109942	Down
gene:Solyc05g005750.3	D	B	57.3431	19.1551	-1.58189	5e-05	0.000109942	Down
gene:Solyc05g005810.4	D	B	11.687	5.30687	-1.13897	5e-05	0.000109942	Down
gene:Solyc05g005830.3	D	B	2.13616	0.860814	-1.31125	0.0005	0.000988206	Down
gene:Solyc05g005840.4	D	B	10.4918	2.23901	-2.22833	5e-05	0.000109942	Down
gene:Solyc05g005930.3	D	B	7.22446	2.36644	-1.61017	5e-05	0.000109942	Down
gene:Solyc05g005940.3	D	B	11.9135	1.677	-2.82865	5e-05	0.000109942	Down
gene:Solyc05g006210.3	D	B	1.54455	0.769101	-1.00594	0.00075	0.00145078	Down
gene:Solyc05g006310.3	D	B	1.21373	0	#NAME?	5e-05	0.000109942	Down
gene:Solyc05g006430.3	D	B	2.96079	0.382358	-2.95299	5e-05	0.000109942	Down
gene:Solyc05g006500.4	D	B	0.908726	0	#NAME?	5e-05	0.000109942	Down
gene:Solyc05g006550.4	D	B	129.372	31.85	-2.02216	5e-05	0.000109942	Down
gene:Solyc05g006750.3	D	B	18.7081	1.42182	-3.71785	5e-05	0.000109942	Down
gene:Solyc05g006990.3	D	B	14.5881	4.71805	-1.62853	5e-05	0.000109942	Down
gene:Solyc05g007060.4	D	B	45.434	16.3997	-1.4701	5e-05	0.000109942	Down
gene:Solyc05g007160.3	D	B	24.756	10.489	-1.2389	5e-05	0.000109942	Down
gene:Solyc05g007210.2	D	B	79.8625	5.10968	-3.96621	5e-05	0.000109942	Down
gene:Solyc05g007220.4	D	B	19.3517	9.21282	-1.07075	5e-05	0.000109942	Down
gene:Solyc05g007230.4	D	B	7.777	0.921291	-3.07748	5e-05	0.000109942	Down
gene:Solyc05g007630.3	D	B	1.82304	0.460701	-1.98445	5e-05	0.000109942	Down
gene:Solyc05g007640.3	D	B	3.49438	1.01137	-1.78873	5e-05	0.000109942	Down
gene:Solyc05g007770.3	D	B	12.751	0.766773	-4.05567	5e-05	0.000109942	Down
gene:Solyc05g007960.4	D	B	62.9591	19.0915	-1.72148	5e-05	0.000109942	Down
gene:Solyc05g008140.4	D	B	23.2361	8.16308	-1.50918	5e-05	0.000109942	Down
gene:Solyc05g008220.4	D	B	1.34183	0.434647	-1.62628	0.00225	0.00406313	Down
gene:Solyc05g008390.3	D	B	5.23674	2.07376	-1.33642	5e-05	0.000109942	Down
gene:Solyc05g008600.3	D	B	61.333	30.1451	-1.02474	5e-05	0.000109942	Down
gene:Solyc05g008820.4	D	B	18.8492	4.99819	-1.91503	5e-05	0.000109942	Down
gene:Solyc05g008850.4	D	B	8.02796	0.123473	-6.02277	0.00265	0.00471097	Down
gene:Solyc05g009130.4	D	B	1.23375	0.612052	-1.01132	0.0216	0.0329574	Down
gene:Solyc05g009180.1	D	B	3.84289	1.60735	-1.25751	0.00415	0.00717158	Down
gene:Solyc05g009200.3	D	B	12.7377	5.14788	-1.30705	5e-05	0.000109942	Down
gene:Solyc05g009210.2	D	B	13.9078	5.28622	-1.39559	5e-05	0.000109942	Down
gene:Solyc05g009320.4	D	B	2.60914	0.459462	-2.50556	0.00045	0.000893897	Down
gene:Solyc05g009520.2	D	B	31.5419	13.6067	-1.21295	5e-05	0.000109942	Down
gene:Solyc05g009550.3	D	B	4.22897	0.379103	-3.47965	5e-05	0.000109942	Down
gene:Solyc05g009650.4	D	B	2.40289	1.1111	-1.11278	0.0093	0.0151554	Down
gene:Solyc05g009660.4	D	B	36.5934	13.2701	-1.46341	5e-05	0.000109942	Down
gene:Solyc05g009670.3	D	B	19.532	9.04557	-1.11056	5e-05	0.000109942	Down
gene:Solyc05g009740.1	D	B	8.7591	2.60849	-1.74757	5e-05	0.000109942	Down
gene:Solyc05g009790.1	D	B	83.7091	15.0099	-2.47948	5e-05	0.000109942	Down
gene:Solyc05g010516.1	D	B	2.59186	0.887579	-1.54604	0.02475	0.0373009	Down
gene:Solyc05g010630.4	D	B	16.7534	3.13491	-2.41796	5e-05	0.000109942	Down
gene:Solyc05g010640.3	D	B	7.7082	1.45742	-2.40298	5e-05	0.000109942	Down
gene:Solyc05g011860.1	D	B	2.98082	1.34001	-1.15347	0.0155	0.0242715	Down
gene:Solyc05g012070.3	D	B	33.1699	15.4871	-1.09881	5e-05	0.000109942	Down
gene:Solyc05g012210.4	D	B	7.00471	2.70738	-1.37143	5e-05	0.000109942	Down
gene:Solyc05g012780.4	D	B	2.08521	0.809848	-1.36447	5e-05	0.000109942	Down
gene:Solyc05g013470.4	D	B	2.55732	0.584904	-2.12836	5e-05	0.000109942	Down
gene:Solyc05g013750.3	D	B	9.70364	4.80799	-1.01309	5e-05	0.000109942	Down
gene:Solyc05g014340.3	D	B	13.5668	6.65499	-1.02757	5e-05	0.000109942	Down
gene:Solyc05g014710.4	D	B	24.2427	7.22323	-1.74683	5e-05	0.000109942	Down
gene:Solyc05g015390.3	D	B	238.1	77.6298	-1.61688	5e-05	0.000109942	Down
gene:Solyc05g015490.4	D	B	242.065	86.3485	-1.48715	5e-05	0.000109942	Down
gene:Solyc05g015650.3	D	B	23.3151	10.9517	-1.0901	5e-05	0.000109942	Down
gene:Solyc05g016060.4	D	B	201.489	27.7371	-2.86081	5e-05	0.000109942	Down
gene:Solyc05g016310.1	D	B	1.09582	0.237248	-2.20754	0.00205	0.00372369	Down
gene:Solyc05g018130.3	D	B	26.966	11.8504	-1.18621	5e-05	0.000109942	Down
gene:Solyc05g018230.4	D	B	21.9046	10.617	-1.04487	5e-05	0.000109942	Down
gene:Solyc05g025680.3	D	B	4.03019	0.155725	-4.69378	5e-05	0.000109942	Down
gene:Solyc05g039950.2	D	B	1.00884	0.221384	-2.18807	0.0238	0.0360476	Down
gene:Solyc05g041200.4	D	B	180.944	82.6516	-1.13043	5e-05	0.000109942	Down
gene:Solyc05g041540.4	D	B	8.75625	0.903781	-3.27627	5e-05	0.000109942	Down
gene:Solyc05g045670.4	D	B	13.5154	0.712355	-4.24586	5e-05	0.000109942	Down
gene:Solyc05g046010.4	D	B	100.328	10.332	-3.27953	5e-05	0.000109942	Down
gene:Solyc05g046020.3	D	B	234.016	16.3594	-3.83841	5e-05	0.000109942	Down
gene:Solyc05g046130.4	D	B	13.9303	6.8077	-1.03299	5e-05	0.000109942	Down
gene:Solyc05g046290.3	D	B	71.6526	0.986934	-6.18192	5e-05	0.000109942	Down
gene:Solyc05g046300.3	D	B	85.773	38.324	-1.16227	5e-05	0.000109942	Down
gene:Solyc05g047460.3	D	B	59.0911	26.6873	-1.14679	5e-05	0.000109942	Down
gene:Solyc05g047580.4	D	B	4.77892	0.0997563	-5.58213	0.00265	0.00471097	Down
gene:Solyc05g048830.3	D	B	5.52034	2.32524	-1.24738	5e-05	0.000109942	Down
gene:Solyc05g050120.3	D	B	197.488	61.7631	-1.67695	5e-05	0.000109942	Down
gene:Solyc05g050220.3	D	B	2.69242	0.882127	-1.60985	5e-05	0.000109942	Down
gene:Solyc05g050790.3	D	B	6.53974	1.15466	-2.50176	0.0004	0.000798294	Down
gene:Solyc05g050800.3	D	B	66.3104	29.6098	-1.16316	5e-05	0.000109942	Down
gene:Solyc05g050910.3	D	B	4.88139	1.08244	-2.173	5e-05	0.000109942	Down
gene:Solyc05g051050.3	D	B	18.9707	8.68486	-1.1272	5e-05	0.000109942	Down
gene:Solyc05g051200.1	D	B	5.4578	2.40277	-1.18362	0.0004	0.000798294	Down
gene:Solyc05g051280.3	D	B	28.155	12.8571	-1.13083	5e-05	0.000109942	Down
gene:Solyc05g051310.1	D	B	4.1217	1.0066	-2.03375	0.00715	0.0118674	Down
gene:Solyc05g051330.1	D	B	6.26432	2.35665	-1.41042	5e-05	0.000109942	Down
gene:Solyc05g051350.2	D	B	1.0967	0.087419	-3.64907	0.0031	0.00544985	Down
gene:Solyc05g051450.2	D	B	4.92276	0.50142	-3.29538	0.0075	0.0124065	Down
gene:Solyc05g051570.3	D	B	13.4545	5.13355	-1.39006	5e-05	0.000109942	Down
gene:Solyc05g052040.1	D	B	47.2413	8.98349	-2.3947	5e-05	0.000109942	Down
gene:Solyc05g052050.1	D	B	69.4862	32.5095	-1.09587	5e-05	0.000109942	Down
gene:Solyc05g052130.3	D	B	6.25032	2.72651	-1.19687	5e-05	0.000109942	Down
gene:Solyc05g052610.3	D	B	18.6416	9.26621	-1.00847	5e-05	0.000109942	Down
gene:Solyc05g052660.1	D	B	1.8085	0	#NAME?	0.00135	0.00252043	Down
gene:Solyc05g052670.1	D	B	7.71381	0.649268	-3.57056	5e-05	0.000109942	Down
gene:Solyc05g052750.3	D	B	13.2452	4.97171	-1.41365	5e-05	0.000109942	Down
gene:Solyc05g052780.4	D	B	138.787	68.5085	-1.01852	5e-05	0.000109942	Down
gene:Solyc05g052870.4	D	B	7.87331	0.54818	-3.84425	5e-05	0.000109942	Down
gene:Solyc05g052880.4	D	B	5.34474	1.25351	-2.09215	5e-05	0.000109942	Down
gene:Solyc05g053180.3	D	B	37.1655	17.2539	-1.10704	5e-05	0.000109942	Down
gene:Solyc05g053230.3	D	B	39.5602	19.4528	-1.02407	5e-05	0.000109942	Down
gene:Solyc05g053590.4	D	B	19.4924	8.99632	-1.11551	5e-05	0.000109942	Down
gene:Solyc05g053830.3	D	B	66.2735	33.0959	-1.00178	5e-05	0.000109942	Down
gene:Solyc05g053860.4	D	B	9.3478	0	#NAME?	5e-05	0.000109942	Down
gene:Solyc05g054040.4	D	B	10.2514	4.46645	-1.19862	5e-05	0.000109942	Down
gene:Solyc05g054390.4	D	B	51.3011	24.256	-1.08065	5e-05	0.000109942	Down
gene:Solyc05g054480.3	D	B	124.509	44.743	-1.47651	5e-05	0.000109942	Down
gene:Solyc05g054770.3	D	B	4.204	1.59788	-1.39561	5e-05	0.000109942	Down
gene:Solyc05g054780.3	D	B	177.804	11.7081	-3.92471	5e-05	0.000109942	Down
gene:Solyc05g054790.1	D	B	163.725	11.0286	-3.89195	5e-05	0.000109942	Down
gene:Solyc05g054800.3	D	B	74.9228	37.2175	-1.00942	5e-05	0.000109942	Down
gene:Solyc05g054930.3	D	B	10.7961	4.66344	-1.21104	5e-05	0.000109942	Down
gene:Solyc05g055220.1	D	B	14.0485	2.51464	-2.48199	5e-05	0.000109942	Down
gene:Solyc05g055280.2	D	B	70.6368	29.8656	-1.24193	5e-05	0.000109942	Down
gene:Solyc05g055420.4	D	B	20.9488	8.65048	-1.27602	5e-05	0.000109942	Down
gene:Solyc05g056500.1	D	B	5.72435	2.15177	-1.41159	5e-05	0.000109942	Down
gene:Solyc05g056550.3	D	B	31.2323	0.774431	-5.33376	5e-05	0.000109942	Down
gene:Solyc06g005465.1	D	B	2.21924	0.102675	-4.43391	0.00265	0.00471097	Down
gene:Solyc06g005610.1	D	B	29.3536	4.77352	-2.62041	5e-05	0.000109942	Down
gene:Solyc06g005650.2	D	B	46.3853	21.8502	-1.08602	5e-05	0.000109942	Down
gene:Solyc06g007120.3	D	B	34.6777	14.5585	-1.25214	5e-05	0.000109942	Down
gene:Solyc06g007170.4	D	B	95.376	25.6745	-1.89329	5e-05	0.000109942	Down
gene:Solyc06g007180.3	D	B	113.061	27.2271	-2.05399	5e-05	0.000109942	Down
gene:Solyc06g007190.4	D	B	5.70288	1.18301	-2.26923	5e-05	0.000109942	Down
gene:Solyc06g007330.3	D	B	4.36897	1.9535	-1.16123	5e-05	0.000109942	Down
gene:Solyc06g007430.3	D	B	29.2856	11.3838	-1.36321	5e-05	0.000109942	Down
gene:Solyc06g007440.4	D	B	37.0278	7.76347	-2.25384	5e-05	0.000109942	Down
gene:Solyc06g007620.3	D	B	223.409	109.099	-1.03405	5e-05	0.000109942	Down
gene:Solyc06g008030.3	D	B	83.7016	34.0578	-1.29727	5e-05	0.000109942	Down
gene:Solyc06g008050.4	D	B	6.02672	2.15188	-1.48578	5e-05	0.000109942	Down
gene:Solyc06g008250.3	D	B	14.0359	6.9916	-1.00543	5e-05	0.000109942	Down
gene:Solyc06g008580.3	D	B	60.8682	9.77827	-2.63804	5e-05	0.000109942	Down
gene:Solyc06g008590.3	D	B	423.023	87.4437	-2.27431	5e-05	0.000109942	Down
gene:Solyc06g008710.3	D	B	1.2632	0.582935	-1.11568	0.0001	0.000213307	Down
gene:Solyc06g008930.3	D	B	3.78539	0.883836	-2.09859	0.0093	0.0151554	Down
gene:Solyc06g009070.3	D	B	2.91595	1.20876	-1.27043	5e-05	0.000109942	Down
gene:Solyc06g009140.3	D	B	14.1154	5.91831	-1.25402	5e-05	0.000109942	Down
gene:Solyc06g009290.4	D	B	54.29	17.2311	-1.65568	5e-05	0.000109942	Down
gene:Solyc06g009640.2	D	B	93.2266	39.7291	-1.23055	5e-05	0.000109942	Down
gene:Solyc06g009670.3	D	B	15.9813	5.32896	-1.58445	5e-05	0.000109942	Down
gene:Solyc06g009780.4	D	B	16.501	6.62005	-1.31764	5e-05	0.000109942	Down
gene:Solyc06g010030.4	D	B	12.3627	4.56309	-1.43792	5e-05	0.000109942	Down
gene:Solyc06g030540.4	D	B	22.5844	9.45637	-1.25597	5e-05	0.000109942	Down
gene:Solyc06g031710.3	D	B	6.56314	0.536078	-3.61387	5e-05	0.000109942	Down
gene:Solyc06g034370.1	D	B	3.79372	0.56398	-2.7499	0.0137	0.0216668	Down
gene:Solyc06g035490.3	D	B	19.8819	0.339703	-5.87104	5e-05	0.000109942	Down
gene:Solyc06g035720.3	D	B	33.7168	15.8683	-1.08732	5e-05	0.000109942	Down
gene:Solyc06g035760.4	D	B	21.0117	5.3683	-1.96866	5e-05	0.000109942	Down
gene:Solyc06g035790.3	D	B	1.69233	0.691031	-1.29219	5e-05	0.000109942	Down
gene:Solyc06g035920.3	D	B	268.224	111.825	-1.26219	5e-05	0.000109942	Down
gene:Solyc06g035970.3	D	B	397.654	194.506	-1.0317	5e-05	0.000109942	Down
gene:Solyc06g036100.3	D	B	30.1518	12.2948	-1.2942	5e-05	0.000109942	Down
gene:Solyc06g048810.4	D	B	17.8626	8.87501	-1.00912	5e-05	0.000109942	Down
gene:Solyc06g048820.1	D	B	166.137	42.3382	-1.97234	5e-05	0.000109942	Down
gene:Solyc06g049040.4	D	B	46.5791	15.0027	-1.63446	5e-05	0.000109942	Down
gene:Solyc06g050500.2	D	B	20.1484	2.84725	-2.82303	5e-05	0.000109942	Down
gene:Solyc06g050630.3	D	B	33.0359	8.93877	-1.88588	5e-05	0.000109942	Down
gene:Solyc06g050860.3	D	B	2.0055	0.41123	-2.28594	0.00155	0.00286815	Down
gene:Solyc06g051250.1	D	B	19.972	9.06182	-1.14011	5e-05	0.000109942	Down
gene:Solyc06g051360.3	D	B	12.46	3.72168	-1.74328	5e-05	0.000109942	Down
gene:Solyc06g051920.4	D	B	17.0291	5.70243	-1.57835	5e-05	0.000109942	Down
gene:Solyc06g051960.3	D	B	524.271	159.289	-1.71867	5e-05	0.000109942	Down
gene:Solyc06g051980.4	D	B	34.0175	15.1203	-1.16979	5e-05	0.000109942	Down
gene:Solyc06g052050.4	D	B	1.06526	0.529321	-1.00899	0.00135	0.00252043	Down
gene:Solyc06g052060.3	D	B	102.718	44.7628	-1.19832	5e-05	0.000109942	Down
gene:Solyc06g053150.1	D	B	3.89521	1.94534	-1.00168	5e-05	0.000109942	Down
gene:Solyc06g053220.3	D	B	22.0635	8.01273	-1.4613	5e-05	0.000109942	Down
gene:Solyc06g053450.4	D	B	165.338	78.9725	-1.06599	5e-05	0.000109942	Down
gene:Solyc06g053550.3	D	B	1.84968	0.361616	-2.35474	0.0173	0.0268795	Down
gene:Solyc06g053710.3	D	B	22.2033	4.74204	-2.22719	5e-05	0.000109942	Down
gene:Solyc06g053810.3	D	B	60.0382	22.0819	-1.44302	5e-05	0.000109942	Down
gene:Solyc06g053830.3	D	B	102.986	32.4524	-1.66606	5e-05	0.000109942	Down
gene:Solyc06g053840.3	D	B	245.589	60.6183	-2.01842	5e-05	0.000109942	Down
gene:Solyc06g053930.3	D	B	3.73807	0.40244	-3.21545	0.0071	0.0117956	Down
gene:Solyc06g054070.3	D	B	27.9618	10.9662	-1.35039	5e-05	0.000109942	Down
gene:Solyc06g054480.3	D	B	4.17254	0.724521	-2.52583	5e-05	0.000109942	Down
gene:Solyc06g054490.3	D	B	36.1199	8.41866	-2.10113	5e-05	0.000109942	Down
gene:Solyc06g054540.3	D	B	279.175	109.298	-1.35291	5e-05	0.000109942	Down
gene:Solyc06g054670.2	D	B	2.93428	0.890148	-1.72089	5e-05	0.000109942	Down
gene:Solyc06g059850.2	D	B	4.10029	0.973094	-2.07507	5e-05	0.000109942	Down
gene:Solyc06g059990.4	D	B	43.8509	2.95951	-3.88918	5e-05	0.000109942	Down
gene:Solyc06g060010.4	D	B	7.7545	1.24896	-2.6343	5e-05	0.000109942	Down
gene:Solyc06g060070.3	D	B	1.43064	0.232364	-2.6222	0.01115	0.0179235	Down
gene:Solyc06g060090.3	D	B	30.5083	14.822	-1.04146	5e-05	0.000109942	Down
gene:Solyc06g060410.3	D	B	13.2724	5.06357	-1.3902	5e-05	0.000109942	Down
gene:Solyc06g060640.1	D	B	805.875	232.076	-1.79596	5e-05	0.000109942	Down
gene:Solyc06g060675.1	D	B	4.86595	1.73697	-1.48615	5e-05	0.000109942	Down
gene:Solyc06g060680.2	D	B	3.1496	1.20876	-1.38164	0.0001	0.000213307	Down
gene:Solyc06g060690.3	D	B	8.11847	2.5047	-1.69657	5e-05	0.000109942	Down
gene:Solyc06g060700.1	D	B	22.1628	4.10085	-2.43414	5e-05	0.000109942	Down
gene:Solyc06g060710.4	D	B	15.2706	3.45422	-2.14432	5e-05	0.000109942	Down
gene:Solyc06g061010.4	D	B	18.2123	4.23889	-2.10316	5e-05	0.000109942	Down
gene:Solyc06g061020.3	D	B	32.1449	15.616	-1.04157	5e-05	0.000109942	Down
gene:Solyc06g061170.3	D	B	29.215	13.3999	-1.12449	5e-05	0.000109942	Down
gene:Solyc06g061230.3	D	B	720.408	285.118	-1.33725	5e-05	0.000109942	Down
gene:Solyc06g061280.3	D	B	15.6092	6.69906	-1.22036	5e-05	0.000109942	Down
gene:Solyc06g062380.3	D	B	25.5525	7.05105	-1.85755	5e-05	0.000109942	Down
gene:Solyc06g062390.3	D	B	5.83942	0.453751	-3.68585	0.0002	0.000414227	Down
gene:Solyc06g062400.2	D	B	1.41244	0.694571	-1.02399	0.0001	0.000213307	Down
gene:Solyc06g062430.3	D	B	5.02311	1.41003	-1.83285	5e-05	0.000109942	Down
gene:Solyc06g062450.3	D	B	1.02467	0.414185	-1.30681	0.01585	0.0247791	Down
gene:Solyc06g062460.3	D	B	26.6595	3.05787	-3.12405	5e-05	0.000109942	Down
gene:Solyc06g062960.3	D	B	32.0981	13.8749	-1.21001	5e-05	0.000109942	Down
gene:Solyc06g063060.3	D	B	12.6709	1.33623	-3.24528	5e-05	0.000109942	Down
gene:Solyc06g063070.3	D	B	249.334	107.473	-1.21411	5e-05	0.000109942	Down
gene:Solyc06g063240.3	D	B	160.517	61.9837	-1.37276	5e-05	0.000109942	Down
gene:Solyc06g064440.3	D	B	18.7034	8.86902	-1.07645	5e-05	0.000109942	Down
gene:Solyc06g064610.1	D	B	71.9744	25.0529	-1.52251	5e-05	0.000109942	Down
gene:Solyc06g064750.1	D	B	2.79802	0.275331	-3.34516	5e-05	0.000109942	Down
gene:Solyc06g064940.3	D	B	370.717	68.6227	-2.43356	5e-05	0.000109942	Down
gene:Solyc06g065010.4	D	B	1.55581	0.2791	-2.47881	0.00335	0.0058609	Down
gene:Solyc06g065077.1	D	B	1.42193	0	#NAME?	5e-05	0.000109942	Down
gene:Solyc06g065440.1	D	B	45.8419	20.011	-1.19588	5e-05	0.000109942	Down
gene:Solyc06g065680.3	D	B	43.1763	20.2999	-1.08877	5e-05	0.000109942	Down
gene:Solyc06g065820.3	D	B	4.79503	0.900207	-2.41321	5e-05	0.000109942	Down
gene:Solyc06g065950.4	D	B	246.586	118.796	-1.05361	5e-05	0.000109942	Down
gene:Solyc06g065970.1	D	B	4049.01	1382.97	-1.5498	5e-05	0.000109942	Down
gene:Solyc06g066490.1	D	B	2.16155	0	#NAME?	0.00475	0.00813734	Down
gene:Solyc06g066680.3	D	B	4.51675	1.35135	-1.74089	5e-05	0.000109942	Down
gene:Solyc06g066830.4	D	B	22.9837	0	#NAME?	5e-05	0.000109942	Down
gene:Solyc06g067910.3	D	B	542.331	17.0099	-4.99472	5e-05	0.000109942	Down
gene:Solyc06g068130.3	D	B	1.70056	0	#NAME?	5e-05	0.000109942	Down
gene:Solyc06g068160.3	D	B	1.88359	0.886025	-1.08807	0.00095	0.0018137	Down
gene:Solyc06g068270.3	D	B	46.3461	9.33087	-2.31236	5e-05	0.000109942	Down
gene:Solyc06g068380.4	D	B	24.6587	10.4726	-1.23548	5e-05	0.000109942	Down
gene:Solyc06g068550.4	D	B	26.8202	8.18879	-1.71159	5e-05	0.000109942	Down
gene:Solyc06g068560.3	D	B	9.08123	3.82218	-1.24849	5e-05	0.000109942	Down
gene:Solyc06g069040.4	D	B	27.1235	5.88582	-2.20423	5e-05	0.000109942	Down
gene:Solyc06g069080.3	D	B	5.31171	2.28628	-1.21617	0.00035	0.000703557	Down
gene:Solyc06g069380.4	D	B	20.6216	9.75614	-1.07977	5e-05	0.000109942	Down
gene:Solyc06g069400.4	D	B	39.949	5.69023	-2.8116	5e-05	0.000109942	Down
gene:Solyc06g069490.3	D	B	21.5247	9.41102	-1.19357	5e-05	0.000109942	Down
gene:Solyc06g069590.3	D	B	3.30115	1.43499	-1.20193	0.00625	0.010476	Down
gene:Solyc06g069640.3	D	B	93.2453	42.0645	-1.14843	5e-05	0.000109942	Down
gene:Solyc06g069900.3	D	B	0.923448	0.362654	-1.34844	0.03035	0.0450612	Down
gene:Solyc06g071060.1	D	B	28.3104	7.52478	-1.91161	5e-05	0.000109942	Down
gene:Solyc06g071320.3	D	B	12.0004	5.17777	-1.21268	5e-05	0.000109942	Down
gene:Solyc06g071390.3	D	B	20.8118	9.84191	-1.08039	5e-05	0.000109942	Down
gene:Solyc06g071640.3	D	B	10.0696	2.56312	-1.97403	5e-05	0.000109942	Down
gene:Solyc06g071770.4	D	B	24.1827	10.1399	-1.25393	5e-05	0.000109942	Down
gene:Solyc06g071890.3	D	B	10.2781	5.00066	-1.03938	5e-05	0.000109942	Down
gene:Solyc06g071930.1	D	B	51.238	0	#NAME?	0.0001	0.000213307	Down
gene:Solyc06g072060.1	D	B	17.4844	0	#NAME?	0.02285	0.0347183	Down
gene:Solyc06g072130.4	D	B	4.91304	0.872963	-2.49262	5e-05	0.000109942	Down
gene:Solyc06g072550.3	D	B	1.6824	0.427027	-1.97812	0.01525	0.0239015	Down
gene:Solyc06g072610.3	D	B	35.0323	16.5836	-1.07893	5e-05	0.000109942	Down
gene:Solyc06g072630.4	D	B	17.2671	8.24931	-1.06568	5e-05	0.000109942	Down
gene:Solyc06g072730.4	D	B	5.73246	2.43539	-1.235	5e-05	0.000109942	Down
gene:Solyc06g072740.1	D	B	2.10265	0.741008	-1.50465	0.0007	0.00135844	Down
gene:Solyc06g072880.2	D	B	4.90715	0.2303	-4.4133	5e-05	0.000109942	Down
gene:Solyc06g073030.3	D	B	1.24807	0.522807	-1.25535	0.01395	0.0220241	Down
gene:Solyc06g073110.3	D	B	28.9643	13.5178	-1.09941	5e-05	0.000109942	Down
gene:Solyc06g073130.4	D	B	5.10086	2.08139	-1.2932	5e-05	0.000109942	Down
gene:Solyc06g073190.3	D	B	137.356	33.3851	-2.04064	5e-05	0.000109942	Down
gene:Solyc06g073480.3	D	B	3.06517	0.21536	-3.83115	5e-05	0.000109942	Down
gene:Solyc06g073500.3	D	B	4.46685	1.83365	-1.28454	5e-05	0.000109942	Down
gene:Solyc06g073580.4	D	B	10.1565	3.32952	-1.60901	5e-05	0.000109942	Down
gene:Solyc06g073850.1	D	B	11.9486	2.20552	-2.43765	0.0001	0.000213307	Down
gene:Solyc06g073950.3	D	B	61.5564	25.3915	-1.27756	5e-05	0.000109942	Down
gene:Solyc06g074030.1	D	B	25.6597	4.95782	-2.37173	5e-05	0.000109942	Down
gene:Solyc06g074180.3	D	B	15.1646	6.38214	-1.2486	5e-05	0.000109942	Down
gene:Solyc06g074230.3	D	B	46.0399	2.2641	-4.34588	5e-05	0.000109942	Down
gene:Solyc06g074240.3	D	B	1.81717	0.638983	-1.50784	5e-05	0.000109942	Down
gene:Solyc06g074320.3	D	B	3.22606	0.154522	-4.38389	5e-05	0.000109942	Down
gene:Solyc06g074370.3	D	B	14.5569	7.03983	-1.04809	5e-05	0.000109942	Down
gene:Solyc06g074420.1	D	B	10.1818	0.30389	-5.0663	5e-05	0.000109942	Down
gene:Solyc06g074460.4	D	B	4.13995	1.63051	-1.34429	5e-05	0.000109942	Down
gene:Solyc06g074620.3	D	B	3.18633	0.737011	-2.11214	5e-05	0.000109942	Down
gene:Solyc06g074680.4	D	B	1.96621	0.137848	-3.83426	0.0002	0.000414227	Down
gene:Solyc06g075050.2	D	B	4.05532	1.15507	-1.81183	5e-05	0.000109942	Down
gene:Solyc06g075130.4	D	B	3.69331	0.72964	-2.33966	5e-05	0.000109942	Down
gene:Solyc06g075190.1	D	B	104.737	39.4096	-1.41015	5e-05	0.000109942	Down
gene:Solyc06g075200.1	D	B	4.4413	0	#NAME?	0.00185	0.00338379	Down
gene:Solyc06g075330.3	D	B	4.379	1.92043	-1.18917	0.0002	0.000414227	Down
gene:Solyc06g075360.3	D	B	50.27	7.50647	-2.74349	5e-05	0.000109942	Down
gene:Solyc06g075500.4	D	B	24.8434	5.96177	-2.05905	5e-05	0.000109942	Down
gene:Solyc06g075630.4	D	B	156.552	8.0513	-4.28127	5e-05	0.000109942	Down
gene:Solyc06g076090.3	D	B	2.65794	0.568592	-2.22485	5e-05	0.000109942	Down
gene:Solyc06g076130.3	D	B	3.70608	1.26249	-1.55362	5e-05	0.000109942	Down
gene:Solyc06g076320.1	D	B	24.2273	4.04919	-2.58093	5e-05	0.000109942	Down
gene:Solyc06g076820.1	D	B	240.16	65.2273	-1.88044	5e-05	0.000109942	Down
gene:Solyc06g076880.3	D	B	36.0184	16.4845	-1.12762	5e-05	0.000109942	Down
gene:Solyc06g082210.1	D	B	8.06774	3.47169	-1.21653	5e-05	0.000109942	Down
gene:Solyc06g082260.4	D	B	1.02186	0	#NAME?	5e-05	0.000109942	Down
gene:Solyc06g082440.1	D	B	31.9863	2.24359	-3.83357	5e-05	0.000109942	Down
gene:Solyc06g082460.1	D	B	4.2703	1.48928	-1.51972	5e-05	0.000109942	Down
gene:Solyc06g082530.3	D	B	1.1794	0.236205	-2.31995	0.00025	0.000511054	Down
gene:Solyc06g082730.2	D	B	3.00027	0.268194	-3.48374	5e-05	0.000109942	Down
gene:Solyc06g083130.4	D	B	4.91771	1.61298	-1.60826	0.0002	0.000414227	Down
gene:Solyc06g083160.1	D	B	1.49693	0.473264	-1.66129	0.00395	0.0068494	Down
gene:Solyc06g083390.4	D	B	61.7516	24.883	-1.31131	5e-05	0.000109942	Down
gene:Solyc06g083470.4	D	B	32.9381	9.26108	-1.8305	5e-05	0.000109942	Down
gene:Solyc06g083500.4	D	B	28.2853	3.65322	-2.95281	5e-05	0.000109942	Down
gene:Solyc06g083580.4	D	B	287.573	108.906	-1.40085	5e-05	0.000109942	Down
gene:Solyc06g083700.4	D	B	1.40756	0.50342	-1.48337	0.0037	0.00644093	Down
gene:Solyc06g083880.2	D	B	61.492	29.1474	-1.07703	5e-05	0.000109942	Down
gene:Solyc06g084070.3	D	B	42.7611	6.12408	-2.80373	5e-05	0.000109942	Down
gene:Solyc06g084190.3	D	B	6.74674	1.33964	-2.33235	0.00015	0.000314713	Down
gene:Solyc06g084220.1	D	B	11.6662	4.70377	-1.31044	0.00035	0.000703557	Down
gene:Solyc06g084370.1	D	B	3.9638	1.14244	-1.79477	0.02685	0.0402132	Down
gene:Solyc06g084380.4	D	B	3.23883	0.963137	-1.74966	5e-05	0.000109942	Down
gene:Solyc06g084540.3	D	B	40.1041	19.2113	-1.06179	5e-05	0.000109942	Down
gene:Solyc06g150111.1	D	B	3.0029	0.607207	-2.3061	0.02735	0.0408886	Down
gene:Solyc06g150121.1	D	B	1.75484	0.118292	-3.89092	0.0035	0.00611273	Down
gene:Solyc06g150132.1	D	B	20.9394	7.15183	-1.54984	5e-05	0.000109942	Down
gene:Solyc07g005140.4	D	B	12.858	6.18491	-1.05585	5e-05	0.000109942	Down
gene:Solyc07g005440.1	D	B	62.5454	15.8587	-1.97963	5e-05	0.000109942	Down
gene:Solyc07g005620.2	D	B	11.4704	4.94879	-1.21277	5e-05	0.000109942	Down
gene:Solyc07g005720.3	D	B	272.52	110.258	-1.30548	5e-05	0.000109942	Down
gene:Solyc07g005730.4	D	B	578.461	252.846	-1.19396	5e-05	0.000109942	Down
gene:Solyc07g005800.2	D	B	3.04262	1.33916	-1.18399	0.0252	0.0379225	Down
gene:Solyc07g006230.1	D	B	262.085	16.192	-4.01668	5e-05	0.000109942	Down
gene:Solyc07g006290.3	D	B	1.57402	0.329756	-2.25499	0.0057	0.00963152	Down
gene:Solyc07g006370.1	D	B	5.98908	1.89242	-1.6621	5e-05	0.000109942	Down
gene:Solyc07g006500.3	D	B	47.5557	17.861	-1.4128	5e-05	0.000109942	Down
gene:Solyc07g006560.3	D	B	6.9038	0.578377	-3.57731	5e-05	0.000109942	Down
gene:Solyc07g006570.4	D	B	4.95399	0.442089	-3.48618	5e-05	0.000109942	Down
gene:Solyc07g006610.3	D	B	1.28512	0.466575	-1.46172	0.00075	0.00145078	Down
gene:Solyc07g006750.3	D	B	5.80807	1.06175	-2.45161	5e-05	0.000109942	Down
gene:Solyc07g006850.3	D	B	1.95027	0.921996	-1.08084	0.0044	0.00757087	Down
gene:Solyc07g006890.1	D	B	50.5658	9.53416	-2.40698	5e-05	0.000109942	Down
gene:Solyc07g006900.2	D	B	1.22095	0	#NAME?	5e-05	0.000109942	Down
gene:Solyc07g007130.1	D	B	17.6893	5.69748	-1.63448	5e-05	0.000109942	Down
gene:Solyc07g007150.1	D	B	17.938	8.52203	-1.07375	5e-05	0.000109942	Down
gene:Solyc07g007340.3	D	B	26.227	11.3109	-1.21334	5e-05	0.000109942	Down
gene:Solyc07g007420.3	D	B	1.25347	0.0960529	-3.70596	0.00335	0.0058609	Down
gene:Solyc07g007430.3	D	B	51.1701	19.5097	-1.39111	5e-05	0.000109942	Down
gene:Solyc07g007530.1	D	B	1.78106	0	#NAME?	5e-05	0.000109942	Down
gene:Solyc07g007550.3	D	B	38.8678	18.5263	-1.069	5e-05	0.000109942	Down
gene:Solyc07g007660.1	D	B	6.799	3.33889	-1.02595	5e-05	0.000109942	Down
gene:Solyc07g007930.3	D	B	67.2053	18.1057	-1.89213	5e-05	0.000109942	Down
gene:Solyc07g008000.4	D	B	17.1917	7.16439	-1.2628	5e-05	0.000109942	Down
gene:Solyc07g008130.3	D	B	1.83502	0.680688	-1.43073	0.02445	0.0368778	Down
gene:Solyc07g008140.3	D	B	38.9252	4.9626	-2.97154	5e-05	0.000109942	Down
gene:Solyc07g008290.4	D	B	8.85695	1.27146	-2.80032	5e-05	0.000109942	Down
gene:Solyc07g008410.4	D	B	5.47415	2.10608	-1.37808	5e-05	0.000109942	Down
gene:Solyc07g008545.1	D	B	1.87739	0.661335	-1.50528	5e-05	0.000109942	Down
gene:Solyc07g008560.3	D	B	12.9773	3.10559	-2.06305	5e-05	0.000109942	Down
gene:Solyc07g009380.4	D	B	1256.39	241.914	-2.37672	5e-05	0.000109942	Down
gene:Solyc07g009410.4	D	B	11.7233	1.49339	-2.97271	5e-05	0.000109942	Down
gene:Solyc07g009435.1	D	B	7.83866	1.31472	-2.57585	0.0019	0.0034683	Down
gene:Solyc07g016215.1	D	B	696.094	22.5549	-4.94777	5e-05	0.000109942	Down
gene:Solyc07g017600.3	D	B	43.2443	21.098	-1.0354	5e-05	0.000109942	Down
gene:Solyc07g017610.3	D	B	64.2003	11.1359	-2.52736	5e-05	0.000109942	Down
gene:Solyc07g017860.3	D	B	21.7147	9.61791	-1.17488	5e-05	0.000109942	Down
gene:Solyc07g017960.4	D	B	60.8354	26.0859	-1.22164	5e-05	0.000109942	Down
gene:Solyc07g021630.3	D	B	17.7773	8.51185	-1.06249	5e-05	0.000109942	Down
gene:Solyc07g022770.1	D	B	7.32338	3.31638	-1.1429	5e-05	0.000109942	Down
gene:Solyc07g032740.4	D	B	11.7886	4.4241	-1.41394	5e-05	0.000109942	Down
gene:Solyc07g040680.3	D	B	12.2197	4.42167	-1.46655	5e-05	0.000109942	Down
gene:Solyc07g040890.1	D	B	5.13262	0.919062	-2.48146	5e-05	0.000109942	Down
gene:Solyc07g040960.1	D	B	12.6744	3.08059	-2.04064	5e-05	0.000109942	Down
gene:Solyc07g040990.4	D	B	38.2262	15.3263	-1.31856	5e-05	0.000109942	Down
gene:Solyc07g041010.3	D	B	35.3763	13.5199	-1.38769	5e-05	0.000109942	Down
gene:Solyc07g041730.4	D	B	89.1366	31.2314	-1.51302	5e-05	0.000109942	Down
gene:Solyc07g041900.3	D	B	164.549	77.0799	-1.09409	5e-05	0.000109942	Down
gene:Solyc07g041970.4	D	B	125.83	46.6442	-1.43171	5e-05	0.000109942	Down
gene:Solyc07g042100.3	D	B	14.2176	2.90823	-2.28946	5e-05	0.000109942	Down
gene:Solyc07g042170.3	D	B	33.8365	16.1584	-1.0663	5e-05	0.000109942	Down
gene:Solyc07g042510.3	D	B	19.6254	3.00986	-2.70496	5e-05	0.000109942	Down
gene:Solyc07g042520.4	D	B	39.9517	9.97816	-2.00141	5e-05	0.000109942	Down
gene:Solyc07g042550.3	D	B	74.6898	32.5046	-1.20027	5e-05	0.000109942	Down
gene:Solyc07g043150.1	D	B	2.25074	0.849238	-1.40616	5e-05	0.000109942	Down
gene:Solyc07g043170.4	D	B	12.5279	4.80463	-1.38265	5e-05	0.000109942	Down
gene:Solyc07g043310.3	D	B	31.8892	10.4894	-1.60414	5e-05	0.000109942	Down
gene:Solyc07g044960.1	D	B	4.79193	1.25452	-1.93347	5e-05	0.000109942	Down
gene:Solyc07g044970.1	D	B	25.3151	6.85245	-1.88531	5e-05	0.000109942	Down
gene:Solyc07g045100.1	D	B	6.99296	1.96543	-1.83106	5e-05	0.000109942	Down
gene:Solyc07g045340.4	D	B	66.0542	30.8776	-1.09709	5e-05	0.000109942	Down
gene:Solyc07g045350.4	D	B	23.279	5.9183	-1.97577	5e-05	0.000109942	Down
gene:Solyc07g045440.1	D	B	739.923	210.158	-1.8159	5e-05	0.000109942	Down
gene:Solyc07g045450.1	D	B	6.43267	2.44312	-1.39669	5e-05	0.000109942	Down
gene:Solyc07g045460.3	D	B	9.32642	4.13094	-1.17485	5e-05	0.000109942	Down
gene:Solyc07g048090.2	D	B	241.18	55.4341	-2.12126	5e-05	0.000109942	Down
gene:Solyc07g049150.2	D	B	7.20528	2.67607	-1.42894	5e-05	0.000109942	Down
gene:Solyc07g049300.3	D	B	14.4121	6.85091	-1.07291	5e-05	0.000109942	Down
gene:Solyc07g049380.1	D	B	1.68634	0.094547	-4.15672	0.0027	0.00479409	Down
gene:Solyc07g049630.1	D	B	105.019	48.8582	-1.10397	5e-05	0.000109942	Down
gene:Solyc07g051880.1	D	B	3.58597	1.76464	-1.02299	0.0006	0.00117471	Down
gene:Solyc07g052000.1	D	B	0.761607	0	#NAME?	0.0001	0.000213307	Down
gene:Solyc07g052020.2	D	B	3.11166	1.19236	-1.38387	5e-05	0.000109942	Down
gene:Solyc07g052260.3	D	B	2.28366	0.391518	-2.5442	0.0115	0.0184352	Down
gene:Solyc07g052320.3	D	B	33.915	10.5061	-1.6907	5e-05	0.000109942	Down
gene:Solyc07g052410.4	D	B	1.22971	0.223789	-2.45811	0.00985	0.0159932	Down
gene:Solyc07g052460.3	D	B	2.49472	0.600569	-2.05448	0.0009	0.0017239	Down
gene:Solyc07g052480.3	D	B	623.403	269.969	-1.20737	5e-05	0.000109942	Down
gene:Solyc07g052510.4	D	B	316.077	23.2612	-3.76428	5e-05	0.000109942	Down
gene:Solyc07g053050.1	D	B	19.3391	5.977	-1.69402	0.0004	0.000798294	Down
gene:Solyc07g053450.4	D	B	28.0886	13.4162	-1.06601	5e-05	0.000109942	Down
gene:Solyc07g053540.1	D	B	803.645	330.103	-1.28364	5e-05	0.000109942	Down
gene:Solyc07g053570.4	D	B	2.65428	1.16464	-1.18844	5e-05	0.000109942	Down
gene:Solyc07g053740.1	D	B	141.351	66.3515	-1.09108	5e-05	0.000109942	Down
gene:Solyc07g053750.1	D	B	70.0225	0.735027	-6.57388	5e-05	0.000109942	Down
gene:Solyc07g053760.4	D	B	38.9557	19.3456	-1.00983	5e-05	0.000109942	Down
gene:Solyc07g053830.3	D	B	32.8918	12.2376	-1.42641	5e-05	0.000109942	Down
gene:Solyc07g054160.3	D	B	48.0007	20.7156	-1.21234	5e-05	0.000109942	Down
gene:Solyc07g054440.3	D	B	11.6308	5.46969	-1.08842	5e-05	0.000109942	Down
gene:Solyc07g054740.3	D	B	31.9926	11.0764	-1.53025	5e-05	0.000109942	Down
gene:Solyc07g054880.4	D	B	26.1929	8.8672	-1.56262	5e-05	0.000109942	Down
gene:Solyc07g055040.1	D	B	15.6048	6.63493	-1.23384	0.0002	0.000414227	Down
gene:Solyc07g055280.4	D	B	13.0095	6.04591	-1.10554	5e-05	0.000109942	Down
gene:Solyc07g055710.3	D	B	1.77892	0.707779	-1.32963	0.00015	0.000314713	Down
gene:Solyc07g055990.3	D	B	7.12686	0.301577	-4.56267	5e-05	0.000109942	Down
gene:Solyc07g056000.2	D	B	15.1975	0.440053	-5.11001	5e-05	0.000109942	Down
gene:Solyc07g056150.4	D	B	29.5797	12.129	-1.28614	5e-05	0.000109942	Down
gene:Solyc07g056400.1	D	B	5.09597	1.98579	-1.35964	5e-05	0.000109942	Down
gene:Solyc07g056440.3	D	B	10.37	1.58313	-2.71157	5e-05	0.000109942	Down
gene:Solyc07g056460.3	D	B	4.77385	1.91462	-1.31809	5e-05	0.000109942	Down
gene:Solyc07g056470.3	D	B	5.52557	1.36166	-2.02075	5e-05	0.000109942	Down
gene:Solyc07g056670.3	D	B	8.10053	1.16055	-2.8032	5e-05	0.000109942	Down
gene:Solyc07g061890.1	D	B	16.9018	0.98731	-4.09753	5e-05	0.000109942	Down
gene:Solyc07g061950.4	D	B	16.0911	7.27221	-1.1458	5e-05	0.000109942	Down
gene:Solyc07g062170.3	D	B	18.8329	7.24903	-1.3774	5e-05	0.000109942	Down
gene:Solyc07g062310.4	D	B	12.5697	4.86916	-1.3682	5e-05	0.000109942	Down
gene:Solyc07g062470.4	D	B	17.8528	5.75137	-1.63417	5e-05	0.000109942	Down
gene:Solyc07g062480.2	D	B	1.93347	0.946306	-1.03081	0.01515	0.0237564	Down
gene:Solyc07g062790.1	D	B	24.0681	2.93816	-3.03413	5e-05	0.000109942	Down
gene:Solyc07g063180.3	D	B	2.49007	0.558141	-2.15749	0.00775	0.0127891	Down
gene:Solyc07g063260.4	D	B	12.1278	5.39879	-1.16761	5e-05	0.000109942	Down
gene:Solyc07g063410.3	D	B	13.446	1.54188	-3.12441	5e-05	0.000109942	Down
gene:Solyc07g063420.3	D	B	6.07231	0.455007	-3.73828	5e-05	0.000109942	Down
gene:Solyc07g063520.3	D	B	25.1188	12.3102	-1.02891	5e-05	0.000109942	Down
gene:Solyc07g063550.3	D	B	63.3169	26.7156	-1.24491	5e-05	0.000109942	Down
gene:Solyc07g063560.4	D	B	20.8196	3.73177	-2.48001	5e-05	0.000109942	Down
gene:Solyc07g063710.2	D	B	7.0669	0.844249	-3.06534	5e-05	0.000109942	Down
gene:Solyc07g063720.1	D	B	5.60195	2.0561	-1.44602	5e-05	0.000109942	Down
gene:Solyc07g063730.3	D	B	6.95507	2.64774	-1.39331	5e-05	0.000109942	Down
gene:Solyc07g063740.2	D	B	14.5377	7.14672	-1.02445	5e-05	0.000109942	Down
gene:Solyc07g064870.3	D	B	22.06	1.91734	-3.52425	5e-05	0.000109942	Down
gene:Solyc07g065090.2	D	B	45.3895	18.2584	-1.3138	5e-05	0.000109942	Down
gene:Solyc07g065120.3	D	B	269.623	111.491	-1.27402	5e-05	0.000109942	Down
gene:Solyc07g065250.3	D	B	44.7552	18.0562	-1.30956	5e-05	0.000109942	Down
gene:Solyc07g065890.3	D	B	27.2954	11.9301	-1.19405	5e-05	0.000109942	Down
gene:Solyc07g066070.3	D	B	129.423	58.789	-1.13847	5e-05	0.000109942	Down
gene:Solyc07g066100.3	D	B	160.749	64.6526	-1.31403	5e-05	0.000109942	Down
gene:Solyc07g066180.2	D	B	3.67553	1.50151	-1.29154	5e-05	0.000109942	Down
gene:Solyc07g066190.3	D	B	31.0597	8.29294	-1.90509	5e-05	0.000109942	Down
gene:Solyc07g066440.4	D	B	27.7553	12.2273	-1.18266	5e-05	0.000109942	Down
gene:Solyc07g066550.4	D	B	10.7451	1.70701	-2.65413	5e-05	0.000109942	Down
gene:Solyc07g150103.1	D	B	26.5427	2.53736	-3.38691	5e-05	0.000109942	Down
gene:Solyc07g150104.1	D	B	7.39331	0.300105	-4.62268	5e-05	0.000109942	Down
gene:Solyc07g150145.1	D	B	128.038	55.5383	-1.20502	5e-05	0.000109942	Down
gene:Solyc07g150147.1	D	B	5.61922	2.11768	-1.40789	5e-05	0.000109942	Down
gene:Solyc08g005560.3	D	B	96.6971	34.0585	-1.50546	5e-05	0.000109942	Down
gene:Solyc08g005580.3	D	B	9.55743	3.90004	-1.29313	5e-05	0.000109942	Down
gene:Solyc08g005610.3	D	B	5.13263	1.8703	-1.45643	5e-05	0.000109942	Down
gene:Solyc08g005720.4	D	B	0.858257	0.161034	-2.41404	0.00075	0.00145078	Down
gene:Solyc08g005880.4	D	B	4.05675	1.57997	-1.36042	5e-05	0.000109942	Down
gene:Solyc08g005890.3	D	B	5.20734	1.42121	-1.87343	5e-05	0.000109942	Down
gene:Solyc08g005960.2	D	B	709.348	125.886	-2.49438	5e-05	0.000109942	Down
gene:Solyc08g005985.1	D	B	32.7214	16.075	-1.02542	5e-05	0.000109942	Down
gene:Solyc08g006060.3	D	B	51.0592	24.3693	-1.06711	5e-05	0.000109942	Down
gene:Solyc08g006330.3	D	B	2.66534	1.05157	-1.34177	5e-05	0.000109942	Down
gene:Solyc08g006520.1	D	B	10.9194	4.64647	-1.23269	5e-05	0.000109942	Down
gene:Solyc08g006560.3	D	B	4.29725	0.920117	-2.22352	5e-05	0.000109942	Down
gene:Solyc08g006740.3	D	B	3.50199	0.460089	-2.92819	5e-05	0.000109942	Down
gene:Solyc08g006750.4	D	B	5.71759	1.81738	-1.65355	5e-05	0.000109942	Down
gene:Solyc08g007060.4	D	B	16.9295	1.11547	-3.92381	5e-05	0.000109942	Down
gene:Solyc08g007080.4	D	B	4.53637	2.12618	-1.09328	5e-05	0.000109942	Down
gene:Solyc08g007210.4	D	B	16.2418	6.25333	-1.37701	5e-05	0.000109942	Down
gene:Solyc08g007240.4	D	B	25.5128	12.6234	-1.01512	5e-05	0.000109942	Down
gene:Solyc08g007270.4	D	B	3.49209	0.889972	-1.97226	5e-05	0.000109942	Down
gene:Solyc08g007420.3	D	B	5.64584	2.28517	-1.30489	5e-05	0.000109942	Down
gene:Solyc08g007460.3	D	B	1.99186	0.853777	-1.22218	0.0248	0.0373675	Down
gene:Solyc08g007480.2	D	B	1.94968	0.405214	-2.26648	0.02735	0.0408886	Down
gene:Solyc08g007530.4	D	B	6.6666	3.12556	-1.09284	5e-05	0.000109942	Down
gene:Solyc08g007560.3	D	B	4.35845	0.318997	-3.7722	5e-05	0.000109942	Down
gene:Solyc08g007680.1	D	B	26.4484	9.03662	-1.54933	5e-05	0.000109942	Down
gene:Solyc08g007690.1	D	B	4.01608	0.400947	-3.3243	5e-05	0.000109942	Down
gene:Solyc08g007790.3	D	B	14.5436	5.12609	-1.50445	5e-05	0.000109942	Down
gene:Solyc08g007800.3	D	B	2.17953	0.673927	-1.69335	5e-05	0.000109942	Down
gene:Solyc08g008045.1	D	B	1.41406	0.48047	-1.55732	0.0016	0.00295526	Down
gene:Solyc08g008080.1	D	B	9.91113	1.5174	-2.70745	0.0003	0.000607696	Down
gene:Solyc08g008210.3	D	B	311.679	126.226	-1.30405	5e-05	0.000109942	Down
gene:Solyc08g008290.3	D	B	70.0864	29.4256	-1.25206	5e-05	0.000109942	Down
gene:Solyc08g008380.4	D	B	6.62067	3.06848	-1.10945	5e-05	0.000109942	Down
gene:Solyc08g008420.3	D	B	13.9896	3.00764	-2.21765	5e-05	0.000109942	Down
gene:Solyc08g008430.4	D	B	2.50574	0.592009	-2.08155	5e-05	0.000109942	Down
gene:Solyc08g008610.3	D	B	24.4607	9.28868	-1.39692	5e-05	0.000109942	Down
gene:Solyc08g014000.3	D	B	111.828	14.1877	-2.97857	5e-05	0.000109942	Down
gene:Solyc08g014120.3	D	B	19.1395	8.958	-1.09531	5e-05	0.000109942	Down
gene:Solyc08g014330.3	D	B	5.2258	0.462138	-3.49926	5e-05	0.000109942	Down
gene:Solyc08g014490.1	D	B	5.42107	0.474907	-3.51286	5e-05	0.000109942	Down
gene:Solyc08g016380.1	D	B	4.10557	0	#NAME?	0.02285	0.0347183	Down
gene:Solyc08g016720.1	D	B	0.910439	0.381225	-1.25592	0.0074	0.0122516	Down
gene:Solyc08g022240.1	D	B	2.27902	0.280495	-3.02237	0.0001	0.000213307	Down
gene:Solyc08g023270.3	D	B	5.927	2.89959	-1.03145	5e-05	0.000109942	Down
gene:Solyc08g029050.4	D	B	5.89672	2.03897	-1.53207	5e-05	0.000109942	Down
gene:Solyc08g041700.1	D	B	1.83299	0.0802396	-4.51374	0.00265	0.00471097	Down
gene:Solyc08g041860.1	D	B	84.5747	40.7497	-1.05344	5e-05	0.000109942	Down
gene:Solyc08g044510.4	D	B	3.37637	0.225388	-3.90499	5e-05	0.000109942	Down
gene:Solyc08g048290.4	D	B	62.6992	21.5835	-1.53852	5e-05	0.000109942	Down
gene:Solyc08g059800.3	D	B	22.0096	10.491	-1.06898	5e-05	0.000109942	Down
gene:Solyc08g060940.1	D	B	92.3454	41.2916	-1.16119	5e-05	0.000109942	Down
gene:Solyc08g061010.4	D	B	24.1165	12.0515	-1.00081	5e-05	0.000109942	Down
gene:Solyc08g061020.1	D	B	19.3547	7.45816	-1.37579	5e-05	0.000109942	Down
gene:Solyc08g061250.3	D	B	5.38379	0.192784	-4.80356	5e-05	0.000109942	Down
gene:Solyc08g061490.3	D	B	45.2258	10.8996	-2.05287	5e-05	0.000109942	Down
gene:Solyc08g061980.4	D	B	35.7255	9.60411	-1.89523	5e-05	0.000109942	Down
gene:Solyc08g062180.3	D	B	22.882	2.21392	-3.36954	5e-05	0.000109942	Down
gene:Solyc08g062680.1	D	B	15.8016	6.88475	-1.1986	0.0023	0.00414952	Down
gene:Solyc08g062690.2	D	B	10.6198	3.62355	-1.55129	5e-05	0.000109942	Down
gene:Solyc08g062783.1	D	B	7.82645	0.929721	-3.07349	5e-05	0.000109942	Down
gene:Solyc08g062810.1	D	B	3.58879	0	#NAME?	0.0001	0.000213307	Down
gene:Solyc08g062820.3	D	B	25.4102	9.12169	-1.47803	5e-05	0.000109942	Down
gene:Solyc08g063000.4	D	B	21.8326	5.58658	-1.96645	5e-05	0.000109942	Down
gene:Solyc08g065140.1	D	B	42.565	13.1672	-1.69272	5e-05	0.000109942	Down
gene:Solyc08g065190.3	D	B	18.1428	8.97615	-1.01523	5e-05	0.000109942	Down
gene:Solyc08g065940.4	D	B	163.78	77.6747	-1.07624	5e-05	0.000109942	Down
gene:Solyc08g066320.4	D	B	0.952086	0.333607	-1.51294	0.0004	0.000798294	Down
gene:Solyc08g066510.3	D	B	9.56488	1.43202	-2.7397	5e-05	0.000109942	Down
gene:Solyc08g066740.3	D	B	216.412	54.9681	-1.97712	5e-05	0.000109942	Down
gene:Solyc08g066790.4	D	B	7.19318	2.04986	-1.81111	5e-05	0.000109942	Down
gene:Solyc08g066860.2	D	B	11.2985	4.42184	-1.35342	0.00295	0.00520714	Down
gene:Solyc08g067310.1	D	B	10.7168	5.26825	-1.02448	5e-05	0.000109942	Down
gene:Solyc08g067500.1	D	B	22.3667	9.10777	-1.29618	0.0001	0.000213307	Down
gene:Solyc08g067530.1	D	B	279.076	24.7965	-3.49245	5e-05	0.000109942	Down
gene:Solyc08g067540.1	D	B	30.0196	8.77667	-1.77416	5e-05	0.000109942	Down
gene:Solyc08g067550.1	D	B	9.79117	4.23751	-1.20827	0.0097	0.0157643	Down
gene:Solyc08g067620.2	D	B	3.46148	0.0384217	-6.49332	0.00265	0.00471097	Down
gene:Solyc08g068130.1	D	B	25.4172	4.73933	-2.42305	5e-05	0.000109942	Down
gene:Solyc08g068140.4	D	B	15.2104	3.46667	-2.13343	5e-05	0.000109942	Down
gene:Solyc08g068330.3	D	B	41.9732	11.6646	-1.84733	5e-05	0.000109942	Down
gene:Solyc08g068730.1	D	B	5.94757	1.73082	-1.78084	5e-05	0.000109942	Down
gene:Solyc08g068780.3	D	B	17.6695	7.62048	-1.21331	5e-05	0.000109942	Down
gene:Solyc08g068810.3	D	B	12.4023	6.04143	-1.03764	5e-05	0.000109942	Down
gene:Solyc08g068960.3	D	B	3.61343	0.763837	-2.24203	5e-05	0.000109942	Down
gene:Solyc08g068990.2	D	B	1.7067	0	#NAME?	5e-05	0.000109942	Down
gene:Solyc08g069040.3	D	B	81.0142	11.7156	-2.78974	5e-05	0.000109942	Down
gene:Solyc08g074682.1	D	B	69.1949	3.02668	-4.51486	5e-05	0.000109942	Down
gene:Solyc08g074683.1	D	B	21.4404	1.46315	-3.87318	5e-05	0.000109942	Down
gene:Solyc08g074980.4	D	B	14.2508	0.798068	-4.15838	5e-05	0.000109942	Down
gene:Solyc08g075020.3	D	B	11.2707	2.9303	-1.94346	5e-05	0.000109942	Down
gene:Solyc08g075080.3	D	B	14.7241	6.21746	-1.24378	5e-05	0.000109942	Down
gene:Solyc08g075150.3	D	B	13.8683	1.43963	-3.26802	5e-05	0.000109942	Down
gene:Solyc08g075290.2	D	B	3.17316	1.29332	-1.29484	0.01245	0.0198354	Down
gene:Solyc08g075420.4	D	B	64.7512	26.7967	-1.27285	5e-05	0.000109942	Down
gene:Solyc08g075440.4	D	B	29.6056	14.4132	-1.03848	5e-05	0.000109942	Down
gene:Solyc08g075520.4	D	B	217.023	89.3221	-1.28076	5e-05	0.000109942	Down
gene:Solyc08g075960.3	D	B	108.917	51.5314	-1.07971	5e-05	0.000109942	Down
gene:Solyc08g076180.3	D	B	82.2267	40.504	-1.02154	5e-05	0.000109942	Down
gene:Solyc08g076230.1	D	B	14.4801	6.11811	-1.24292	5e-05	0.000109942	Down
gene:Solyc08g076670.3	D	B	157.781	52.9468	-1.57531	5e-05	0.000109942	Down
gene:Solyc08g076730.4	D	B	293.22	26.3666	-3.4752	5e-05	0.000109942	Down
gene:Solyc08g076790.3	D	B	3.65799	1.29323	-1.50007	5e-05	0.000109942	Down
gene:Solyc08g076860.3	D	B	77.3274	34.2011	-1.17694	5e-05	0.000109942	Down
gene:Solyc08g076870.1	D	B	30.7214	11.6173	-1.40297	5e-05	0.000109942	Down
gene:Solyc08g076960.1	D	B	119.567	34.2209	-1.80488	5e-05	0.000109942	Down
gene:Solyc08g077000.1	D	B	12.4515	1.31214	-3.24633	5e-05	0.000109942	Down
gene:Solyc08g077010.1	D	B	1.47925	0	#NAME?	5e-05	0.000109942	Down
gene:Solyc08g077020.1	D	B	29.8798	5.98472	-2.31982	5e-05	0.000109942	Down
gene:Solyc08g077260.3	D	B	60.6972	29.2752	-1.05195	5e-05	0.000109942	Down
gene:Solyc08g077370.4	D	B	1.41299	0.432119	-1.70925	0.00175	0.0032159	Down
gene:Solyc08g078040.4	D	B	1.41555	0.359735	-1.97636	0.00145	0.0026935	Down
gene:Solyc08g078060.3	D	B	11.2191	3.28401	-1.77243	5e-05	0.000109942	Down
gene:Solyc08g078070.4	D	B	101.58	40.1167	-1.34034	5e-05	0.000109942	Down
gene:Solyc08g078170.1	D	B	4.89778	0.175747	-4.80055	0.00265	0.00471097	Down
gene:Solyc08g078190.2	D	B	12.8106	0.409471	-4.96743	5e-05	0.000109942	Down
gene:Solyc08g078300.4	D	B	50.3311	20.0192	-1.33006	5e-05	0.000109942	Down
gene:Solyc08g078460.3	D	B	84.8351	36.0826	-1.23336	5e-05	0.000109942	Down
gene:Solyc08g078510.3	D	B	39.4384	14.3206	-1.46151	5e-05	0.000109942	Down
gene:Solyc08g078670.2	D	B	52.4475	13.2301	-1.98705	5e-05	0.000109942	Down
gene:Solyc08g078780.2	D	B	7.58596	3.3324	-1.18677	5e-05	0.000109942	Down
gene:Solyc08g078840.3	D	B	9.98927	1.29179	-2.95101	5e-05	0.000109942	Down
gene:Solyc08g078850.3	D	B	9.25233	1.96905	-2.23232	5e-05	0.000109942	Down
gene:Solyc08g078870.3	D	B	41.8517	20.2145	-1.04989	5e-05	0.000109942	Down
gene:Solyc08g078930.1	D	B	153.82	0	#NAME?	5e-05	0.000109942	Down
gene:Solyc08g079080.5	D	B	40.2841	2.3429	-4.10384	5e-05	0.000109942	Down
gene:Solyc08g079150.1	D	B	3.68598	0.815981	-2.17544	0.02885	0.0429671	Down
gene:Solyc08g079200.1	D	B	80.1361	37.6088	-1.09138	5e-05	0.000109942	Down
gene:Solyc08g079250.4	D	B	73.0514	24.713	-1.56364	5e-05	0.000109942	Down
gene:Solyc08g079430.3	D	B	2.42592	1.14912	-1.078	5e-05	0.000109942	Down
gene:Solyc08g079570.3	D	B	28.6904	12.0455	-1.25207	5e-05	0.000109942	Down
gene:Solyc08g079630.3	D	B	24.0884	7.92613	-1.60365	5e-05	0.000109942	Down
gene:Solyc08g079700.3	D	B	108.531	52.2586	-1.05437	5e-05	0.000109942	Down
gene:Solyc08g079720.3	D	B	5.04441	0.845755	-2.57637	5e-05	0.000109942	Down
gene:Solyc08g080100.4	D	B	2.47691	0.485159	-2.35201	0.00015	0.000314713	Down
gene:Solyc08g080130.3	D	B	6.28874	2.9591	-1.08761	5e-05	0.000109942	Down
gene:Solyc08g080140.4	D	B	417.763	115.736	-1.85185	5e-05	0.000109942	Down
gene:Solyc08g080280.3	D	B	3.18189	1.3494	-1.23756	5e-05	0.000109942	Down
gene:Solyc08g080430.2	D	B	3.71458	0.267041	-3.79807	5e-05	0.000109942	Down
gene:Solyc08g080570.4	D	B	188.055	55.265	-1.76671	5e-05	0.000109942	Down
gene:Solyc08g080630.4	D	B	12.6018	0.368554	-5.09561	5e-05	0.000109942	Down
gene:Solyc08g080640.2	D	B	21.5543	2.69009	-3.00225	5e-05	0.000109942	Down
gene:Solyc08g080660.1	D	B	60.1495	10.9431	-2.45854	5e-05	0.000109942	Down
gene:Solyc08g080670.1	D	B	35.3058	2.66847	-3.72582	5e-05	0.000109942	Down
gene:Solyc08g080680.4	D	B	53.7996	22.9299	-1.23036	5e-05	0.000109942	Down
gene:Solyc08g080860.4	D	B	4.60976	1.34563	-1.77641	5e-05	0.000109942	Down
gene:Solyc08g081470.3	D	B	18.2312	8.06011	-1.17754	5e-05	0.000109942	Down
gene:Solyc08g081520.1	D	B	1.15011	0.335186	-1.77874	0.00815	0.0134066	Down
gene:Solyc08g081535.1	D	B	15.4209	0.799856	-4.26901	5e-05	0.000109942	Down
gene:Solyc08g081550.4	D	B	9.5743	0.985151	-3.28075	5e-05	0.000109942	Down
gene:Solyc08g081730.4	D	B	237.648	112.788	-1.07522	5e-05	0.000109942	Down
gene:Solyc08g081740.3	D	B	4.21548	1.0572	-1.99545	5e-05	0.000109942	Down
gene:Solyc08g082060.3	D	B	54.9027	22.8666	-1.26364	5e-05	0.000109942	Down
gene:Solyc08g082210.4	D	B	11.8638	4.56193	-1.37885	5e-05	0.000109942	Down
gene:Solyc08g082980.2	D	B	0.80548	0.214186	-1.91099	0.00095	0.0018137	Down
gene:Solyc08g083050.1	D	B	2.96668	0.617607	-2.26409	0.0033	0.00577869	Down
gene:Solyc08g083110.4	D	B	167.01	11.8605	-3.8157	5e-05	0.000109942	Down
gene:Solyc08g083220.1	D	B	91.2652	27.1511	-1.74905	5e-05	0.000109942	Down
gene:Solyc08g083310.3	D	B	39.8505	14.1184	-1.49702	5e-05	0.000109942	Down
gene:Solyc08g083320.4	D	B	72.9593	32.702	-1.15771	5e-05	0.000109942	Down
gene:Solyc08g150139.1	D	B	2.88519	1.1726	-1.29896	0.00645	0.0107924	Down
gene:Solyc09g005500.3	D	B	73.9802	0.739582	-6.64429	5e-05	0.000109942	Down
gene:Solyc09g005810.4	D	B	135.145	59.1796	-1.19134	5e-05	0.000109942	Down
gene:Solyc09g005880.1	D	B	0.898324	0.334656	-1.42456	0.00495	0.00845205	Down
gene:Solyc09g007080.3	D	B	66.8162	31.8754	-1.06775	5e-05	0.000109942	Down
gene:Solyc09g007480.3	D	B	218.687	89.0785	-1.29572	5e-05	0.000109942	Down
gene:Solyc09g007520.3	D	B	121.513	1.7323	-6.13228	5e-05	0.000109942	Down
gene:Solyc09g007550.3	D	B	9.58658	3.99087	-1.26431	5e-05	0.000109942	Down
gene:Solyc09g007750.4	D	B	16.4838	6.04268	-1.44779	5e-05	0.000109942	Down
gene:Solyc09g007790.1	D	B	3.32692	1.33358	-1.31889	0.01405	0.0221637	Down
gene:Solyc09g007810.4	D	B	19.7191	9.56012	-1.04449	5e-05	0.000109942	Down
gene:Solyc09g007860.4	D	B	0.994379	0.387555	-1.3594	0.0021	0.00380874	Down
gene:Solyc09g007890.1	D	B	0.871086	0.305575	-1.51129	0.00155	0.00286815	Down
gene:Solyc09g007900.4	D	B	274.769	82.211	-1.74082	5e-05	0.000109942	Down
gene:Solyc09g007920.4	D	B	585.161	182.817	-1.67843	5e-05	0.000109942	Down
gene:Solyc09g007930.2	D	B	365.033	153.92	-1.24584	0.01415	0.0223086	Down
gene:Solyc09g007940.3	D	B	44.1014	13.0945	-1.75186	5e-05	0.000109942	Down
gene:Solyc09g007970.3	D	B	9.80467	1.78373	-2.45857	0.0187	0.0288608	Down
gene:Solyc09g008050.3	D	B	5.84321	2.68287	-1.12298	5e-05	0.000109942	Down
gene:Solyc09g008460.3	D	B	62.0047	24.0183	-1.36824	5e-05	0.000109942	Down
gene:Solyc09g008510.1	D	B	1.07479	0.287571	-1.90207	0.0047	0.0080596	Down
gene:Solyc09g008560.4	D	B	1.47349	0.186547	-2.98163	0.0009	0.0017239	Down
gene:Solyc09g008750.1	D	B	1.00817	0.228774	-2.13975	0.0224	0.0341102	Down
gene:Solyc09g008770.3	D	B	1.4622	0.138472	-3.40047	0.0038	0.00660302	Down
gene:Solyc09g008820.3	D	B	17.2385	7.9009	-1.12555	5e-05	0.000109942	Down
gene:Solyc09g009260.3	D	B	121.516	42.6362	-1.511	5e-05	0.000109942	Down
gene:Solyc09g009280.1	D	B	2.2334	0.937086	-1.25298	0.00215	0.00389391	Down
gene:Solyc09g009550.4	D	B	1.64743	0.715209	-1.20378	0.00205	0.00372369	Down
gene:Solyc09g009560.2	D	B	1.95594	0.288432	-2.76156	0.00905	0.0147869	Down
gene:Solyc09g009590.1	D	B	59.633	15.8535	-1.91131	5e-05	0.000109942	Down
gene:Solyc09g010200.4	D	B	28.2733	0.707674	-5.32021	5e-05	0.000109942	Down
gene:Solyc09g010220.4	D	B	6.18021	2.98903	-1.04798	5e-05	0.000109942	Down
gene:Solyc09g010480.1	D	B	1.50944	0	#NAME?	0.00135	0.00252043	Down
gene:Solyc09g010510.4	D	B	62.0003	11.7691	-2.39727	5e-05	0.000109942	Down
gene:Solyc09g010650.1	D	B	9.06544	3.24622	-1.48162	0.0009	0.0017239	Down
gene:Solyc09g010690.4	D	B	132.266	63.9228	-1.04904	5e-05	0.000109942	Down
gene:Solyc09g010980.1	D	B	10.8936	0	#NAME?	0.02285	0.0347183	Down
gene:Solyc09g011070.1	D	B	6.97396	2.54655	-1.45343	5e-05	0.000109942	Down
gene:Solyc09g011430.1	D	B	1.53715	0	#NAME?	0.0001	0.000213307	Down
gene:Solyc09g011630.3	D	B	125.356	34.8077	-1.84855	5e-05	0.000109942	Down
gene:Solyc09g011660.3	D	B	48.8461	12.3819	-1.98001	5e-05	0.000109942	Down
gene:Solyc09g011670.4	D	B	13.6484	2.69101	-2.34251	5e-05	0.000109942	Down
gene:Solyc09g011740.4	D	B	61.0301	23.3545	-1.38582	5e-05	0.000109942	Down
gene:Solyc09g011750.3	D	B	37.7968	16.6004	-1.18704	5e-05	0.000109942	Down
gene:Solyc09g011860.4	D	B	2.31495	0.563911	-2.03744	5e-05	0.000109942	Down
gene:Solyc09g013110.3	D	B	48.8445	18.798	-1.37762	5e-05	0.000109942	Down
gene:Solyc09g014280.1	D	B	130.357	43.5035	-1.58326	5e-05	0.000109942	Down
gene:Solyc09g014550.3	D	B	64.9573	11.9502	-2.44246	5e-05	0.000109942	Down
gene:Solyc09g014610.4	D	B	27.0038	0.878749	-4.94157	5e-05	0.000109942	Down
gene:Solyc09g014900.3	D	B	9.43386	4.25118	-1.14998	5e-05	0.000109942	Down
gene:Solyc09g015350.4	D	B	13.8782	4.99655	-1.47381	5e-05	0.000109942	Down
gene:Solyc09g015380.1	D	B	7.24229	0.903454	-3.00292	0.00015	0.000314713	Down
gene:Solyc09g015840.4	D	B	101.591	45.8823	-1.14676	5e-05	0.000109942	Down
gene:Solyc09g018230.1	D	B	31.7169	9.82042	-1.69139	5e-05	0.000109942	Down
gene:Solyc09g018740.1	D	B	18.9123	0	#NAME?	0.02285	0.0347183	Down
gene:Solyc09g018850.3	D	B	4.90111	1.89541	-1.3706	5e-05	0.000109942	Down
gene:Solyc09g019980.3	D	B	44.0031	15.0176	-1.55095	5e-05	0.000109942	Down
gene:Solyc09g025220.2	D	B	0.808384	0.232161	-1.79992	0.02255	0.034325	Down
gene:Solyc09g025230.4	D	B	1.7554	0.328958	-2.41582	0.0001	0.000213307	Down
gene:Solyc09g030450.3	D	B	8.26217	3.30142	-1.32343	5e-05	0.000109942	Down
gene:Solyc09g031790.4	D	B	19.3738	6.54598	-1.56542	5e-05	0.000109942	Down
gene:Solyc09g056170.3	D	B	8.29426	4.05863	-1.03112	5e-05	0.000109942	Down
gene:Solyc09g057630.3	D	B	13.6076	6.79599	-1.00166	5e-05	0.000109942	Down
gene:Solyc09g057710.4	D	B	12.7327	5.93285	-1.10174	5e-05	0.000109942	Down
gene:Solyc09g059430.3	D	B	6.68693	1.86102	-1.84525	5e-05	0.000109942	Down
gene:Solyc09g061250.4	D	B	14.8713	2.38911	-2.63799	5e-05	0.000109942	Down
gene:Solyc09g061870.3	D	B	1.9907	0	#NAME?	0.0001	0.000213307	Down
gene:Solyc09g063030.4	D	B	73.7541	33.8637	-1.12298	5e-05	0.000109942	Down
gene:Solyc09g063060.3	D	B	5.19183	0.317676	-4.03062	5e-05	0.000109942	Down
gene:Solyc09g063070.3	D	B	109.803	53.9741	-1.02458	5e-05	0.000109942	Down
gene:Solyc09g063090.4	D	B	19.9707	8.72516	-1.19463	5e-05	0.000109942	Down
gene:Solyc09g064160.3	D	B	4.72714	0.664252	-2.83116	5e-05	0.000109942	Down
gene:Solyc09g064510.3	D	B	26.984	9.975	-1.43571	5e-05	0.000109942	Down
gene:Solyc09g064520.3	D	B	10.7844	3.96087	-1.44505	5e-05	0.000109942	Down
gene:Solyc09g065000.4	D	B	19.0645	1.62789	-3.54982	5e-05	0.000109942	Down
gene:Solyc09g065540.3	D	B	60.4906	24.1178	-1.32661	5e-05	0.000109942	Down
gene:Solyc09g065780.3	D	B	37.44	17.8061	-1.07221	5e-05	0.000109942	Down
gene:Solyc09g065800.4	D	B	24.2563	6.52815	-1.89361	5e-05	0.000109942	Down
gene:Solyc09g065850.4	D	B	85.7987	10.238	-3.06701	5e-05	0.000109942	Down
gene:Solyc09g065890.4	D	B	23.1153	4.03533	-2.51809	5e-05	0.000109942	Down
gene:Solyc09g072580.3	D	B	3.51513	0.889033	-1.98327	0.0001	0.000213307	Down
gene:Solyc09g072753.1	D	B	14.5936	6.25434	-1.22241	5e-05	0.000109942	Down
gene:Solyc09g074210.3	D	B	10.637	1.59699	-2.73566	5e-05	0.000109942	Down
gene:Solyc09g074230.4	D	B	20.3018	5.99381	-1.76007	5e-05	0.000109942	Down
gene:Solyc09g074280.1	D	B	3.2063	0.523336	-2.6151	5e-05	0.000109942	Down
gene:Solyc09g074360.4	D	B	75.1077	35.1138	-1.09692	5e-05	0.000109942	Down
gene:Solyc09g074830.3	D	B	2.24018	0.858813	-1.3832	5e-05	0.000109942	Down
gene:Solyc09g074890.1	D	B	4.11838	0.790759	-2.38077	0.01245	0.0198354	Down
gene:Solyc09g074930.3	D	B	5317.09	165.803	-5.00309	5e-05	0.000109942	Down
gene:Solyc09g075070.3	D	B	15.0444	4.59406	-1.71139	5e-05	0.000109942	Down
gene:Solyc09g075140.3	D	B	69.1729	24.195	-1.5155	5e-05	0.000109942	Down
gene:Solyc09g075190.3	D	B	8.21232	3.91126	-1.07016	5e-05	0.000109942	Down
gene:Solyc09g075210.3	D	B	903.068	81.2566	-3.47428	5e-05	0.000109942	Down
gene:Solyc09g075330.4	D	B	1.43063	0.278081	-2.36307	5e-05	0.000109942	Down
gene:Solyc09g075360.4	D	B	816.218	139.206	-2.55173	5e-05	0.000109942	Down
gene:Solyc09g075440.4	D	B	20.2855	9.03202	-1.16733	5e-05	0.000109942	Down
gene:Solyc09g075460.3	D	B	393.502	175.251	-1.16695	5e-05	0.000109942	Down
gene:Solyc09g075650.3	D	B	2.18312	0.622827	-1.80949	0.0059	0.00994058	Down
gene:Solyc09g075690.1	D	B	50.2196	7.13449	-2.81537	5e-05	0.000109942	Down
gene:Solyc09g075890.3	D	B	122.305	18.4305	-2.73032	5e-05	0.000109942	Down
gene:Solyc09g082560.4	D	B	55.3414	19.7311	-1.48789	5e-05	0.000109942	Down
gene:Solyc09g082580.4	D	B	39.6876	19.2261	-1.04562	5e-05	0.000109942	Down
gene:Solyc09g082860.3	D	B	201.077	98.6788	-1.02694	5e-05	0.000109942	Down
gene:Solyc09g082900.3	D	B	5.96695	0.243069	-4.61755	5e-05	0.000109942	Down
gene:Solyc09g083200.4	D	B	11.6388	2.41115	-2.27115	5e-05	0.000109942	Down
gene:Solyc09g083210.3	D	B	44.7239	15.3757	-1.54039	5e-05	0.000109942	Down
gene:Solyc09g083280.3	D	B	277.015	52.0083	-2.41315	5e-05	0.000109942	Down
gene:Solyc09g083290.3	D	B	804.924	218.681	-1.88003	5e-05	0.000109942	Down
gene:Solyc09g083400.3	D	B	72.2423	26.9987	-1.41995	5e-05	0.000109942	Down
gene:Solyc09g089620.1	D	B	53.3099	5.75293	-3.21203	5e-05	0.000109942	Down
gene:Solyc09g089670.3	D	B	58.3793	28.7154	-1.02363	5e-05	0.000109942	Down
gene:Solyc09g089680.4	D	B	3.60929	0.872851	-2.04791	5e-05	0.000109942	Down
gene:Solyc09g089770.3	D	B	1.28089	0.386944	-1.72695	0.02555	0.0384131	Down
gene:Solyc09g089870.3	D	B	91.9762	38.4832	-1.25703	5e-05	0.000109942	Down
gene:Solyc09g089880.3	D	B	31.048	14.3488	-1.11357	5e-05	0.000109942	Down
gene:Solyc09g090350.3	D	B	24.1113	7.67336	-1.65178	5e-05	0.000109942	Down
gene:Solyc09g090600.3	D	B	100.048	7.63702	-3.71154	5e-05	0.000109942	Down
gene:Solyc09g090910.3	D	B	75.2947	23.4853	-1.68079	5e-05	0.000109942	Down
gene:Solyc09g091060.3	D	B	4.38907	0.850933	-2.3668	0.02435	0.0367472	Down
gene:Solyc09g091090.2	D	B	5.08343	1.65601	-1.61809	5e-05	0.000109942	Down
gene:Solyc09g091140.4	D	B	3.19531	0.459926	-2.79648	0.01025	0.0165922	Down
gene:Solyc09g091200.3	D	B	1.6866	0.726313	-1.21546	0.0011	0.00208143	Down
gene:Solyc09g091210.4	D	B	108.288	6.89597	-3.97297	5e-05	0.000109942	Down
gene:Solyc09g091470.3	D	B	126.887	58.8808	-1.10768	5e-05	0.000109942	Down
gene:Solyc09g091800.4	D	B	36.0097	10.5858	-1.76625	5e-05	0.000109942	Down
gene:Solyc09g091880.4	D	B	14.1421	4.19818	-1.75216	5e-05	0.000109942	Down
gene:Solyc09g092235.1	D	B	47.4479	15.8194	-1.58465	5e-05	0.000109942	Down
gene:Solyc09g092390.2	D	B	169.406	78.7068	-1.10593	5e-05	0.000109942	Down
gene:Solyc09g092420.2	D	B	3.71536	1.73594	-1.09779	0.00065	0.00126628	Down
gene:Solyc09g092430.3	D	B	334.611	32.7242	-3.35405	5e-05	0.000109942	Down
gene:Solyc09g092440.1	D	B	1.9302	0.770243	-1.32536	5e-05	0.000109942	Down
gene:Solyc09g092700.3	D	B	456.441	13.9362	-5.03352	5e-05	0.000109942	Down
gene:Solyc09g097850.1	D	B	56.0569	26.229	-1.09573	5e-05	0.000109942	Down
gene:Solyc09g097960.3	D	B	5.72614	0.522147	-3.45504	5e-05	0.000109942	Down
gene:Solyc09g098150.3	D	B	89.1275	38.1711	-1.22339	5e-05	0.000109942	Down
gene:Solyc09g098170.4	D	B	100.302	47.7811	-1.06984	5e-05	0.000109942	Down
gene:Solyc09g098240.4	D	B	53.5098	25.0242	-1.09648	5e-05	0.000109942	Down
gene:Solyc09g098510.3	D	B	201.589	48.4442	-2.05702	5e-05	0.000109942	Down
gene:Solyc10g005060.4	D	B	72.5974	28.9671	-1.32551	5e-05	0.000109942	Down
gene:Solyc10g005080.3	D	B	20.468	9.4934	-1.10837	5e-05	0.000109942	Down
gene:Solyc10g005300.3	D	B	1.66763	0.271373	-2.61945	0.00025	0.000511054	Down
gene:Solyc10g005580.3	D	B	17.9642	7.56533	-1.24765	5e-05	0.000109942	Down
gene:Solyc10g005740.3	D	B	3.45053	1.3199	-1.38639	5e-05	0.000109942	Down
gene:Solyc10g005750.3	D	B	5.11663	2.47558	-1.04743	5e-05	0.000109942	Down
gene:Solyc10g005880.3	D	B	14.3652	6.63081	-1.11533	5e-05	0.000109942	Down
gene:Solyc10g006010.3	D	B	35.3939	12.8807	-1.45829	5e-05	0.000109942	Down
gene:Solyc10g006120.2	D	B	4.01667	1.39102	-1.52986	5e-05	0.000109942	Down
gene:Solyc10g006700.1	D	B	32.4701	9.74854	-1.73585	5e-05	0.000109942	Down
gene:Solyc10g006750.4	D	B	50.0468	9.7168	-2.36473	5e-05	0.000109942	Down
gene:Solyc10g006900.3	D	B	764.101	109.675	-2.80053	5e-05	0.000109942	Down
gene:Solyc10g007070.4	D	B	3.64928	1.07582	-1.76218	5e-05	0.000109942	Down
gene:Solyc10g007660.3	D	B	46.7385	5.35109	-3.12671	5e-05	0.000109942	Down
gene:Solyc10g007700.3	D	B	73.6579	29.5724	-1.31659	5e-05	0.000109942	Down
gene:Solyc10g007960.1	D	B	5.62952	0.281683	-4.32087	5e-05	0.000109942	Down
gene:Solyc10g008030.4	D	B	9.61148	0.0904363	-6.73171	0.00265	0.00471097	Down
gene:Solyc10g008300.3	D	B	38.8288	12.9219	-1.58731	5e-05	0.000109942	Down
gene:Solyc10g008540.3	D	B	5.9883	1.67426	-1.83862	5e-05	0.000109942	Down
gene:Solyc10g009020.3	D	B	7.41948	3.45484	-1.1027	5e-05	0.000109942	Down
gene:Solyc10g009110.1	D	B	19.4534	5.77587	-1.75191	5e-05	0.000109942	Down
gene:Solyc10g009140.3	D	B	1.87718	0.194142	-3.27338	5e-05	0.000109942	Down
gene:Solyc10g009150.3	D	B	1250.73	226.16	-2.46735	5e-05	0.000109942	Down
gene:Solyc10g009160.3	D	B	6.14557	2.87359	-1.09669	5e-05	0.000109942	Down
gene:Solyc10g009190.1	D	B	95.0102	44.2158	-1.10352	5e-05	0.000109942	Down
gene:Solyc10g009240.3	D	B	33.2397	4.53668	-2.8732	5e-05	0.000109942	Down
gene:Solyc10g009320.3	D	B	43.6058	13.3711	-1.7054	5e-05	0.000109942	Down
gene:Solyc10g009360.4	D	B	12.3928	3.34942	-1.88752	5e-05	0.000109942	Down
gene:Solyc10g012080.4	D	B	4.46611	1.20271	-1.89274	5e-05	0.000109942	Down
gene:Solyc10g012170.3	D	B	12.2841	2.98563	-2.04068	5e-05	0.000109942	Down
gene:Solyc10g012400.3	D	B	4.09532	1.65424	-1.30781	5e-05	0.000109942	Down
gene:Solyc10g017510.3	D	B	17.233	6.58535	-1.38784	5e-05	0.000109942	Down
gene:Solyc10g017570.3	D	B	8.12656	1.7032	-2.25439	5e-05	0.000109942	Down
gene:Solyc10g017580.3	D	B	19.8781	9.79134	-1.0216	5e-05	0.000109942	Down
gene:Solyc10g024420.3	D	B	0.804014	0.235024	-1.77441	5e-05	0.000109942	Down
gene:Solyc10g039210.4	D	B	10.7831	4.63745	-1.21736	5e-05	0.000109942	Down
gene:Solyc10g039290.2	D	B	321.017	56.8371	-2.49775	5e-05	0.000109942	Down
gene:Solyc10g044510.2	D	B	23.1781	6.72597	-1.78495	5e-05	0.000109942	Down
gene:Solyc10g044670.3	D	B	297.699	61.7052	-2.27039	5e-05	0.000109942	Down
gene:Solyc10g045100.2	D	B	7.84299	0.309337	-4.66415	0.00265	0.00471097	Down
gene:Solyc10g045240.2	D	B	107.329	43.2042	-1.3128	5e-05	0.000109942	Down
gene:Solyc10g047200.1	D	B	21.1898	10.4504	-1.01981	0.00285	0.00504223	Down
gene:Solyc10g047240.2	D	B	27.5531	10.7629	-1.35615	5e-05	0.000109942	Down
gene:Solyc10g047530.2	D	B	86.7094	23.5044	-1.88326	5e-05	0.000109942	Down
gene:Solyc10g048060.2	D	B	1.52047	0.398356	-1.93238	0.02905	0.0432549	Down
gene:Solyc10g048190.1	D	B	32.3793	8.21345	-1.97901	5e-05	0.000109942	Down
gene:Solyc10g049600.3	D	B	22.4587	9.18386	-1.2901	5e-05	0.000109942	Down
gene:Solyc10g050890.2	D	B	10.6579	4.58358	-1.21738	5e-05	0.000109942	Down
gene:Solyc10g051130.3	D	B	1.90679	0.230718	-3.04694	0.00065	0.00126628	Down
gene:Solyc10g054720.1	D	B	51.6215	2.30062	-4.48788	0.00265	0.00471097	Down
gene:Solyc10g054930.2	D	B	12.2998	4.95215	-1.31251	5e-05	0.000109942	Down
gene:Solyc10g055740.2	D	B	3.16112	0.801462	-1.97973	5e-05	0.000109942	Down
gene:Solyc10g055800.2	D	B	62.8263	10.1557	-2.62908	5e-05	0.000109942	Down
gene:Solyc10g055810.2	D	B	6.13866	2.46808	-1.31454	5e-05	0.000109942	Down
gene:Solyc10g055820.3	D	B	1.21103	0.191822	-2.65839	0.00765	0.0126339	Down
gene:Solyc10g074570.2	D	B	40.237	16.4092	-1.29402	5e-05	0.000109942	Down
gene:Solyc10g074740.2	D	B	50.3532	24.2738	-1.05268	5e-05	0.000109942	Down
gene:Solyc10g074870.2	D	B	38.8484	14.8754	-1.38493	5e-05	0.000109942	Down
gene:Solyc10g074950.2	D	B	31.3926	12.4998	-1.32852	5e-05	0.000109942	Down
gene:Solyc10g075050.2	D	B	3.4284	0.518038	-2.7264	0.0137	0.0216668	Down
gene:Solyc10g075060.2	D	B	1.82706	0	#NAME?	0.0001	0.000213307	Down
gene:Solyc10g075110.2	D	B	349.091	160.731	-1.11896	5e-05	0.000109942	Down
gene:Solyc10g076240.3	D	B	47.2148	0.943598	-5.64492	5e-05	0.000109942	Down
gene:Solyc10g076250.2	D	B	93.5228	7.38322	-3.663	5e-05	0.000109942	Down
gene:Solyc10g076400.2	D	B	4.00503	0.241464	-4.05194	0.0002	0.000414227	Down
gene:Solyc10g076530.2	D	B	0.912489	0.334583	-1.44744	0.01085	0.0174823	Down
gene:Solyc10g076580.1	D	B	21.9566	8.204	-1.42025	5e-05	0.000109942	Down
gene:Solyc10g076590.3	D	B	32.8835	15.9917	-1.04004	5e-05	0.000109942	Down
gene:Solyc10g076610.2	D	B	1.74597	0.179949	-3.27837	5e-05	0.000109942	Down
gene:Solyc10g076720.2	D	B	92.615	12.3217	-2.91004	5e-05	0.000109942	Down
gene:Solyc10g076830.2	D	B	3.53394	1.50391	-1.23256	5e-05	0.000109942	Down
gene:Solyc10g076840.2	D	B	1.32635	0.614797	-1.10928	0.00255	0.00456279	Down
gene:Solyc10g078360.3	D	B	6.50052	0.437676	-3.89262	0.00015	0.000314713	Down
gene:Solyc10g078370.2	D	B	23.5189	7.60346	-1.62909	5e-05	0.000109942	Down
gene:Solyc10g078500.1	D	B	14.4061	5.87597	-1.29378	0.01235	0.0196908	Down
gene:Solyc10g078530.2	D	B	56.4143	20.5211	-1.45896	5e-05	0.000109942	Down
gene:Solyc10g078550.4	D	B	70.4139	33.5765	-1.06841	5e-05	0.000109942	Down
gene:Solyc10g078720.2	D	B	1.77864	0.396279	-2.16619	0.00045	0.000893897	Down
gene:Solyc10g078770.2	D	B	1.52653	0	#NAME?	0.00135	0.00252043	Down
gene:Solyc10g079240.2	D	B	3.08747	0.907384	-1.76664	5e-05	0.000109942	Down
gene:Solyc10g079300.2	D	B	30.5819	12.5193	-1.28853	5e-05	0.000109942	Down
gene:Solyc10g079410.2	D	B	9.32592	1.13584	-3.03749	5e-05	0.000109942	Down
gene:Solyc10g079420.1	D	B	134.204	53.2983	-1.33226	5e-05	0.000109942	Down
gene:Solyc10g079710.3	D	B	15.2638	6.56647	-1.21692	5e-05	0.000109942	Down
gene:Solyc10g080010.2	D	B	2.39718	0.465317	-2.36505	5e-05	0.000109942	Down
gene:Solyc10g080360.1	D	B	667.38	146.105	-2.1915	0.0004	0.000798294	Down
gene:Solyc10g080500.2	D	B	739.813	240.634	-1.62032	5e-05	0.000109942	Down
gene:Solyc10g080940.3	D	B	776.795	286.79	-1.43754	5e-05	0.000109942	Down
gene:Solyc10g081200.1	D	B	18.9365	8.23498	-1.20134	5e-05	0.000109942	Down
gene:Solyc10g081720.2	D	B	98.096	48.5829	-1.01374	5e-05	0.000109942	Down
gene:Solyc10g081730.2	D	B	222.908	49.0731	-2.18344	5e-05	0.000109942	Down
gene:Solyc10g081850.3	D	B	30.5791	13.5614	-1.17304	5e-05	0.000109942	Down
gene:Solyc10g083250.2	D	B	24.6419	2.17833	-3.49982	5e-05	0.000109942	Down
gene:Solyc10g083330.1	D	B	31.6455	2.49775	-3.6633	5e-05	0.000109942	Down
gene:Solyc10g083380.2	D	B	15.7262	5.32237	-1.56303	5e-05	0.000109942	Down
gene:Solyc10g083410.1	D	B	86.2005	5.30757	-4.02157	5e-05	0.000109942	Down
gene:Solyc10g083690.3	D	B	3.86676	1.44231	-1.42274	5e-05	0.000109942	Down
gene:Solyc10g083700.4	D	B	4.1113	1.5574	-1.40045	5e-05	0.000109942	Down
gene:Solyc10g083880.2	D	B	706.966	6.10175	-6.85628	5e-05	0.000109942	Down
gene:Solyc10g083890.2	D	B	5.02336	0.37975	-3.72553	0.00035	0.000703557	Down
gene:Solyc10g084120.2	D	B	1.64147	0.697652	-1.23441	0.00525	0.00892379	Down
gene:Solyc10g084170.1	D	B	3.20166	1.46698	-1.12597	0.0239	0.0361676	Down
gene:Solyc10g084250.1	D	B	17.2971	7.30109	-1.24434	5e-05	0.000109942	Down
gene:Solyc10g084280.2	D	B	172.42	75.0533	-1.19994	5e-05	0.000109942	Down
gene:Solyc10g084410.2	D	B	4.41826	0.915844	-2.27031	5e-05	0.000109942	Down
gene:Solyc10g084600.2	D	B	9.26212	1.87747	-2.30256	0.00135	0.00252043	Down
gene:Solyc10g084800.2	D	B	92.0983	32.7683	-1.49087	5e-05	0.000109942	Down
gene:Solyc10g084880.3	D	B	4.01844	0.472016	-3.08973	5e-05	0.000109942	Down
gene:Solyc10g085000.2	D	B	53.1754	16.4995	-1.68834	5e-05	0.000109942	Down
gene:Solyc10g085090.3	D	B	1.10535	0.540404	-1.0324	0.00475	0.00813734	Down
gene:Solyc10g085130.2	D	B	5.65197	1.42218	-1.99065	5e-05	0.000109942	Down
gene:Solyc10g085190.2	D	B	31.053	12.2271	-1.34465	5e-05	0.000109942	Down
gene:Solyc10g085300.2	D	B	43.2862	20.2863	-1.0934	5e-05	0.000109942	Down
gene:Solyc10g085420.3	D	B	15.0951	4.16292	-1.85841	5e-05	0.000109942	Down
gene:Solyc10g085490.3	D	B	43.0731	17.7649	-1.27776	5e-05	0.000109942	Down
gene:Solyc10g085800.2	D	B	15.7757	5.67306	-1.4755	5e-05	0.000109942	Down
gene:Solyc10g085820.2	D	B	10.2947	5.02412	-1.03496	5e-05	0.000109942	Down
gene:Solyc10g086030.2	D	B	58.3601	19.7364	-1.56412	5e-05	0.000109942	Down
gene:Solyc10g086620.2	D	B	6.50795	2.44598	-1.41179	5e-05	0.000109942	Down
gene:Solyc10g086780.2	D	B	12.4292	4.38506	-1.50307	5e-05	0.000109942	Down
gene:Solyc10g150101.1	D	B	3.48044	0.601315	-2.53308	0.00355	0.00619611	Down
gene:Solyc10g150149.1	D	B	76.0463	23.012	-1.72449	5e-05	0.000109942	Down
gene:Solyc11g005150.3	D	B	163.23	34.3605	-2.24808	5e-05	0.000109942	Down
gene:Solyc11g005300.2	D	B	13.82	5.11104	-1.43507	5e-05	0.000109942	Down
gene:Solyc11g005330.2	D	B	818.945	325.824	-1.32968	5e-05	0.000109942	Down
gene:Solyc11g005350.2	D	B	15.7565	7.1441	-1.14112	5e-05	0.000109942	Down
gene:Solyc11g005390.3	D	B	9.44682	3.19836	-1.56249	5e-05	0.000109942	Down
gene:Solyc11g005420.3	D	B	119.032	13.4931	-3.14105	5e-05	0.000109942	Down
gene:Solyc11g005450.3	D	B	129.628	58.3822	-1.15078	5e-05	0.000109942	Down
gene:Solyc11g005980.3	D	B	2.48669	0.0436603	-5.83176	5e-05	0.000109942	Down
gene:Solyc11g006090.3	D	B	33.2333	4.58574	-2.8574	5e-05	0.000109942	Down
gene:Solyc11g006270.2	D	B	58.2928	5.89687	-3.3053	5e-05	0.000109942	Down
gene:Solyc11g006450.3	D	B	5.83542	1.68193	-1.79472	0.0026	0.00464187	Down
gene:Solyc11g006540.2	D	B	14.549	5.85037	-1.31432	5e-05	0.000109942	Down
gene:Solyc11g006630.1	D	B	2.10856	0.38979	-2.43549	5e-05	0.000109942	Down
gene:Solyc11g006670.1	D	B	7.86024	1.91649	-2.03611	5e-05	0.000109942	Down
gene:Solyc11g006890.2	D	B	30.4118	12.9278	-1.23416	5e-05	0.000109942	Down
gene:Solyc11g006900.1	D	B	2.73847	0.705827	-1.95598	0.0114	0.0182886	Down
gene:Solyc11g006980.1	D	B	9.09012	3.38523	-1.42505	5e-05	0.000109942	Down
gene:Solyc11g007030.3	D	B	1.7508	0.723675	-1.2746	0.0001	0.000213307	Down
gene:Solyc11g007170.2	D	B	60.106	29.2798	-1.0376	5e-05	0.000109942	Down
gene:Solyc11g007250.2	D	B	12.1663	5.75873	-1.07907	5e-05	0.000109942	Down
gene:Solyc11g007860.1	D	B	44.106	16.3384	-1.4327	5e-05	0.000109942	Down
gene:Solyc11g008020.2	D	B	3.79597	1.08108	-1.812	5e-05	0.000109942	Down
gene:Solyc11g008200.2	D	B	2.85121	0.416395	-2.77555	5e-05	0.000109942	Down
gene:Solyc11g008810.2	D	B	80.7059	39.9095	-1.01594	5e-05	0.000109942	Down
gene:Solyc11g008890.2	D	B	117.883	54.4674	-1.11389	5e-05	0.000109942	Down
gene:Solyc11g010100.2	D	B	83.439	31.5326	-1.40388	5e-05	0.000109942	Down
gene:Solyc11g010160.1	D	B	0.804307	0.261483	-1.62103	0.0003	0.000607696	Down
gene:Solyc11g010170.2	D	B	27.746	11.1835	-1.3109	5e-05	0.000109942	Down
gene:Solyc11g010250.1	D	B	33.3354	8.99902	-1.88921	5e-05	0.000109942	Down
gene:Solyc11g010330.3	D	B	21.0508	10.1873	-1.0471	5e-05	0.000109942	Down
gene:Solyc11g010340.2	D	B	5.80107	0.934547	-2.63398	5e-05	0.000109942	Down
gene:Solyc11g010390.1	D	B	1301.87	63.0348	-4.3683	5e-05	0.000109942	Down
gene:Solyc11g010400.3	D	B	7.20405	0	#NAME?	5e-05	0.000109942	Down
gene:Solyc11g010720.1	D	B	7.35504	3.44702	-1.09338	0.0001	0.000213307	Down
gene:Solyc11g010730.3	D	B	15.5989	7.62996	-1.03169	5e-05	0.000109942	Down
gene:Solyc11g010780.1	D	B	26.9952	5.90557	-2.19256	5e-05	0.000109942	Down
gene:Solyc11g010800.2	D	B	2.41292	0.535727	-2.17121	0.02795	0.0417271	Down
gene:Solyc11g011020.2	D	B	129.182	45.9923	-1.48994	5e-05	0.000109942	Down
gene:Solyc11g011030.2	D	B	2.97914	1.36453	-1.1265	0.0008	0.0015436	Down
gene:Solyc11g011160.1	D	B	46.8252	20.9884	-1.15769	5e-05	0.000109942	Down
gene:Solyc11g011330.2	D	B	19.4057	3.27956	-2.56491	5e-05	0.000109942	Down
gene:Solyc11g011660.1	D	B	6.47928	3.1184	-1.05503	0.00915	0.0149363	Down
gene:Solyc11g011710.1	D	B	5.90041	0.944182	-2.64368	0.015	0.0235404	Down
gene:Solyc11g011720.1	D	B	3.25776	0	#NAME?	0.02285	0.0347183	Down
gene:Solyc11g011880.2	D	B	11.8679	5.69804	-1.05852	5e-05	0.000109942	Down
gene:Solyc11g012220.1	D	B	2.68739	0.600411	-2.16218	5e-05	0.000109942	Down
gene:Solyc11g012320.3	D	B	5.33514	1.30155	-2.0353	5e-05	0.000109942	Down
gene:Solyc11g012325.1	D	B	66.3167	25.4208	-1.38336	5e-05	0.000109942	Down
gene:Solyc11g012420.2	D	B	26.8083	2.34214	-3.51678	5e-05	0.000109942	Down
gene:Solyc11g012590.3	D	B	132.637	21.0712	-2.65414	5e-05	0.000109942	Down
gene:Solyc11g012660.2	D	B	1.79352	0.337287	-2.41074	5e-05	0.000109942	Down
gene:Solyc11g012680.3	D	B	59.4121	23.2477	-1.35367	5e-05	0.000109942	Down
gene:Solyc11g012705.2	D	B	7.74741	0.967686	-3.0011	5e-05	0.000109942	Down
gene:Solyc11g012930.2	D	B	309.422	74.687	-2.05064	5e-05	0.000109942	Down
gene:Solyc11g012980.1	D	B	5.55561	0.436111	-3.67118	0.0044	0.00757087	Down
gene:Solyc11g013020.2	D	B	78.2043	34.8285	-1.16698	5e-05	0.000109942	Down
gene:Solyc11g013150.1	D	B	5.28335	2.23469	-1.24138	5e-05	0.000109942	Down
gene:Solyc11g013320.2	D	B	0.956002	0.277615	-1.78393	0.0209	0.0319834	Down
gene:Solyc11g013490.2	D	B	34.0531	15.084	-1.17477	5e-05	0.000109942	Down
gene:Solyc11g013500.1	D	B	11.0399	3.46799	-1.67055	5e-05	0.000109942	Down
gene:Solyc11g018680.1	D	B	12.6016	5.98396	-1.07444	5e-05	0.000109942	Down
gene:Solyc11g018805.1	D	B	1.92681	0.445599	-2.1124	0.00065	0.00126628	Down
gene:Solyc11g020230.1	D	B	3.32368	1.1935	-1.47759	5e-05	0.000109942	Down
gene:Solyc11g020670.1	D	B	215.836	91.7929	-1.23348	5e-05	0.000109942	Down
gene:Solyc11g020720.1	D	B	26.3738	7.06002	-1.90136	5e-05	0.000109942	Down
gene:Solyc11g022530.3	D	B	1.9605	0.758161	-1.37065	0.0001	0.000213307	Down
gene:Solyc11g031950.1	D	B	16.4658	7.87742	-1.06368	5e-05	0.000109942	Down
gene:Solyc11g032130.3	D	B	5.03695	2.42224	-1.05621	5e-05	0.000109942	Down
gene:Solyc11g040330.2	D	B	8.64293	2.382	-1.85935	5e-05	0.000109942	Down
gene:Solyc11g042420.2	D	B	25.6691	4.58146	-2.48615	5e-05	0.000109942	Down
gene:Solyc11g042440.1	D	B	29.5305	11.7236	-1.33279	0.0003	0.000607696	Down
gene:Solyc11g042880.3	D	B	13.455	5.84999	-1.20163	5e-05	0.000109942	Down
gene:Solyc11g042890.2	D	B	6.78139	2.98953	-1.18166	0.00135	0.00252043	Down
gene:Solyc11g044910.2	D	B	232.994	68.8452	-1.75887	5e-05	0.000109942	Down
gene:Solyc11g045610.2	D	B	2.53936	1.22969	-1.04617	5e-05	0.000109942	Down
gene:Solyc11g051060.2	D	B	23.0499	2.70823	-3.08934	5e-05	0.000109942	Down
gene:Solyc11g051160.2	D	B	527.829	108.789	-2.27854	5e-05	0.000109942	Down
gene:Solyc11g056670.2	D	B	58.6725	2.96697	-4.30562	5e-05	0.000109942	Down
gene:Solyc11g062400.2	D	B	5.83992	2.24725	-1.37779	5e-05	0.000109942	Down
gene:Solyc11g062440.2	D	B	103.136	46.7515	-1.14147	5e-05	0.000109942	Down
gene:Solyc11g065040.2	D	B	2.57898	1.26749	-1.02483	0.0179	0.0277197	Down
gene:Solyc11g065360.2	D	B	3.80167	0.424505	-3.16278	5e-05	0.000109942	Down
gene:Solyc11g066010.2	D	B	9.65373	3.51328	-1.45827	5e-05	0.000109942	Down
gene:Solyc11g066710.3	D	B	2.75091	0.0844514	-5.02565	0.00265	0.00471097	Down
gene:Solyc11g066800.2	D	B	0.852674	0.13967	-2.60997	0.00765	0.0126339	Down
gene:Solyc11g066820.2	D	B	195.018	76.1282	-1.3571	5e-05	0.000109942	Down
gene:Solyc11g066970.3	D	B	19.923	6.96373	-1.5165	5e-05	0.000109942	Down
gene:Solyc11g067080.3	D	B	22.8909	7.4627	-1.61701	5e-05	0.000109942	Down
gene:Solyc11g068430.3	D	B	64.7753	28.9252	-1.16312	5e-05	0.000109942	Down
gene:Solyc11g068450.2	D	B	44.1739	21.2307	-1.05704	5e-05	0.000109942	Down
gene:Solyc11g069350.2	D	B	15.412	6.10715	-1.33548	5e-05	0.000109942	Down
gene:Solyc11g069430.2	D	B	5974.14	2005.49	-1.57477	5e-05	0.000109942	Down
gene:Solyc11g069580.2	D	B	24.8026	7.71424	-1.68489	5e-05	0.000109942	Down
gene:Solyc11g069850.3	D	B	1.32427	0.328576	-2.0109	5e-05	0.000109942	Down
gene:Solyc11g069930.3	D	B	2.83378	0.983016	-1.52744	0.0263	0.0394356	Down
gene:Solyc11g071470.1	D	B	12.5641	1.38361	-3.1828	5e-05	0.000109942	Down
gene:Solyc11g071580.2	D	B	2.74961	0.196256	-3.80842	5e-05	0.000109942	Down
gene:Solyc11g071600.2	D	B	3.41286	1.24611	-1.45355	5e-05	0.000109942	Down
gene:Solyc11g071610.2	D	B	0.878863	0.184272	-2.2538	5e-05	0.000109942	Down
gene:Solyc11g071740.2	D	B	3.34914	1.10856	-1.59511	0.00585	0.00986587	Down
gene:Solyc11g071990.2	D	B	7.22155	0.334969	-4.43021	5e-05	0.000109942	Down
gene:Solyc11g072200.2	D	B	37.2444	0.759163	-5.61647	5e-05	0.000109942	Down
gene:Solyc11g072570.2	D	B	1.09861	0.136866	-3.00484	0.0083	0.0136393	Down
gene:Solyc11g072910.1	D	B	7.02981	3.01915	-1.21934	5e-05	0.000109942	Down
gene:Solyc11g072980.1	D	B	12.8226	4.6731	-1.45624	5e-05	0.000109942	Down
gene:Solyc11g073030.1	D	B	2.1015	0	#NAME?	0.0001	0.000213307	Down
gene:Solyc11g073040.1	D	B	3.31239	0	#NAME?	0.00135	0.00252043	Down
gene:Solyc11g073050.2	D	B	119.787	56.6626	-1.08	5e-05	0.000109942	Down
gene:Solyc11g073080.3	D	B	0.732999	0.138268	-2.40634	0.01245	0.0198354	Down
gene:Solyc11g073110.2	D	B	3.16867	0.17204	-4.20306	0.00265	0.00471097	Down
gene:Solyc11g073190.2	D	B	12.8038	5.6439	-1.18181	5e-05	0.000109942	Down
gene:Solyc12g005000.1	D	B	18.321	2.46117	-2.89608	0.00655	0.0109435	Down
gene:Solyc12g005020.2	D	B	18.3304	7.23709	-1.34075	5e-05	0.000109942	Down
gene:Solyc12g005030.3	D	B	21.4432	9.50763	-1.17336	5e-05	0.000109942	Down
gene:Solyc12g005040.2	D	B	26.9066	12.6701	-1.08653	5e-05	0.000109942	Down
gene:Solyc12g005430.1	D	B	24.8438	3.2619	-2.9291	5e-05	0.000109942	Down
gene:Solyc12g005650.2	D	B	2.95363	0.405219	-2.86572	0.00255	0.00456279	Down
gene:Solyc12g005660.2	D	B	1.69814	0.651535	-1.38204	0.0126	0.0200511	Down
gene:Solyc12g005820.3	D	B	2.56541	0	#NAME?	5e-05	0.000109942	Down
gene:Solyc12g005840.2	D	B	4.74235	2.15772	-1.13609	5e-05	0.000109942	Down
gene:Solyc12g005860.2	D	B	153.43	68.8555	-1.15594	5e-05	0.000109942	Down
gene:Solyc12g005910.2	D	B	44.3533	18.4346	-1.26662	5e-05	0.000109942	Down
gene:Solyc12g005940.2	D	B	25.7496	7.2295	-1.83258	5e-05	0.000109942	Down
gene:Solyc12g005950.2	D	B	57.0192	28.0676	-1.02254	5e-05	0.000109942	Down
gene:Solyc12g006505.1	D	B	2.63394	0.479116	-2.45878	5e-05	0.000109942	Down
gene:Solyc12g006590.3	D	B	8.61651	2.37023	-1.86208	5e-05	0.000109942	Down
gene:Solyc12g006600.3	D	B	1.22547	0.247218	-2.30948	0.0174	0.0270196	Down
gene:Solyc12g006660.2	D	B	10.7584	5.04143	-1.09356	5e-05	0.000109942	Down
gene:Solyc12g006700.3	D	B	59.7127	29.1583	-1.03413	5e-05	0.000109942	Down
gene:Solyc12g006860.2	D	B	15.1888	3.51288	-2.11228	5e-05	0.000109942	Down
gene:Solyc12g006997.1	D	B	58.8268	20.214	-1.54112	5e-05	0.000109942	Down
gene:Solyc12g007030.3	D	B	102.008	32.8451	-1.63494	5e-05	0.000109942	Down
gene:Solyc12g007140.3	D	B	3.41443	1.65883	-1.04148	5e-05	0.000109942	Down
gene:Solyc12g007240.3	D	B	14.6237	0.564232	-4.69588	0.00265	0.00471097	Down
gene:Solyc12g008350.3	D	B	8.74254	2.96749	-1.55881	5e-05	0.000109942	Down
gene:Solyc12g008430.3	D	B	0.997083	0.399244	-1.32044	0.00325	0.00569581	Down
gene:Solyc12g008590.3	D	B	1402.43	295.707	-2.24569	5e-05	0.000109942	Down
gene:Solyc12g008650.2	D	B	66.1615	18.3212	-1.85248	5e-05	0.000109942	Down
gene:Solyc12g008840.2	D	B	123.136	22.7289	-2.43765	5e-05	0.000109942	Down
gene:Solyc12g008950.2	D	B	5.83025	1.57357	-1.88952	5e-05	0.000109942	Down
gene:Solyc12g008960.2	D	B	2.27093	0.369847	-2.61828	5e-05	0.000109942	Down
gene:Solyc12g009000.1	D	B	3.12554	0.137807	-4.50338	0.00265	0.00471097	Down
gene:Solyc12g009110.3	D	B	18.8756	8.14306	-1.21288	5e-05	0.000109942	Down
gene:Solyc12g009300.3	D	B	3.46446	1.63051	-1.0873	5e-05	0.000109942	Down
gene:Solyc12g009310.2	D	B	12.3465	6.09325	-1.01882	5e-05	0.000109942	Down
gene:Solyc12g009460.1	D	B	0.916744	0.101696	-3.17225	0.00065	0.00126628	Down
gene:Solyc12g009560.2	D	B	83.5022	32.0444	-1.38174	5e-05	0.000109942	Down
gene:Solyc12g009800.3	D	B	254.662	44.3209	-2.52253	5e-05	0.000109942	Down
gene:Solyc12g009920.1	D	B	20.0503	9.44303	-1.0863	5e-05	0.000109942	Down
gene:Solyc12g009960.2	D	B	133.809	66.4765	-1.00926	5e-05	0.000109942	Down
gene:Solyc12g010110.3	D	B	4.33859	1.82347	-1.25054	5e-05	0.000109942	Down
gene:Solyc12g010170.2	D	B	4.80313	2.15898	-1.15363	5e-05	0.000109942	Down
gene:Solyc12g010430.1	D	B	58.4332	16.8982	-1.78992	5e-05	0.000109942	Down
gene:Solyc12g010440.3	D	B	4.65862	1.46567	-1.66835	5e-05	0.000109942	Down
gene:Solyc12g010550.1	D	B	80.1743	27.8634	-1.52477	5e-05	0.000109942	Down
gene:Solyc12g010670.1	D	B	4.9105	0.180047	-4.76942	0.00265	0.00471097	Down
gene:Solyc12g010690.2	D	B	7.12678	3.34899	-1.08952	5e-05	0.000109942	Down
gene:Solyc12g011023.1	D	B	46.5074	5.29697	-3.13422	5e-05	0.000109942	Down
gene:Solyc12g011030.3	D	B	68.3061	2.75518	-4.6318	5e-05	0.000109942	Down
gene:Solyc12g011170.3	D	B	2.67638	1.02903	-1.37899	5e-05	0.000109942	Down
gene:Solyc12g011320.2	D	B	3.6004	1.50778	-1.25573	5e-05	0.000109942	Down
gene:Solyc12g011440.2	D	B	228.644	91.9196	-1.31466	5e-05	0.000109942	Down
gene:Solyc12g013690.2	D	B	53.0578	22.8642	-1.21447	5e-05	0.000109942	Down
gene:Solyc12g013700.2	D	B	123.109	28.9946	-2.08608	5e-05	0.000109942	Down
gene:Solyc12g013710.2	D	B	866.163	174.892	-2.30817	5e-05	0.000109942	Down
gene:Solyc12g013880.2	D	B	14.5013	4.62617	-1.64829	5e-05	0.000109942	Down
gene:Solyc12g014100.2	D	B	43.0146	17.6984	-1.28121	5e-05	0.000109942	Down
gene:Solyc12g014110.2	D	B	12.95	5.44902	-1.24888	5e-05	0.000109942	Down
gene:Solyc12g014260.1	D	B	0.785848	0	#NAME?	0.0001	0.000213307	Down
gene:Solyc12g014360.2	D	B	6.00483	2.80217	-1.09958	5e-05	0.000109942	Down
gene:Solyc12g014420.2	D	B	11.4824	3.21503	-1.83652	5e-05	0.000109942	Down
gene:Solyc12g015690.3	D	B	214.382	54.9793	-1.96323	5e-05	0.000109942	Down
gene:Solyc12g017230.2	D	B	4.11576	1.59436	-1.36818	5e-05	0.000109942	Down
gene:Solyc12g017240.2	D	B	41.1548	5.35971	-2.94084	5e-05	0.000109942	Down
gene:Solyc12g017460.1	D	B	54.5923	27.1976	-1.00522	5e-05	0.000109942	Down
gene:Solyc12g017520.1	D	B	13.9505	0	#NAME?	0.02285	0.0347183	Down
gene:Solyc12g017800.3	D	B	1.71575	0.101485	-4.0795	0.0002	0.000414227	Down
gene:Solyc12g019410.3	D	B	9.06838	3.7661	-1.26778	5e-05	0.000109942	Down
gene:Solyc12g035400.2	D	B	41.9926	9.91595	-2.08231	5e-05	0.000109942	Down
gene:Solyc12g036440.1	D	B	1.50156	0.579426	-1.37377	0.02445	0.0368778	Down
gene:Solyc12g036470.2	D	B	11.1165	0.969075	-3.51996	5e-05	0.000109942	Down
gene:Solyc12g036650.2	D	B	15.3393	7.0926	-1.11284	5e-05	0.000109942	Down
gene:Solyc12g038453.1	D	B	1.85432	0.787891	-1.23482	0.0186	0.0287203	Down
gene:Solyc12g040470.2	D	B	2.61818	0	#NAME?	0.02285	0.0347183	Down
gene:Solyc12g040640.2	D	B	4.57276	1.06606	-2.10078	5e-05	0.000109942	Down
gene:Solyc12g042010.1	D	B	33.2489	3.91225	-3.08723	5e-05	0.000109942	Down
gene:Solyc12g042300.2	D	B	17.1503	2.96517	-2.53204	5e-05	0.000109942	Down
gene:Solyc12g042360.3	D	B	39.0955	18.6517	-1.0677	5e-05	0.000109942	Down
gene:Solyc12g042480.3	D	B	2.42998	0.70984	-1.77538	5e-05	0.000109942	Down
gene:Solyc12g043150.3	D	B	7.0866	1.47372	-2.26563	5e-05	0.000109942	Down
gene:Solyc12g044310.2	D	B	61.8676	16.9811	-1.86526	5e-05	0.000109942	Down
gene:Solyc12g044330.2	D	B	5127.56	2552.55	-1.00633	5e-05	0.000109942	Down
gene:Solyc12g045035.1	D	B	6.86513	0.366774	-4.22633	5e-05	0.000109942	Down
gene:Solyc12g049550.2	D	B	3.83152	0.921952	-2.05515	5e-05	0.000109942	Down
gene:Solyc12g055810.1	D	B	14.1961	5.24848	-1.43552	5e-05	0.000109942	Down
gene:Solyc12g056160.2	D	B	1.50766	0.376126	-2.00302	5e-05	0.000109942	Down
gene:Solyc12g056240.2	D	B	33.892	16.3595	-1.05082	5e-05	0.000109942	Down
gene:Solyc12g056250.2	D	B	80.5421	24.7722	-1.70102	5e-05	0.000109942	Down
gene:Solyc12g056440.2	D	B	16.4908	7.0165	-1.23284	5e-05	0.000109942	Down
gene:Solyc12g056640.2	D	B	25.2645	11.2582	-1.16613	5e-05	0.000109942	Down
gene:Solyc12g056770.3	D	B	34.4518	16.0646	-1.10069	5e-05	0.000109942	Down
gene:Solyc12g057060.2	D	B	71.5917	8.03671	-3.15511	5e-05	0.000109942	Down
gene:Solyc12g057070.2	D	B	1.42501	0	#NAME?	5e-05	0.000109942	Down
gene:Solyc12g057110.2	D	B	72.5307	34.2772	-1.08134	5e-05	0.000109942	Down
gene:Solyc12g057140.1	D	B	446.089	91.9763	-2.278	5e-05	0.000109942	Down
gene:Solyc12g057150.1	D	B	238.094	28.8877	-3.043	5e-05	0.000109942	Down
gene:Solyc12g057160.1	D	B	74.9563	10.4438	-2.8434	5e-05	0.000109942	Down
gene:Solyc12g077370.3	D	B	2.01876	0.487446	-2.05015	0.02845	0.0424273	Down
gene:Solyc12g087980.3	D	B	1.08723	0.520989	-1.06134	0.01935	0.029804	Down
gene:Solyc12g088040.2	D	B	10.205	2.78149	-1.87535	5e-05	0.000109942	Down
gene:Solyc12g088050.2	D	B	13.9834	6.1613	-1.18241	5e-05	0.000109942	Down
gene:Solyc12g088140.2	D	B	13.3077	2.32503	-2.51693	0.01845	0.0285024	Down
gene:Solyc12g088220.2	D	B	11.4931	5.58359	-1.0415	5e-05	0.000109942	Down
gene:Solyc12g088360.2	D	B	15.5824	4.84533	-1.68525	5e-05	0.000109942	Down
gene:Solyc12g088460.3	D	B	8.79406	3.68434	-1.25512	5e-05	0.000109942	Down
gene:Solyc12g088680.2	D	B	15.8557	6.21176	-1.35192	5e-05	0.000109942	Down
gene:Solyc12g088820.2	D	B	17.4336	7.08995	-1.29802	5e-05	0.000109942	Down
gene:Solyc12g088910.3	D	B	9.82134	2.40443	-2.03022	5e-05	0.000109942	Down
gene:Solyc12g089130.2	D	B	5.47684	2.09153	-1.38879	5e-05	0.000109942	Down
gene:Solyc12g089240.2	D	B	70.9397	4.16866	-4.08894	5e-05	0.000109942	Down
gene:Solyc12g089360.1	D	B	8.23328	0.835195	-3.30128	5e-05	0.000109942	Down
gene:Solyc12g089370.2	D	B	31.0473	1.32941	-4.54561	5e-05	0.000109942	Down
gene:Solyc12g089380.2	D	B	31.4879	1.92544	-4.03154	5e-05	0.000109942	Down
gene:Solyc12g089385.1	D	B	11.7866	5.59165	-1.0758	5e-05	0.000109942	Down
gene:Solyc12g094390.1	D	B	8.20288	1.10895	-2.88693	5e-05	0.000109942	Down
gene:Solyc12g094460.2	D	B	2.31069	0.671918	-1.78196	5e-05	0.000109942	Down
gene:Solyc12g094590.2	D	B	9.49602	4.63467	-1.03486	5e-05	0.000109942	Down
gene:Solyc12g094620.3	D	B	2613.54	568.477	-2.20083	5e-05	0.000109942	Down
gene:Solyc12g095800.2	D	B	57.6978	23.442	-1.29942	5e-05	0.000109942	Down
gene:Solyc12g096030.1	D	B	19.9151	4.78967	-2.05587	5e-05	0.000109942	Down
gene:Solyc12g096350.2	D	B	1.66958	0.823938	-1.01888	0.00195	0.00355315	Down
gene:Solyc12g096400.2	D	B	1.1696	0.243862	-2.26188	0.0021	0.00380874	Down
gene:Solyc12g096530.1	D	B	8.62204	4.23409	-1.02598	5e-05	0.000109942	Down
gene:Solyc12g096620.1	D	B	3.17857	0	#NAME?	5e-05	0.000109942	Down
gene:Solyc12g097090.3	D	B	13.2702	0.739283	-4.16592	5e-05	0.000109942	Down
gene:Solyc12g098110.1	D	B	2.93276	0.844521	-1.79605	0.03145	0.0465216	Down
gene:Solyc12g098150.2	D	B	272.177	103.134	-1.40003	5e-05	0.000109942	Down
gene:Solyc12g098210.3	D	B	30.2167	0.633753	-5.57528	5e-05	0.000109942	Down
gene:Solyc12g098320.3	D	B	3.73991	0	#NAME?	5e-05	0.000109942	Down
gene:Solyc12g098520.2	D	B	56.8521	17.1677	-1.72752	5e-05	0.000109942	Down
gene:Solyc12g098607.1	D	B	13.2033	0.874917	-3.91561	5e-05	0.000109942	Down
gene:Solyc12g098690.2	D	B	29.1436	12.1896	-1.25753	5e-05	0.000109942	Down
gene:Solyc12g098740.2	D	B	140.96	49.0531	-1.52287	5e-05	0.000109942	Down
gene:Solyc12g098820.2	D	B	131.557	60.5334	-1.11988	5e-05	0.000109942	Down
gene:Solyc12g098960.2	D	B	25.709	11.4487	-1.1671	5e-05	0.000109942	Down
gene:Solyc12g099160.2	D	B	6.60084	2.58251	-1.35387	5e-05	0.000109942	Down
gene:Solyc12g099260.2	D	B	80.4296	36.0933	-1.156	5e-05	0.000109942	Down
gene:Solyc12g099450.3	D	B	1.71526	0.826802	-1.05281	5e-05	0.000109942	Down
gene:Solyc12g099610.1	D	B	16.5662	0	#NAME?	5e-05	0.000109942	Down
gene:Solyc12g099810.2	D	B	8.07556	4.02349	-1.00512	5e-05	0.000109942	Down
gene:Solyc12g099860.2	D	B	1.23836	0.615214	-1.00927	0.01055	0.017039	Down
gene:Solyc12g099990.2	D	B	175.156	75.5339	-1.21345	5e-05	0.000109942	Down
gene:Solyc01g005000.3	D	B	1.93384	5.70149	1.55987	5e-05	0.000109942	Up
gene:Solyc01g005010.4	D	B	5.00372	38.199	2.93246	5e-05	0.000109942	Up
gene:Solyc01g005250.4	D	B	21.2867	44.5799	1.06644	5e-05	0.000109942	Up
gene:Solyc01g005420.2	D	B	0.715375	2.19699	1.61876	0.0066	0.0110213	Up
gene:Solyc01g005450.3	D	B	1.80766	15.9189	3.13855	5e-05	0.000109942	Up
gene:Solyc01g005500.3	D	B	0.746061	1.56823	1.07178	0.01005	0.0162973	Up
gene:Solyc01g005520.4	D	B	27.6008	194.336	2.81577	5e-05	0.000109942	Up
gene:Solyc01g005540.4	D	B	20.8127	47.0995	1.17825	5e-05	0.000109942	Up
gene:Solyc01g005720.3	D	B	0.116026	2.40046	4.37079	0.0001	0.000213307	Up
gene:Solyc01g005730.3	D	B	0.562998	5.30467	3.23606	5e-05	0.000109942	Up
gene:Solyc01g005870.3	D	B	0.0715967	0.959206	3.74388	0.0002	0.000414227	Up
gene:Solyc01g005910.3	D	B	13.1316	47.621	1.85855	5e-05	0.000109942	Up
gene:Solyc01g005930.3	D	B	1.78692	3.78277	1.08197	5e-05	0.000109942	Up
gene:Solyc01g006130.4	D	B	23.5766	103.631	2.13603	5e-05	0.000109942	Up
gene:Solyc01g006250.2	D	B	1.51743	4.4171	1.54147	0.0001	0.000213307	Up
gene:Solyc01g006290.4	D	B	2.30673	30.2898	3.71491	5e-05	0.000109942	Up
gene:Solyc01g006330.4	D	B	14.1619	71.4232	2.33438	5e-05	0.000109942	Up
gene:Solyc01g006520.3	D	B	0.287732	2.85146	3.3089	5e-05	0.000109942	Up
gene:Solyc01g006555.1	D	B	0.0605469	6.11768	6.65879	0.0087	0.0142721	Up
gene:Solyc01g006910.4	D	B	0.177735	0.801069	2.1722	0.0312	0.0461838	Up
gene:Solyc01g006940.4	D	B	72.3996	210.833	1.54204	5e-05	0.000109942	Up
gene:Solyc01g007010.2	D	B	1.56634	3.85199	1.29821	5e-05	0.000109942	Up
gene:Solyc01g007750.3	D	B	11.6386	25.4521	1.12886	5e-05	0.000109942	Up
gene:Solyc01g007850.2	D	B	5.48602	12.1906	1.15194	5e-05	0.000109942	Up
gene:Solyc01g007950.4	D	B	0.538128	1.18963	1.1445	5e-05	0.000109942	Up
[truncated: 2,913 more rows]

## Sheet: D vs F
gene_id	sample_1	sample_2	value_1	value_2	log2(fold_change)	p_value	q_value
gene:Solyc01g005060.3	D	F	3.96428	1.91244	-1.05164	5e-05	0.000151323	Down
gene:Solyc01g005090.3	D	F	1.62332	0.0984779	-4.04301	0.0028	0.00628735	Down
gene:Solyc01g005253.1	D	F	3.95695	1.77293	-1.15825	0.0003	0.000813456	Down
gene:Solyc01g005320.2	D	F	1.55398	0.34671	-2.16416	0.00125	0.00302753	Down
gene:Solyc01g005390.3	D	F	18.393	4.98293	-1.88409	5e-05	0.000151323	Down
gene:Solyc01g005800.3	D	F	2.00892	0.842496	-1.25368	5e-05	0.000151323	Down
gene:Solyc01g006055.1	D	F	11.8902	3.35087	-1.82717	5e-05	0.000151323	Down
gene:Solyc01g006300.3	D	F	38.3629	4.55883	-3.07298	5e-05	0.000151323	Down
gene:Solyc01g006400.4	D	F	48.7356	21.8435	-1.15777	5e-05	0.000151323	Down
gene:Solyc01g006580.4	D	F	16.2596	6.59184	-1.30254	5e-05	0.000151323	Down
gene:Solyc01g006950.3	D	F	2.66428	1.21474	-1.1331	5e-05	0.000151323	Down
gene:Solyc01g007940.4	D	F	3.1099	0.659822	-2.23672	5e-05	0.000151323	Down
gene:Solyc01g008050.4	D	F	1.11217	0.268203	-2.05198	0.0024	0.00548434	Down
gene:Solyc01g008640.4	D	F	1.71719	0.364876	-2.23457	5e-05	0.000151323	Down
gene:Solyc01g008650.3	D	F	1.59958	0.392891	-2.02549	5e-05	0.000151323	Down
gene:Solyc01g009160.2	D	F	18.9556	3.24169	-2.54781	5e-05	0.000151323	Down
gene:Solyc01g009260.1	D	F	1.05682	0.321964	-1.71476	0.0074	0.015148	Down
gene:Solyc01g009300.3	D	F	41.6223	18.9832	-1.13264	5e-05	0.000151323	Down
gene:Solyc01g009370.2	D	F	3.49518	1.12899	-1.63033	5e-05	0.000151323	Down
gene:Solyc01g009760.3	D	F	3.04234	1.49023	-1.02964	0.00135	0.00324418	Down
gene:Solyc01g010080.3	D	F	1.04316	0.288381	-1.8549	0.0001	0.000291637	Down
gene:Solyc01g010310.4	D	F	27.9282	12.6011	-1.14817	5e-05	0.000151323	Down
gene:Solyc01g010430.4	D	F	6.51871	1.8878	-1.78788	0.0087	0.0174979	Down
gene:Solyc01g010600.4	D	F	4.63148	1.84665	-1.32657	5e-05	0.000151323	Down
gene:Solyc01g010720.4	D	F	1.11734	0.504297	-1.14773	0.0026	0.00589114	Down
gene:Solyc01g018020.3	D	F	1.7846	0.324585	-2.45893	5e-05	0.000151323	Down
gene:Solyc01g066260.2	D	F	4.17009	1.89963	-1.13436	0.0084	0.0169618	Down
gene:Solyc01g066430.3	D	F	32.4755	11.6952	-1.47343	5e-05	0.000151323	Down
gene:Solyc01g066450.3	D	F	20.2099	7.14519	-1.50002	5e-05	0.000151323	Down
gene:Solyc01g066570.3	D	F	2.48532	0.775585	-1.68007	0.0002	0.000557368	Down
gene:Solyc01g066760.2	D	F	5.18101	1.60222	-1.69317	0.00445	0.00957194	Down
gene:Solyc01g066970.2	D	F	188.196	22.6035	-3.05762	5e-05	0.000151323	Down
gene:Solyc01g068075.1	D	F	3.14867	1.17152	-1.42637	0.003	0.00670275	Down
gene:Solyc01g068460.4	D	F	33.1025	13.9347	-1.24826	5e-05	0.000151323	Down
gene:Solyc01g068630.3	D	F	3.33557	0.504519	-2.72495	5e-05	0.000151323	Down
gene:Solyc01g073670.3	D	F	3.29057	0.342854	-3.26267	5e-05	0.000151323	Down
gene:Solyc01g073820.4	D	F	1.70567	0.45417	-1.90903	0.0026	0.00589114	Down
gene:Solyc01g073860.3	D	F	0.946889	0.170073	-2.47704	0.01135	0.0221948	Down
gene:Solyc01g073970.3	D	F	8.38646	4.16487	-1.00979	0.0007	0.00177613	Down
gene:Solyc01g079170.3	D	F	6.29154	1.30973	-2.26414	5e-05	0.000151323	Down
gene:Solyc01g079370.4	D	F	1.12681	0.517399	-1.12289	0.00025	0.000685408	Down
gene:Solyc01g079550.2	D	F	24.4707	9.55452	-1.3568	5e-05	0.000151323	Down
gene:Solyc01g087020.2	D	F	38.385	12.8167	-1.58251	5e-05	0.000151323	Down
gene:Solyc01g087580.3	D	F	3.6877	0.723038	-2.35058	0.0125	0.0242265	Down
gene:Solyc01g087840.3	D	F	2.63503	1.13635	-1.21341	5e-05	0.000151323	Down
gene:Solyc01g087850.2	D	F	18.1472	7.97525	-1.18615	5e-05	0.000151323	Down
gene:Solyc01g087860.2	D	F	5.90436	2.52653	-1.22463	5e-05	0.000151323	Down
gene:Solyc01g087960.3	D	F	1.47556	0.595241	-1.30972	0.0006	0.001542	Down
gene:Solyc01g087980.4	D	F	8.55872	4.12456	-1.05316	5e-05	0.000151323	Down
gene:Solyc01g088390.3	D	F	7.42032	3.38447	-1.13255	5e-05	0.000151323	Down
gene:Solyc01g088590.5	D	F	4.77113	2.04698	-1.22083	0.00055	0.0014262	Down
gene:Solyc01g090120.3	D	F	82.3132	31.4681	-1.38723	5e-05	0.000151323	Down
gene:Solyc01g090610.3	D	F	11.6663	0.35259	-5.04821	5e-05	0.000151323	Down
gene:Solyc01g090800.3	D	F	5.16753	1.62889	-1.66558	5e-05	0.000151323	Down
gene:Solyc01g091050.4	D	F	161.88	17.2091	-3.23369	5e-05	0.000151323	Down
gene:Solyc01g091180.4	D	F	1.95395	0.628659	-1.63605	5e-05	0.000151323	Down
gene:Solyc01g091470.3	D	F	17.0334	4.24577	-2.00427	5e-05	0.000151323	Down
gene:Solyc01g091590.3	D	F	5.45286	0.379464	-3.84498	0.00295	0.00660126	Down
gene:Solyc01g094070.3	D	F	6.78021	1.11504	-2.60424	5e-05	0.000151323	Down
gene:Solyc01g094170.3	D	F	18.6333	7.25822	-1.3602	5e-05	0.000151323	Down
gene:Solyc01g095140.4	D	F	4.06089	1.61517	-1.33011	0.00085	0.00212653	Down
gene:Solyc01g095440.2	D	F	1.68058	0.206643	-3.02374	0.006	0.0125282	Down
gene:Solyc01g096140.3	D	F	5.05975	0.865997	-2.54663	5e-05	0.000151323	Down
gene:Solyc01g096220.3	D	F	21.5146	7.33195	-1.55305	5e-05	0.000151323	Down
gene:Solyc01g096320.3	D	F	10.798	3.16815	-1.76905	5e-05	0.000151323	Down
gene:Solyc01g096410.4	D	F	2.65778	1.04433	-1.34765	5e-05	0.000151323	Down
gene:Solyc01g096420.3	D	F	20.5412	7.36996	-1.47879	5e-05	0.000151323	Down
gene:Solyc01g096670.4	D	F	46.3377	21.3255	-1.11961	5e-05	0.000151323	Down
gene:Solyc01g097470.4	D	F	1.55744	0.487842	-1.67469	0.00635	0.0131842	Down
gene:Solyc01g097510.4	D	F	68.8817	29.3716	-1.2297	5e-05	0.000151323	Down
gene:Solyc01g097520.4	D	F	149.692	40.0383	-1.90254	5e-05	0.000151323	Down
gene:Solyc01g097690.2	D	F	4.19475	1.02556	-2.03217	5e-05	0.000151323	Down
gene:Solyc01g098010.4	D	F	9.90835	2.60601	-1.9268	5e-05	0.000151323	Down
gene:Solyc01g098790.2	D	F	0.928808	0.380655	-1.2869	0.0042	0.00908209	Down
gene:Solyc01g099050.3	D	F	26.6091	2.77807	-3.25977	5e-05	0.000151323	Down
gene:Solyc01g099620.3	D	F	1.8328	0.163568	-3.48609	5e-05	0.000151323	Down
gene:Solyc01g099630.4	D	F	2083.7	790.074	-1.39909	5e-05	0.000151323	Down
gene:Solyc01g099920.4	D	F	2.35315	0.416332	-2.49879	0.0001	0.000291637	Down
gene:Solyc01g099950.1	D	F	16.1866	7.98663	-1.01914	5e-05	0.000151323	Down
gene:Solyc01g099980.4	D	F	16.8067	5.39021	-1.64062	5e-05	0.000151323	Down
gene:Solyc01g100070.3	D	F	5.46387	2.65288	-1.04236	5e-05	0.000151323	Down
gene:Solyc01g100100.4	D	F	4.67337	1.70515	-1.45456	0.00135	0.00324418	Down
gene:Solyc01g102340.3	D	F	83.8354	25.8549	-1.69712	5e-05	0.000151323	Down
gene:Solyc01g102420.1	D	F	38.9343	15.1605	-1.36073	5e-05	0.000151323	Down
gene:Solyc01g102430.2	D	F	1.25649	0	#NAME?	0.0001	0.000291637	Down
gene:Solyc01g103060.4	D	F	3.11092	1.35632	-1.19765	0.0037	0.00810174	Down
gene:Solyc01g103660.4	D	F	3.85365	1.70027	-1.18046	5e-05	0.000151323	Down
gene:Solyc01g104400.3	D	F	120.593	49.4773	-1.28531	5e-05	0.000151323	Down
gene:Solyc01g104810.2	D	F	2.13408	0.807897	-1.40137	0.00645	0.0133741	Down
gene:Solyc01g105070.3	D	F	3.35769	1.11175	-1.59463	5e-05	0.000151323	Down
gene:Solyc01g105180.3	D	F	1.22981	0.163356	-2.91234	0.00035	0.000938721	Down
gene:Solyc01g105580.1	D	F	1.45894	0.677003	-1.10769	0.00295	0.00660126	Down
gene:Solyc01g105720.2	D	F	194.024	79.5469	-1.28636	5e-05	0.000151323	Down
gene:Solyc01g105880.4	D	F	28.8776	5.29901	-2.44616	5e-05	0.000151323	Down
gene:Solyc01g105960.2	D	F	1.54304	0.633704	-1.28389	0.00705	0.0144964	Down
gene:Solyc01g106000.4	D	F	62.3753	30.686	-1.02339	5e-05	0.000151323	Down
gene:Solyc01g106330.3	D	F	9.82751	4.63346	-1.08473	5e-05	0.000151323	Down
gene:Solyc01g106500.4	D	F	1.47377	0.654435	-1.17119	5e-05	0.000151323	Down
gene:Solyc01g106605.1	D	F	10.4717	2.82379	-1.89079	5e-05	0.000151323	Down
gene:Solyc01g106620.2	D	F	40.7798	17.9346	-1.18511	5e-05	0.000151323	Down
gene:Solyc01g106780.3	D	F	15.6938	4.33906	-1.85474	5e-05	0.000151323	Down
gene:Solyc01g107370.3	D	F	78.7705	12.3647	-2.67143	5e-05	0.000151323	Down
gene:Solyc01g107390.4	D	F	5.59233	1.53436	-1.86581	5e-05	0.000151323	Down
gene:Solyc01g107730.3	D	F	12.0266	6.0067	-1.00158	5e-05	0.000151323	Down
gene:Solyc01g107800.4	D	F	41.3679	19.4555	-1.08833	5e-05	0.000151323	Down
gene:Solyc01g107890.3	D	F	29.9348	7.67186	-1.96417	5e-05	0.000151323	Down
gene:Solyc01g107950.2	D	F	11.1786	1.81441	-2.62317	5e-05	0.000151323	Down
gene:Solyc01g108330.2	D	F	4.14308	1.51568	-1.45074	5e-05	0.000151323	Down
gene:Solyc01g108490.3	D	F	74.0997	34.2602	-1.11293	5e-05	0.000151323	Down
gene:Solyc01g108680.4	D	F	4.2835	1.02617	-2.06152	5e-05	0.000151323	Down
gene:Solyc01g108710.3	D	F	8.20704	3.20096	-1.35836	0.0076	0.0155201	Down
gene:Solyc01g108860.3	D	F	6.33498	0.202244	-4.96917	5e-05	0.000151323	Down
gene:Solyc01g109120.3	D	F	5.27178	2.35379	-1.1633	5e-05	0.000151323	Down
gene:Solyc01g109140.3	D	F	1.51203	0	#NAME?	5e-05	0.000151323	Down
gene:Solyc01g109500.4	D	F	189.516	22.4189	-3.07953	5e-05	0.000151323	Down
gene:Solyc01g109720.3	D	F	8.45014	1.95252	-2.11364	5e-05	0.000151323	Down
gene:Solyc01g109895.1	D	F	216.016	71.0513	-1.60421	5e-05	0.000151323	Down
gene:Solyc01g110430.3	D	F	146.824	34.73	-2.07984	5e-05	0.000151323	Down
gene:Solyc01g110440.5.1	D	F	70.3805	15.4906	-2.18378	5e-05	0.000151323	Down
gene:Solyc01g110500.3	D	F	3.77975	1.21977	-1.63168	5e-05	0.000151323	Down
gene:Solyc01g110555.1	D	F	14.3581	4.95609	-1.53459	5e-05	0.000151323	Down
gene:Solyc01g110670.3	D	F	14.2744	6.33019	-1.17311	0.0012	0.00291546	Down
gene:Solyc01g110825.1	D	F	15.0875	5.94032	-1.34474	5e-05	0.000151323	Down
gene:Solyc01g111230.3	D	F	7.78547	2.0411	-1.93143	5e-05	0.000151323	Down
gene:Solyc01g111250.3	D	F	3.38061	0.58148	-2.53948	5e-05	0.000151323	Down
gene:Solyc01g111260.2	D	F	149.278	65.7841	-1.18219	5e-05	0.000151323	Down
gene:Solyc01g112140.4	D	F	14.8006	6.66332	-1.15134	5e-05	0.000151323	Down
gene:Solyc01g112230.4	D	F	4.52101	0.283533	-3.99506	0.00315	0.00700535	Down
gene:Solyc02g030170.4	D	F	774.464	360.457	-1.10337	5e-05	0.000151323	Down
gene:Solyc02g031985.1	D	F	2.59139	0.985946	-1.39414	0.0089	0.0178562	Down
gene:Solyc02g032660.3	D	F	8.08217	2.08336	-1.95583	5e-05	0.000151323	Down
gene:Solyc02g037490.1	D	F	10.3778	4.02557	-1.36623	5e-05	0.000151323	Down
gene:Solyc02g038690.1	D	F	17.118	8.28563	-1.04683	0.00055	0.0014262	Down
gene:Solyc02g038740.4	D	F	56.0088	24.609	-1.18647	5e-05	0.000151323	Down
gene:Solyc02g062300.3	D	F	3.74106	1.7498	-1.09626	5e-05	0.000151323	Down
gene:Solyc02g062510.3	D	F	22.8638	5.91993	-1.94942	5e-05	0.000151323	Down
gene:Solyc02g062990.1	D	F	3.10218	1.0895	-1.50962	0.00195	0.00454121	Down
gene:Solyc02g063020.3	D	F	2.23331	0.523887	-2.09186	5e-05	0.000151323	Down
gene:Solyc02g063170.3	D	F	22.2666	7.70191	-1.53159	5e-05	0.000151323	Down
gene:Solyc02g063420.3	D	F	28.9606	11.2737	-1.36114	5e-05	0.000151323	Down
gene:Solyc02g063440.3	D	F	32.3849	14.5291	-1.15638	5e-05	0.000151323	Down
gene:Solyc02g064980.1	D	F	1.79474	0.554971	-1.69329	0.0027	0.00608538	Down
gene:Solyc02g065530.4	D	F	3.30491	1.431	-1.20759	0.0001	0.000291637	Down
gene:Solyc02g065590.3	D	F	4.19638	1.88868	-1.15177	0.00015	0.000427423	Down
gene:Solyc02g065600.3	D	F	35.9773	12.2231	-1.55748	5e-05	0.000151323	Down
gene:Solyc02g066960.3	D	F	5.05939	0.264837	-4.25579	5e-05	0.000151323	Down
gene:Solyc02g067190.4	D	F	69.1969	9.12409	-2.92295	5e-05	0.000151323	Down
gene:Solyc02g067410.2	D	F	12.6376	1.87249	-2.7547	5e-05	0.000151323	Down
gene:Solyc02g067440.3	D	F	2.4407	1.10071	-1.14886	0.0002	0.000557368	Down
gene:Solyc02g068170.1	D	F	9.95941	4.20859	-1.24272	0.0002	0.000557368	Down
gene:Solyc02g068300.3	D	F	27.7203	13.5094	-1.03698	5e-05	0.000151323	Down
gene:Solyc02g068460.1	D	F	1.21124	0	#NAME?	5e-05	0.000151323	Down
gene:Solyc02g068600.3	D	F	4.93815	1.64983	-1.58165	5e-05	0.000151323	Down
gene:Solyc02g068610.2	D	F	4.13659	1.64972	-1.32622	0.0013	0.00313769	Down
gene:Solyc02g068660.3	D	F	1.95329	0.963742	-1.01919	0.0001	0.000291637	Down
gene:Solyc02g068740.3	D	F	48.459	19.3693	-1.32299	5e-05	0.000151323	Down
gene:Solyc02g068900.3	D	F	28.8268	9.10505	-1.66267	5e-05	0.000151323	Down
gene:Solyc02g069060.4	D	F	0.862194	0.193589	-2.15501	0.0205	0.0377318	Down
gene:Solyc02g069600.3	D	F	1.61824	0.281734	-2.52202	0.0001	0.000291637	Down
gene:Solyc02g070080.4	D	F	19.2276	0.881352	-4.44732	5e-05	0.000151323	Down
gene:Solyc02g070180.3	D	F	65.7346	26.0972	-1.33275	5e-05	0.000151323	Down
gene:Solyc02g070210.3	D	F	52.9059	21.8058	-1.27872	5e-05	0.000151323	Down
gene:Solyc02g071080.3	D	F	0.926732	0.168445	-2.45987	0.0113	0.0221109	Down
gene:Solyc02g071090.3	D	F	5.62364	2.58577	-1.12091	5e-05	0.000151323	Down
gene:Solyc02g071220.3	D	F	7.14249	3.17037	-1.17178	5e-05	0.000151323	Down
gene:Solyc02g071430.3	D	F	13.7039	1.18695	-3.52925	5e-05	0.000151323	Down
gene:Solyc02g071490.4	D	F	7.82526	0.836512	-3.22568	5e-05	0.000151323	Down
gene:Solyc02g071700.3	D	F	11.1821	0.990825	-3.49642	5e-05	0.000151323	Down
gene:Solyc02g071720.2	D	F	2.12759	0.416484	-2.35289	5e-05	0.000151323	Down
gene:Solyc02g071820.4	D	F	3.62307	1.34536	-1.42922	5e-05	0.000151323	Down
gene:Solyc02g071870.4	D	F	1.7011	0.843941	-1.01125	5e-05	0.000151323	Down
gene:Solyc02g072190.4	D	F	6.04563	2.67219	-1.17787	5e-05	0.000151323	Down
gene:Solyc02g072550.1	D	F	11.7579	0	#NAME?	0.02285	0.0415356	Down
gene:Solyc02g076880.4	D	F	49.5934	22.0337	-1.17044	5e-05	0.000151323	Down
gene:Solyc02g077000.3	D	F	160.238	22.4875	-2.83302	5e-05	0.000151323	Down
gene:Solyc02g077020.3	D	F	562.515	21.2587	-4.72576	5e-05	0.000151323	Down
gene:Solyc02g077060.2	D	F	1.00015	0	#NAME?	0.00135	0.00324418	Down
gene:Solyc02g077230.3	D	F	8.73216	2.76141	-1.66093	5e-05	0.000151323	Down
gene:Solyc02g077240.4	D	F	4.33855	1.76019	-1.30149	5e-05	0.000151323	Down
gene:Solyc02g077420.3	D	F	65.29	13.9641	-2.22513	5e-05	0.000151323	Down
gene:Solyc02g077430.4	D	F	113.294	17.4553	-2.69834	5e-05	0.000151323	Down
gene:Solyc02g077720.4	D	F	7.21425	3.33201	-1.11446	5e-05	0.000151323	Down
gene:Solyc02g078020.3	D	F	36.47	17.1439	-1.08902	5e-05	0.000151323	Down
gene:Solyc02g078870.1	D	F	234.138	0	#NAME?	0.0001	0.000291637	Down
gene:Solyc02g078900.3	D	F	21.6763	8.44548	-1.35987	5e-05	0.000151323	Down
gene:Solyc02g079010.4	D	F	7.32703	3.22659	-1.18322	5e-05	0.000151323	Down
gene:Solyc02g079290.3	D	F	4.86538	1.91998	-1.34146	0.00015	0.000427423	Down
gene:Solyc02g079330.3	D	F	8.90749	3.69249	-1.27042	5e-05	0.000151323	Down
gene:Solyc02g079410.2	D	F	117.975	54.3338	-1.11855	5e-05	0.000151323	Down
gene:Solyc02g079480.1	D	F	12.5553	3.83691	-1.71028	5e-05	0.000151323	Down
gene:Solyc02g079750.4	D	F	144.929	68.7035	-1.07689	5e-05	0.000151323	Down
gene:Solyc02g079940.3	D	F	5.29507	2.56956	-1.04313	0.0002	0.000557368	Down
gene:Solyc02g080110.3	D	F	2.50596	1.2183	-1.04049	0.0015	0.00356628	Down
gene:Solyc02g080200.4	D	F	9.50967	0.760448	-3.64447	5e-05	0.000151323	Down
gene:Solyc02g080450.1	D	F	13.116	5.26846	-1.31588	0.01075	0.0211805	Down
gene:Solyc02g080770.2	D	F	11.1175	3.57114	-1.63837	5e-05	0.000151323	Down
gene:Solyc02g081180.2	D	F	37.7484	15.264	-1.30628	5e-05	0.000151323	Down
gene:Solyc02g081390.3	D	F	38.5456	17.9301	-1.10418	5e-05	0.000151323	Down
gene:Solyc02g081450.2	D	F	1.65131	0.397484	-2.05464	0.0037	0.00810174	Down
gene:Solyc02g081970.4	D	F	8.98809	4.29796	-1.06436	5e-05	0.000151323	Down
gene:Solyc02g082070.4	D	F	15.244	5.31685	-1.5196	5e-05	0.000151323	Down
gene:Solyc02g082150.1	D	F	7.01143	1.97092	-1.83084	5e-05	0.000151323	Down
gene:Solyc02g082260.3	D	F	19.9699	8.77072	-1.18706	5e-05	0.000151323	Down
gene:Solyc02g082400.4	D	F	13.7064	6.43383	-1.0911	5e-05	0.000151323	Down
gene:Solyc02g082940.3	D	F	8.87722	4.32473	-1.0375	5e-05	0.000151323	Down
gene:Solyc02g082960.3	D	F	5.54529	2.13146	-1.37942	5e-05	0.000151323	Down
gene:Solyc02g083000.1	D	F	1.0036	0.143022	-2.81088	0.00655	0.0135515	Down
gene:Solyc02g083020.1	D	F	2.37559	0.753861	-1.65592	0.00315	0.00700535	Down
gene:Solyc02g083040.1	D	F	4.9353	0.460877	-3.42069	0.0006	0.001542	Down
gene:Solyc02g083090.1	D	F	2.56558	0.993287	-1.369	0.002	0.00464784	Down
gene:Solyc02g083700.4	D	F	0.8917	0.132631	-2.74914	5e-05	0.000151323	Down
gene:Solyc02g083720.4	D	F	25.9778	11.6355	-1.15874	5e-05	0.000151323	Down
gene:Solyc02g083790.4	D	F	2.61485	1.19302	-1.13211	0.0002	0.000557368	Down
gene:Solyc02g083870.3	D	F	73.0825	29.3586	-1.31574	5e-05	0.000151323	Down
gene:Solyc02g083880.3	D	F	414.377	189.229	-1.13081	5e-05	0.000151323	Down
gene:Solyc02g083930.1	D	F	7.21454	0	#NAME?	5e-05	0.000151323	Down
gene:Solyc02g084800.4	D	F	107.937	33.895	-1.67104	5e-05	0.000151323	Down
gene:Solyc02g084860.1	D	F	7.32675	0	#NAME?	5e-05	0.000151323	Down
gene:Solyc02g084940.1	D	F	2.82741	0	#NAME?	0.00135	0.00324418	Down
gene:Solyc02g086300.4	D	F	23.063	3.7575	-2.61773	5e-05	0.000151323	Down
gene:Solyc02g086530.4	D	F	0.787053	0.218463	-1.84907	0.00045	0.00118308	Down
gene:Solyc02g086760.1	D	F	25.134	8.98451	-1.48413	5e-05	0.000151323	Down
gene:Solyc02g086880.4	D	F	322.099	111.597	-1.52921	5e-05	0.000151323	Down
gene:Solyc02g086990.4	D	F	2.56898	0.709921	-1.85547	5e-05	0.000151323	Down
gene:Solyc02g087030.1	D	F	18.0088	6.20511	-1.53717	5e-05	0.000151323	Down
gene:Solyc02g087040.1	D	F	6.29197	2.88402	-1.12543	5e-05	0.000151323	Down
gene:Solyc02g087350.3	D	F	3.94837	0.41207	-3.2603	5e-05	0.000151323	Down
gene:Solyc02g087410.4	D	F	11.8561	5.30978	-1.15891	5e-05	0.000151323	Down
gene:Solyc02g087450.3	D	F	1.51927	0.741063	-1.03571	0.00045	0.00118308	Down
gene:Solyc02g087840.3	D	F	51.1217	22.841	-1.16231	5e-05	0.000151323	Down
gene:Solyc02g088090.1	D	F	13.1179	3.26055	-2.00835	5e-05	0.000151323	Down
gene:Solyc02g088220.3	D	F	12.9003	6.35389	-1.02169	5e-05	0.000151323	Down
gene:Solyc02g088500.1	D	F	2.6979	0.865015	-1.64104	5e-05	0.000151323	Down
gene:Solyc02g089690.3	D	F	4.1896	1.59083	-1.39703	5e-05	0.000151323	Down
gene:Solyc02g089700.4	D	F	44.4771	11.2504	-1.98309	5e-05	0.000151323	Down
gene:Solyc02g089720.3	D	F	17.0058	8.19727	-1.05281	5e-05	0.000151323	Down
gene:Solyc02g089860.1	D	F	5.91359	2.49286	-1.24623	5e-05	0.000151323	Down
gene:Solyc02g090690.3	D	F	0.958196	0.473009	-1.01845	0.02045	0.0376472	Down
gene:Solyc02g090930.3	D	F	82.6191	25.0657	-1.72076	5e-05	0.000151323	Down
gene:Solyc02g090940.3	D	F	33.521	6.72504	-2.31745	5e-05	0.000151323	Down
gene:Solyc02g090950.1	D	F	16.8288	1.38205	-3.60605	5e-05	0.000151323	Down
gene:Solyc02g091070.3	D	F	8.8367	2.99765	-1.55967	5e-05	0.000151323	Down
gene:Solyc02g091080.2	D	F	2.4894	1.17166	-1.08725	5e-05	0.000151323	Down
gene:Solyc02g091180.1	D	F	20.7682	2.10705	-3.30108	5e-05	0.000151323	Down
gene:Solyc02g091390.3	D	F	4.11563	0.292565	-3.81428	0.00265	0.00598779	Down
gene:Solyc02g091470.3	D	F	42.6884	12.8051	-1.73712	5e-05	0.000151323	Down
gene:Solyc02g091910.2	D	F	17.8957	6.72246	-1.41255	0.0001	0.000291637	Down
gene:Solyc02g092070.3	D	F	13.5295	4.82059	-1.48882	5e-05	0.000151323	Down
gene:Solyc02g092420.4	D	F	5.69796	2.4167	-1.23741	5e-05	0.000151323	Down
gene:Solyc02g092490.3	D	F	4.6122	2.005	-1.20186	5e-05	0.000151323	Down
gene:Solyc02g092580.3	D	F	136.738	29.1366	-2.23051	5e-05	0.000151323	Down
gene:Solyc02g092770.3	D	F	1.05836	0.416332	-1.34602	0.025	0.0448828	Down
gene:Solyc02g092880.3	D	F	4.73007	0.789408	-2.58302	5e-05	0.000151323	Down
gene:Solyc02g093070.3	D	F	7.02143	1.78779	-1.97358	5e-05	0.000151323	Down
gene:Solyc02g093250.3	D	F	2.17722	0.681021	-1.67672	0.0017	0.00400122	Down
gene:Solyc02g093480.4	D	F	1.10339	0.23412	-2.23662	0.00195	0.00454121	Down
gene:Solyc02g093610.3	D	F	21.6033	7.22975	-1.57923	5e-05	0.000151323	Down
gene:Solyc02g093740.3	D	F	29.2981	13.7556	-1.09078	5e-05	0.000151323	Down
gene:Solyc02g093750.3	D	F	10.0912	1.92259	-2.39197	5e-05	0.000151323	Down
gene:Solyc02g094180.3	D	F	4.53039	0.819047	-2.46762	5e-05	0.000151323	Down
gene:Solyc02g094220.2	D	F	149.145	34.8321	-2.09823	0.02095	0.0384469	Down
gene:Solyc02g094860.3	D	F	2.39457	0.725279	-1.72316	5e-05	0.000151323	Down
gene:Solyc03g005200.3	D	F	46.3795	9.49923	-2.28761	5e-05	0.000151323	Down
gene:Solyc03g005480.4	D	F	1.86858	0.24844	-2.91097	0.00015	0.000427423	Down
gene:Solyc03g005670.3	D	F	4.27544	1.96806	-1.1193	5e-05	0.000151323	Down
gene:Solyc03g006010.3	D	F	2.49244	1.01856	-1.29103	5e-05	0.000151323	Down
gene:Solyc03g006240.3	D	F	53.4924	7.69087	-2.79811	5e-05	0.000151323	Down
gene:Solyc03g006250.2	D	F	21.5037	3.67931	-2.54708	5e-05	0.000151323	Down
gene:Solyc03g006452.1	D	F	3.02323	0.217107	-3.79962	0.00035	0.000938721	Down
gene:Solyc03g006610.3	D	F	10.7201	5.01695	-1.09543	5e-05	0.000151323	Down
gene:Solyc03g006620.3	D	F	2.42791	1.15374	-1.0734	0.00065	0.00165959	Down
gene:Solyc03g006770.4	D	F	3.33506	1.08301	-1.62266	5e-05	0.000151323	Down
gene:Solyc03g006910.3	D	F	18.5013	7.92191	-1.2237	5e-05	0.000151323	Down
gene:Solyc03g007080.4	D	F	8.80466	2.95959	-1.57287	5e-05	0.000151323	Down
gene:Solyc03g007230.4	D	F	23.7248	8.9479	-1.40677	5e-05	0.000151323	Down
gene:Solyc03g007360.3	D	F	1.5715	0.548202	-1.51936	0.00885	0.0177634	Down
gene:Solyc03g007710.3	D	F	1.44118	0.690353	-1.06184	0.02045	0.0376472	Down
gene:Solyc03g007770.3	D	F	3.68374	1.53388	-1.26399	5e-05	0.000151323	Down
gene:Solyc03g007870.3	D	F	37.9682	17.3286	-1.13164	5e-05	0.000151323	Down
gene:Solyc03g013340.3	D	F	11.0244	4.92836	-1.16152	5e-05	0.000151323	Down
gene:Solyc03g020030.3	D	F	2.4961	0.737774	-1.75842	0.00325	0.00720639	Down
gene:Solyc03g025210.3	D	F	3.1746	1.47879	-1.10216	5e-05	0.000151323	Down
gene:Solyc03g026160.4	D	F	0.966916	0.257057	-1.9113	0.0261	0.0465901	Down
gene:Solyc03g026280.3	D	F	6.90703	0.930139	-2.89255	5e-05	0.000151323	Down
gene:Solyc03g031450.3	D	F	2.28306	0.582944	-1.96954	0.0002	0.000557368	Down
gene:Solyc03g031530.4	D	F	3.21718	1.51544	-1.08606	5e-05	0.000151323	Down
gene:Solyc03g031980.4	D	F	11.6554	1.90792	-2.61092	5e-05	0.000151323	Down
gene:Solyc03g033510.3	D	F	16.1531	6.91525	-1.22396	5e-05	0.000151323	Down
gene:Solyc03g033590.1	D	F	3.58927	0	#NAME?	0.00135	0.00324418	Down
gene:Solyc03g033710.3	D	F	20.641	5.06301	-2.02744	5e-05	0.000151323	Down
gene:Solyc03g034320.3	D	F	2.15518	0.699642	-1.62312	5e-05	0.000151323	Down
gene:Solyc03g034410.1	D	F	31.0371	12.4423	-1.31874	5e-05	0.000151323	Down
gene:Solyc03g043740.4	D	F	7.10459	2.93355	-1.27611	5e-05	0.000151323	Down
gene:Solyc03g043850.3	D	F	4.36108	1.35131	-1.69033	0.02415	0.0435778	Down
gene:Solyc03g043890.3	D	F	0.778517	0.0582119	-3.74134	0.00265	0.00598779	Down
gene:Solyc03g043920.4	D	F	1.81806	0.689927	-1.39788	0.00025	0.000685408	Down
gene:Solyc03g044100.4	D	F	7.04596	1.28138	-2.4591	5e-05	0.000151323	Down
gene:Solyc03g063720.4	D	F	1.20745	0.540894	-1.15855	5e-05	0.000151323	Down
gene:Solyc03g071850.1	D	F	1.88963	0.858565	-1.1381	0.0007	0.00177613	Down
gene:Solyc03g078690.4	D	F	3.84776	0.843897	-2.18888	0.0001	0.000291637	Down
gene:Solyc03g082510.1	D	F	30.5538	9.76825	-1.64518	5e-05	0.000151323	Down
gene:Solyc03g083380.4	D	F	18.2536	4.79552	-1.92842	5e-05	0.000151323	Down
gene:Solyc03g083510.4	D	F	10.1724	4.33894	-1.22924	5e-05	0.000151323	Down
gene:Solyc03g093080.3	D	F	23.2686	4.67554	-2.31518	5e-05	0.000151323	Down
gene:Solyc03g093110.3	D	F	11.5639	2.79037	-2.05109	5e-05	0.000151323	Down
gene:Solyc03g093120.5.1	D	F	1.38847	0.293555	-2.24179	5e-05	0.000151323	Down
gene:Solyc03g093130.3	D	F	11.3288	1.94022	-2.5457	5e-05	0.000151323	Down
gene:Solyc03g093410.3	D	F	2.06287	0.718792	-1.52101	5e-05	0.000151323	Down
gene:Solyc03g093540.1	D	F	4.43416	1.68076	-1.39955	0.0003	0.000813456	Down
gene:Solyc03g093560.1	D	F	31.4221	4.23608	-2.89098	5e-05	0.000151323	Down
gene:Solyc03g093610.1	D	F	22.6218	9.27228	-1.28672	5e-05	0.000151323	Down
gene:Solyc03g093790.3	D	F	3.43544	1.6949	-1.01929	0.0006	0.001542	Down
gene:Solyc03g094000.3	D	F	245.671	50.3965	-2.28533	5e-05	0.000151323	Down
gene:Solyc03g095810.3	D	F	7.48836	3.67665	-1.02626	5e-05	0.000151323	Down
gene:Solyc03g095970.3	D	F	1.78735	0.689635	-1.37391	0.00455	0.00976688	Down
gene:Solyc03g096070.3	D	F	1.38248	0.645153	-1.09954	5e-05	0.000151323	Down
gene:Solyc03g097050.3	D	F	13.1681	6.07128	-1.11698	5e-05	0.000151323	Down
gene:Solyc03g098480.1	D	F	12.6873	5.6333	-1.17134	5e-05	0.000151323	Down
gene:Solyc03g111100.1	D	F	14.4308	6.42955	-1.16636	5e-05	0.000151323	Down
gene:Solyc03g111170.3	D	F	41.5713	20.0245	-1.05382	5e-05	0.000151323	Down
gene:Solyc03g112390.3	D	F	19.3098	7.24024	-1.41522	5e-05	0.000151323	Down
gene:Solyc03g112680.3	D	F	3.12443	1.14904	-1.44316	5e-05	0.000151323	Down
gene:Solyc03g112700.1	D	F	3.40331	1.28635	-1.40366	5e-05	0.000151323	Down
gene:Solyc03g113130.3	D	F	1.91935	0.519558	-1.88526	0.00035	0.000938721	Down
gene:Solyc03g113510.2	D	F	1.08826	0.421646	-1.36792	0.02805	0.0496224	Down
gene:Solyc03g113810.1	D	F	18.0356	0	#NAME?	0.0001	0.000291637	Down
gene:Solyc03g113850.1	D	F	3.69314	1.47433	-1.32479	5e-05	0.000151323	Down
gene:Solyc03g114000.3	D	F	87.362	36.5093	-1.25874	5e-05	0.000151323	Down
gene:Solyc03g114190.1	D	F	2.10868	0	#NAME?	5e-05	0.000151323	Down
gene:Solyc03g114500.4	D	F	22.0506	10.7307	-1.03907	5e-05	0.000151323	Down
gene:Solyc03g114540.2	D	F	3.24084	0.907684	-1.8361	5e-05	0.000151323	Down
gene:Solyc03g114600.4	D	F	13.09	5.57475	-1.23148	5e-05	0.000151323	Down
gene:Solyc03g114710.4	D	F	2.94015	1.30086	-1.17642	5e-05	0.000151323	Down
gene:Solyc03g114890.4	D	F	2.01989	0.573739	-1.81581	5e-05	0.000151323	Down
gene:Solyc03g115450.1	D	F	1.73561	0.559176	-1.63407	0.00065	0.00165959	Down
gene:Solyc03g115710.1	D	F	3.34088	1.24802	-1.42059	5e-05	0.000151323	Down
gene:Solyc03g115850.3	D	F	4.80514	1.34796	-1.8338	5e-05	0.000151323	Down
gene:Solyc03g116060.4	D	F	661.688	261.155	-1.34125	5e-05	0.000151323	Down
gene:Solyc03g116260.3	D	F	49.0165	11.2002	-2.12974	5e-05	0.000151323	Down
gene:Solyc03g116270.3	D	F	17.6778	8.15471	-1.11623	5e-05	0.000151323	Down
gene:Solyc03g116500.4	D	F	34.6956	14.968	-1.21287	5e-05	0.000151323	Down
gene:Solyc03g116510.1	D	F	71.9607	26.0043	-1.46846	5e-05	0.000151323	Down
gene:Solyc03g116530.3	D	F	8.17857	1.46409	-2.48185	5e-05	0.000151323	Down
gene:Solyc03g116770.3	D	F	4.01384	1.23913	-1.69565	5e-05	0.000151323	Down
gene:Solyc03g117330.4	D	F	6.00894	2.31916	-1.37351	5e-05	0.000151323	Down
gene:Solyc03g118540.4	D	F	9.17274	4.06498	-1.1741	5e-05	0.000151323	Down
gene:Solyc03g118870.4	D	F	4.93231	0.649643	-2.92454	5e-05	0.000151323	Down
gene:Solyc03g118900.3	D	F	27.1464	9.34815	-1.53801	5e-05	0.000151323	Down
gene:Solyc03g119210.1	D	F	206.664	64.1274	-1.68828	5e-05	0.000151323	Down
gene:Solyc03g119350.3	D	F	2.36237	0.993589	-1.24951	5e-05	0.000151323	Down
gene:Solyc03g119850.2	D	F	1.18312	0.431781	-1.45422	0.00185	0.00432928	Down
gene:Solyc03g120040.3	D	F	10.9997	4.67215	-1.23531	5e-05	0.000151323	Down
gene:Solyc03g120060.2	D	F	9.09465	1.92406	-2.24086	5e-05	0.000151323	Down
gene:Solyc03g120290.3	D	F	15.9763	7.02377	-1.18562	5e-05	0.000151323	Down
gene:Solyc03g120330.1	D	F	1.48287	0.617835	-1.2631	0.01345	0.0258408	Down
gene:Solyc03g120380.3	D	F	35.6574	7.61312	-2.22764	5e-05	0.000151323	Down
gene:Solyc03g120390.3	D	F	7.0039	3.02748	-1.21004	5e-05	0.000151323	Down
gene:Solyc03g120410.3	D	F	35.82	16.7109	-1.09998	5e-05	0.000151323	Down
gene:Solyc03g120470.4	D	F	186.054	47.7592	-1.96187	5e-05	0.000151323	Down
gene:Solyc03g120830.3	D	F	1.77468	0.704933	-1.33201	0.0002	0.000557368	Down
gene:Solyc03g121510.4	D	F	1.08968	0.354308	-1.62083	0.0061	0.0127172	Down
gene:Solyc03g121620.1	D	F	101.918	46.6273	-1.12816	5e-05	0.000151323	Down
gene:Solyc03g121900.1	D	F	1197.39	217.4	-2.46147	5e-05	0.000151323	Down
gene:Solyc03g121940.3	D	F	2.30689	0.861621	-1.42082	0.00025	0.000685408	Down
gene:Solyc03g122360.3	D	F	13.3484	5.77528	-1.20871	5e-05	0.000151323	Down
gene:Solyc03g123390.4	D	F	104.076	46.9008	-1.14995	5e-05	0.000151323	Down
gene:Solyc03g123400.1	D	F	1.60505	0.564106	-1.50858	0.0003	0.000813456	Down
gene:Solyc03g123430.4	D	F	1.33246	0.341664	-1.96344	5e-05	0.000151323	Down
gene:Solyc03g123580.4	D	F	14.5946	3.71363	-1.97453	0.00595	0.0124293	Down
gene:Solyc04g005040.1	D	F	11.8041	3.61678	-1.70651	5e-05	0.000151323	Down
gene:Solyc04g005160.3	D	F	48.9572	15.3936	-1.66919	5e-05	0.000151323	Down
gene:Solyc04g005170.1	D	F	4.11177	0.542526	-2.92199	0.0071	0.014588	Down
gene:Solyc04g005620.3	D	F	141.62	45.541	-1.63679	5e-05	0.000151323	Down
gene:Solyc04g005920.1	D	F	1.70424	0.742808	-1.19807	0.0199	0.0367645	Down
gene:Solyc04g006940.4	D	F	4.85841	0.933094	-2.38039	5e-05	0.000151323	Down
gene:Solyc04g007400.4	D	F	73.2537	13.7121	-2.41745	5e-05	0.000151323	Down
gene:Solyc04g007490.3	D	F	3.19619	0.927024	-1.78567	5e-05	0.000151323	Down
gene:Solyc04g007670.1	D	F	8.33471	2.66378	-1.64566	0.0022	0.00506432	Down
gene:Solyc04g007710.3	D	F	256.907	127.578	-1.00986	5e-05	0.000151323	Down
gene:Solyc04g008090.4	D	F	5.55658	2.61221	-1.08892	5e-05	0.000151323	Down
gene:Solyc04g008110.3	D	F	16.9823	5.56261	-1.61019	5e-05	0.000151323	Down
gene:Solyc04g008130.3	D	F	2.88134	0.294351	-3.29113	5e-05	0.000151323	Down
gene:Solyc04g008150.3	D	F	26.2162	7.94901	-1.72161	0.0004	0.00106234	Down
gene:Solyc04g008205.1	D	F	2.00516	0.98933	-1.01919	5e-05	0.000151323	Down
gene:Solyc04g008470.3	D	F	125.743	12.9979	-3.27413	5e-05	0.000151323	Down
gene:Solyc04g009305.1	D	F	1.42175	0.225529	-2.65628	0.0148	0.0281491	Down
gene:Solyc04g009440.3	D	F	7.51368	3.50007	-1.10214	5e-05	0.000151323	Down
gene:Solyc04g009620.4	D	F	17.0575	7.6306	-1.16054	5e-05	0.000151323	Down
gene:Solyc04g009660.2	D	F	3.76455	1.68775	-1.15738	5e-05	0.000151323	Down
gene:Solyc04g009860.4	D	F	1.01747	0.495935	-1.03676	0.01815	0.0338582	Down
gene:Solyc04g010270.1	D	F	39.0806	9.61241	-2.02348	5e-05	0.000151323	Down
gene:Solyc04g011540.4	D	F	16.9239	4.37199	-1.9527	5e-05	0.000151323	Down
gene:Solyc04g011670.3	D	F	28.9187	11.9414	-1.27603	5e-05	0.000151323	Down
gene:Solyc04g011750.3	D	F	27.4588	13.6264	-1.01086	5e-05	0.000151323	Down
gene:Solyc04g011770.2	D	F	5.32767	1.8203	-1.54933	0.00055	0.0014262	Down
gene:Solyc04g011910.3	D	F	15.0334	5.26873	-1.51265	5e-05	0.000151323	Down
gene:Solyc04g014470.3	D	F	3.12225	1.38603	-1.17163	0.0001	0.000291637	Down
gene:Solyc04g014520.1	D	F	5.28757	1.80664	-1.5493	5e-05	0.000151323	Down
gene:Solyc04g014730.4	D	F	0.799222	0.178634	-2.16159	0.0016	0.00378246	Down
gene:Solyc04g015010.4	D	F	9.92375	0.970024	-3.35479	5e-05	0.000151323	Down
gene:Solyc04g015620.3	D	F	110.302	27.1089	-2.02462	5e-05	0.000151323	Down
gene:Solyc04g015850.3	D	F	43.0887	21.3761	-1.01131	5e-05	0.000151323	Down
gene:Solyc04g040120.1	D	F	0.773145	0.0991384	-2.96322	0.00655	0.0135515	Down
gene:Solyc04g048900.3	D	F	1.21157	0.490875	-1.30345	0.0007	0.00177613	Down
gene:Solyc04g049920.4	D	F	150.988	70.4616	-1.09952	5e-05	0.000151323	Down
gene:Solyc04g051297.1	D	F	3.84212	1.58903	-1.27376	0.0181	0.0337683	Down
gene:Solyc04g052960.1	D	F	7.25823	1.80898	-2.00444	0.00375	0.00820069	Down
gene:Solyc04g052980.1	D	F	17.8038	7.68197	-1.21264	5e-05	0.000151323	Down
gene:Solyc04g053020.2	D	F	9.31857	3.61341	-1.36675	0.0009	0.00223611	Down
gene:Solyc04g054250.4	D	F	2.23119	0	#NAME?	5e-05	0.000151323	Down
gene:Solyc04g054256.1	D	F	2.39467	0.136027	-4.13786	0.0027	0.00608538	Down
gene:Solyc04g054258.1	D	F	1.08989	0.255157	-2.09473	0.00225	0.00516927	Down
gene:Solyc04g054280.2	D	F	16.1006	3.55256	-2.18019	5e-05	0.000151323	Down
gene:Solyc04g054320.4	D	F	30.1379	13.2891	-1.18133	5e-05	0.000151323	Down
gene:Solyc04g054690.3	D	F	0.929774	0.251439	-1.88667	5e-05	0.000151323	Down
gene:Solyc04g054760.3	D	F	20.4504	7.12466	-1.52124	5e-05	0.000151323	Down
gene:Solyc04g055090.1	D	F	3.15306	1.15608	-1.44751	5e-05	0.000151323	Down
gene:Solyc04g055170.3	D	F	156.591	63.2797	-1.30718	5e-05	0.000151323	Down
gene:Solyc04g064630.3	D	F	2.43543	0.685149	-1.82969	0.0003	0.000813456	Down
gene:Solyc04g064770.1	D	F	2.57894	0.733802	-1.81331	5e-05	0.000151323	Down
gene:Solyc04g064880.4	D	F	2.99223	0.848	-1.81909	0.0001	0.000291637	Down
gene:Solyc04g064920.4	D	F	11.4938	5.48773	-1.06657	5e-05	0.000151323	Down
gene:Solyc04g071070.2	D	F	10.2461	3.99195	-1.35991	5e-05	0.000151323	Down
gene:Solyc04g071480.1	D	F	42.1144	19.9647	-1.07686	5e-05	0.000151323	Down
gene:Solyc04g071520.3	D	F	2.85557	1.40877	-1.01935	0.00315	0.00700535	Down
gene:Solyc04g071540.4	D	F	104.972	52.3672	-1.00327	5e-05	0.000151323	Down
gene:Solyc04g071610.4	D	F	338.67	118.629	-1.51343	5e-05	0.000151323	Down
gene:Solyc04g071890.3	D	F	17.8866	7.56709	-1.24107	5e-05	0.000151323	Down
gene:Solyc04g072320.3	D	F	13.3153	4.28466	-1.63583	0.0006	0.001542	Down
gene:Solyc04g072460.3	D	F	14.8264	6.56835	-1.17457	5e-05	0.000151323	Down
gene:Solyc04g072650.1	D	F	2.95502	1.39124	-1.0868	0.02655	0.0472989	Down
gene:Solyc04g072800.4	D	F	2.84173	1.39894	-1.02243	5e-05	0.000151323	Down
gene:Solyc04g074110.4	D	F	22.6752	10.3543	-1.13089	5e-05	0.000151323	Down
gene:Solyc04g074380.4	D	F	0.982258	0.431097	-1.18809	0.00525	0.0111018	Down
gene:Solyc04g074470.1	D	F	13.7086	6.04045	-1.18235	5e-05	0.000151323	Down
gene:Solyc04g074480.3	D	F	146.25	68.2019	-1.10055	5e-05	0.000151323	Down
gene:Solyc04g074680.1	D	F	20.4458	2.84713	-2.84422	5e-05	0.000151323	Down
gene:Solyc04g074740.4	D	F	1147.28	345.879	-1.72988	5e-05	0.000151323	Down
gene:Solyc04g074770.2	D	F	18.9087	8.69307	-1.12111	5e-05	0.000151323	Down
gene:Solyc04g074790.3	D	F	2.2811	0.467432	-2.2869	0.00185	0.00432928	Down
gene:Solyc04g074880.2	D	F	4.20798	1.25876	-1.74112	5e-05	0.000151323	Down
gene:Solyc04g076120.3	D	F	1.15836	0.404281	-1.51866	0.00535	0.0112929	Down
gene:Solyc04g076190.1	D	F	82.1689	38.6638	-1.08761	5e-05	0.000151323	Down
gene:Solyc04g076680.2	D	F	4.66864	1.87397	-1.3169	0.00465	0.00995875	Down
gene:Solyc04g076770.3	D	F	5.24928	0.51594	-3.34684	5e-05	0.000151323	Down
gene:Solyc04g076780.4	D	F	35.7522	14.8168	-1.2708	5e-05	0.000151323	Down
gene:Solyc04g076860.3	D	F	11.9698	3.05635	-1.96952	5e-05	0.000151323	Down
gene:Solyc04g077220.3	D	F	1.98164	0.310084	-2.67597	0.0025	0.00568515	Down
gene:Solyc04g077260.3	D	F	3.6422	1.60945	-1.17824	0.0001	0.000291637	Down
gene:Solyc04g077670.3	D	F	18.7419	9.36864	-1.00036	5e-05	0.000151323	Down
gene:Solyc04g077690.3	D	F	4.19665	1.55834	-1.42923	5e-05	0.000151323	Down
gene:Solyc04g077810.1	D	F	6.99828	2.91875	-1.26165	5e-05	0.000151323	Down
gene:Solyc04g077980.1	D	F	36.742	4.39693	-3.06286	5e-05	0.000151323	Down
gene:Solyc04g078110.1	D	F	25.6873	4.98558	-2.36522	5e-05	0.000151323	Down
gene:Solyc04g078195.1	D	F	3.0189	0.862318	-1.80773	0.0038	0.0082936	Down
gene:Solyc04g078270.3	D	F	2.48258	0.778654	-1.67279	5e-05	0.000151323	Down
gene:Solyc04g078340.3	D	F	9.05619	4.43885	-1.02872	5e-05	0.000151323	Down
gene:Solyc04g078410.4	D	F	6.92114	2.93154	-1.23935	5e-05	0.000151323	Down
gene:Solyc04g078460.3	D	F	259.844	114.56	-1.18155	5e-05	0.000151323	Down
gene:Solyc04g078540.4	D	F	293.768	102.287	-1.52205	5e-05	0.000151323	Down
gene:Solyc04g078630.3	D	F	3.47648	1.71638	-1.01826	5e-05	0.000151323	Down
gene:Solyc04g078790.3	D	F	8.45343	1.05986	-2.99567	5e-05	0.000151323	Down
gene:Solyc04g078980.4	D	F	2.43092	0.789516	-1.62247	5e-05	0.000151323	Down
gene:Solyc04g079030.2	D	F	0.820542	0.11538	-2.83018	0.0002	0.000557368	Down
gene:Solyc04g079070.4	D	F	0.9152	0.186591	-2.29421	0.0065	0.0134629	Down
gene:Solyc04g079190.4	D	F	19.0679	7.36685	-1.37203	5e-05	0.000151323	Down
gene:Solyc04g079350.1	D	F	1.81567	0.851114	-1.09308	0.008	0.0162433	Down
gene:Solyc04g079520.3	D	F	1.60687	0.516326	-1.6379	5e-05	0.000151323	Down
gene:Solyc04g079660.2	D	F	9.52951	3.6226	-1.39538	5e-05	0.000151323	Down
gene:Solyc04g079710.4	D	F	4.66361	2.1291	-1.1312	0.0001	0.000291637	Down
gene:Solyc04g079880.4	D	F	5.60502	1.73365	-1.69291	5e-05	0.000151323	Down
gene:Solyc04g080510.3	D	F	2.09361	0.843897	-1.31086	0.0041	0.00889044	Down
gene:Solyc04g080760.3	D	F	58.4728	18.4491	-1.66421	5e-05	0.000151323	Down
gene:Solyc04g080820.2	D	F	4.56826	1.78625	-1.35471	5e-05	0.000151323	Down
gene:Solyc04g080940.4	D	F	344.432	129.168	-1.41497	5e-05	0.000151323	Down
gene:Solyc04g081000.3	D	F	1.50042	0.650399	-1.20597	0.0105	0.0207271	Down
gene:Solyc04g081755.2	D	F	66.1707	9.86217	-2.74622	5e-05	0.000151323	Down
gene:Solyc04g082030.1	D	F	31.9747	14.7546	-1.11577	5e-05	0.000151323	Down
gene:Solyc04g082270.3	D	F	76.3419	36.525	-1.06359	5e-05	0.000151323	Down
gene:Solyc04g082650.3	D	F	8.60054	4.24068	-1.02013	5e-05	0.000151323	Down
gene:Solyc04g082880.4	D	F	17.7627	6.28453	-1.49897	5e-05	0.000151323	Down
gene:Solyc04g082960.1	D	F	19.21	4.39177	-2.12898	5e-05	0.000151323	Down
gene:Solyc04g082970.4	D	F	16.1308	7.95042	-1.02072	5e-05	0.000151323	Down
gene:Solyc04g083160.2	D	F	3.09295	1.33234	-1.21502	5e-05	0.000151323	Down
gene:Solyc04g150104.1	D	F	703.956	273.613	-1.36335	5e-05	0.000151323	Down
gene:Solyc04g150161.1	D	F	21.009	8.28965	-1.34163	5e-05	0.000151323	Down
gene:Solyc05g005310.3	D	F	6.64211	2.72053	-1.28775	0.0042	0.00908209	Down
gene:Solyc05g005540.4	D	F	49.9339	17.2891	-1.53015	5e-05	0.000151323	Down
gene:Solyc05g005680.3	D	F	14.0162	5.55643	-1.33486	5e-05	0.000151323	Down
gene:Solyc05g005840.4	D	F	10.6621	3.04086	-1.80994	5e-05	0.000151323	Down
gene:Solyc05g005930.3	D	F	7.34393	2.82339	-1.37913	5e-05	0.000151323	Down
gene:Solyc05g005940.3	D	F	12.1092	4.66375	-1.37654	5e-05	0.000151323	Down
gene:Solyc05g006430.3	D	F	3.00976	0.687786	-2.12962	5e-05	0.000151323	Down
gene:Solyc05g006750.3	D	F	19.0148	2.14035	-3.1512	5e-05	0.000151323	Down
gene:Solyc05g007210.2	D	F	81.1669	32.9979	-1.29852	5e-05	0.000151323	Down
gene:Solyc05g007230.4	D	F	7.90483	2.97707	-1.40884	5e-05	0.000151323	Down
gene:Solyc05g007630.3	D	F	1.85282	0.580811	-1.67358	5e-05	0.000151323	Down
gene:Solyc05g007640.3	D	F	3.55118	1.14507	-1.63286	5e-05	0.000151323	Down
gene:Solyc05g008140.4	D	F	23.6208	10.7891	-1.13048	5e-05	0.000151323	Down
gene:Solyc05g008220.4	D	F	1.36377	0.506831	-1.42802	0.0129	0.0248861	Down
gene:Solyc05g008600.3	D	F	62.3418	29.2588	-1.09133	5e-05	0.000151323	Down
gene:Solyc05g008820.4	D	F	19.1587	7.42776	-1.367	5e-05	0.000151323	Down
gene:Solyc05g008850.4	D	F	8.16017	1.33813	-2.60838	5e-05	0.000151323	Down
gene:Solyc05g009130.4	D	F	1.25419	0.592587	-1.08166	0.0261	0.0465901	Down
gene:Solyc05g009170.3	D	F	2.07474	0.226174	-3.19742	0.00395	0.00859897	Down
gene:Solyc05g009180.1	D	F	3.90672	1.16691	-1.74326	0.0022	0.00506432	Down
gene:Solyc05g009430.3	D	F	1.01411	0.458338	-1.14573	0.0233	0.0422349	Down
gene:Solyc05g009550.3	D	F	4.29831	0.838348	-2.35815	5e-05	0.000151323	Down
gene:Solyc05g009620.4	D	F	6.93206	1.42013	-2.28726	0.0005	0.00130629	Down
gene:Solyc05g009660.4	D	F	37.1979	17.4353	-1.09321	5e-05	0.000151323	Down
gene:Solyc05g010130.1	D	F	0.795582	0	#NAME?	0.0004	0.00106234	Down
gene:Solyc05g010516.1	D	F	2.63307	0.518267	-2.34498	0.01095	0.0215068	Down
gene:Solyc05g010630.4	D	F	17.0278	5.39766	-1.65749	5e-05	0.000151323	Down
gene:Solyc05g010640.3	D	F	7.83614	3.49576	-1.16453	5e-05	0.000151323	Down
gene:Solyc05g011860.1	D	F	3.02992	1.28504	-1.23747	0.0259	0.0462815	Down
gene:Solyc05g011940.4	D	F	1.99759	0.220836	-3.17721	0.0001	0.000291637	Down
gene:Solyc05g012210.4	D	F	7.12167	3.05445	-1.2213	5e-05	0.000151323	Down
gene:Solyc05g012780.4	D	F	2.11857	0.815186	-1.37789	5e-05	0.000151323	Down
gene:Solyc05g013470.4	D	F	2.59843	0.736402	-1.81907	5e-05	0.000151323	Down
gene:Solyc05g014150.4	D	F	5.9891	2.48987	-1.26627	0.00015	0.000427423	Down
gene:Solyc05g014560.3	D	F	5.27613	2.36688	-1.15649	5e-05	0.000151323	Down
gene:Solyc05g015480.3	D	F	1.09775	0.0768501	-3.83636	0.00265	0.00598779	Down
gene:Solyc05g016060.4	D	F	204.799	101.908	-1.00694	5e-05	0.000151323	Down
gene:Solyc05g016310.1	D	F	1.11377	0.521775	-1.09395	0.00405	0.0087932	Down
gene:Solyc05g018130.3	D	F	27.4085	13.2098	-1.05302	5e-05	0.000151323	Down
gene:Solyc05g025680.3	D	F	4.09662	0.497485	-3.04171	5e-05	0.000151323	Down
gene:Solyc05g032680.4	D	F	1.27515	0.515651	-1.3062	0.0055	0.0115783	Down
gene:Solyc05g032690.2	D	F	4.56273	2.25294	-1.01809	0.00425	0.0091828	Down
gene:Solyc05g039950.2	D	F	1.0256	0.478916	-1.09862	0.02585	0.0462274	Down
gene:Solyc05g041140.4	D	F	7.26521	1.86221	-1.96399	0.00135	0.00324418	Down
gene:Solyc05g045670.4	D	F	13.7405	4.51373	-1.60604	5e-05	0.000151323	Down
gene:Solyc05g046010.4	D	F	101.973	13.9099	-2.874	5e-05	0.000151323	Down
gene:Solyc05g046020.3	D	F	237.853	60.6554	-1.97136	5e-05	0.000151323	Down
gene:Solyc05g047580.4	D	F	4.85676	0.14596	-5.05635	5e-05	0.000151323	Down
gene:Solyc05g050120.3	D	F	200.735	87.7579	-1.19369	5e-05	0.000151323	Down
gene:Solyc05g050210.4	D	F	2.98656	0.800239	-1.89998	5e-05	0.000151323	Down
gene:Solyc05g050790.3	D	F	6.64769	0.744613	-3.15829	0.0002	0.000557368	Down
gene:Solyc05g050910.3	D	F	4.96217	2.13211	-1.21869	5e-05	0.000151323	Down
gene:Solyc05g051310.1	D	F	4.19081	0.815084	-2.36221	0.0008	0.00201083	Down
gene:Solyc05g051350.2	D	F	1.11413	0.335296	-1.73241	0.0004	0.00106234	Down
gene:Solyc05g051400.4	D	F	7.72843	3.27517	-1.23861	5e-05	0.000151323	Down
gene:Solyc05g051450.2	D	F	5.00214	0.488359	-3.35653	0.0044	0.00948069	Down
gene:Solyc05g052040.1	D	F	48.0211	20.3461	-1.23892	5e-05	0.000151323	Down
gene:Solyc05g052820.3	D	F	2.93233	1.45031	-1.01569	5e-05	0.000151323	Down
gene:Solyc05g052870.4	D	F	8.00261	1.19162	-2.74754	5e-05	0.000151323	Down
gene:Solyc05g052880.4	D	F	5.43309	2.04615	-1.40886	5e-05	0.000151323	Down
gene:Solyc05g053860.4	D	F	9.4989	2.30977	-2.04001	5e-05	0.000151323	Down
gene:Solyc05g053960.3	D	F	0.916215	0.358695	-1.35293	5e-05	0.000151323	Down
gene:Solyc05g054060.3	D	F	1.78725	0.619079	-1.52954	5e-05	0.000151323	Down
gene:Solyc05g054590.4	D	F	29.3656	13.3398	-1.13839	5e-05	0.000151323	Down
gene:Solyc05g054780.3	D	F	180.742	68.0884	-1.40845	5e-05	0.000151323	Down
gene:Solyc05g054790.1	D	F	166.424	62.7756	-1.40659	5e-05	0.000151323	Down
gene:Solyc05g055220.1	D	F	14.2794	3.74223	-1.93196	5e-05	0.000151323	Down
gene:Solyc05g055910.4	D	F	9.86044	4.51242	-1.12775	5e-05	0.000151323	Down
gene:Solyc05g056170.3	D	F	26.411	13.1163	-1.00977	5e-05	0.000151323	Down
gene:Solyc05g056550.3	D	F	31.7459	3.58593	-3.14615	5e-05	0.000151323	Down
gene:Solyc06g005465.1	D	F	2.25687	0.882547	-1.35458	0.00075	0.00189505	Down
gene:Solyc06g005610.1	D	F	29.8266	9.37675	-1.66944	5e-05	0.000151323	Down
gene:Solyc06g006090.1	D	F	7.27505	3.18194	-1.19305	0.0077	0.0156953	Down
gene:Solyc06g007170.4	D	F	96.9423	44.6347	-1.11896	5e-05	0.000151323	Down
gene:Solyc06g007190.4	D	F	5.79574	1.37147	-2.07927	5e-05	0.000151323	Down
gene:Solyc06g007370.1	D	F	26.8606	13.1703	-1.02821	5e-05	0.000151323	Down
gene:Solyc06g008580.3	D	F	61.8639	25.2135	-1.2949	5e-05	0.000151323	Down
gene:Solyc06g008920.3	D	F	6.28672	3.09417	-1.02276	5e-05	0.000151323	Down
gene:Solyc06g009780.4	D	F	16.7737	7.83557	-1.09809	5e-05	0.000151323	Down
gene:Solyc06g031710.3	D	F	6.6724	2.64465	-1.33513	5e-05	0.000151323	Down
gene:Solyc06g033970.1	D	F	0.820068	0	#NAME?	0.0004	0.00106234	Down
gene:Solyc06g035490.3	D	F	20.2027	2.80705	-2.84742	5e-05	0.000151323	Down
gene:Solyc06g035720.3	D	F	34.2697	17.1085	-1.00222	5e-05	0.000151323	Down
gene:Solyc06g035760.4	D	F	21.355	2.99121	-2.83577	5e-05	0.000151323	Down
gene:Solyc06g035790.3	D	F	1.71991	0.334539	-2.36209	5e-05	0.000151323	Down
gene:Solyc06g036310.3	D	F	17.0628	8.26874	-1.04512	5e-05	0.000151323	Down
gene:Solyc06g048600.3	D	F	8.02124	3.06651	-1.38723	5e-05	0.000151323	Down
gene:Solyc06g050860.3	D	F	2.03883	0.643255	-1.66428	0.0004	0.00106234	Down
gene:Solyc06g051320.3	D	F	1.65806	0.547824	-1.59771	5e-05	0.000151323	Down
gene:Solyc06g051360.3	D	F	12.6641	4.59685	-1.46203	5e-05	0.000151323	Down
gene:Solyc06g051840.1	D	F	1.07137	0.399199	-1.42427	0.0136	0.0261103	Down
gene:Solyc06g051960.3	D	F	532.9	236.453	-1.17231	5e-05	0.000151323	Down
gene:Solyc06g052020.2	D	F	2.95415	0.748161	-1.98132	0.0259	0.0462815	Down
gene:Solyc06g053440.3	D	F	2.73558	1.2575	-1.12129	0.00685	0.0141238	Down
gene:Solyc06g053550.3	D	F	1.88053	0.586393	-1.6812	0.01105	0.0216828	Down
gene:Solyc06g053810.3	D	F	61.0302	20.7315	-1.5577	5e-05	0.000151323	Down
gene:Solyc06g053930.3	D	F	3.79923	1.30164	-1.54538	0.0014	0.0033536	Down
gene:Solyc06g054480.3	D	F	4.24085	2.05178	-1.04748	5e-05	0.000151323	Down
gene:Solyc06g054490.3	D	F	36.7127	15.3585	-1.25725	5e-05	0.000151323	Down
gene:Solyc06g054670.2	D	F	2.98205	0.494146	-2.59329	5e-05	0.000151323	Down
gene:Solyc06g059990.4	D	F	44.573	7.49729	-2.57173	5e-05	0.000151323	Down
gene:Solyc06g060010.4	D	F	7.8809	2.33815	-1.75299	5e-05	0.000151323	Down
gene:Solyc06g060070.3	D	F	1.45398	0.349163	-2.05804	0.0024	0.00548434	Down
gene:Solyc06g060590.3	D	F	18.0104	7.48751	-1.26627	5e-05	0.000151323	Down
gene:Solyc06g060680.2	D	F	3.20185	1.14693	-1.48112	0.00025	0.000685408	Down
gene:Solyc06g060690.3	D	F	8.25153	2.56328	-1.68667	5e-05	0.000151323	Down
gene:Solyc06g060700.1	D	F	22.5273	11.0355	-1.02952	5e-05	0.000151323	Down
gene:Solyc06g060710.4	D	F	15.5233	7.57755	-1.03463	5e-05	0.000151323	Down
gene:Solyc06g061010.4	D	F	18.51	8.53733	-1.11645	5e-05	0.000151323	Down
gene:Solyc06g061020.3	D	F	32.6757	14.7682	-1.14572	5e-05	0.000151323	Down
gene:Solyc06g061027.1	D	F	0.987654	0.452136	-1.12725	0.00995	0.0197536	Down
gene:Solyc06g062380.3	D	F	25.9738	7.02396	-1.8867	5e-05	0.000151323	Down
gene:Solyc06g062390.3	D	F	5.93589	0.320476	-4.21117	0.00265	0.00598779	Down
gene:Solyc06g062960.3	D	F	32.6283	15.5849	-1.06598	5e-05	0.000151323	Down
gene:Solyc06g063340.3	D	F	1.00667	0.319538	-1.65553	0.01035	0.0204568	Down
gene:Solyc06g064610.1	D	F	73.1443	36.5525	-1.00078	5e-05	0.000151323	Down
gene:Solyc06g064750.1	D	F	2.84281	0.804654	-1.82088	5e-05	0.000151323	Down
gene:Solyc06g064940.3	D	F	376.827	160.385	-1.23237	5e-05	0.000151323	Down
gene:Solyc06g065010.4	D	F	1.58227	0.177163	-3.15885	0.0068	0.01403	Down
gene:Solyc06g065340.1	D	F	8.48874	4.12924	-1.03968	5e-05	0.000151323	Down
gene:Solyc06g065530.4	D	F	2.76258	1.3313	-1.05319	0.00025	0.000685408	Down
gene:Solyc06g065820.3	D	F	4.87414	1.50726	-1.69321	5e-05	0.000151323	Down
gene:Solyc06g066490.1	D	F	2.19728	0	#NAME?	0.0028	0.00628735	Down
gene:Solyc06g066830.4	D	F	23.3571	0.0934594	-7.96531	0.00265	0.00598779	Down
gene:Solyc06g067860.3	D	F	3.23692	0.428883	-2.91597	5e-05	0.000151323	Down
gene:Solyc06g067910.3	D	F	551.245	217.23	-1.34347	5e-05	0.000151323	Down
gene:Solyc06g068880.3	D	F	26.9799	13.2118	-1.03005	5e-05	0.000151323	Down
gene:Solyc06g069040.4	D	F	27.5702	11.115	-1.31061	5e-05	0.000151323	Down
gene:Solyc06g069380.4	D	F	20.9608	10.0919	-1.05449	5e-05	0.000151323	Down
gene:Solyc06g069400.4	D	F	40.6054	11.8273	-1.77955	5e-05	0.000151323	Down
gene:Solyc06g069590.3	D	F	3.35831	1.36927	-1.29434	0.00565	0.0118608	Down
gene:Solyc06g069650.4	D	F	2.8209	0.205702	-3.77753	5e-05	0.000151323	Down
gene:Solyc06g071320.3	D	F	12.2006	5.80114	-1.07255	5e-05	0.000151323	Down
gene:Solyc06g071500.3	D	F	44.3826	21.5993	-1.03901	5e-05	0.000151323	Down
gene:Solyc06g071640.3	D	F	10.2348	4.4646	-1.19689	5e-05	0.000151323	Down
gene:Solyc06g071930.1	D	F	52.061	0	#NAME?	0.0001	0.000291637	Down
gene:Solyc06g072130.4	D	F	4.99499	2.23264	-1.16173	5e-05	0.000151323	Down
gene:Solyc06g072530.3	D	F	3.63871	0.343819	-3.4037	0.0044	0.00948069	Down
gene:Solyc06g072740.1	D	F	2.13752	0.828099	-1.36806	0.0049	0.0104346	Down
gene:Solyc06g072880.2	D	F	4.98784	1.47249	-1.76016	5e-05	0.000151323	Down
gene:Solyc06g073030.3	D	F	1.26824	0.422679	-1.5852	0.00465	0.00995875	Down
gene:Solyc06g073190.3	D	F	139.62	68.0088	-1.03771	5e-05	0.000151323	Down
gene:Solyc06g073560.4	D	F	10.2337	4.97127	-1.04164	5e-05	0.000151323	Down
gene:Solyc06g073580.4	D	F	10.3223	2.8198	-1.8721	5e-05	0.000151323	Down
gene:Solyc06g074030.1	D	F	26.0844	4.11292	-2.66495	5e-05	0.000151323	Down
gene:Solyc06g074070.3	D	F	8.05893	3.33689	-1.27209	5e-05	0.000151323	Down
gene:Solyc06g074180.3	D	F	15.4175	4.02419	-1.9378	5e-05	0.000151323	Down
gene:Solyc06g074230.3	D	F	46.7962	9.94528	-2.23431	5e-05	0.000151323	Down
gene:Solyc06g074240.3	D	F	1.84741	0.460683	-2.00366	5e-05	0.000151323	Down
gene:Solyc06g074320.3	D	F	3.27862	0.266607	-3.62031	5e-05	0.000151323	Down
gene:Solyc06g074460.4	D	F	4.20895	1.97347	-1.09273	5e-05	0.000151323	Down
gene:Solyc06g074620.3	D	F	3.23909	0.950647	-1.76861	5e-05	0.000151323	Down
gene:Solyc06g074680.4	D	F	1.9989	0.824864	-1.27698	5e-05	0.000151323	Down
gene:Solyc06g075050.2	D	F	4.12296	1.70682	-1.27237	0.0002	0.000557368	Down
gene:Solyc06g075360.3	D	F	51.0946	15.2442	-1.74491	5e-05	0.000151323	Down
gene:Solyc06g075500.4	D	F	25.2503	9.22852	-1.45213	5e-05	0.000151323	Down
gene:Solyc06g075510.4	D	F	12.9374	4.42299	-1.54845	5e-05	0.000151323	Down
gene:Solyc06g075630.4	D	F	159.142	45.6827	-1.8006	5e-05	0.000151323	Down
gene:Solyc06g075650.3	D	F	6.49041	2.05308	-1.66052	5e-05	0.000151323	Down
gene:Solyc06g076090.3	D	F	2.70069	0.905808	-1.57605	5e-05	0.000151323	Down
gene:Solyc06g076130.3	D	F	3.76787	1.67588	-1.16883	5e-05	0.000151323	Down
gene:Solyc06g076330.3	D	F	3.21381	1.3916	-1.20754	5e-05	0.000151323	Down
gene:Solyc06g076820.1	D	F	244.125	114.398	-1.09355	5e-05	0.000151323	Down
gene:Solyc06g082190.3	D	F	1.28441	0.631059	-1.02526	0.0008	0.00201083	Down
gene:Solyc06g082210.1	D	F	8.20113	2.20573	-1.89457	5e-05	0.000151323	Down
gene:Solyc06g082350.4	D	F	0.897494	0.392209	-1.19428	0.0276	0.0488909	Down
gene:Solyc06g082440.1	D	F	32.5116	9.82579	-1.72631	5e-05	0.000151323	Down
gene:Solyc06g082460.1	D	F	4.34012	2.04159	-1.08804	0.0001	0.000291637	Down
gene:Solyc06g082530.3	D	F	1.19928	0.321125	-1.90097	0.0002	0.000557368	Down
gene:Solyc06g082730.2	D	F	3.04849	0.899251	-1.7613	5e-05	0.000151323	Down
gene:Solyc06g083030.3	D	F	14.3158	6.36489	-1.1694	5e-05	0.000151323	Down
gene:Solyc06g083130.4	D	F	4.99354	1.2769	-1.96741	0.0002	0.000557368	Down
gene:Solyc06g083470.4	D	F	33.4799	15.1192	-1.14691	5e-05	0.000151323	Down
gene:Solyc06g083480.4	D	F	21.9295	10.4854	-1.06449	5e-05	0.000151323	Down
gene:Solyc06g084190.3	D	F	6.85968	1.91774	-1.83873	0.00025	0.000685408	Down
gene:Solyc06g084380.4	D	F	3.2917	1.16713	-1.49587	5e-05	0.000151323	Down
gene:Solyc06g150121.1	D	F	1.78351	0.121591	-3.87461	0.0028	0.00628735	Down
gene:Solyc06g150132.1	D	F	21.2833	7.02191	-1.59979	5e-05	0.000151323	Down
gene:Solyc07g005440.1	D	F	63.5709	21.8971	-1.53763	5e-05	0.000151323	Down
gene:Solyc07g005620.2	D	F	11.661	5.8051	-1.00629	5e-05	0.000151323	Down
gene:Solyc07g006230.1	D	F	266.443	68.5871	-1.95782	5e-05	0.000151323	Down
gene:Solyc07g006610.3	D	F	1.30651	0.538156	-1.27962	0.0008	0.00201083	Down
gene:Solyc07g006700.1	D	F	37.67	12.0147	-1.64861	5e-05	0.000151323	Down
gene:Solyc07g006750.3	D	F	5.90342	1.74163	-1.76112	5e-05	0.000151323	Down
gene:Solyc07g006850.3	D	F	1.98217	0.962471	-1.04227	0.0037	0.00810174	Down
gene:Solyc07g006890.1	D	F	51.3986	23.8512	-1.10767	5e-05	0.000151323	Down
gene:Solyc07g006900.2	D	F	1.24102	0.181928	-2.77009	0.0002	0.000557368	Down
gene:Solyc07g006910.4	D	F	13.2003	5.79199	-1.18844	5e-05	0.000151323	Down
gene:Solyc07g007755.1	D	F	564.543	259.807	-1.11964	5e-05	0.000151323	Down
gene:Solyc07g008140.3	D	F	39.5645	14.6597	-1.43235	5e-05	0.000151323	Down
gene:Solyc07g008290.4	D	F	9.00125	3.91074	-1.20269	5e-05	0.000151323	Down
gene:Solyc07g008545.1	D	F	1.9085	0.81625	-1.22536	5e-05	0.000151323	Down
gene:Solyc07g008560.3	D	F	13.1902	2.33744	-2.49646	5e-05	0.000151323	Down
gene:Solyc07g009380.4	D	F	1276.98	538.11	-1.24676	5e-05	0.000151323	Down
gene:Solyc07g009410.4	D	F	11.9157	3.20421	-1.89483	5e-05	0.000151323	Down
gene:Solyc07g009435.1	D	F	7.96761	3.16663	-1.3312	0.0016	0.00378246	Down
gene:Solyc07g014590.4	D	F	8.35274	3.92087	-1.09108	5e-05	0.000151323	Down
gene:Solyc07g016210.1	D	F	1.33017	0	#NAME?	5e-05	0.000151323	Down
gene:Solyc07g016215.1	D	F	707.488	25.8637	-4.77371	5e-05	0.000151323	Down
gene:Solyc07g018250.1	D	F	2.30416	0.842442	-1.45159	0.0054	0.0113844	Down
gene:Solyc07g040890.1	D	F	5.21575	0.856868	-2.60573	5e-05	0.000151323	Down
gene:Solyc07g040960.1	D	F	12.8832	2.36648	-2.44468	5e-05	0.000151323	Down
gene:Solyc07g042510.3	D	F	19.9472	9.83804	-1.01974	5e-05	0.000151323	Down
gene:Solyc07g042520.4	D	F	40.6101	9.17914	-2.14541	5e-05	0.000151323	Down
gene:Solyc07g042550.3	D	F	75.9162	31.6778	-1.26094	5e-05	0.000151323	Down
gene:Solyc07g043150.1	D	F	2.28807	0.894906	-1.35432	5e-05	0.000151323	Down
gene:Solyc07g043500.1	D	F	17.7415	6.01162	-1.5613	5e-05	0.000151323	Down
gene:Solyc07g044960.1	D	F	4.87049	2.24419	-1.11787	5e-05	0.000151323	Down
gene:Solyc07g045350.4	D	F	23.6616	11.3918	-1.05455	5e-05	0.000151323	Down
gene:Solyc07g045440.1	D	F	752.102	375.478	-1.0022	5e-05	0.000151323	Down
gene:Solyc07g045450.1	D	F	6.5383	3.13145	-1.06208	5e-05	0.000151323	Down
gene:Solyc07g045460.3	D	F	9.47948	4.29903	-1.1408	5e-05	0.000151323	Down
gene:Solyc07g048090.2	D	F	245.153	103.149	-1.24895	5e-05	0.000151323	Down
gene:Solyc07g049150.2	D	F	7.32527	3.11803	-1.23225	5e-05	0.000151323	Down
gene:Solyc07g052320.3	D	F	34.4728	15.3355	-1.16858	5e-05	0.000151323	Down
gene:Solyc07g052410.4	D	F	1.25063	0.565267	-1.14565	0.02455	0.0441933	Down
gene:Solyc07g052510.4	D	F	321.277	54.1687	-2.56829	5e-05	0.000151323	Down
gene:Solyc07g053570.4	D	F	2.69772	1.24323	-1.11764	5e-05	0.000151323	Down
gene:Solyc07g053750.1	D	F	71.1785	24.6167	-1.5318	5e-05	0.000151323	Down
gene:Solyc07g053830.3	D	F	33.4357	14.1926	-1.23625	5e-05	0.000151323	Down
gene:Solyc07g054920.2	D	F	0.942117	0.248613	-1.92201	0.0118	0.0230101	Down
gene:Solyc07g055710.3	D	F	1.80844	0.604491	-1.58095	0.0002	0.000557368	Down
gene:Solyc07g055740.1	D	F	13.3447	6.38238	-1.06411	5e-05	0.000151323	Down
gene:Solyc07g055990.3	D	F	7.24466	1.28179	-2.49876	5e-05	0.000151323	Down
gene:Solyc07g056000.2	D	F	15.449	2.88816	-2.41929	5e-05	0.000151323	Down
gene:Solyc07g056400.1	D	F	5.18022	1.20354	-2.10573	5e-05	0.000151323	Down
gene:Solyc07g056440.3	D	F	10.5417	4.15954	-1.34161	5e-05	0.000151323	Down
gene:Solyc07g056460.3	D	F	4.85315	1.80574	-1.42633	5e-05	0.000151323	Down
gene:Solyc07g056470.3	D	F	5.61573	2.53825	-1.14564	5e-05	0.000151323	Down
gene:Solyc07g061890.1	D	F	17.1751	6.72132	-1.35351	5e-05	0.000151323	Down
gene:Solyc07g062100.4	D	F	1.99379	0.848716	-1.23216	0.0008	0.00201083	Down
gene:Solyc07g062310.4	D	F	12.7766	5.74144	-1.15402	5e-05	0.000151323	Down
gene:Solyc07g062470.4	D	F	18.1424	4.9302	-1.87965	5e-05	0.000151323	Down
gene:Solyc07g062530.3	D	F	1.09916	0.300033	-1.87321	5e-05	0.000151323	Down
gene:Solyc07g062790.1	D	F	24.4673	9.19722	-1.41159	5e-05	0.000151323	Down
gene:Solyc07g063180.3	D	F	2.52968	0.92793	-1.44687	0.0095	0.0189364	Down
gene:Solyc07g063260.4	D	F	12.3263	5.64146	-1.1276	5e-05	0.000151323	Down
gene:Solyc07g063350.3	D	F	3.04889	1.42984	-1.09244	5e-05	0.000151323	Down
gene:Solyc07g063520.3	D	F	25.5313	12.5581	-1.02365	5e-05	0.000151323	Down
gene:Solyc07g063640.1	D	F	7.69172	1.71567	-2.16453	0.0208	0.0382015	Down
gene:Solyc07g063710.2	D	F	7.1822	2.68948	-1.4171	5e-05	0.000151323	Down
gene:Solyc07g064650.3	D	F	2.57773	0.614668	-2.06822	0.02115	0.0387722	Down
gene:Solyc07g064870.3	D	F	22.4219	5.7678	-1.95881	5e-05	0.000151323	Down
gene:Solyc07g065460.1	D	F	11.9672	4.80766	-1.31569	0.01975	0.0365162	Down
gene:Solyc07g065860.3	D	F	4.9411	1.51956	-1.70118	5e-05	0.000151323	Down
gene:Solyc07g150103.1	D	F	26.9781	5.87408	-2.19935	5e-05	0.000151323	Down
gene:Solyc07g150104.1	D	F	7.51446	1.3574	-2.46882	5e-05	0.000151323	Down
gene:Solyc07g150147.1	D	F	5.71105	2.52124	-1.17963	5e-05	0.000151323	Down
gene:Solyc08g005540.2	D	F	1.45061	0.577036	-1.32993	0.0006	0.001542	Down
gene:Solyc08g005580.3	D	F	9.71437	4.46146	-1.1226	5e-05	0.000151323	Down
gene:Solyc08g005650.3	D	F	23.8841	8.6532	-1.46475	5e-05	0.000151323	Down
gene:Solyc08g005720.4	D	F	0.872413	0.40782	-1.09708	0.00155	0.0036777	Down
gene:Solyc08g005890.3	D	F	5.29373	2.35345	-1.1695	5e-05	0.000151323	Down
gene:Solyc08g006520.1	D	F	11.1013	2.679	-2.05097	5e-05	0.000151323	Down
gene:Solyc08g006560.3	D	F	4.36801	1.80296	-1.27661	5e-05	0.000151323	Down
gene:Solyc08g006740.3	D	F	3.55895	1.09471	-1.7009	5e-05	0.000151323	Down
gene:Solyc08g006750.4	D	F	5.81037	1.65566	-1.81122	5e-05	0.000151323	Down
gene:Solyc08g006765.1	D	F	6.61183	2.71151	-1.28595	0.0001	0.000291637	Down
gene:Solyc08g007060.4	D	F	17.2078	0.716506	-4.58594	5e-05	0.000151323	Down
gene:Solyc08g007200.4	D	F	2.86037	1.37709	-1.05458	0.002	0.00464784	Down
gene:Solyc08g007210.4	D	F	16.5033	6.74159	-1.29159	5e-05	0.000151323	Down
gene:Solyc08g007270.4	D	F	3.54962	0.655891	-2.43614	5e-05	0.000151323	Down
gene:Solyc08g007560.3	D	F	4.42855	1.57364	-1.49273	5e-05	0.000151323	Down
gene:Solyc08g007680.1	D	F	26.8855	11.1686	-1.26738	5e-05	0.000151323	Down
gene:Solyc08g007690.1	D	F	4.08287	1.13827	-1.84274	5e-05	0.000151323	Down
gene:Solyc08g007790.3	D	F	14.7828	6.03607	-1.29223	5e-05	0.000151323	Down
gene:Solyc08g007800.3	D	F	2.21524	0.536766	-2.0451	5e-05	0.000151323	Down
gene:Solyc08g008045.1	D	F	1.43759	0.411773	-1.80374	0.0011	0.00268992	Down
gene:Solyc08g008080.1	D	F	10.0733	2.18074	-2.20765	5e-05	0.000151323	Down
gene:Solyc08g008420.3	D	F	14.2201	4.05665	-1.80957	5e-05	0.000151323	Down
gene:Solyc08g008430.4	D	F	2.5468	0.756157	-1.75193	0.0001	0.000291637	Down
gene:Solyc08g008610.3	D	F	24.8623	9.6266	-1.36886	5e-05	0.000151323	Down
gene:Solyc08g013900.3	D	F	3.02849	1.14795	-1.39954	5e-05	0.000151323	Down
gene:Solyc08g014000.3	D	F	113.66	13.9757	-3.02373	5e-05	0.000151323	Down
gene:Solyc08g014280.3	D	F	20.1307	9.98974	-1.01088	5e-05	0.000151323	Down
gene:Solyc08g014330.3	D	F	5.31119	0.630772	-3.07384	5e-05	0.000151323	Down
gene:Solyc08g014490.1	D	F	5.50942	0.162342	-5.08479	0.00265	0.00598779	Down
gene:Solyc08g015820.1	D	F	3.07611	0	#NAME?	0.0004	0.00106234	Down
gene:Solyc08g016380.1	D	F	4.18037	0	#NAME?	0.02285	0.0415356	Down
gene:Solyc08g016720.1	D	F	0.925766	0.191828	-2.27083	0.0058	0.0121417	Down
gene:Solyc08g022240.1	D	F	2.31627	0.355977	-2.70195	5e-05	0.000151323	Down
gene:Solyc08g029050.4	D	F	5.9931	2.75995	-1.11866	5e-05	0.000151323	Down
gene:Solyc08g041860.1	D	F	85.9578	41.2387	-1.05963	5e-05	0.000151323	Down
gene:Solyc08g044510.4	D	F	3.43203	0.701128	-2.29131	5e-05	0.000151323	Down
gene:Solyc08g059700.2	D	F	2.1032	0.569055	-1.88595	0.0021	0.00485677	Down
gene:Solyc08g061250.3	D	F	5.47165	0.934155	-2.55024	5e-05	0.000151323	Down
gene:Solyc08g061980.4	D	F	36.3137	16.52	-1.1363	5e-05	0.000151323	Down
gene:Solyc08g062180.3	D	F	23.2541	11.5941	-1.00409	5e-05	0.000151323	Down
gene:Solyc08g062680.1	D	F	16.0594	7.64077	-1.07163	5e-05	0.000151323	Down
gene:Solyc08g062690.2	D	F	10.7948	4.27946	-1.33483	5e-05	0.000151323	Down
gene:Solyc08g063000.4	D	F	22.1926	9.75164	-1.18636	5e-05	0.000151323	Down
gene:Solyc08g065190.3	D	F	18.4422	7.89283	-1.2244	5e-05	0.000151323	Down
gene:Solyc08g065610.3	D	F	88.6184	30.1023	-1.55773	5e-05	0.000151323	Down
gene:Solyc08g066020.3	D	F	1.56633	0.746171	-1.06981	5e-05	0.000151323	Down
gene:Solyc08g066320.4	D	F	0.967242	0.189391	-2.35251	0.0008	0.00201083	Down
gene:Solyc08g066510.3	D	F	9.72254	4.67827	-1.05536	5e-05	0.000151323	Down
gene:Solyc08g066670.3	D	F	0.8122	0.305102	-1.41254	0.00715	0.0146795	Down
gene:Solyc08g066790.4	D	F	7.3115	3.24787	-1.17067	5e-05	0.000151323	Down
gene:Solyc08g066860.2	D	F	11.4842	3.89095	-1.56146	0.00065	0.00165959	Down
gene:Solyc08g067310.1	D	F	10.8929	3.51118	-1.63337	5e-05	0.000151323	Down
gene:Solyc08g067500.1	D	F	22.735	9.6134	-1.2418	0.00015	0.000427423	Down
gene:Solyc08g067530.1	D	F	283.662	43.2377	-2.71381	5e-05	0.000151323	Down
gene:Solyc08g067620.2	D	F	3.51892	0.272948	-3.68843	5e-05	0.000151323	Down
gene:Solyc08g068130.1	D	F	25.839	1.86224	-3.79444	5e-05	0.000151323	Down
gene:Solyc08g068140.4	D	F	15.4598	0.947862	-4.0277	5e-05	0.000151323	Down
gene:Solyc08g068420.3	D	F	3.97598	1.47339	-1.43217	5e-05	0.000151323	Down
gene:Solyc08g068690.1	D	F	2.62866	0.918771	-1.51655	0.00895	0.0179411	Down
gene:Solyc08g068960.3	D	F	3.67266	1.66032	-1.14536	5e-05	0.000151323	Down
gene:Solyc08g068990.2	D	F	1.73389	0.286601	-2.59689	0.00925	0.0184892	Down
gene:Solyc08g074630.2	D	F	1.9074	0.587784	-1.69825	5e-05	0.000151323	Down
gene:Solyc08g074682.1	D	F	70.3321	11.6761	-2.59062	5e-05	0.000151323	Down
gene:Solyc08g074683.1	D	F	21.7962	2.50265	-3.12254	5e-05	0.000151323	Down
gene:Solyc08g074980.4	D	F	14.4822	3.29264	-2.13696	5e-05	0.000151323	Down
gene:Solyc08g075640.4	D	F	1.28557	0.518823	-1.3091	5e-05	0.000151323	Down
gene:Solyc08g076730.4	D	F	298.073	98.5619	-1.59657	5e-05	0.000151323	Down
gene:Solyc08g076790.3	D	F	3.71763	1.05445	-1.81789	5e-05	0.000151323	Down
gene:Solyc08g076880.3	D	F	43.1647	14.9858	-1.52625	5e-05	0.000151323	Down
gene:Solyc08g077000.1	D	F	12.6593	2.12219	-2.57658	5e-05	0.000151323	Down
gene:Solyc08g077010.1	D	F	1.50339	0.141494	-3.4094	0.00325	0.00720639	Down
gene:Solyc08g077020.1	D	F	30.3605	8.87002	-1.77519	5e-05	0.000151323	Down
gene:Solyc08g078170.1	D	F	4.97769	0	#NAME?	5e-05	0.000151323	Down
gene:Solyc08g078190.2	D	F	13.0175	0.479469	-4.76288	5e-05	0.000151323	Down
gene:Solyc08g078730.3	D	F	3.9503	0.947948	-2.05908	0.0037	0.00810174	Down
gene:Solyc08g078840.3	D	F	10.1517	1.15957	-3.13006	5e-05	0.000151323	Down
gene:Solyc08g078850.3	D	F	9.40434	3.31218	-1.50555	5e-05	0.000151323	Down
gene:Solyc08g078930.1	D	F	156.353	2.09105	-6.22443	5e-05	0.000151323	Down
gene:Solyc08g078940.1	D	F	0.827764	0	#NAME?	0.02285	0.0415356	Down
gene:Solyc08g079080.5	D	F	40.9458	13.5394	-1.59655	5e-05	0.000151323	Down
gene:Solyc08g079200.1	D	F	81.4441	30.7015	-1.4075	5e-05	0.000151323	Down
gene:Solyc08g079430.3	D	F	2.46587	0.41496	-2.57105	5e-05	0.000151323	Down
gene:Solyc08g079570.3	D	F	29.1601	14.0272	-1.05577	5e-05	0.000151323	Down
gene:Solyc08g079730.2	D	F	14.7275	4.4394	-1.73008	5e-05	0.000151323	Down
gene:Solyc08g080430.2	D	F	3.77559	1.47175	-1.35917	5e-05	0.000151323	Down
gene:Solyc08g080860.4	D	F	4.686	1.00664	-2.21881	5e-05	0.000151323	Down
gene:Solyc08g081470.3	D	F	18.5256	5.62873	-1.71864	5e-05	0.000151323	Down
gene:Solyc08g081535.1	D	F	15.6727	2.14187	-2.87131	5e-05	0.000151323	Down
gene:Solyc08g081550.4	D	F	9.7306	2.61241	-1.89715	5e-05	0.000151323	Down
gene:Solyc08g082620.3	D	F	21.6886	10.7733	-1.00947	5e-05	0.000151323	Down
gene:Solyc08g082710.3	D	F	7.61483	3.70611	-1.0389	5e-05	0.000151323	Down
gene:Solyc08g082980.2	D	F	0.818757	0.345082	-1.24649	0.00305	0.00680393	Down
gene:Solyc08g082990.3	D	F	10.4171	4.35196	-1.25921	5e-05	0.000151323	Down
gene:Solyc08g083050.1	D	F	3.0167	0.602876	-2.32304	0.0045	0.0096684	Down
gene:Solyc08g083320.4	D	F	74.1637	31.469	-1.23678	5e-05	0.000151323	Down
gene:Solyc09g005210.4	D	F	1.89368	0.138637	-3.77181	0.00265	0.00598779	Down
gene:Solyc09g005500.3	D	F	75.1896	1.18464	-5.98801	5e-05	0.000151323	Down
gene:Solyc09g005880.1	D	F	0.913254	0.364847	-1.32372	0.0146	0.0278364	Down
gene:Solyc09g007520.3	D	F	123.499	13.8282	-3.15882	5e-05	0.000151323	Down
gene:Solyc09g007750.4	D	F	16.7565	6.57059	-1.35063	5e-05	0.000151323	Down
gene:Solyc09g007940.3	D	F	44.8291	15.257	-1.55496	5e-05	0.000151323	Down
gene:Solyc09g007970.3	D	F	9.96489	4.74104	-1.07165	0.026	0.0464337	Down
gene:Solyc09g008050.3	D	F	5.94021	2.54915	-1.2205	5e-05	0.000151323	Down
gene:Solyc09g008760.1	D	F	1.01394	0	#NAME?	5e-05	0.000151323	Down
gene:Solyc09g008770.3	D	F	1.48659	0.612733	-1.27867	0.00105	0.0025774	Down
gene:Solyc09g009220.4	D	F	4.69488	2.27543	-1.04495	5e-05	0.000151323	Down
gene:Solyc09g009260.3	D	F	123.518	60.1889	-1.03715	5e-05	0.000151323	Down
gene:Solyc09g009540.4	D	F	39.7003	14.763	-1.42716	5e-05	0.000151323	Down
gene:Solyc09g009550.4	D	F	1.67408	0.499296	-1.7454	0.00075	0.00189505	Down
gene:Solyc09g009580.4	D	F	10.0852	4.57411	-1.14068	5e-05	0.000151323	Down
gene:Solyc09g010200.4	D	F	28.7387	2.55976	-3.48891	5e-05	0.000151323	Down
gene:Solyc09g010480.1	D	F	1.5352	0	#NAME?	0.00135	0.00324418	Down
gene:Solyc09g010980.1	D	F	11.0559	0	#NAME?	0.02285	0.0415356	Down
gene:Solyc09g011430.1	D	F	1.56385	0	#NAME?	0.0001	0.000291637	Down
gene:Solyc09g011600.3	D	F	22.6006	11.0385	-1.03382	5e-05	0.000151323	Down
gene:Solyc09g011650.4	D	F	40.761	18.2634	-1.15824	5e-05	0.000151323	Down
gene:Solyc09g011660.3	D	F	49.6513	24.3471	-1.02808	5e-05	0.000151323	Down
gene:Solyc09g011670.4	D	F	13.8734	4.9981	-1.47287	5e-05	0.000151323	Down
gene:Solyc09g011860.4	D	F	2.35361	0.792879	-1.5697	5e-05	0.000151323	Down
gene:Solyc09g014490.4	D	F	9.74237	4.24102	-1.19986	5e-05	0.000151323	Down
gene:Solyc09g014550.3	D	F	66.0238	20.855	-1.6626	5e-05	0.000151323	Down
gene:Solyc09g014610.4	D	F	27.447	5.80728	-2.24071	5e-05	0.000151323	Down
gene:Solyc09g014940.3	D	F	14.4935	5.89245	-1.29847	5e-05	0.000151323	Down
gene:Solyc09g015350.4	D	F	14.1066	5.28849	-1.41544	5e-05	0.000151323	Down
gene:Solyc09g015380.1	D	F	7.36038	1.24953	-2.55839	0.0001	0.000291637	Down
gene:Solyc09g018740.1	D	F	19.2505	0	#NAME?	0.02285	0.0415356	Down
gene:Solyc09g057630.3	D	F	13.8323	6.49429	-1.09079	5e-05	0.000151323	Down
gene:Solyc09g059430.3	D	F	6.79608	2.3355	-1.54097	5e-05	0.000151323	Down
gene:Solyc09g061250.4	D	F	15.1151	4.30093	-1.81327	5e-05	0.000151323	Down
gene:Solyc09g062970.1	D	F	57.1742	24.6471	-1.21395	0.0011	0.00268992	Down
gene:Solyc09g063060.3	D	F	5.27715	0.91796	-2.52326	5e-05	0.000151323	Down
gene:Solyc09g063150.3	D	F	4.0549	0.629731	-2.68686	5e-05	0.000151323	Down
gene:Solyc09g065610.2	D	F	72.9068	0	#NAME?	0.02285	0.0415356	Down
gene:Solyc09g065850.4	D	F	87.1931	40.0997	-1.12062	5e-05	0.000151323	Down
gene:Solyc09g065890.4	D	F	23.493	5.24229	-2.16396	5e-05	0.000151323	Down
gene:Solyc09g066300.3	D	F	1.19502	0.388631	-1.62056	0.02815	0.0497759	Down
gene:Solyc09g072630.3	D	F	0.953432	0.26433	-1.85079	0.0063	0.0130891	Down
gene:Solyc09g072700.4	D	F	5.7506	1.08735	-2.4029	5e-05	0.000151323	Down
gene:Solyc09g074210.3	D	F	10.814	3.37486	-1.68	5e-05	0.000151323	Down
gene:Solyc09g074550.3	D	F	49.6618	19.5902	-1.342	5e-05	0.000151323	Down
gene:Solyc09g074805.1	D	F	28.2917	6.07785	-2.21874	5e-05	0.000151323	Down
gene:Solyc09g074930.3	D	F	5405.05	1440.07	-1.90817	5e-05	0.000151323	Down
gene:Solyc09g075070.3	D	F	15.2894	6.49953	-1.23412	5e-05	0.000151323	Down
gene:Solyc09g075210.3	D	F	917.953	143.917	-2.67318	5e-05	0.000151323	Down
gene:Solyc09g075360.4	D	F	829.713	262.585	-1.65983	5e-05	0.000151323	Down
gene:Solyc09g075690.1	D	F	51.0441	19.3426	-1.39996	5e-05	0.000151323	Down
gene:Solyc09g082550.3	D	F	20.1615	7.97548	-1.33796	5e-05	0.000151323	Down
gene:Solyc09g082900.3	D	F	6.06469	1.51665	-1.99955	5e-05	0.000151323	Down
gene:Solyc09g083200.4	D	F	11.8298	4.98555	-1.2466	5e-05	0.000151323	Down
gene:Solyc09g083210.3	D	F	45.4577	22.1014	-1.04039	5e-05	0.000151323	Down
gene:Solyc09g083400.3	D	F	73.4263	30.9048	-1.24846	5e-05	0.000151323	Down
gene:Solyc09g089620.1	D	F	54.189	12.8942	-2.07127	5e-05	0.000151323	Down
gene:Solyc09g089680.4	D	F	3.66981	0.807207	-2.18469	5e-05	0.000151323	Down
gene:Solyc09g090300.3	D	F	2.99793	1.28545	-1.22169	0.0008	0.00201083	Down
gene:Solyc09g090350.3	D	F	24.5066	6.76904	-1.85615	5e-05	0.000151323	Down
gene:Solyc09g090360.3	D	F	9.26162	2.55614	-1.8573	5e-05	0.000151323	Down
gene:Solyc09g090710.3	D	F	4.56278	1.92085	-1.24817	5e-05	0.000151323	Down
gene:Solyc09g091200.3	D	F	1.71413	0.813563	-1.07515	0.00185	0.00432928	Down
gene:Solyc09g091210.4	D	F	110.067	33.249	-1.72699	5e-05	0.000151323	Down
gene:Solyc09g091530.2	D	F	7.72529	2.88704	-1.42	5e-05	0.000151323	Down
gene:Solyc09g091800.4	D	F	36.6089	16.8925	-1.11581	5e-05	0.000151323	Down
gene:Solyc09g091880.4	D	F	14.374	7.1259	-1.01232	5e-05	0.000151323	Down
gene:Solyc09g092235.1	D	F	48.2188	15.4989	-1.63743	5e-05	0.000151323	Down
gene:Solyc09g092440.1	D	F	1.96237	0.838661	-1.22644	5e-05	0.000151323	Down
gene:Solyc09g092700.3	D	F	463.977	164.374	-1.49707	5e-05	0.000151323	Down
gene:Solyc09g097960.3	D	F	5.81985	1.29805	-2.16464	5e-05	0.000151323	Down
gene:Solyc09g098270.4	D	F	4.77524	2.12599	-1.16744	5e-05	0.000151323	Down
gene:Solyc09g098425.1	D	F	6.96722	3.15089	-1.14482	5e-05	0.000151323	Down
gene:Solyc09g098510.3	D	F	204.907	78.8519	-1.37775	5e-05	0.000151323	Down
gene:Solyc10g005060.4	D	F	73.7951	28.017	-1.39722	5e-05	0.000151323	Down
gene:Solyc10g005080.3	D	F	20.8076	7.30402	-1.51035	5e-05	0.000151323	Down
gene:Solyc10g005300.3	D	F	1.69482	0.258527	-2.71275	0.00035	0.000938721	Down
gene:Solyc10g005510.3	D	F	25.4478	11.8544	-1.10212	5e-05	0.000151323	Down
gene:Solyc10g005740.3	D	F	3.50793	1.36242	-1.36444	5e-05	0.000151323	Down
gene:Solyc10g005750.3	D	F	5.20109	2.21618	-1.23074	5e-05	0.000151323	Down
gene:Solyc10g005820.3	D	F	5.51181	2.48103	-1.15158	5e-05	0.000151323	Down
gene:Solyc10g006120.2	D	F	4.08268	1.41404	-1.52969	5e-05	0.000151323	Down
gene:Solyc10g006275.1	D	F	2.71145	0.419083	-2.69376	0.0092	0.0184069	Down
gene:Solyc10g006700.1	D	F	32.9982	6.88169	-2.26155	5e-05	0.000151323	Down
gene:Solyc10g006900.3	D	F	776.77	98.2766	-2.98257	5e-05	0.000151323	Down
gene:Solyc10g007070.4	D	F	3.70988	1.21496	-1.61047	5e-05	0.000151323	Down
gene:Solyc10g007660.3	D	F	47.5049	16.6999	-1.50824	5e-05	0.000151323	Down
gene:Solyc10g007960.1	D	F	5.72243	0.326631	-4.13089	5e-05	0.000151323	Down
gene:Solyc10g008030.4	D	F	9.7689	1.90173	-2.36088	5e-05	0.000151323	Down
gene:Solyc10g008120.4	D	F	509.32	206.692	-1.30109	5e-05	0.000151323	Down
gene:Solyc10g008540.3	D	F	6.08765	1.99397	-1.61024	5e-05	0.000151323	Down
gene:Solyc10g009110.1	D	F	19.7717	8.32332	-1.24821	5e-05	0.000151323	Down
gene:Solyc10g009140.3	D	F	1.9079	0.813795	-1.22925	5e-05	0.000151323	Down
gene:Solyc10g009150.3	D	F	1271.21	300.753	-2.07955	5e-05	0.000151323	Down
gene:Solyc10g012080.4	D	F	4.5377	1.92697	-1.23563	5e-05	0.000151323	Down
gene:Solyc10g012170.3	D	F	12.487	5.05877	-1.30357	5e-05	0.000151323	Down
gene:Solyc10g012400.3	D	F	4.16339	1.51819	-1.45541	5e-05	0.000151323	Down
gene:Solyc10g017510.3	D	F	17.5133	5.72376	-1.61341	5e-05	0.000151323	Down
gene:Solyc10g017570.3	D	F	8.26026	3.8922	-1.0856	5e-05	0.000151323	Down
gene:Solyc10g039290.2	D	F	326.298	139.893	-1.22187	5e-05	0.000151323	Down
gene:Solyc10g045100.2	D	F	7.97117	2.21937	-1.84464	5e-05	0.000151323	Down
gene:Solyc10g045240.2	D	F	109.098	34.144	-1.67592	5e-05	0.000151323	Down
gene:Solyc10g047240.2	D	F	28.0071	13.5176	-1.05095	5e-05	0.000151323	Down
gene:Solyc10g048190.1	D	F	32.905	15.2028	-1.11397	5e-05	0.000151323	Down
gene:Solyc10g050890.2	D	F	10.8318	5.31806	-1.0263	5e-05	0.000151323	Down
gene:Solyc10g051130.3	D	F	1.93865	0.711967	-1.44517	0.0001	0.000291637	Down
gene:Solyc10g052716.1	D	F	2.13194	0.760805	-1.48657	5e-05	0.000151323	Down
gene:Solyc10g054720.1	D	F	52.4625	25.2463	-1.05521	5e-05	0.000151323	Down
gene:Solyc10g054820.2	D	F	3.13205	1.39251	-1.16942	5e-05	0.000151323	Down
gene:Solyc10g055200.1	D	F	19.087	9.46504	-1.01191	5e-05	0.000151323	Down
gene:Solyc10g055740.2	D	F	3.21312	0.651458	-2.30223	5e-05	0.000151323	Down
gene:Solyc10g055820.3	D	F	1.23065	0.30736	-2.00141	0.0112	0.0219335	Down
gene:Solyc10g074730.3	D	F	1.08967	0.445786	-1.28947	0.0007	0.00177613	Down
gene:Solyc10g074950.2	D	F	31.9054	14.0013	-1.18824	5e-05	0.000151323	Down
gene:Solyc10g075050.2	D	F	3.48389	0.240088	-3.85907	0.00265	0.00598779	Down
gene:Solyc10g075060.2	D	F	1.85847	0	#NAME?	0.0001	0.000291637	Down
gene:Solyc10g075100.2	D	F	2.22388	0.925204	-1.26523	0.0141	0.0269681	Down
gene:Solyc10g076180.1	D	F	3.12634	1.04755	-1.57746	0.00015	0.000427423	Down
gene:Solyc10g076240.3	D	F	47.9912	10.8217	-2.14885	5e-05	0.000151323	Down
gene:Solyc10g076400.2	D	F	4.07025	0.670428	-2.60196	5e-05	0.000151323	Down
gene:Solyc10g076410.1	D	F	7.16975	2.2678	-1.66063	5e-05	0.000151323	Down
gene:Solyc10g076610.2	D	F	1.77521	0.253468	-2.80811	5e-05	0.000151323	Down
gene:Solyc10g076720.2	D	F	94.1341	18.7103	-2.33089	5e-05	0.000151323	Down
gene:Solyc10g076830.2	D	F	3.5939	1.68608	-1.09188	5e-05	0.000151323	Down
gene:Solyc10g076840.2	D	F	1.34835	0.641201	-1.07235	0.002	0.00464784	Down
gene:Solyc10g076940.3	D	F	1.73888	0.513471	-1.7598	5e-05	0.000151323	Down
gene:Solyc10g078360.3	D	F	6.60777	0.913474	-2.85473	5e-05	0.000151323	Down
gene:Solyc10g078370.2	D	F	23.9079	11.087	-1.10862	5e-05	0.000151323	Down
gene:Solyc10g078500.1	D	F	14.6535	5.17743	-1.50093	0.01235	0.0239581	Down
gene:Solyc10g078530.2	D	F	57.3421	19.2201	-1.57698	5e-05	0.000151323	Down
gene:Solyc10g078550.4	D	F	71.572	34.382	-1.05774	5e-05	0.000151323	Down
gene:Solyc10g079240.2	D	F	3.13759	0.622287	-2.334	5e-05	0.000151323	Down
gene:Solyc10g079410.2	D	F	9.47912	4.6244	-1.03549	5e-05	0.000151323	Down
gene:Solyc10g079600.2	D	F	53.6961	22.1303	-1.2788	5e-05	0.000151323	Down
gene:Solyc10g079700.2	D	F	8.12823	3.88637	-1.06452	5e-05	0.000151323	Down
gene:Solyc10g079980.1	D	F	1.19369	0.298325	-2.00048	0.02395	0.0432668	Down
gene:Solyc10g080230.2	D	F	2.36623	0.497807	-2.24893	0.01475	0.0280654	Down
gene:Solyc10g080360.1	D	F	678.204	172.875	-1.97199	0.0007	0.00177613	Down
gene:Solyc10g080410.3	D	F	1.00347	0.19607	-2.35556	0.005	0.0106319	Down
gene:Solyc10g080500.2	D	F	751.996	316.963	-1.24641	5e-05	0.000151323	Down
gene:Solyc10g080690.2	D	F	9.14299	4.1136	-1.15226	5e-05	0.000151323	Down
gene:Solyc10g080980.2	D	F	8.32587	2.97782	-1.48334	5e-05	0.000151323	Down
gene:Solyc10g081550.2	D	F	1.00553	0.114844	-3.1302	0.00595	0.0124293	Down
gene:Solyc10g081720.2	D	F	99.7099	45.4148	-1.13457	5e-05	0.000151323	Down
gene:Solyc10g081730.2	D	F	226.566	93.0849	-1.28331	5e-05	0.000151323	Down
gene:Solyc10g083250.2	D	F	25.0444	7.64383	-1.71212	5e-05	0.000151323	Down
gene:Solyc10g083330.1	D	F	32.1673	12.6415	-1.34743	5e-05	0.000151323	Down
gene:Solyc10g083410.1	D	F	87.6133	36.221	-1.27432	5e-05	0.000151323	Down
gene:Solyc10g083420.2	D	F	0.783479	0	#NAME?	0.00135	0.00324418	Down
gene:Solyc10g083430.2	D	F	0.908299	0	#NAME?	5e-05	0.000151323	Down
gene:Solyc10g083700.4	D	F	4.17846	2.02572	-1.04454	5e-05	0.000151323	Down
gene:Solyc10g083890.2	D	F	5.10579	0.322798	-3.98343	0.0028	0.00628735	Down
gene:Solyc10g084250.1	D	F	17.5799	8.37494	-1.06978	5e-05	0.000151323	Down
gene:Solyc10g084880.3	D	F	4.08344	0.558705	-2.86963	5e-05	0.000151323	Down
gene:Solyc10g085090.3	D	F	1.12319	0.300983	-1.89984	0.00205	0.00474933	Down
gene:Solyc10g085120.3	D	F	1.71988	0.659518	-1.38282	5e-05	0.000151323	Down
gene:Solyc10g085130.2	D	F	5.74609	1.81084	-1.66592	5e-05	0.000151323	Down
gene:Solyc10g085280.1	D	F	1.17394	0.469456	-1.32229	0.00445	0.00957194	Down
gene:Solyc10g085420.3	D	F	15.3412	6.74278	-1.186	5e-05	0.000151323	Down
gene:Solyc10g085740.2	D	F	1.17108	0.433821	-1.43267	0.0083	0.016787	Down
gene:Solyc10g085800.2	D	F	16.0354	6.10472	-1.39326	5e-05	0.000151323	Down
gene:Solyc10g086500.1	D	F	6.80346	2.77714	-1.29267	5e-05	0.000151323	Down
gene:Solyc10g086620.2	D	F	6.61651	1.03821	-2.67197	5e-05	0.000151323	Down
gene:Solyc10g150101.1	D	F	3.53775	0.530749	-2.73673	0.0094	0.018751	Down
gene:Solyc11g005150.3	D	F	165.914	80.1244	-1.05012	5e-05	0.000151323	Down
gene:Solyc11g005320.1	D	F	1.98732	0.426564	-2.21999	0.01695	0.0318063	Down
gene:Solyc11g005420.3	D	F	120.988	38.9581	-1.63487	5e-05	0.000151323	Down
gene:Solyc11g005790.3	D	F	2.22548	1.05839	-1.07225	0.0011	0.00268992	Down
gene:Solyc11g005800.2	D	F	4.67111	2.32755	-1.00495	5e-05	0.000151323	Down
gene:Solyc11g005830.2	D	F	1.21631	0.548632	-1.1486	0.0006	0.001542	Down
gene:Solyc11g006090.3	D	F	33.7744	12.0165	-1.49091	5e-05	0.000151323	Down
gene:Solyc11g006270.2	D	F	59.2526	22.0965	-1.42306	5e-05	0.000151323	Down
gene:Solyc11g006630.1	D	F	2.14289	0.455219	-2.23493	5e-05	0.000151323	Down
gene:Solyc11g006670.1	D	F	7.98874	2.33291	-1.77584	5e-05	0.000151323	Down
gene:Solyc11g006900.1	D	F	2.78305	0.916091	-1.6031	0.00595	0.0124293	Down
gene:Solyc11g006980.1	D	F	9.23769	1.95399	-2.24111	5e-05	0.000151323	Down
gene:Solyc11g007250.2	D	F	12.3677	2.95875	-2.06351	5e-05	0.000151323	Down
gene:Solyc11g007730.2	D	F	8.35638	3.83209	-1.12475	5e-05	0.000151323	Down
gene:Solyc11g007770.2	D	F	13.8998	5.53295	-1.32895	5e-05	0.000151323	Down
gene:Solyc11g008200.2	D	F	2.8977	0.64304	-2.17193	5e-05	0.000151323	Down
gene:Solyc11g010160.1	D	F	0.817705	0.313876	-1.38139	0.00045	0.00118308	Down
gene:Solyc11g010250.1	D	F	33.8842	13.5225	-1.32525	5e-05	0.000151323	Down
gene:Solyc11g010340.2	D	F	5.89543	1.55368	-1.9239	5e-05	0.000151323	Down
gene:Solyc11g010390.1	D	F	1323.3	375.765	-1.81624	5e-05	0.000151323	Down
gene:Solyc11g010400.3	D	F	7.32199	0	#NAME?	5e-05	0.000151323	Down
gene:Solyc11g010780.1	D	F	27.4398	8.3825	-1.71081	5e-05	0.000151323	Down
gene:Solyc11g011330.2	D	F	19.7243	3.47972	-2.50293	5e-05	0.000151323	Down
gene:Solyc11g011710.1	D	F	5.99913	1.22023	-2.29761	0.0009	0.00223611	Down
gene:Solyc11g011730.1	D	F	11.1416	3.31061	-1.75078	0.0001	0.000291637	Down
gene:Solyc11g011880.2	D	F	12.0624	5.49343	-1.13474	5e-05	0.000151323	Down
gene:Solyc11g012240.1	D	F	1.39664	0.677638	-1.04337	0.0165	0.0310457	Down
gene:Solyc11g012320.3	D	F	5.41766	2.36745	-1.19434	0.00025	0.000685408	Down
gene:Solyc11g012360.2	D	F	94.902	46.9549	-1.01516	5e-05	0.000151323	Down
gene:Solyc11g012420.2	D	F	27.2489	8.7488	-1.63904	5e-05	0.000151323	Down
gene:Solyc11g012580.2	D	F	13.6667	6.0308	-1.18024	5e-05	0.000151323	Down
gene:Solyc11g012660.2	D	F	1.82319	0.479825	-1.92588	5e-05	0.000151323	Down
gene:Solyc11g012705.2	D	F	7.87581	2.5553	-1.62393	5e-05	0.000151323	Down
gene:Solyc11g012930.2	D	F	314.5	106.911	-1.55665	5e-05	0.000151323	Down
gene:Solyc11g012980.1	D	F	5.6462	1.77895	-1.66626	5e-05	0.000151323	Down
gene:Solyc11g013500.1	D	F	11.2208	4.78525	-1.22951	5e-05	0.000151323	Down
gene:Solyc11g031950.1	D	F	16.7374	6.16132	-1.44176	5e-05	0.000151323	Down
gene:Solyc11g042420.2	D	F	26.0906	10.6998	-1.28594	5e-05	0.000151323	Down
gene:Solyc11g042890.2	D	F	6.89032	2.98889	-1.20496	0.0007	0.00177613	Down
gene:Solyc11g051060.2	D	F	23.4293	7.35026	-1.67245	5e-05	0.000151323	Down
gene:Solyc11g051160.2	D	F	536.53	239.252	-1.16513	5e-05	0.000151323	Down
gene:Solyc11g065010.1	D	F	1.30619	0.222489	-2.55355	0.01265	0.0244894	Down
gene:Solyc11g065940.2	D	F	5.03766	2.17256	-1.21336	5e-05	0.000151323	Down
gene:Solyc11g065990.2	D	F	1.75377	0.577652	-1.60218	0.00035	0.000938721	Down
gene:Solyc11g066010.2	D	F	9.81094	4.45946	-1.13752	5e-05	0.000151323	Down
gene:Solyc11g066270.3	D	F	6.01609	2.3664	-1.34613	5e-05	0.000151323	Down
gene:Solyc11g066710.3	D	F	2.79673	1.2635	-1.14631	5e-05	0.000151323	Down
gene:Solyc11g066800.2	D	F	0.866892	0.332595	-1.38209	0.0226	0.0411449	Down
gene:Solyc11g066820.2	D	F	198.21	72.0024	-1.46092	5e-05	0.000151323	Down
gene:Solyc11g066970.3	D	F	20.252	9.35436	-1.11436	5e-05	0.000151323	Down
gene:Solyc11g068370.3	D	F	1.51759	0.334069	-2.18356	0.0017	0.00400122	Down
gene:Solyc11g068430.3	D	F	65.8428	24.2289	-1.4423	5e-05	0.000151323	Down
gene:Solyc11g069940.1	D	F	8.25423	3.86374	-1.09513	0.00455	0.00976688	Down
gene:Solyc11g071300.2	D	F	3.56238	1.69255	-1.07364	5e-05	0.000151323	Down
gene:Solyc11g071470.1	D	F	12.7692	2.19029	-2.54347	5e-05	0.000151323	Down
gene:Solyc11g071580.2	D	F	2.79495	0.629771	-2.14992	5e-05	0.000151323	Down
gene:Solyc11g071610.2	D	F	0.893334	0.191989	-2.21818	5e-05	0.000151323	Down
gene:Solyc11g071990.2	D	F	7.33938	0.853069	-3.10492	5e-05	0.000151323	Down
gene:Solyc11g072200.2	D	F	37.8514	0.541895	-6.12619	5e-05	0.000151323	Down
gene:Solyc11g072570.2	D	F	1.11675	0.22103	-2.33699	0.0007	0.00177613	Down
gene:Solyc11g072790.2	D	F	1.3284	0.374408	-1.82701	0.019	0.0352615	Down
gene:Solyc11g073110.2	D	F	3.22122	1.42256	-1.17911	5e-05	0.000151323	Down
gene:Solyc12g005350.2	D	F	2.28023	1.02076	-1.15953	0.0003	0.000813456	Down
gene:Solyc12g005430.1	D	F	25.2528	5.73494	-2.13859	5e-05	0.000151323	Down
gene:Solyc12g005450.1	D	F	2.13427	0.255538	-3.06214	0.0087	0.0174979	Down
gene:Solyc12g005650.2	D	F	3.00355	0.45769	-2.71423	0.0084	0.0169618	Down
gene:Solyc12g005840.2	D	F	4.82056	1.37311	-1.81175	5e-05	0.000151323	Down
gene:Solyc12g005940.2	D	F	26.1726	12.2096	-1.10004	5e-05	0.000151323	Down
gene:Solyc12g006600.3	D	F	1.24573	0.27046	-2.20351	0.0183	0.0341041	Down
gene:Solyc12g006860.2	D	F	15.4392	3.23318	-2.25557	5e-05	0.000151323	Down
gene:Solyc12g007030.3	D	F	103.686	50.8856	-1.02689	5e-05	0.000151323	Down
gene:Solyc12g007140.3	D	F	3.47022	1.66593	-1.0587	5e-05	0.000151323	Down
gene:Solyc12g007240.3	D	F	14.8696	1.22819	-3.59776	5e-05	0.000151323	Down
gene:Solyc12g008350.3	D	F	8.88822	2.10601	-2.07738	5e-05	0.000151323	Down
gene:Solyc12g008430.3	D	F	1.014	0.218139	-2.21674	0.0023	0.00527123	Down
gene:Solyc12g008500.2	D	F	2.29438	1.02961	-1.156	5e-05	0.000151323	Down
gene:Solyc12g008590.3	D	F	1425.54	617.581	-1.20681	5e-05	0.000151323	Down
gene:Solyc12g008680.3	D	F	2.22084	0.814228	-1.4476	0.0051	0.0108188	Down
gene:Solyc12g008960.2	D	F	2.3082	0.945584	-1.28749	5e-05	0.000151323	Down
gene:Solyc12g009110.3	D	F	19.1885	5.12214	-1.90542	5e-05	0.000151323	Down
gene:Solyc12g009240.1	D	F	2.13406	0	#NAME?	5e-05	0.000151323	Down
gene:Solyc12g009270.1	D	F	10.6017	4.02881	-1.39586	5e-05	0.000151323	Down
gene:Solyc12g009300.3	D	F	3.52107	1.59661	-1.141	5e-05	0.000151323	Down
gene:Solyc12g009310.2	D	F	12.5493	5.55196	-1.17654	5e-05	0.000151323	Down
gene:Solyc12g009460.1	D	F	0.932001	0.208731	-2.15869	5e-05	0.000151323	Down
gene:Solyc12g010160.1	D	F	1.28417	0	#NAME?	0.00475	0.0101521	Down
gene:Solyc12g010410.3	D	F	3.216	0.429693	-2.90389	0.0002	0.000557368	Down
gene:Solyc12g010500.3	D	F	3.41697	1.69654	-1.01013	0.01395	0.026703	Down
gene:Solyc12g010670.1	D	F	4.99275	0.822517	-2.60172	0.0004	0.00106234	Down
gene:Solyc12g011023.1	D	F	47.2748	10.8452	-2.12401	5e-05	0.000151323	Down
gene:Solyc12g011030.3	D	F	69.4282	17.8164	-1.96232	5e-05	0.000151323	Down
gene:Solyc12g011320.2	D	F	3.65935	1.629	-1.1676	0.00025	0.000685408	Down
gene:Solyc12g013710.2	D	F	880.516	243.625	-1.85368	5e-05	0.000151323	Down
gene:Solyc12g014260.1	D	F	0.799021	0	#NAME?	0.0001	0.000291637	Down
gene:Solyc12g014310.2	D	F	32.2273	14.9742	-1.1058	5e-05	0.000151323	Down
gene:Solyc12g014420.2	D	F	11.6732	4.35483	-1.42251	5e-05	0.000151323	Down
gene:Solyc12g015690.3	D	F	217.904	108.033	-1.01222	5e-05	0.000151323	Down
gene:Solyc12g017230.2	D	F	4.18443	2.05195	-1.02803	5e-05	0.000151323	Down
gene:Solyc12g017520.1	D	F	14.1959	0	#NAME?	0.02285	0.0415356	Down
gene:Solyc12g017800.3	D	F	1.74407	0.180758	-3.27033	5e-05	0.000151323	Down
gene:Solyc12g019410.3	D	F	9.21779	4.0007	-1.20417	5e-05	0.000151323	Down
gene:Solyc12g019700.1	D	F	13.4484	0	#NAME?	0.00135	0.00324418	Down
gene:Solyc12g035400.2	D	F	42.6834	17.8729	-1.2559	5e-05	0.000151323	Down
gene:Solyc12g036470.2	D	F	11.2978	5.00555	-1.17445	5e-05	0.000151323	Down
gene:Solyc12g040640.2	D	F	4.64794	0.505443	-3.20097	5e-05	0.000151323	Down
gene:Solyc12g042010.1	D	F	33.7966	3.31006	-3.35195	5e-05	0.000151323	Down
gene:Solyc12g042300.2	D	F	17.4344	6.97604	-1.32146	5e-05	0.000151323	Down
gene:Solyc12g042480.3	D	F	2.47009	0.419291	-2.55854	5e-05	0.000151323	Down
gene:Solyc12g045035.1	D	F	6.97598	1.60491	-2.11991	5e-05	0.000151323	Down
gene:Solyc12g045037.1	D	F	3.02128	0.632314	-2.25645	5e-05	0.000151323	Down
gene:Solyc12g055970.3	D	F	122.019	56.7915	-1.10336	5e-05	0.000151323	Down
gene:Solyc12g055980.1	D	F	66.79	29.0484	-1.20117	5e-05	0.000151323	Down
gene:Solyc12g056250.2	D	F	81.8617	33.6083	-1.28437	5e-05	0.000151323	Down
gene:Solyc12g057020.2	D	F	2.12576	0.783809	-1.43941	0.0081	0.0164268	Down
gene:Solyc12g057060.2	D	F	72.7678	19.9507	-1.86686	5e-05	0.000151323	Down
gene:Solyc12g057070.2	D	F	1.44771	0.187869	-2.94598	0.0001	0.000291637	Down
gene:Solyc12g057140.1	D	F	453.46	179.692	-1.33545	5e-05	0.000151323	Down
gene:Solyc12g057150.1	D	F	242.035	94.893	-1.35084	5e-05	0.000151323	Down
gene:Solyc12g057160.1	D	F	76.1939	34.6265	-1.1378	5e-05	0.000151323	Down
gene:Solyc12g087940.2	D	F	80.548	29.6348	-1.44256	5e-05	0.000151323	Down
gene:Solyc12g088040.2	D	F	10.3739	3.79341	-1.45139	5e-05	0.000151323	Down
gene:Solyc12g088140.2	D	F	13.5267	2.87205	-2.23565	0.0183	0.0341041	Down
gene:Solyc12g088390.1	D	F	1.35024	0.249176	-2.43798	0.0121	0.0235315	Down
gene:Solyc12g088790.3	D	F	4.61116	0	#NAME?	5e-05	0.000151323	Down
gene:Solyc12g088910.3	D	F	9.98351	4.7239	-1.07957	5e-05	0.000151323	Down
gene:Solyc12g089130.2	D	F	5.56571	1.37075	-2.0216	5e-05	0.000151323	Down
gene:Solyc12g089240.2	D	F	72.1049	24.7613	-1.54201	5e-05	0.000151323	Down
gene:Solyc12g089360.1	D	F	8.36658	2.00783	-2.059	5e-05	0.000151323	Down
gene:Solyc12g089370.2	D	F	31.5553	6.96578	-2.17953	5e-05	0.000151323	Down
gene:Solyc12g089380.2	D	F	32.0055	4.03642	-2.98717	5e-05	0.000151323	Down
gene:Solyc12g089385.1	D	F	11.9804	4.90239	-1.28912	5e-05	0.000151323	Down
gene:Solyc12g094390.1	D	F	8.33651	1.70176	-2.29242	5e-05	0.000151323	Down
gene:Solyc12g094610.3	D	F	0.837765	0.144822	-2.53227	0.0183	0.0341041	Down
gene:Solyc12g094620.3	D	F	2656.52	884.661	-1.58634	5e-05	0.000151323	Down
gene:Solyc12g096400.2	D	F	1.18903	0.429844	-1.46789	0.0025	0.00568515	Down
gene:Solyc12g096490.1	D	F	8.51983	3.39842	-1.32596	0.00065	0.00165959	Down
gene:Solyc12g096630.2	D	F	5.30225	1.40552	-1.9155	5e-05	0.000151323	Down
gene:Solyc12g097090.3	D	F	13.4872	2.51734	-2.42162	5e-05	0.000151323	Down
gene:Solyc12g098210.3	D	F	30.7124	4.44894	-2.78729	5e-05	0.000151323	Down
gene:Solyc12g098607.1	D	F	13.4234	1.87128	-2.84266	5e-05	0.000151323	Down
gene:Solyc12g098780.2	D	F	5.35009	1.08259	-2.30508	5e-05	0.000151323	Down
gene:Solyc12g098960.2	D	F	26.1346	11.8297	-1.14355	5e-05	0.000151323	Down
gene:Solyc12g099160.2	D	F	6.70933	2.94866	-1.18611	5e-05	0.000151323	Down
gene:Solyc12g099260.2	D	F	81.7584	39.7321	-1.04106	5e-05	0.000151323	Down
gene:Solyc12g099450.3	D	F	1.74334	0.698132	-1.32028	5e-05	0.000151323	Down
gene:Solyc12g099465.1	D	F	21.6293	9.70401	-1.15633	5e-05	0.000151323	Down
gene:Solyc12g099590.1	D	F	9.63624	4.39005	-1.13423	0.00405	0.0087932	Down
gene:Solyc12g099610.1	D	F	16.8397	0	#NAME?	5e-05	0.000151323	Down
gene:Solyc00g500063.1	D	F	5.02742	15.4028	1.6153	5e-05	0.000151323	Up
gene:Solyc00g500064.1	D	F	15.0275	61.4643	2.03214	5e-05	0.000151323	Up
gene:Solyc00g500292.1	D	F	0.166228	1.01023	2.60345	0.01385	0.0265359	Up
gene:Solyc01g005010.4	D	F	5.08553	23.2182	2.19079	5e-05	0.000151323	Up
gene:Solyc01g005450.3	D	F	1.83776	7.02888	1.93535	5e-05	0.000151323	Up
gene:Solyc01g005520.4	D	F	28.0586	115.382	2.0399	5e-05	0.000151323	Up
gene:Solyc01g005720.3	D	F	0.11788	1.00679	3.09437	0.0056	0.011769	Up
gene:Solyc01g005730.3	D	F	0.572128	2.7848	2.28316	5e-05	0.000151323	Up
gene:Solyc01g005910.3	D	F	13.3473	30.1685	1.1765	5e-05	0.000151323	Up
gene:Solyc01g005930.3	D	F	1.81726	5.34643	1.55681	5e-05	0.000151323	Up
gene:Solyc01g006130.4	D	F	23.9668	59.1462	1.30325	5e-05	0.000151323	Up
gene:Solyc01g006330.4	D	F	14.3975	52.53	1.86732	5e-05	0.000151323	Up
gene:Solyc01g006500.4	D	F	8.14721	17.2464	1.08192	5e-05	0.000151323	Up
gene:Solyc01g006510.3	D	F	135.598	300.734	1.14915	5e-05	0.000151323	Up
gene:Solyc01g006520.3	D	F	0.292327	1.43099	2.29136	5e-05	0.000151323	Up
gene:Solyc01g006555.1	D	F	0.0615552	1.83923	4.90108	0.0054	0.0113844	Up
gene:Solyc01g007980.4	D	F	0.481382	1.64164	1.76988	5e-05	0.000151323	Up
gene:Solyc01g008250.3	D	F	37.4636	133.295	1.83106	5e-05	0.000151323	Up
gene:Solyc01g008780.3	D	F	34.2562	81.0313	1.24211	5e-05	0.000151323	Up
gene:Solyc01g008830.2	D	F	0.250266	0.983497	1.97446	0.0043	0.00928121	Up
gene:Solyc01g008920.4	D	F	9.38598	57.867	2.62416	5e-05	0.000151323	Up
gene:Solyc01g008940.2	D	F	8.99267	25.4971	1.50351	5e-05	0.000151323	Up
gene:Solyc01g009080.4	D	F	27.8335	124.405	2.16015	5e-05	0.000151323	Up
gene:Solyc01g009120.3	D	F	9.27265	20.6111	1.15237	5e-05	0.000151323	Up
gene:Solyc01g009245.1	D	F	11.1318	57.5606	2.3704	5e-05	0.000151323	Up
gene:Solyc01g009565.1	D	F	1.17666	5.0493	2.10138	5e-05	0.000151323	Up
gene:Solyc01g009710.1	D	F	0	0.987017	inf	0.00145	0.00345441	Up
gene:Solyc01g010480.3	D	F	4.98339	12.7997	1.36091	5e-05	0.000151323	Up
gene:Solyc01g010640.3	D	F	47.4441	146.922	1.63075	5e-05	0.000151323	Up
gene:Solyc01g014373.1	D	F	3.64475	15.9153	2.12652	5e-05	0.000151323	Up
gene:Solyc01g028803.1	D	F	1.53059	3.16356	1.04746	5e-05	0.000151323	Up
gene:Solyc01g049770.3	D	F	19.4153	42.0339	1.11436	5e-05	0.000151323	Up
gene:Solyc01g057200.4	D	F	11.5063	25.9318	1.1723	5e-05	0.000151323	Up
gene:Solyc01g057260.4	D	F	1.01866	2.24483	1.13994	0.0001	0.000291637	Up
gene:Solyc01g057780.3	D	F	7.45094	20.1757	1.43712	5e-05	0.000151323	Up
gene:Solyc01g057830.3	D	F	212.239	476.381	1.16643	5e-05	0.000151323	Up
gene:Solyc01g058720.4	D	F	2.43446	9.32616	1.93768	5e-05	0.000151323	Up
gene:Solyc01g060180.4	D	F	36.0367	173.833	2.27017	5e-05	0.000151323	Up
gene:Solyc01g060240.4	D	F	4.47047	15.153	1.76111	5e-05	0.000151323	Up
gene:Solyc01g066680.3	D	F	4.65962	37.8473	3.0219	5e-05	0.000151323	Up
gene:Solyc01g066980.3	D	F	3.18542	21.2397	2.73721	5e-05	0.000151323	Up
gene:Solyc01g067010.3	D	F	3.97291	10.1203	1.34899	5e-05	0.000151323	Up
gene:Solyc01g067290.3	D	F	46.6907	122.769	1.39474	5e-05	0.000151323	Up
gene:Solyc01g067460.3	D	F	10.7543	28.6241	1.41232	0.00095	0.00235162	Up
gene:Solyc01g067530.3	D	F	20.8373	47.5169	1.18927	5e-05	0.000151323	Up
gene:Solyc01g068470.4	D	F	8.50643	22.1882	1.38317	5e-05	0.000151323	Up
gene:Solyc01g068560.3	D	F	8.40264	28.3978	1.75686	5e-05	0.000151323	Up
gene:Solyc01g068620.4	D	F	19.8618	42.719	1.10488	5e-05	0.000151323	Up
gene:Solyc01g073660.3	D	F	11.1333	24.5439	1.14048	5e-05	0.000151323	Up
gene:Solyc01g073910.4	D	F	3.00493	8.64433	1.52442	5e-05	0.000151323	Up
gene:Solyc01g079150.4	D	F	1.68552	4.86241	1.52848	5e-05	0.000151323	Up
gene:Solyc01g079220.4	D	F	26.1261	54.4816	1.06027	5e-05	0.000151323	Up
gene:Solyc01g079470.4	D	F	48.0265	701.457	3.86845	5e-05	0.000151323	Up
gene:Solyc01g079530.4	D	F	11.0065	25.7009	1.22346	5e-05	0.000151323	Up
gene:Solyc01g079600.4	D	F	15.8044	38.802	1.2958	5e-05	0.000151323	Up
gene:Solyc01g079790.4	D	F	39.8656	120.404	1.59467	5e-05	0.000151323	Up
gene:Solyc01g079800.4	D	F	4.51395	11.7316	1.37794	5e-05	0.000151323	Up
gene:Solyc01g080020.2	D	F	99.158	289.357	1.54505	5e-05	0.000151323	Up
gene:Solyc01g080280.3	D	F	365.161	2493.05	2.77131	5e-05	0.000151323	Up
gene:Solyc01g080460.3	D	F	32.7385	77.1239	1.23619	5e-05	0.000151323	Up
gene:Solyc01g080510.3	D	F	35.9282	103.249	1.52294	5e-05	0.000151323	Up
gene:Solyc01g080810.3	D	F	23.795	55.8843	1.23179	5e-05	0.000151323	Up
gene:Solyc01g080840.3	D	F	48.665	133.617	1.45714	5e-05	0.000151323	Up
gene:Solyc01g081190.4	D	F	43.6696	87.6349	1.00488	5e-05	0.000151323	Up
gene:Solyc01g081480.3	D	F	3.36097	46.4978	3.79021	5e-05	0.000151323	Up
gene:Solyc01g081582.1	D	F	0	2.60983	inf	5e-05	0.000151323	Up
gene:Solyc01g081610.3	D	F	5.21111	11.1524	1.09769	5e-05	0.000151323	Up
gene:Solyc01g087040.2	D	F	71.9505	147.747	1.03805	5e-05	0.000151323	Up
gene:Solyc01g087180.4	D	F	4.48859	27.3792	2.60874	5e-05	0.000151323	Up
gene:Solyc01g087190.4	D	F	18.036	59.7401	1.72782	5e-05	0.000151323	Up
gene:Solyc01g087260.4	D	F	58.4106	130.898	1.16415	5e-05	0.000151323	Up
gene:Solyc01g087270.3	D	F	7.21838	168.772	4.54725	5e-05	0.000151323	Up
gene:Solyc01g087420.4	D	F	9.14944	18.9642	1.05152	5e-05	0.000151323	Up
gene:Solyc01g087520.3	D	F	73.0847	176.166	1.2693	5e-05	0.000151323	Up
gene:Solyc01g087680.4	D	F	17.5038	35.4198	1.01689	5e-05	0.000151323	Up
gene:Solyc01g087690.3	D	F	1.09801	12.9241	3.55711	5e-05	0.000151323	Up
gene:Solyc01g087710.2	D	F	2.12917	7.43914	1.80485	5e-05	0.000151323	Up
gene:Solyc01g087730.4	D	F	331.301	764.905	1.20714	5e-05	0.000151323	Up
gene:Solyc01g087750.4	D	F	85.4526	294.77	1.78639	5e-05	0.000151323	Up
gene:Solyc01g087770.4	D	F	2.024	7.32794	1.8562	5e-05	0.000151323	Up
gene:Solyc01g087800.2	D	F	9.80013	29.748	1.60192	5e-05	0.000151323	Up
gene:Solyc01g088030.4	D	F	1.55794	4.18226	1.42464	5e-05	0.000151323	Up
gene:Solyc01g088460.3	D	F	5.15294	10.9544	1.08804	0.0185	0.0344256	Up
gene:Solyc01g088470.3	D	F	28.4844	57.4031	1.01096	5e-05	0.000151323	Up
gene:Solyc01g090340.3	D	F	2.31686	5.79836	1.32347	5e-05	0.000151323	Up
gene:Solyc01g090410.3	D	F	1.49623	3.99335	1.41626	0.0002	0.000557368	Up
gene:Solyc01g090790.4	D	F	4.13023	12.4734	1.59456	5e-05	0.000151323	Up
gene:Solyc01g090940.3	D	F	20.0265	40.8053	1.02684	5e-05	0.000151323	Up
gene:Solyc01g091030.3	D	F	2.48509	6.38605	1.36162	5e-05	0.000151323	Up
gene:Solyc01g091130.4	D	F	3.11308	6.38334	1.03597	5e-05	0.000151323	Up
gene:Solyc01g091240.4	D	F	2.37571	5.44266	1.19596	5e-05	0.000151323	Up
gene:Solyc01g091520.3	D	F	26.1077	92.8929	1.83109	5e-05	0.000151323	Up
gene:Solyc01g091700.4	D	F	12.997	28.3525	1.1253	5e-05	0.000151323	Up
gene:Solyc01g091730.3	D	F	180.791	416.666	1.20457	5e-05	0.000151323	Up
gene:Solyc01g091780.4	D	F	20.3707	82.3663	2.01556	5e-05	0.000151323	Up
gene:Solyc01g093990.3	D	F	14.3854	30.9396	1.10485	5e-05	0.000151323	Up
gene:Solyc01g094220.3	D	F	4.11539	10.7271	1.38216	5e-05	0.000151323	Up
gene:Solyc01g094290.3	D	F	15.2464	31.8893	1.06461	5e-05	0.000151323	Up
gene:Solyc01g094460.3	D	F	35.436	127.938	1.85215	5e-05	0.000151323	Up
gene:Solyc01g094720.3	D	F	30.9255	72.5341	1.22986	5e-05	0.000151323	Up
gene:Solyc01g094790.3	D	F	29.4332	111.595	1.92275	5e-05	0.000151323	Up
gene:Solyc01g094910.3	D	F	0.679359	3.50928	2.36893	5e-05	0.000151323	Up
gene:Solyc01g095000.3	D	F	4.63038	23.2201	2.32617	5e-05	0.000151323	Up
gene:Solyc01g095310.1	D	F	0.732519	1.9413	1.40608	0.00635	0.0131842	Up
gene:Solyc01g095430.3	D	F	482.11	1156.3	1.26208	5e-05	0.000151323	Up
gene:Solyc01g095530.2	D	F	18.5691	140.069	2.91516	5e-05	0.000151323	Up
gene:Solyc01g095620.3	D	F	26.6598	58.9625	1.14513	5e-05	0.000151323	Up
gene:Solyc01g095690.2	D	F	3.47988	8.05867	1.2115	5e-05	0.000151323	Up
gene:Solyc01g095900.4	D	F	12.3181	43.6466	1.82508	5e-05	0.000151323	Up
gene:Solyc01g095980.3	D	F	5.20667	13.8031	1.40656	5e-05	0.000151323	Up
gene:Solyc01g096240.4	D	F	162.74	560.004	1.78287	5e-05	0.000151323	Up
gene:Solyc01g096400.4	D	F	1.19023	2.9806	1.32436	5e-05	0.000151323	Up
gene:Solyc01g096660.3	D	F	88.4867	289.199	1.70853	5e-05	0.000151323	Up
gene:Solyc01g096940.4	D	F	0.781736	2.218	1.50451	5e-05	0.000151323	Up
gene:Solyc01g097190.4	D	F	28.1253	60.79	1.11197	5e-05	0.000151323	Up
gene:Solyc01g097460.3	D	F	212.811	1084.03	2.34875	5e-05	0.000151323	Up
gene:Solyc01g097570.2	D	F	1.61734	5.62307	1.79774	5e-05	0.000151323	Up
gene:Solyc01g097630.3	D	F	1.03098	2.84712	1.46548	5e-05	0.000151323	Up
gene:Solyc01g097810.3	D	F	52.9668	116.159	1.13294	5e-05	0.000151323	Up
gene:Solyc01g097850.1	D	F	1.17352	2.9394	1.32469	0.01535	0.0290978	Up
gene:Solyc01g097860.4	D	F	45.285	94.9576	1.06825	5e-05	0.000151323	Up
gene:Solyc01g097910.2	D	F	55.8982	199.879	1.83825	5e-05	0.000151323	Up
gene:Solyc01g098020.2	D	F	17.6666	40.6356	1.20172	5e-05	0.000151323	Up
gene:Solyc01g098130.2	D	F	7.9268	21.155	1.41619	0.0142	0.02714	Up
gene:Solyc01g098150.3	D	F	2.85471	6.21378	1.12213	5e-05	0.000151323	Up
gene:Solyc01g098190.3	D	F	6.81909	20.4475	1.58428	5e-05	0.000151323	Up
gene:Solyc01g098620.2	D	F	4.32689	13.0597	1.59372	5e-05	0.000151323	Up
gene:Solyc01g098630.3	D	F	6.23526	16.9772	1.44508	5e-05	0.000151323	Up
gene:Solyc01g098640.3	D	F	109.923	364.877	1.73091	5e-05	0.000151323	Up
gene:Solyc01g098990.4	D	F	45.4785	96.0679	1.07887	5e-05	0.000151323	Up
gene:Solyc01g099020.3	D	F	14.2208	47.1145	1.72816	5e-05	0.000151323	Up
gene:Solyc01g099110.4	D	F	24.8601	53.31	1.10057	5e-05	0.000151323	Up
gene:Solyc01g099260.3	D	F	4.8329	18.9539	1.97153	5e-05	0.000151323	Up
gene:Solyc01g099590.4	D	F	0.540448	2.37358	2.13484	0.00895	0.0179411	Up
gene:Solyc01g099880.4	D	F	0.710786	1.90562	1.42277	0.00175	0.00411065	Up
gene:Solyc01g099970.4	D	F	2.04778	6.61291	1.69122	5e-05	0.000151323	Up
gene:Solyc01g100000.3	D	F	2.74053	16.646	2.60265	5e-05	0.000151323	Up
gene:Solyc01g100210.3	D	F	7.19899	17.4466	1.27708	5e-05	0.000151323	Up
gene:Solyc01g100230.3	D	F	14.1909	36.0057	1.34326	5e-05	0.000151323	Up
gene:Solyc01g100270.4	D	F	8.95408	19.9689	1.15714	5e-05	0.000151323	Up
gene:Solyc01g100490.4	D	F	2.94211	8.35347	1.50552	5e-05	0.000151323	Up
gene:Solyc01g100610.3	D	F	17.3877	40.2499	1.21092	5e-05	0.000151323	Up
gene:Solyc01g100650.3	D	F	34.8985	96.7218	1.47068	5e-05	0.000151323	Up
gene:Solyc01g101070.3	D	F	5.29291	11.462	1.11473	5e-05	0.000151323	Up
gene:Solyc01g102610.3	D	F	0.424683	11.1612	4.71596	5e-05	0.000151323	Up
gene:Solyc01g102860.2	D	F	16.926	57.468	1.76351	5e-05	0.000151323	Up
gene:Solyc01g102950.3	D	F	6.81292	45.1288	2.7277	5e-05	0.000151323	Up
gene:Solyc01g103100.3	D	F	31.9025	104.955	1.71803	5e-05	0.000151323	Up
gene:Solyc01g103110.3	D	F	3.27573	30.3027	3.20956	5e-05	0.000151323	Up
gene:Solyc01g103710.4	D	F	22.3819	57.8559	1.37014	5e-05	0.000151323	Up
gene:Solyc01g104060.3	D	F	9.11116	28.3654	1.63843	5e-05	0.000151323	Up
gene:Solyc01g104280.2	D	F	10.7667	25.4335	1.24015	5e-05	0.000151323	Up
gene:Solyc01g104320.4	D	F	0.308916	1.22143	1.98329	0.00875	0.0175834	Up
gene:Solyc01g104710.3	D	F	27.2922	114.608	2.07015	5e-05	0.000151323	Up
gene:Solyc01g104740.3	D	F	3.62355	8.244	1.18594	0.0002	0.000557368	Up
gene:Solyc01g104750.4	D	F	2.5103	6.67226	1.41032	5e-05	0.000151323	Up
gene:Solyc01g104760.2	D	F	0.576968	1.4322	1.31167	0.00565	0.0118608	Up
gene:Solyc01g105020.3	D	F	17.0302	34.1882	1.0054	5e-05	0.000151323	Up
gene:Solyc01g105290.3	D	F	12.3417	36.7791	1.57535	5e-05	0.000151323	Up
gene:Solyc01g105360.3	D	F	1.91415	8.96021	2.22683	5e-05	0.000151323	Up
gene:Solyc01g105540.4	D	F	32.1102	79.1612	1.30176	5e-05	0.000151323	Up
gene:Solyc01g105560.3	D	F	60.7605	139.19	1.19585	5e-05	0.000151323	Up
gene:Solyc01g105767.1	D	F	0.213038	3.64955	4.09853	0.00265	0.00598779	Up
gene:Solyc01g105770.2	D	F	0.196723	2.37046	3.59093	0.00065	0.00165959	Up
gene:Solyc01g106040.3	D	F	1.44386	3.5091	1.28117	5e-05	0.000151323	Up
gene:Solyc01g106380.2	D	F	6.09933	18.0308	1.56374	5e-05	0.000151323	Up
gene:Solyc01g106400.3	D	F	7.49243	50.8389	2.76243	5e-05	0.000151323	Up
gene:Solyc01g106430.3	D	F	106.038	276.633	1.38339	5e-05	0.000151323	Up
gene:Solyc01g106480.4	D	F	74.523	701.685	3.23506	5e-05	0.000151323	Up
gene:Solyc01g106790.3	D	F	21.509	44.9641	1.06383	5e-05	0.000151323	Up
gene:Solyc01g107020.4	D	F	4.90527	13.3519	1.44464	5e-05	0.000151323	Up
gene:Solyc01g107190.3	D	F	7.76239	34.3835	2.14715	5e-05	0.000151323	Up
gene:Solyc01g107460.2	D	F	1.77545	6.87089	1.95231	5e-05	0.000151323	Up
gene:Solyc01g107660.3	D	F	101.742	280.676	1.46399	5e-05	0.000151323	Up
gene:Solyc01g107780.4	D	F	0.800224	2.36994	1.56637	5e-05	0.000151323	Up
gene:Solyc01g108030.4	D	F	87.4015	191.234	1.12961	5e-05	0.000151323	Up
gene:Solyc01g108190.3	D	F	8.62709	21.3584	1.30786	5e-05	0.000151323	Up
gene:Solyc01g108210.4	D	F	3.63136	11.4119	1.65195	5e-05	0.000151323	Up
gene:Solyc01g108600.3	D	F	18.1514	38.9541	1.1017	5e-05	0.000151323	Up
gene:Solyc01g108630.3	D	F	11.0867	46.5383	2.06959	5e-05	0.000151323	Up
gene:Solyc01g108775.1	D	F	0	1.82187	inf	5e-05	0.000151323	Up
gene:Solyc01g108900.4	D	F	0.450757	6.02784	3.74122	5e-05	0.000151323	Up
gene:Solyc01g108910.4	D	F	255.264	794.145	1.63741	5e-05	0.000151323	Up
gene:Solyc01g109040.4	D	F	198.756	1074.32	2.43435	5e-05	0.000151323	Up
gene:Solyc01g109100.2	D	F	24.0745	52.8921	1.13555	5e-05	0.000151323	Up
gene:Solyc01g109550.2	D	F	5.87669	17.3604	1.56272	5e-05	0.000151323	Up
gene:Solyc01g109950.4	D	F	0.183534	2.15368	3.55268	5e-05	0.000151323	Up
gene:Solyc01g110160.4	D	F	10.0975	30.8713	1.61227	5e-05	0.000151323	Up
gene:Solyc01g110270.3	D	F	18.0902	36.951	1.03041	5e-05	0.000151323	Up
gene:Solyc01g110280.3	D	F	4.89785	10.3373	1.07763	5e-05	0.000151323	Up
gene:Solyc01g110360.3	D	F	1278.35	6759.36	2.4026	5e-05	0.000151323	Up
gene:Solyc01g110520.3	D	F	46.3577	105.902	1.19185	5e-05	0.000151323	Up
gene:Solyc01g110860.1	D	F	2.81922	8.79322	1.6411	0.0267	0.0475255	Up
gene:Solyc01g110960.4	D	F	9.73461	25.7341	1.40249	5e-05	0.000151323	Up
gene:Solyc01g111020.3	D	F	33.5012	82.3331	1.29726	5e-05	0.000151323	Up
gene:Solyc01g111070.3	D	F	0.774985	2.70521	1.8035	5e-05	0.000151323	Up
gene:Solyc01g111350.3	D	F	1.06037	2.83407	1.41831	5e-05	0.000151323	Up
gene:Solyc01g111630.3	D	F	239.603	1081.27	2.17401	5e-05	0.000151323	Up
gene:Solyc01g111750.4	D	F	18.2298	48.5212	1.41232	5e-05	0.000151323	Up
gene:Solyc01g111970.4	D	F	0.60404	2.18492	1.85487	5e-05	0.000151323	Up
gene:Solyc01g111990.3	D	F	26.876	77.4696	1.52731	5e-05	0.000151323	Up
gene:Solyc01g112060.4	D	F	98.3353	320.273	1.70352	5e-05	0.000151323	Up
gene:Solyc01g112130.4	D	F	4.59603	9.49375	1.04659	0.00165	0.00389281	Up
gene:Solyc01g112160.4	D	F	11.747	26.1084	1.15221	5e-05	0.000151323	Up
gene:Solyc01g150160.1	D	F	0.801691	1.89963	1.2446	0.0028	0.00628735	Up
gene:Solyc01g150166.1	D	F	2.56028	12.8921	2.33211	5e-05	0.000151323	Up
gene:Solyc01g150167.1	D	F	1.17657	5.48567	2.22108	5e-05	0.000151323	Up
gene:Solyc02g005180.3	D	F	2.09193	5.84911	1.48339	5e-05	0.000151323	Up
gene:Solyc02g005200.4	D	F	50.9638	154.192	1.59718	5e-05	0.000151323	Up
gene:Solyc02g014150.4	D	F	76.0016	226.824	1.57747	5e-05	0.000151323	Up
gene:Solyc02g014430.3	D	F	0.158937	0.810361	2.35011	0.0208	0.0382015	Up
gene:Solyc02g014460.4	D	F	3.04536	8.94465	1.55441	5e-05	0.000151323	Up
gene:Solyc02g014860.3	D	F	0.741478	16.2511	4.45399	5e-05	0.000151323	Up
gene:Solyc02g020940.3	D	F	105.408	1595.57	3.92002	5e-05	0.000151323	Up
gene:Solyc02g021000.3	D	F	69.0474	170.866	1.30721	5e-05	0.000151323	Up
gene:Solyc02g023990.3	D	F	6.73818	17.3746	1.36655	5e-05	0.000151323	Up
gene:Solyc02g030300.3	D	F	2.41308	7.0925	1.55542	5e-05	0.000151323	Up
gene:Solyc02g032860.3	D	F	15.0491	32.1068	1.0932	5e-05	0.000151323	Up
gene:Solyc02g033060.3	D	F	8.99365	22.7139	1.3366	5e-05	0.000151323	Up
gene:Solyc02g055440.4	D	F	87.8124	248.625	1.50148	5e-05	0.000151323	Up
gene:Solyc02g062130.4	D	F	1.57263	9.31503	2.56638	5e-05	0.000151323	Up
gene:Solyc02g062220.2	D	F	0.153247	1.58763	3.37294	0.00335	0.00740973	Up
gene:Solyc02g062340.3	D	F	317.317	1733.84	2.44997	5e-05	0.000151323	Up
gene:Solyc02g062580.3	D	F	2.47701	7.40372	1.57965	5e-05	0.000151323	Up
gene:Solyc02g062610.3	D	F	9.50941	41.1509	2.1135	5e-05	0.000151323	Up
gene:Solyc02g062725.1	D	F	2.99318	7.201	1.26652	5e-05	0.000151323	Up
gene:Solyc02g062950.3	D	F	32.8233	65.9264	1.00614	5e-05	0.000151323	Up
gene:Solyc02g062960.4	D	F	6.29403	22.184	1.81746	5e-05	0.000151323	Up
gene:Solyc02g063150.3	D	F	3579.26	9683.7	1.4359	5e-05	0.000151323	Up
gene:Solyc02g064640.4	D	F	26.0742	60.6724	1.21842	5e-05	0.000151323	Up
gene:Solyc02g064710.3	D	F	0.350766	1.10069	1.64982	0.0137	0.0262807	Up
gene:Solyc02g064770.4	D	F	30.2492	64.2998	1.08792	5e-05	0.000151323	Up
gene:Solyc02g064800.3	D	F	17.0328	59.8626	1.81334	5e-05	0.000151323	Up
gene:Solyc02g064950.3	D	F	18.575	46.8683	1.33525	5e-05	0.000151323	Up
gene:Solyc02g065090.4	D	F	0.352609	1.39418	1.98328	0.0012	0.00291546	Up
gene:Solyc02g065110.3	D	F	1.45684	8.81832	2.59766	5e-05	0.000151323	Up
gene:Solyc02g065220.4	D	F	3.22102	17.0908	2.40763	5e-05	0.000151323	Up
gene:Solyc02g065400.3	D	F	886.535	2140.88	1.27195	5e-05	0.000151323	Up
gene:Solyc02g065610.3	D	F	0.462212	1.41406	1.61322	0.00055	0.0014262	Up
gene:Solyc02g065700.3	D	F	10.3179	22.7091	1.13813	5e-05	0.000151323	Up
gene:Solyc02g066920.3	D	F	27.6413	122.156	2.14382	5e-05	0.000151323	Up
gene:Solyc02g067050.3	D	F	232.816	1298.1	2.47914	5e-05	0.000151323	Up
gene:Solyc02g067480.3	D	F	1.48306	3.21011	1.11405	5e-05	0.000151323	Up
gene:Solyc02g067690.3	D	F	0.803945	2.25081	1.48527	5e-05	0.000151323	Up
gene:Solyc02g068090.3	D	F	245.81	624.082	1.34419	5e-05	0.000151323	Up
gene:Solyc02g068700.3	D	F	30.7022	62.4794	1.02504	5e-05	0.000151323	Up
gene:Solyc02g068710.3	D	F	8.33139	19.1232	1.19869	5e-05	0.000151323	Up
gene:Solyc02g069130.3	D	F	16.3694	41.0046	1.32478	5e-05	0.000151323	Up
gene:Solyc02g069410.4	D	F	9.25496	25.6236	1.46917	5e-05	0.000151323	Up
gene:Solyc02g069450.3	D	F	210.524	527.915	1.32632	5e-05	0.000151323	Up
gene:Solyc02g069620.4	D	F	21.2622	64.6409	1.60416	5e-05	0.000151323	Up
gene:Solyc02g070110.1	D	F	0	0.87884	inf	5e-05	0.000151323	Up
gene:Solyc02g070230.2	D	F	5.25574	11.1031	1.079	5e-05	0.000151323	Up
gene:Solyc02g070490.4	D	F	4.0041	14.8976	1.89554	5e-05	0.000151323	Up
gene:Solyc02g070760.4	D	F	9.69458	21.3638	1.13992	5e-05	0.000151323	Up
gene:Solyc02g070800.2	D	F	161.082	407.211	1.33798	5e-05	0.000151323	Up
gene:Solyc02g071580.4	D	F	4.56	16.1149	1.82129	5e-05	0.000151323	Up
gene:Solyc02g071790.3	D	F	6.74173	15.3696	1.18889	0.00025	0.000685408	Up
gene:Solyc02g072030.1	D	F	1.55746	3.44188	1.144	5e-05	0.000151323	Up
gene:Solyc02g072160.4	D	F	11.2659	50.598	2.16712	5e-05	0.000151323	Up
gene:Solyc02g072540.3	D	F	9.81521	35.9967	1.87478	5e-05	0.000151323	Up
gene:Solyc02g076690.3	D	F	42.4353	114.878	1.43677	5e-05	0.000151323	Up
gene:Solyc02g077070.3	D	F	2.30298	15.7156	2.77062	5e-05	0.000151323	Up
gene:Solyc02g077110.3	D	F	3.65132	16.4605	2.17252	5e-05	0.000151323	Up
gene:Solyc02g077140.3	D	F	1.35018	5.92526	2.13373	5e-05	0.000151323	Up
gene:Solyc02g077300.2	D	F	0.774428	1.93847	1.32371	0.0018	0.00422123	Up
gene:Solyc02g077370.1	D	F	3.04686	10.8933	1.83804	5e-05	0.000151323	Up
gene:Solyc02g077530.2	D	F	0.200654	17.0217	6.40652	0.0026	0.00589114	Up
gene:Solyc02g077700.1	D	F	12.5634	26.4861	1.07601	5e-05	0.000151323	Up
gene:Solyc02g077770.3	D	F	70.1675	147.381	1.07068	5e-05	0.000151323	Up
gene:Solyc02g078240.4	D	F	8.45473	29.5631	1.80597	5e-05	0.000151323	Up
gene:Solyc02g078400.3	D	F	2.15218	12.8909	2.58248	5e-05	0.000151323	Up
gene:Solyc02g078750.3	D	F	1.60397	3.52496	1.13596	5e-05	0.000151323	Up
gene:Solyc02g079250.4	D	F	20.7731	42.6311	1.03719	5e-05	0.000151323	Up
gene:Solyc02g079370.3	D	F	0.878661	2.37389	1.43388	0.00035	0.000938721	Up
gene:Solyc02g079730.4	D	F	2.94169	7.85225	1.41646	5e-05	0.000151323	Up
gene:Solyc02g079780.1	D	F	16.4469	36.6382	1.15554	5e-05	0.000151323	Up
gene:Solyc02g079950.3	D	F	1159.3	3132.15	1.4339	5e-05	0.000151323	Up
gene:Solyc02g079980.3	D	F	2.85587	7.68117	1.42739	5e-05	0.000151323	Up
gene:Solyc02g080440.3	D	F	22.6229	48.3123	1.09461	5e-05	0.000151323	Up
gene:Solyc02g080540.1	D	F	234.418	1168.15	2.31707	5e-05	0.000151323	Up
gene:Solyc02g080570.3	D	F	16.4578	52.2962	1.66794	5e-05	0.000151323	Up
gene:Solyc02g080640.4	D	F	23.6677	69.4737	1.55355	5e-05	0.000151323	Up
gene:Solyc02g080780.3	D	F	19.0009	55.4016	1.54386	5e-05	0.000151323	Up
gene:Solyc02g080810.3	D	F	215.463	1051.24	2.28658	5e-05	0.000151323	Up
gene:Solyc02g081060.4	D	F	3.1674	7.92041	1.32228	5e-05	0.000151323	Up
gene:Solyc02g081130.3	D	F	1.54556	6.47264	2.06623	5e-05	0.000151323	Up
gene:Solyc02g081170.4	D	F	18.5003	40.4507	1.12861	5e-05	0.000151323	Up
gene:Solyc02g081330.4	D	F	28.661	72.267	1.33425	5e-05	0.000151323	Up
gene:Solyc02g081550.3	D	F	0.530673	1.23166	1.21471	0.00025	0.000685408	Up
gene:Solyc02g081900.4	D	F	2.37832	5.68361	1.25686	5e-05	0.000151323	Up
gene:Solyc02g082440.2	D	F	1.14898	2.38844	1.05572	5e-05	0.000151323	Up
gene:Solyc02g082760.3	D	F	112.391	755.533	2.74896	5e-05	0.000151323	Up
gene:Solyc02g082920.4	D	F	2.18575	5.02596	1.20127	5e-05	0.000151323	Up
gene:Solyc02g083280.4	D	F	185.917	505.215	1.44224	5e-05	0.000151323	Up
gene:Solyc02g083410.4	D	F	19.3007	49.4881	1.35843	5e-05	0.000151323	Up
gene:Solyc02g083500.3	D	F	62.582	133.886	1.09718	5e-05	0.000151323	Up
gene:Solyc02g083810.4	D	F	245.372	1348.72	2.45855	5e-05	0.000151323	Up
gene:Solyc02g083980.3	D	F	7.33517	15.7274	1.10037	5e-05	0.000151323	Up
gene:Solyc02g084440.4	D	F	1473.38	3469.55	1.23562	5e-05	0.000151323	Up
gene:Solyc02g084850.3	D	F	2.44092	6.80173	1.47847	5e-05	0.000151323	Up
gene:Solyc02g085100.3	D	F	56.766	134.098	1.24019	5e-05	0.000151323	Up
gene:Solyc02g085220.4	D	F	1.16671	6.93393	2.57123	5e-05	0.000151323	Up
gene:Solyc02g085290.3	D	F	12.2255	24.9747	1.03057	5e-05	0.000151323	Up
gene:Solyc02g085933.1	D	F	347.933	1170.42	1.75015	5e-05	0.000151323	Up
gene:Solyc02g085950.4	D	F	3.36217	53.0265	3.97925	5e-05	0.000151323	Up
gene:Solyc02g086350.3	D	F	3.5989	10.6937	1.57114	5e-05	0.000151323	Up
gene:Solyc02g086680.4	D	F	12.0671	29.8872	1.30845	5e-05	0.000151323	Up
gene:Solyc02g086710.3	D	F	35.7708	96.8238	1.43658	5e-05	0.000151323	Up
gene:Solyc02g086730.3	D	F	320.142	702.991	1.1348	5e-05	0.000151323	Up
gene:Solyc02g086740.1	D	F	252.85	538.336	1.09022	5e-05	0.000151323	Up
gene:Solyc02g086820.3	D	F	172.45	2021.79	3.55139	5e-05	0.000151323	Up
gene:Solyc02g086890.3	D	F	59.8686	128.956	1.10701	5e-05	0.000151323	Up
gene:Solyc02g086910.4	D	F	64.9556	182.942	1.49386	5e-05	0.000151323	Up
gene:Solyc02g087230.3	D	F	68.6839	287.046	2.06324	5e-05	0.000151323	Up
gene:Solyc02g087560.1	D	F	6.44893	12.9162	1.00206	5e-05	0.000151323	Up
gene:Solyc02g087810.3	D	F	0.775114	1.90406	1.29659	0.01115	0.0218607	Up
gene:Solyc02g087950.3	D	F	1.03936	3.01748	1.53764	5e-05	0.000151323	Up
gene:Solyc02g088470.1	D	F	5.99461	12.5996	1.07164	5e-05	0.000151323	Up
gene:Solyc02g088750.2	D	F	0.465785	0.991966	1.09063	0.0128	0.024716	Up
gene:Solyc02g089020.2	D	F	4.20286	10.188	1.27743	5e-05	0.000151323	Up
gene:Solyc02g089080.2	D	F	84.4135	244.013	1.53141	5e-05	0.000151323	Up
gene:Solyc02g089150.4	D	F	0.770827	1.73405	1.16967	0.00035	0.000938721	Up
gene:Solyc02g089480.1	D	F	0.79947	4.13579	2.37105	0.0208	0.0382015	Up
gene:Solyc02g089500.4	D	F	2.84724	11.6499	2.03268	5e-05	0.000151323	Up
gene:Solyc02g089510.3	D	F	1.41686	2.88201	1.02438	0.00045	0.00118308	Up
gene:Solyc02g089520.2	D	F	1.13819	3.30311	1.53709	0.00025	0.000685408	Up
gene:Solyc02g089890.4	D	F	9.82055	47.6177	2.27762	5e-05	0.000151323	Up
gene:Solyc02g090020.4	D	F	16.7455	41.5363	1.31059	5e-05	0.000151323	Up
gene:Solyc02g090030.2	D	F	721.815	1521.36	1.07567	5e-05	0.000151323	Up
gene:Solyc02g090100.1	D	F	108.017	432.786	2.0024	5e-05	0.000151323	Up
gene:Solyc02g090120.1	D	F	0	7.51411	inf	0.00145	0.00345441	Up
gene:Solyc02g090150.1	D	F	0.311507	1.092	1.80963	0.00765	0.0156019	Up
gene:Solyc02g090260.3	D	F	6.84714	15.3085	1.16076	5e-05	0.000151323	Up
gene:Solyc02g090670.3	D	F	36.0254	82.8088	1.20077	5e-05	0.000151323	Up
gene:Solyc02g091140.3	D	F	1.73781	5.09308	1.55127	5e-05	0.000151323	Up
gene:Solyc02g091560.3	D	F	357.093	2600.42	2.86437	5e-05	0.000151323	Up
gene:Solyc02g092150.3	D	F	18.2407	49.3304	1.43531	5e-05	0.000151323	Up
gene:Solyc02g092530.4	D	F	3.41076	11.6644	1.77394	5e-05	0.000151323	Up
gene:Solyc02g092570.1	D	F	3.67157	9.25422	1.33371	5e-05	0.000151323	Up
gene:Solyc02g092700.3	D	F	29.1638	132.395	2.1826	5e-05	0.000151323	Up
gene:Solyc02g092760.3	D	F	0.260951	1.61603	2.63061	0.0116	0.022646	Up
gene:Solyc02g093080.3	D	F	39.6859	82.9969	1.06443	5e-05	0.000151323	Up
gene:Solyc02g093170.4	D	F	16.457	52.4032	1.67096	5e-05	0.000151323	Up
gene:Solyc02g093550.3	D	F	7.42586	20.78	1.48457	5e-05	0.000151323	Up
gene:Solyc02g093580.4	D	F	0.248111	1.06171	2.09733	0.0018	0.00422122	Up
gene:Solyc02g093620.2	D	F	11.3485	26.6228	1.23016	5e-05	0.000151323	Up
gene:Solyc02g094040.3	D	F	0.33118	1.0767	1.70094	0.0084	0.0169618	Up
gene:Solyc02g094420.3	D	F	62.0021	146.154	1.2371	5e-05	0.000151323	Up
gene:Solyc02g094640.4	D	F	103.126	210.09	1.0266	5e-05	0.000151323	Up
gene:Solyc02g150139.1	D	F	0.634447	2.01391	1.66643	0.01875	0.0348389	Up
gene:Solyc03g005000.4	D	F	14.1147	44.7789	1.66562	5e-05	0.000151323	Up
gene:Solyc03g005190.3	D	F	68.8398	148.403	1.10821	5e-05	0.000151323	Up
gene:Solyc03g005230.3	D	F	180.426	547.28	1.60087	5e-05	0.000151323	Up
gene:Solyc03g005260.3	D	F	21.7612	69.7903	1.68127	5e-05	0.000151323	Up
gene:Solyc03g005330.1	D	F	1.55843	4.03362	1.37199	5e-05	0.000151323	Up
gene:Solyc03g005570.3	D	F	0.503091	1.32721	1.3995	0.00525	0.0111018	Up
gene:Solyc03g005730.4	D	F	73.857	168.517	1.19009	5e-05	0.000151323	Up
gene:Solyc03g005760.1	D	F	1364.34	2816.41	1.04566	5e-05	0.000151323	Up
gene:Solyc03g006030.4	D	F	4.73715	10.5764	1.15875	5e-05	0.000151323	Up
gene:Solyc03g006410.3	D	F	1.87686	5.14769	1.4556	5e-05	0.000151323	Up
gene:Solyc03g006540.3	D	F	15.2159	75.0626	2.30251	5e-05	0.000151323	Up
gene:Solyc03g006870.3	D	F	25.1298	74.1648	1.56134	5e-05	0.000151323	Up
gene:Solyc03g007030.3	D	F	54.4478	349.482	2.68227	5e-05	0.000151323	Up
gene:Solyc03g007220.3	D	F	26.3561	86.1032	1.70793	5e-05	0.000151323	Up
gene:Solyc03g007330.3	D	F	23.3604	71.8877	1.62168	5e-05	0.000151323	Up
gene:Solyc03g007540.3	D	F	13.0369	39.5946	1.6027	5e-05	0.000151323	Up
gene:Solyc03g007810.3	D	F	54.0922	132.143	1.2886	5e-05	0.000151323	Up
gene:Solyc03g007820.3	D	F	6.89333	16.062	1.22038	0.00015	0.000427423	Up
gene:Solyc03g007860.1	D	F	4.23014	32.3784	2.93625	5e-05	0.000151323	Up
gene:Solyc03g007980.1	D	F	23.8542	48.4919	1.0235	5e-05	0.000151323	Up
gene:Solyc03g013160.4	D	F	1.14848	7.04423	2.61672	5e-05	0.000151323	Up
gene:Solyc03g013440.4	D	F	9.92024	25.7012	1.37339	5e-05	0.000151323	Up
gene:Solyc03g019660.4	D	F	10.5478	73.8753	2.80815	5e-05	0.000151323	Up
gene:Solyc03g019680.3	D	F	17.6227	43.5971	1.30679	5e-05	0.000151323	Up
gene:Solyc03g019770.4	D	F	2.23221	5.06178	1.18117	5e-05	0.000151323	Up
gene:Solyc03g019870.4	D	F	0.310967	2.22009	2.83579	0.0002	0.000557368	Up
gene:Solyc03g025380.3	D	F	4.93489	14.0069	1.50505	5e-05	0.000151323	Up
gene:Solyc03g025410.4	D	F	49.6565	166.029	1.74138	5e-05	0.000151323	Up
gene:Solyc03g025670.3	D	F	4.36892	11.4137	1.38542	5e-05	0.000151323	Up
gene:Solyc03g025990.1	D	F	16.0093	66.654	2.05778	5e-05	0.000151323	Up
gene:Solyc03g026120.3	D	F	1.28244	10.6346	3.0518	5e-05	0.000151323	Up
gene:Solyc03g026200.4	D	F	12.6533	25.4307	1.00706	5e-05	0.000151323	Up
gene:Solyc03g026210.4	D	F	20.2707	63.744	1.65289	5e-05	0.000151323	Up
gene:Solyc03g026260.3	D	F	4.32135	21.3932	2.3076	5e-05	0.000151323	Up
gene:Solyc03g026330.4	D	F	8.16756	21.8586	1.42022	5e-05	0.000151323	Up
gene:Solyc03g031700.4	D	F	33.9125	86.1178	1.34449	5e-05	0.000151323	Up
gene:Solyc03g031860.3	D	F	48.914	125.82	1.36304	5e-05	0.000151323	Up
gene:Solyc03g031890.3	D	F	103.386	234.561	1.18192	5e-05	0.000151323	Up
gene:Solyc03g031990.4	D	F	1.77642	10.8392	2.60922	5e-05	0.000151323	Up
gene:Solyc03g034070.1	D	F	38.6974	297.582	2.94298	5e-05	0.000151323	Up
gene:Solyc03g034170.4	D	F	43.517	173.966	1.99916	5e-05	0.000151323	Up
gene:Solyc03g034190.3	D	F	49.9241	109.88	1.13813	5e-05	0.000151323	Up
gene:Solyc03g034220.3	D	F	4489.4	16672.4	1.89286	5e-05	0.000151323	Up
gene:Solyc03g034230.3	D	F	0.899414	2.78487	1.63055	0.0014	0.0033536	Up
gene:Solyc03g043750.3	D	F	10.9544	33.7835	1.6248	5e-05	0.000151323	Up
gene:Solyc03g044190.3	D	F	14.3055	32.4045	1.17963	5e-05	0.000151323	Up
gene:Solyc03g044330.1	D	F	235.542	577.869	1.29476	5e-05	0.000151323	Up
gene:Solyc03g044630.2	D	F	2.11611	10.6771	2.33503	5e-05	0.000151323	Up
gene:Solyc03g044666.1	D	F	0.394483	0.887162	1.16924	0.00025	0.000685408	Up
gene:Solyc03g044820.4	D	F	1.1762	3.82343	1.70074	0.02485	0.0446733	Up
gene:Solyc03g045070.1	D	F	4.93635	109.515	4.47155	5e-05	0.000151323	Up
gene:Solyc03g045100.1	D	F	0	19.9709	inf	5e-05	0.000151323	Up
gene:Solyc03g051810.4	D	F	33.6781	82.998	1.30127	5e-05	0.000151323	Up
gene:Solyc03g058190.3	D	F	46.9338	163.789	1.80314	5e-05	0.000151323	Up
gene:Solyc03g058370.2	D	F	1.51239	3.73597	1.30465	5e-05	0.000151323	Up
gene:Solyc03g058860.3	D	F	56.3666	114.776	1.02591	5e-05	0.000151323	Up
gene:Solyc03g059140.4	D	F	0	4.36943	inf	0.00145	0.00345441	Up
gene:Solyc03g059170.2	D	F	102.814	375.293	1.86798	5e-05	0.000151323	Up
gene:Solyc03g059180.4	D	F	56.7828	206.666	1.86378	5e-05	0.000151323	Up
gene:Solyc03g059260.4	D	F	2.35691	16.8477	2.83758	5e-05	0.000151323	Up
gene:Solyc03g059425.1	D	F	1.06983	2.4799	1.21291	0.01095	0.0215068	Up
gene:Solyc03g060510.4	D	F	7.18969	20.8113	1.53337	5e-05	0.000151323	Up
gene:Solyc03g062710.4	D	F	27.2929	86.468	1.66364	5e-05	0.000151323	Up
gene:Solyc03g062720.3	D	F	29.1714	141.954	2.2828	5e-05	0.000151323	Up
gene:Solyc03g063560.3	D	F	75.1382	391.388	2.38098	5e-05	0.000151323	Up
gene:Solyc03g063730.4	D	F	11.1369	25.8878	1.21693	5e-05	0.000151323	Up
gene:Solyc03g065200.4	D	F	0	9.56071	inf	5e-05	0.000151323	Up
gene:Solyc03g078000.3	D	F	42.554	125.576	1.56119	5e-05	0.000151323	Up
gene:Solyc03g078780.3	D	F	0.557857	1.88893	1.7596	0.0205	0.0377318	Up
gene:Solyc03g081240.3	D	F	3.22633	12.1635	1.91459	5e-05	0.000151323	Up
gene:Solyc03g081250.3	D	F	0.245815	1.89993	2.9503	0.00165	0.00389281	Up
gene:Solyc03g081300.4	D	F	11.4344	25.9895	1.18455	5e-05	0.000151323	Up
gene:Solyc03g082380.4	D	F	68.4755	140.411	1.036	5e-05	0.000151323	Up
gene:Solyc03g082960.2	D	F	38.2877	110.68	1.53144	5e-05	0.000151323	Up
gene:Solyc03g083050.3	D	F	1.00764	2.126	1.07716	0.00465	0.00995875	Up
gene:Solyc03g083130.3	D	F	0.0539941	4.26242	6.30273	0.0026	0.00589114	Up
gene:Solyc03g083300.3	D	F	22.237	51.4661	1.21066	5e-05	0.000151323	Up
gene:Solyc03g083480.4	D	F	0.76795	1.87444	1.28738	0.00115	0.0028027	Up
gene:Solyc03g083570.3	D	F	37.242	96.5652	1.37457	5e-05	0.000151323	Up
gene:Solyc03g083720.1	D	F	32.3678	94.8478	1.55106	5e-05	0.000151323	Up
gene:Solyc03g083730.1	D	F	102.826	579.293	2.49409	5e-05	0.000151323	Up
gene:Solyc03g083770.1	D	F	94.4486	235.418	1.31762	5e-05	0.000151323	Up
gene:Solyc03g093180.1	D	F	1.9699	18.8528	3.25859	5e-05	0.000151323	Up
gene:Solyc03g093400.2	D	F	0.610887	6.10206	3.32032	5e-05	0.000151323	Up
gene:Solyc03g093690.3	D	F	182.935	441.45	1.27092	5e-05	0.000151323	Up
gene:Solyc03g093830.3	D	F	44.8854	93.9966	1.06636	5e-05	0.000151323	Up
gene:Solyc03g094175.1	D	F	4.13774	13.9184	1.75008	5e-05	0.000151323	Up
gene:Solyc03g094177.1	D	F	2.47708	8.12325	1.71342	5e-05	0.000151323	Up
gene:Solyc03g095500.3	D	F	1.22334	2.98658	1.28768	0.0019	0.00443357	Up
gene:Solyc03g095620.4	D	F	23.7235	66.3383	1.48353	5e-05	0.000151323	Up
gene:Solyc03g095860.3	D	F	19.7224	41.2119	1.06323	5e-05	0.000151323	Up
gene:Solyc03g095990.1	D	F	60.3077	132.157	1.13184	5e-05	0.000151323	Up
gene:Solyc03g096050.3	D	F	0.912704	1.89392	1.05316	0.00045	0.00118308	Up
gene:Solyc03g096290.3	D	F	7.83486	27.6714	1.82042	5e-05	0.000151323	Up
gene:Solyc03g096780.1	D	F	6.21987	68.0606	3.45186	5e-05	0.000151323	Up
gene:Solyc03g096850.4	D	F	208.295	1067.89	2.35806	5e-05	0.000151323	Up
gene:Solyc03g097320.3	D	F	2.87813	10.0588	1.80525	5e-05	0.000151323	Up
gene:Solyc03g097360.3	D	F	52.6451	109.844	1.06108	5e-05	0.000151323	Up
gene:Solyc03g097370.4	D	F	10.3026	27.7215	1.428	5e-05	0.000151323	Up
gene:Solyc03g097500.3	D	F	0	1.23708	inf	5e-05	0.000151323	Up
gene:Solyc03g097710.4	D	F	43.2841	88.1471	1.02608	5e-05	0.000151323	Up
gene:Solyc03g097950.4	D	F	148.285	488.73	1.72066	5e-05	0.000151323	Up
gene:Solyc03g097960.1	D	F	1.03957	2.78719	1.42282	0.00025	0.000685408	Up
gene:Solyc03g098440.4	D	F	36.738	135.08	1.87847	5e-05	0.000151323	Up
gene:Solyc03g098740.1	D	F	1.67386	5.42803	1.69725	0.00085	0.00212653	Up
gene:Solyc03g098780.2	D	F	0.781554	2.06513	1.40182	0.0022	0.00506432	Up
gene:Solyc03g110940.3	D	F	7.26721	15.3282	1.07671	5e-05	0.000151323	Up
gene:Solyc03g111410.3	D	F	3.48757	7.2219	1.05016	5e-05	0.000151323	Up
gene:Solyc03g111610.3	D	F	134.101	425.13	1.66458	5e-05	0.000151323	Up
gene:Solyc03g111620.1	D	F	5.55751	12.0032	1.11091	5e-05	0.000151323	Up
gene:Solyc03g111700.3	D	F	55.1196	134.195	1.28369	5e-05	0.000151323	Up
gene:Solyc03g111815.1	D	F	1.62391	5.49818	1.75949	5e-05	0.000151323	Up
gene:Solyc03g111840.3	D	F	199.267	522.951	1.39197	5e-05	0.000151323	Up
gene:Solyc03g111940.2	D	F	7.54184	17.1451	1.18481	5e-05	0.000151323	Up
gene:Solyc03g112010.4	D	F	1.04581	24.8366	4.56978	5e-05	0.000151323	Up
gene:Solyc03g112060.3	D	F	8.07613	19.7311	1.28874	5e-05	0.000151323	Up
gene:Solyc03g112150.1	D	F	110.412	262.91	1.25167	5e-05	0.000151323	Up
gene:Solyc03g112190.4	D	F	1.93796	5.87252	1.59944	5e-05	0.000151323	Up
gene:Solyc03g112320.4	D	F	7.58852	21.7553	1.51948	5e-05	0.000151323	Up
gene:Solyc03g112330.3	D	F	19.7596	41.7957	1.0808	5e-05	0.000151323	Up
gene:Solyc03g112760.3	D	F	20.1473	55.263	1.45573	5e-05	0.000151323	Up
gene:Solyc03g113210.3	D	F	0.393988	2.21064	2.48824	0.0048	0.0102461	Up
gene:Solyc03g113240.3	D	F	179.934	418.495	1.21775	5e-05	0.000151323	Up
gene:Solyc03g113250.4	D	F	1.51726	10.7595	2.82606	5e-05	0.000151323	Up
gene:Solyc03g113280.3	D	F	56.3997	114.702	1.02413	5e-05	0.000151323	Up
gene:Solyc03g113430.3	D	F	0.430851	7.41496	4.10518	5e-05	0.000151323	Up
gene:Solyc03g113460.1	D	F	6.95856	20.4061	1.55214	5e-05	0.000151323	Up
gene:Solyc03g113630.3	D	F	11.6908	23.5103	1.00792	5e-05	0.000151323	Up
gene:Solyc03g113990.3	D	F	10.7356	40.3335	1.90957	5e-05	0.000151323	Up
gene:Solyc03g114080.2	D	F	0.16148	0.97957	2.60079	0.0031	0.00690234	Up
gene:Solyc03g114130.1	D	F	29.3348	131.868	2.16841	5e-05	0.000151323	Up
gene:Solyc03g114250.4	D	F	13.0128	45.1531	1.79489	5e-05	0.000151323	Up
gene:Solyc03g114340.3	D	F	82.8172	173.848	1.06983	5e-05	0.000151323	Up
gene:Solyc03g114350.1	D	F	0.739209	3.44903	2.22214	0.0003	0.000813456	Up
gene:Solyc03g114450.3	D	F	84.653	257.56	1.60528	5e-05	0.000151323	Up
gene:Solyc03g114640.4	D	F	11.1928	26.0461	1.21849	5e-05	0.000151323	Up
gene:Solyc03g114930.3	D	F	76.3069	208.255	1.44847	5e-05	0.000151323	Up
gene:Solyc03g114940.3	D	F	1.28834	2.65789	1.04477	5e-05	0.000151323	Up
gene:Solyc03g114950.2	D	F	59.4171	150.313	1.33902	5e-05	0.000151323	Up
gene:Solyc03g115020.3	D	F	266.699	599.381	1.16826	5e-05	0.000151323	Up
gene:Solyc03g115650.4	D	F	443.695	931.755	1.07038	5e-05	0.000151323	Up
gene:Solyc03g115770.3	D	F	25.8913	55.9015	1.11042	5e-05	0.000151323	Up
gene:Solyc03g115780.2	D	F	0.56499	2.10787	1.89948	5e-05	0.000151323	Up
gene:Solyc03g115820.3	D	F	220.405	698.503	1.66411	5e-05	0.000151323	Up
gene:Solyc03g116570.3	D	F	5.14509	17.4797	1.76441	5e-05	0.000151323	Up
gene:Solyc03g116700.4	D	F	5.67003	13.1195	1.21028	5e-05	0.000151323	Up
gene:Solyc03g116730.4	D	F	86.2308	380.824	2.14285	5e-05	0.000151323	Up
gene:Solyc03g116790.4	D	F	23.0773	46.5373	1.01191	5e-05	0.000151323	Up
gene:Solyc03g116800.4	D	F	48.4284	104.399	1.10818	5e-05	0.000151323	Up
gene:Solyc03g116870.3	D	F	86.8228	325.068	1.9046	5e-05	0.000151323	Up
gene:Solyc03g116890.3	D	F	4.32729	9.19387	1.08721	5e-05	0.000151323	Up
gene:Solyc03g117430.3	D	F	30.9863	73.1142	1.23852	5e-05	0.000151323	Up
gene:Solyc03g117590.3	D	F	297.156	686.513	1.20806	5e-05	0.000151323	Up
gene:Solyc03g117670.4	D	F	29.5744	62.6372	1.08267	5e-05	0.000151323	Up
gene:Solyc03g117740.3	D	F	28.2824	148.357	2.3911	5e-05	0.000151323	Up
gene:Solyc03g117800.4	D	F	4.60152	9.63729	1.06652	5e-05	0.000151323	Up
gene:Solyc03g117850.4	D	F	11.0134	49.3405	2.16351	5e-05	0.000151323	Up
gene:Solyc03g117860.3	D	F	0.370564	2.28082	2.62176	0.00105	0.0025774	Up
gene:Solyc03g117890.3	D	F	128.161	348.248	1.44216	5e-05	0.000151323	Up
gene:Solyc03g118000.1	D	F	0.76748	2.10457	1.45533	0.0057	0.0119577	Up
gene:Solyc03g118120.3	D	F	98.1112	308.676	1.6536	5e-05	0.000151323	Up
gene:Solyc03g118130.3	D	F	68.1584	377.735	2.47041	5e-05	0.000151323	Up
gene:Solyc03g118410.3	D	F	216.726	768.925	1.82697	5e-05	0.000151323	Up
gene:Solyc03g119150.4	D	F	72.2661	296.798	2.03809	5e-05	0.000151323	Up
gene:Solyc03g119300.4	D	F	3.4304	7.83623	1.19178	5e-05	0.000151323	Up
gene:Solyc03g119320.1	D	F	1.64981	5.60653	1.7648	5e-05	0.000151323	Up
gene:Solyc03g119340.3	D	F	0.96001	2.34816	1.29041	5e-05	0.000151323	Up
gene:Solyc03g119390.4	D	F	1.22718	5.42906	2.14535	5e-05	0.000151323	Up
gene:Solyc03g119550.3	D	F	0.725748	1.62013	1.15857	0.0094	0.018751	Up
gene:Solyc03g119700.3	D	F	88.1412	339.833	1.94694	5e-05	0.000151323	Up
gene:Solyc03g119710.4	D	F	11.459	23.136	1.01366	5e-05	0.000151323	Up
gene:Solyc03g119910.4	D	F	7.95072	41.8274	2.39529	5e-05	0.000151323	Up
gene:Solyc03g120230.3	D	F	7.16564	19.0511	1.41071	5e-05	0.000151323	Up
gene:Solyc03g120430.3	D	F	55.5343	219.179	1.98066	5e-05	0.000151323	Up
gene:Solyc03g120630.4	D	F	179.458	359.285	1.00148	5e-05	0.000151323	Up
gene:Solyc03g120670.3	D	F	51.9895	145.92	1.48888	5e-05	0.000151323	Up
gene:Solyc03g120680.3	D	F	3.34606	7.32496	1.13036	5e-05	0.000151323	Up
gene:Solyc03g121530.3	D	F	12.0936	42.9321	1.82782	5e-05	0.000151323	Up
gene:Solyc03g123410.1	D	F	216.12	983.575	2.1862	5e-05	0.000151323	Up
gene:Solyc03g123540.3	D	F	1.14873	3.55646	1.6304	0.01375	0.0263632	Up
gene:Solyc03g123560.3	D	F	24.9648	62.7102	1.32881	5e-05	0.000151323	Up
gene:Solyc03g123700.4	D	F	14.1062	32.9015	1.22182	5e-05	0.000151323	Up
gene:Solyc03g123760.3	D	F	28.9167	85.2394	1.55962	5e-05	0.000151323	Up
gene:Solyc03g124060.3	D	F	27.4157	62.2919	1.18404	5e-05	0.000151323	Up
gene:Solyc04g005090.4	D	F	18.7798	45.3427	1.27169	5e-05	0.000151323	Up
gene:Solyc04g005120.3	D	F	30.1321	63.2517	1.0698	5e-05	0.000151323	Up
gene:Solyc04g005550.2	D	F	0.370618	3.43343	3.21165	5e-05	0.000151323	Up
gene:Solyc04g005555.1	D	F	0.587951	6.19638	3.39766	0.00065	0.00165959	Up
gene:Solyc04g005660.4	D	F	7.77072	32.1802	2.05005	5e-05	0.000151323	Up
gene:Solyc04g005800.3	D	F	21.5222	50.851	1.24045	5e-05	0.000151323	Up
gene:Solyc04g007290.4	D	F	2.50379	17.8246	2.83169	5e-05	0.000151323	Up
gene:Solyc04g007390.4	D	F	0.89578	3.6589	2.03019	5e-05	0.000151323	Up
gene:Solyc04g007410.4	D	F	30.6812	109.959	1.84154	5e-05	0.000151323	Up
gene:Solyc04g007430.2	D	F	4.47174	38.7884	3.11672	5e-05	0.000151323	Up
gene:Solyc04g007790.3	D	F	6.58298	103.144	3.96978	5e-05	0.000151323	Up
gene:Solyc04g008210.2	D	F	25.2184	111.387	2.14303	5e-05	0.000151323	Up
gene:Solyc04g008330.1	D	F	1.62643	6.7369	2.05038	5e-05	0.000151323	Up
gene:Solyc04g008940.4	D	F	0.428574	1.16525	1.44302	0.01295	0.0249774	Up
gene:Solyc04g009030.3	D	F	1105.03	3988.47	1.85175	5e-05	0.000151323	Up
gene:Solyc04g009050.4	D	F	2.43502	6.75288	1.47157	5e-05	0.000151323	Up
gene:Solyc04g009130.4	D	F	0.29807	5.19466	4.1233	5e-05	0.000151323	Up
gene:Solyc04g009260.3	D	F	2.48885	8.92694	1.84268	5e-05	0.000151323	Up
gene:Solyc04g009370.4	D	F	19.6941	66.307	1.7514	5e-05	0.000151323	Up
gene:Solyc04g009420.3	D	F	17.7811	47.8921	1.42944	5e-05	0.000151323	Up
gene:Solyc04g009430.3	D	F	6.12447	16.8496	1.46005	5e-05	0.000151323	Up
gene:Solyc04g009510.4	D	F	50.0456	104.777	1.066	5e-05	0.000151323	Up
gene:Solyc04g009525.1	D	F	0	10.441	inf	0.00145	0.00345441	Up
gene:Solyc04g009540.1	D	F	124.921	257.741	1.0449	5e-05	0.000151323	Up
gene:Solyc04g009720.1	D	F	2.47393	5.08662	1.0399	5e-05	0.000151323	Up
gene:Solyc04g009730.4	D	F	4.34125	8.91098	1.03748	5e-05	0.000151323	Up
gene:Solyc04g009960.3	D	F	45.9633	190.563	2.05171	5e-05	0.000151323	Up
gene:Solyc04g010060.2	D	F	4.12556	8.2524	1.00022	5e-05	0.000151323	Up
gene:Solyc04g010190.1	D	F	89.3798	270.368	1.5969	5e-05	0.000151323	Up
gene:Solyc04g010285.1	D	F	0.727427	7.49235	3.36454	0.0001	0.000291637	Up
gene:Solyc04g011690.4	D	F	0.377614	13.1842	5.12575	5e-05	0.000151323	Up
gene:Solyc04g011850.1	D	F	0	2.5185	inf	0.02395	0.0432668	Up
gene:Solyc04g011900.4	D	F	22.0545	65.376	1.56769	5e-05	0.000151323	Up
gene:Solyc04g013200.1	D	F	2.57781	5.25141	1.02656	0.0133	0.0255893	Up
gene:Solyc04g014510.3	D	F	9.76095	45.1138	2.20847	5e-05	0.000151323	Up
gene:Solyc04g014690.3	D	F	0.73106	1.97528	1.43399	5e-05	0.000151323	Up
gene:Solyc04g014800.3	D	F	10.5363	23.6499	1.16646	5e-05	0.000151323	Up
gene:Solyc04g014830.3	D	F	0.388369	1.65682	2.09292	0.0001	0.000291637	Up
gene:Solyc04g015040.3	D	F	49.5214	135.063	1.4475	5e-05	0.000151323	Up
gene:Solyc04g015440.4	D	F	6.72797	18.2074	1.43629	5e-05	0.000151323	Up
gene:Solyc04g015450.3	D	F	46.1075	123.095	1.4167	5e-05	0.000151323	Up
gene:Solyc04g015480.3	D	F	21.9755	46.2842	1.07463	5e-05	0.000151323	Up
gene:Solyc04g015520.3	D	F	0.592654	1.87691	1.6631	0.0004	0.00106234	Up
gene:Solyc04g016190.1	D	F	1.13404	2.45181	1.11237	5e-05	0.000151323	Up
gene:Solyc04g016490.4	D	F	0.473792	1.14759	1.27627	0.01275	0.0246398	Up
gene:Solyc04g017720.3	D	F	49.8202	515.39	3.37086	5e-05	0.000151323	Up
gene:Solyc04g025160.3	D	F	24.9016	55.1672	1.14757	5e-05	0.000151323	Up
gene:Solyc04g039980.3	D	F	1.01828	3.39428	1.73697	5e-05	0.000151323	Up
gene:Solyc04g040160.4	D	F	21.0746	107.222	2.34703	5e-05	0.000151323	Up
gene:Solyc04g040190.1	D	F	22.0496	48.3328	1.13225	5e-05	0.000151323	Up
gene:Solyc04g049380.4	D	F	17.3859	41.2839	1.24766	5e-05	0.000151323	Up
gene:Solyc04g049390.3	D	F	21.7461	53.2478	1.29196	5e-05	0.000151323	Up
gene:Solyc04g050440.3	D	F	0.258864	3.84935	3.89435	5e-05	0.000151323	Up
gene:Solyc04g050470.4	D	F	13.2061	29.6207	1.16541	5e-05	0.000151323	Up
gene:Solyc04g050930.3	D	F	16.4875	91.2091	2.46781	5e-05	0.000151323	Up
gene:Solyc04g051190.3	D	F	20.6202	44.8528	1.12114	5e-05	0.000151323	Up
gene:Solyc04g051610.3	D	F	3.89562	8.20008	1.07378	5e-05	0.000151323	Up
gene:Solyc04g051680.4	D	F	4.76023	12.7397	1.42022	5e-05	0.000151323	Up
gene:Solyc04g051800.3	D	F	75.1611	236.031	1.65091	5e-05	0.000151323	Up
gene:Solyc04g053130.4	D	F	19.802	43.6759	1.14119	5e-05	0.000151323	Up
gene:Solyc04g054190.3	D	F	41.5541	99.5272	1.2601	5e-05	0.000151323	Up
gene:Solyc04g054520.3	D	F	38.9297	178.264	2.19507	5e-05	0.000151323	Up
gene:Solyc04g054915.1	D	F	0.197464	0.921159	2.22186	0.01915	0.0355048	Up
gene:Solyc04g056580.3	D	F	56.6721	246.758	2.12238	5e-05	0.000151323	Up
gene:Solyc04g057980.3	D	F	55.256	249.787	2.17649	5e-05	0.000151323	Up
gene:Solyc04g058100.3	D	F	0.894185	16.9387	4.24361	0.0026	0.00589114	Up
gene:Solyc04g058160.2	D	F	1.35857	4.40683	1.69765	0.01665	0.0313059	Up
gene:Solyc04g063240.3	D	F	51.4106	130.752	1.3467	5e-05	0.000151323	Up
gene:Solyc04g064610.3	D	F	3.90627	11.5051	1.55841	5e-05	0.000151323	Up
gene:Solyc04g064670.3	D	F	14.3846	52.7515	1.87469	5e-05	0.000151323	Up
gene:Solyc04g064720.3	D	F	7.38933	36.2178	2.29318	5e-05	0.000151323	Up
gene:Solyc04g064870.3	D	F	7.06812	21.2288	1.58662	5e-05	0.000151323	Up
gene:Solyc04g064930.3	D	F	35.467	135.69	1.93576	5e-05	0.000151323	Up
gene:Solyc04g071083.1	D	F	1.38858	5.93965	2.09677	5e-05	0.000151323	Up
gene:Solyc04g071340.5	D	F	28.3643	564.25	4.31418	5e-05	0.000151323	Up
gene:Solyc04g071700.3	D	F	13.4294	30.1709	1.16776	5e-05	0.000151323	Up
gene:Solyc04g071930.4	D	F	71.8828	227.765	1.66383	5e-05	0.000151323	Up
gene:Solyc04g071990.3	D	F	22.3921	46.3694	1.05018	5e-05	0.000151323	Up
gene:Solyc04g072033.1	D	F	9.38401	38.1685	2.0241	5e-05	0.000151323	Up
gene:Solyc04g072050.4	D	F	5.46123	21.1513	1.95345	5e-05	0.000151323	Up
gene:Solyc04g072230.4	D	F	5.96454	15.6714	1.39365	5e-05	0.000151323	Up
gene:Solyc04g072400.4	D	F	9.96906	21.3166	1.09645	5e-05	0.000151323	Up
gene:Solyc04g074350.3	D	F	10.5721	44.1767	2.06303	5e-05	0.000151323	Up
gene:Solyc04g074530.3	D	F	0.499086	2.25586	2.17631	5e-05	0.000151323	Up
gene:Solyc04g074640.4	D	F	102.64	295.992	1.52797	5e-05	0.000151323	Up
gene:Solyc04g074850.3	D	F	9.97924	27.5942	1.46736	5e-05	0.000151323	Up
gene:Solyc04g076460.4	D	F	5.62671	11.6794	1.0536	5e-05	0.000151323	Up
gene:Solyc04g076800.3	D	F	6.20335	14.509	1.22582	5e-05	0.000151323	Up
gene:Solyc04g076830.4	D	F	15.5948	32.202	1.04609	5e-05	0.000151323	Up
gene:Solyc04g076845.1	D	F	2.13466	12.6063	2.56207	5e-05	0.000151323	Up
gene:Solyc04g077320.2	D	F	0.1256	6.09287	5.60021	0.0035	0.00770608	Up
gene:Solyc04g077370.2	D	F	0.263089	0.813063	1.62782	0.0006	0.001542	Up
gene:Solyc04g077500.4	D	F	49.444	122.225	1.30568	5e-05	0.000151323	Up
gene:Solyc04g077990.3	D	F	2.39261	5.45853	1.18992	5e-05	0.000151323	Up
gene:Solyc04g078900.3	D	F	0.591894	2.21509	1.90395	5e-05	0.000151323	Up
gene:Solyc04g078910.3	D	F	35.3755	94.1187	1.41173	5e-05	0.000151323	Up
gene:Solyc04g079040.4	D	F	0.405933	0.894953	1.14057	0.01125	0.0220245	Up
gene:Solyc04g079050.3	D	F	2.34764	7.32774	1.64216	5e-05	0.000151323	Up
gene:Solyc04g079420.3	D	F	3.83384	15.461	2.01177	5e-05	0.000151323	Up
gene:Solyc04g079680.4	D	F	18.3646	56.867	1.63066	5e-05	0.000151323	Up
gene:Solyc04g079960.1	D	F	14.2404	31.8911	1.16316	5e-05	0.000151323	Up
gene:Solyc04g080040.3	D	F	5.18225	11.6503	1.16872	5e-05	0.000151323	Up
gene:Solyc04g080380.3	D	F	5.37577	83.7032	3.96074	5e-05	0.000151323	Up
gene:Solyc04g080700.4	D	F	110.32	366.506	1.73214	5e-05	0.000151323	Up
gene:Solyc04g080770.3	D	F	9.42585	21.7157	1.20405	5e-05	0.000151323	Up
gene:Solyc04g080860.1	D	F	0	82.3349	inf	0.00145	0.00345441	Up
gene:Solyc04g080870.1	D	F	86.9694	422.035	2.27878	5e-05	0.000151323	Up
gene:Solyc04g081320.4	D	F	128.595	464.274	1.85215	5e-05	0.000151323	Up
gene:Solyc04g081330.4	D	F	77.5456	294.058	1.92299	5e-05	0.000151323	Up
gene:Solyc04g081530.1	D	F	48.3122	155.436	1.68586	5e-05	0.000151323	Up
gene:Solyc04g081970.3	D	F	86.628	307.867	1.8294	5e-05	0.000151323	Up
gene:Solyc04g082000.4	D	F	16.1639	44.7751	1.46992	5e-05	0.000151323	Up
gene:Solyc04g082010.1	D	F	1807.76	6198.14	1.77764	5e-05	0.000151323	Up
gene:Solyc04g082020.3	D	F	49.2023	111.584	1.18133	5e-05	0.000151323	Up
gene:Solyc04g082250.3	D	F	136.813	401.034	1.55152	5e-05	0.000151323	Up
gene:Solyc04g082290.4	D	F	33.4557	87.5301	1.38753	5e-05	0.000151323	Up
gene:Solyc04g082440.4	D	F	0.147275	0.938788	2.67229	0.0004	0.00106234	Up
gene:Solyc04g082630.3	D	F	114.336	559.725	2.29144	5e-05	0.000151323	Up
gene:Solyc04g082660.2	D	F	36.141	83.7843	1.21304	5e-05	0.000151323	Up
gene:Solyc04g082920.4	D	F	4.07449	15.8247	1.95749	5e-05	0.000151323	Up
gene:Solyc04g083010.4	D	F	21.0676	57.2132	1.44132	5e-05	0.000151323	Up
gene:Solyc05g005170.4	D	F	5.66227	40.4493	2.83666	5e-05	0.000151323	Up
gene:Solyc05g005230.3	D	F	5.45896	41.6377	2.93119	5e-05	0.000151323	Up
gene:Solyc05g005280.4	D	F	1.66866	4.17421	1.32282	5e-05	0.000151323	Up
gene:Solyc05g005460.3	D	F	0.457727	1.07087	1.22623	0.00055	0.0014262	Up
gene:Solyc05g005480.2	D	F	64.1986	186.673	1.5399	5e-05	0.000151323	Up
gene:Solyc05g005490.4	D	F	95.8881	261.762	1.44883	5e-05	0.000151323	Up
gene:Solyc05g005520.1	D	F	6.80585	17.7185	1.38041	5e-05	0.000151323	Up
gene:Solyc05g006440.4	D	F	48.0277	138.788	1.53094	5e-05	0.000151323	Up
gene:Solyc05g006740.4	D	F	3.11362	151.935	5.60872	5e-05	0.000151323	Up
gene:Solyc05g006850.4	D	F	5.6338	26.1979	2.21727	5e-05	0.000151323	Up
gene:Solyc05g006870.3	D	F	1.2402	3.95033	1.6714	0.0009	0.00223611	Up
gene:Solyc05g007070.2	D	F	28.4748	83.9356	1.5596	5e-05	0.000151323	Up
gene:Solyc05g007090.4	D	F	8.03996	19.8833	1.3063	5e-05	0.000151323	Up
gene:Solyc05g007580.1	D	F	11.0351	24.3639	1.14264	5e-05	0.000151323	Up
gene:Solyc05g007780.3	D	F	59.6935	302.472	2.34116	5e-05	0.000151323	Up
gene:Solyc05g007880.4	D	F	8.12259	25.5929	1.65573	5e-05	0.000151323	Up
gene:Solyc05g007950.4	D	F	1.08755	7.01009	2.68835	5e-05	0.000151323	Up
gene:Solyc05g007980.3	D	F	28.5112	71.9924	1.33632	5e-05	0.000151323	Up
gene:Solyc05g008070.4	D	F	0.614369	2.0135	1.71253	5e-05	0.000151323	Up
gene:Solyc05g008250.2	D	F	0	0.799871	inf	0.00145	0.00345441	Up
gene:Solyc05g008290.4	D	F	2.42787	12.5706	2.37229	5e-05	0.000151323	Up
gene:Solyc05g008370.2	D	F	9.71563	27.075	1.47858	5e-05	0.000151323	Up
gene:Solyc05g008450.3	D	F	75.1307	164.202	1.128	5e-05	0.000151323	Up
gene:Solyc05g008530.3	D	F	27.7714	58.1505	1.06619	5e-05	0.000151323	Up
gene:Solyc05g008940.3	D	F	0.107914	0.791192	2.87414	0.0074	0.015148	Up
gene:Solyc05g009010.1	D	F	1.02856	2.2616	1.13671	0.00835	0.016879	Up
gene:Solyc05g009080.4	D	F	12.9208	30.3876	1.23379	5e-05	0.000151323	Up
gene:Solyc05g009370.4	D	F	100.852	244.502	1.2776	5e-05	0.000151323	Up
gene:Solyc05g009570.3	D	F	73.7022	191.942	1.38089	5e-05	0.000151323	Up
gene:Solyc05g009610.1	D	F	3.15508	7.39207	1.2283	5e-05	0.000151323	Up
gene:Solyc05g009700.4	D	F	0.654805	1.7857	1.44735	5e-05	0.000151323	Up
gene:Solyc05g009915.1	D	F	0.783181	1.71536	1.13109	0.02255	0.0410898	Up
gene:Solyc05g009930.3	D	F	42.0609	172.867	2.03911	5e-05	0.000151323	Up
gene:Solyc05g010180.4	D	F	6.09774	33.4901	2.45739	5e-05	0.000151323	Up
gene:Solyc05g010250.3	D	F	47.4572	139.941	1.56012	5e-05	0.000151323	Up
gene:Solyc05g010710.3	D	F	0.500614	1.37812	1.46093	0.00325	0.00720639	Up
gene:Solyc05g011890.1	D	F	5.78084	14.1071	1.28707	5e-05	0.000151323	Up
gene:Solyc05g012030.1	D	F	6.997	14.7838	1.07921	5e-05	0.000151323	Up
gene:Solyc05g012120.3	D	F	8.18679	19.7754	1.27234	5e-05	0.000151323	Up
gene:Solyc05g012230.4	D	F	0.300435	0.902715	1.58722	0.0064	0.0132762	Up
gene:Solyc05g012310.4	D	F	10.8234	21.9818	1.02216	5e-05	0.000151323	Up
gene:Solyc05g012325.1	D	F	3.19698	16.1838	2.33977	5e-05	0.000151323	Up
gene:Solyc05g012370.3	D	F	45.8285	108.156	1.2388	5e-05	0.000151323	Up
gene:Solyc05g012510.3	D	F	4.6693	14.7932	1.66366	5e-05	0.000151323	Up
gene:Solyc05g012600.3	D	F	34.848	100.347	1.52585	5e-05	0.000151323	Up
gene:Solyc05g012620.4	D	F	43.0627	98.8482	1.19878	5e-05	0.000151323	Up
gene:Solyc05g012890.1	D	F	1.11139	2.81415	1.34033	5e-05	0.000151323	Up
gene:Solyc05g012900.4	D	F	0.456211	1.96529	2.10697	0.0236	0.042725	Up
gene:Solyc05g012940.4	D	F	1.59554	3.23281	1.01874	0.0003	0.000813456	Up
gene:Solyc05g013010.3	D	F	0.151656	0.883087	2.54175	0.01895	0.0351792	Up
gene:Solyc05g013150.4	D	F	8.5726	25.1481	1.55264	5e-05	0.000151323	Up
gene:Solyc05g013380.3	D	F	68.9435	914.017	3.72873	5e-05	0.000151323	Up
gene:Solyc05g013480.4	D	F	17.3608	54.386	1.6474	5e-05	0.000151323	Up
gene:Solyc05g013510.4	D	F	28.7186	90.6859	1.65889	5e-05	0.000151323	Up
gene:Solyc05g013640.1	D	F	7.12065	16.3687	1.20086	0.00255	0.00578903	Up
gene:Solyc05g013670.3	D	F	10.2468	23.9758	1.2264	5e-05	0.000151323	Up
gene:Solyc05g013680.3	D	F	0.552735	1.31235	1.24749	0.0018	0.00422123	Up
gene:Solyc05g013810.4	D	F	3.58592	7.74696	1.11129	0.0011	0.00268992	Up
gene:Solyc05g014190.4	D	F	7.01725	26.5427	1.91934	5e-05	0.000151323	Up
gene:Solyc05g015470.1	D	F	18.1762	56.5478	1.63742	5e-05	0.000151323	Up
gene:Solyc05g015780.1	D	F	0.621511	2.32794	1.9052	0.0012	0.00291546	Up
gene:Solyc05g017955.1	D	F	1.71449	6.20212	1.85498	0.0004	0.00106234	Up
gene:Solyc05g018403.1	D	F	1.83892	7.27346	1.98379	5e-05	0.000151323	Up
gene:Solyc05g018417.1	D	F	0.646524	2.68393	2.05357	5e-05	0.000151323	Up
gene:Solyc05g018650.4	D	F	64.5857	192.068	1.57233	5e-05	0.000151323	Up
gene:Solyc05g024430.3	D	F	31.8325	155.489	2.28824	5e-05	0.000151323	Up
gene:Solyc05g025810.3	D	F	23.1513	65.929	1.50982	5e-05	0.000151323	Up
gene:Solyc05g025890.3	D	F	4.7045	16.2895	1.79182	5e-05	0.000151323	Up
gene:Solyc05g026360.4	D	F	1.82671	5.41308	1.5672	5e-05	0.000151323	Up
gene:Solyc05g026490.3	D	F	0.928626	10.0137	3.43074	5e-05	0.000151323	Up
gene:Solyc05g026550.3	D	F	54.6474	214.073	1.96988	5e-05	0.000151323	Up
gene:Solyc05g026570.3	D	F	63.4496	154.418	1.28315	5e-05	0.000151323	Up
gene:Solyc05g032660.4	D	F	45.7682	147.152	1.68489	5e-05	0.000151323	Up
gene:Solyc05g041200.4	D	F	183.928	433.748	1.23772	5e-05	0.000151323	Up
gene:Solyc05g041430.3	D	F	26.3517	76.2971	1.53373	5e-05	0.000151323	Up
gene:Solyc05g041530.3	D	F	53.9713	183.677	1.76691	5e-05	0.000151323	Up
gene:Solyc05g044630.3	D	F	35.6771	91.1889	1.35386	5e-05	0.000151323	Up
gene:Solyc05g046120.3	D	F	0.59556	1.34532	1.17563	5e-05	0.000151323	Up
gene:Solyc05g047600.4	D	F	1.99217	4.11891	1.04793	5e-05	0.000151323	Up
gene:Solyc05g049990.4	D	F	5.78226	16.9035	1.54762	5e-05	0.000151323	Up
gene:Solyc05g050110.3	D	F	23.1764	66.2903	1.51614	5e-05	0.000151323	Up
gene:Solyc05g050240.3	D	F	2.40628	5.57057	1.21102	5e-05	0.000151323	Up
gene:Solyc05g050500.1	D	F	58.4381	252.733	2.11263	5e-05	0.000151323	Up
gene:Solyc05g050550.4	D	F	9.7242	24.0286	1.3051	5e-05	0.000151323	Up
gene:Solyc05g050630.4	D	F	9.16828	19.9003	1.11807	5e-05	0.000151323	Up
gene:Solyc05g050700.1	D	F	1.007	3.27827	1.70287	5e-05	0.000151323	Up
gene:Solyc05g050710.3	D	F	8.53868	20.8336	1.28682	5e-05	0.000151323	Up
gene:Solyc05g050770.4	D	F	5.32496	31.8986	2.58265	5e-05	0.000151323	Up
gene:Solyc05g050830.3	D	F	1.89017	4.94949	1.38876	5e-05	0.000151323	Up
gene:Solyc05g050980.3	D	F	14.8547	33.3245	1.16566	5e-05	0.000151323	Up
gene:Solyc05g051425.2	D	F	3.34476	10.4527	1.6439	5e-05	0.000151323	Up
gene:Solyc05g051545.1	D	F	5.84842	12.8619	1.13698	5e-05	0.000151323	Up
gene:Solyc05g051710.4	D	F	0.981253	8.22508	3.06733	5e-05	0.000151323	Up
gene:Solyc05g051850.3	D	F	13.9125	37.807	1.44227	5e-05	0.000151323	Up
gene:Solyc05g052300.4	D	F	5.95213	12.7829	1.10273	5e-05	0.000151323	Up
gene:Solyc05g052520.3	D	F	1.58327	3.33293	1.07388	5e-05	0.000151323	Up
gene:Solyc05g052590.1	D	F	2.03819	5.64367	1.46935	5e-05	0.000151323	Up
gene:Solyc05g052600.4	D	F	165.734	901.574	2.44357	5e-05	0.000151323	Up
gene:Solyc05g052700.4	D	F	8.03374	20.2325	1.33253	5e-05	0.000151323	Up
gene:Solyc05g052710.3	D	F	277.764	716.393	1.36689	5e-05	0.000151323	Up
gene:Solyc05g053100.3	D	F	33.5918	116.261	1.79118	5e-05	0.000151323	Up
gene:Solyc05g053270.1	D	F	0	20.1861	inf	0.02395	0.0432668	Up
gene:Solyc05g053300.3	D	F	65.5743	273.218	2.05885	5e-05	0.000151323	Up
gene:Solyc05g053410.4	D	F	15.7179	33.249	1.0809	5e-05	0.000151323	Up
gene:Solyc05g053600.3	D	F	0.334327	1.38863	2.05434	5e-05	0.000151323	Up
gene:Solyc05g053660.3	D	F	3.55052	7.80358	1.13611	0.0001	0.000291637	Up
gene:Solyc05g053760.4	D	F	12.9146	47.6345	1.883	5e-05	0.000151323	Up
gene:Solyc05g053850.3	D	F	0	10.6867	inf	5e-05	0.000151323	Up
gene:Solyc05g053950.4	D	F	8.16573	17.7274	1.11833	5e-05	0.000151323	Up
gene:Solyc05g054030.3	D	F	1.3794	3.31018	1.26287	5e-05	0.000151323	Up
gene:Solyc05g054600.3	D	F	5.87342	17.2921	1.55784	5e-05	0.000151323	Up
gene:Solyc05g054750.3	D	F	8.44623	18.9718	1.16748	5e-05	0.000151323	Up
gene:Solyc05g054860.1	D	F	8.10848	16.9046	1.05991	5e-05	0.000151323	Up
gene:Solyc05g054870.3	D	F	2.29925	7.44075	1.69428	5e-05	0.000151323	Up
gene:Solyc05g054880.3	D	F	3.81638	11.5946	1.60318	5e-05	0.000151323	Up
gene:Solyc05g055410.3	D	F	0.566393	1.31906	1.21963	0.00115	0.0028027	Up
gene:Solyc05g055430.4	D	F	9.00267	21.9789	1.2877	5e-05	0.000151323	Up
gene:Solyc05g055550.3	D	F	28.5062	65.3652	1.19725	5e-05	0.000151323	Up
gene:Solyc05g055740.4	D	F	5.33233	20.0361	1.90977	5e-05	0.000151323	Up
gene:Solyc05g055750.3	D	F	0.218717	1.82749	3.06273	0.0002	0.000557368	Up
gene:Solyc05g055840.4	D	F	5.4305	14.8031	1.44674	5e-05	0.000151323	Up
gene:Solyc05g055850.3	D	F	26.185	68.4708	1.38675	5e-05	0.000151323	Up
gene:Solyc05g056050.3	D	F	147.416	304.74	1.04769	5e-05	0.000151323	Up
gene:Solyc05g056270.3	D	F	9.93444	24.855	1.32302	5e-05	0.000151323	Up
gene:Solyc05g056300.4	D	F	59.2588	239.558	2.01527	5e-05	0.000151323	Up
gene:Solyc05g056520.4	D	F	4.00514	9.45216	1.23879	5e-05	0.000151323	Up
gene:Solyc05g150152.1	D	F	1.97844	27.7896	3.81211	5e-05	0.000151323	Up
gene:Solyc06g005070.3	D	F	20.1283	52.5765	1.38519	5e-05	0.000151323	Up
gene:Solyc06g005300.4	D	F	0.916969	1.86716	1.0259	0.0251	0.0450408	Up
gene:Solyc06g005310.3	D	F	1.29249	3.39365	1.39268	0.00025	0.000685408	Up
gene:Solyc06g005680.4	D	F	1.00417	3.00756	1.5826	5e-05	0.000151323	Up
gene:Solyc06g005700.1	D	F	0.451381	1.16286	1.36526	0.0005	0.00130629	Up
gene:Solyc06g005710.3	D	F	83.7878	223.321	1.41431	5e-05	0.000151323	Up
gene:Solyc06g005750.3	D	F	4.33335	9.19786	1.08582	5e-05	0.000151323	Up
gene:Solyc06g006022.1	D	F	2.84748	11.3405	1.99373	5e-05	0.000151323	Up
gene:Solyc06g006080.3	D	F	2.28947	7.42961	1.69827	5e-05	0.000151323	Up
gene:Solyc06g007160.4	D	F	16.6806	105.888	2.6663	5e-05	0.000151323	Up
gene:Solyc06g007180.3	D	F	114.932	406.687	1.82314	5e-05	0.000151323	Up
gene:Solyc06g007350.4	D	F	11.9651	62.3039	2.38049	5e-05	0.000151323	Up
gene:Solyc06g007890.3	D	F	12.5267	30.5038	1.28399	5e-05	0.000151323	Up
gene:Solyc06g009510.1	D	F	5.81819	18.6398	1.67974	0.0016	0.00378246	Up
gene:Solyc06g009630.1	D	F	886.012	1985.41	1.16404	5e-05	0.000151323	Up
gene:Solyc06g010170.3	D	F	0.490997	1.23264	1.32797	0.00105	0.0025774	Up
gene:Solyc06g011530.3	D	F	20.1166	49.8064	1.30795	5e-05	0.000151323	Up
gene:Solyc06g011540.4	D	F	52.7824	113.585	1.10564	5e-05	0.000151323	Up
gene:Solyc06g019200.4	D	F	40.7362	94.8584	1.21946	5e-05	0.000151323	Up
gene:Solyc06g030470.4	D	F	2.84234	5.74706	1.01575	5e-05	0.000151323	Up
gene:Solyc06g035530.3	D	F	6.91567	50.254	2.8613	5e-05	0.000151323	Up
gene:Solyc06g035710.1	D	F	0.340833	2.1706	2.67096	0.00015	0.000427423	Up
gene:Solyc06g036130.4	D	F	6.31817	17.6552	1.48251	5e-05	0.000151323	Up
gene:Solyc06g036260.3	D	F	73.7376	171.232	1.21548	5e-05	0.000151323	Up
gene:Solyc06g036340.4	D	F	14.6369	29.5167	1.01192	5e-05	0.000151323	Up
gene:Solyc06g050310.3	D	F	45.8312	92.0518	1.00612	5e-05	0.000151323	Up
gene:Solyc06g050620.3	D	F	19.6558	47.0155	1.25818	5e-05	0.000151323	Up
gene:Solyc06g051260.4	D	F	10.4973	23.3173	1.15138	5e-05	0.000151323	Up
gene:Solyc06g051400.3	D	F	147.871	561.834	1.92581	5e-05	0.000151323	Up
gene:Solyc06g051680.1	D	F	6.43213	59.8279	3.21745	5e-05	0.000151323	Up
gene:Solyc06g051970.3	D	F	0.723671	1.70137	1.23329	5e-05	0.000151323	Up
gene:Solyc06g053600.4	D	F	27.7567	84.7761	1.61082	5e-05	0.000151323	Up
gene:Solyc06g054090.2	D	F	2.05569	6.69201	1.70282	0.0004	0.00106234	Up
gene:Solyc06g054220.2	D	F	1.578	3.19279	1.01672	0.0148	0.0281491	Up
gene:Solyc06g054270.3	D	F	6.87288	16.9795	1.30481	5e-05	0.000151323	Up
gene:Solyc06g059800.3	D	F	21.336	114.111	2.41908	5e-05	0.000151323	Up
gene:Solyc06g059810.1	D	F	0.283186	0.792951	1.48548	0.00015	0.000427423	Up
gene:Solyc06g060060.4	D	F	7.01356	18.2196	1.37727	5e-05	0.000151323	Up
gene:Solyc06g060340.3	D	F	183.819	1090.36	2.56845	5e-05	0.000151323	Up
gene:Solyc06g060570.3	D	F	0.231575	2.24868	3.27952	0.00485	0.010341	Up
gene:Solyc06g060770.3	D	F	1.38407	6.33062	2.19342	5e-05	0.000151323	Up
gene:Solyc06g060840.1	D	F	1.06521	24.326	4.51329	0.0007	0.00177613	Up
gene:Solyc06g060880.4	D	F	1.53133	10.5792	2.78837	5e-05	0.000151323	Up
gene:Solyc06g061070.3	D	F	317.828	1422.77	2.16239	5e-05	0.000151323	Up
gene:Solyc06g061090.3	D	F	17.3403	53.3984	1.62267	5e-05	0.000151323	Up
gene:Solyc06g062450.3	D	F	1.04057	2.90624	1.48179	5e-05	0.000151323	Up
gene:Solyc06g062900.4	D	F	16.6005	42.5381	1.35752	5e-05	0.000151323	Up
gene:Solyc06g062980.3	D	F	5.6248	13.1466	1.22481	5e-05	0.000151323	Up
gene:Solyc06g063180.3	D	F	0.3054	0.817784	1.42102	0.00035	0.000938721	Up
gene:Solyc06g063330.3	D	F	2.34411	7.57078	1.6914	5e-05	0.000151323	Up
gene:Solyc06g064570.3	D	F	17.7925	55.1295	1.63155	5e-05	0.000151323	Up
gene:Solyc06g065040.4	D	F	12.1193	28.1554	1.21611	5e-05	0.000151323	Up
gene:Solyc06g065490.3	D	F	35.7438	127.049	1.82963	5e-05	0.000151323	Up
gene:Solyc06g065990.1	D	F	42.6201	303.895	2.83397	5e-05	0.000151323	Up
gene:Solyc06g066000.3	D	F	188.818	805.113	2.0922	5e-05	0.000151323	Up
gene:Solyc06g066420.4	D	F	43.9575	213.593	2.28068	5e-05	0.000151323	Up
gene:Solyc06g066620.4	D	F	80.7755	228.741	1.50173	5e-05	0.000151323	Up
gene:Solyc06g066640.3	D	F	484.617	977.705	1.01255	5e-05	0.000151323	Up
gene:Solyc06g066670.4	D	F	1.25915	3.11935	1.30879	5e-05	0.000151323	Up
gene:Solyc06g066680.3	D	F	4.59043	9.48699	1.04732	5e-05	0.000151323	Up
gene:Solyc06g066700.1	D	F	0	5.08048	inf	0.00145	0.00345441	Up
gene:Solyc06g068010.3	D	F	79.5413	174.834	1.13621	5e-05	0.000151323	Up
gene:Solyc06g068160.3	D	F	1.91409	5.94158	1.63419	5e-05	0.000151323	Up
gene:Solyc06g068220.3	D	F	37.0951	224.179	2.59535	5e-05	0.000151323	Up
gene:Solyc06g068290.1	D	F	5.1968	14.8695	1.51666	5e-05	0.000151323	Up
gene:Solyc06g068480.3	D	F	57.2537	135.366	1.24143	5e-05	0.000151323	Up
gene:Solyc06g068670.3	D	F	115.935	292.555	1.33539	5e-05	0.000151323	Up
gene:Solyc06g068750.3	D	F	6.15935	36.5161	2.56768	5e-05	0.000151323	Up
gene:Solyc06g068760.3	D	F	51.2157	109.954	1.10224	5e-05	0.000151323	Up
gene:Solyc06g068960.1	D	F	7.01835	20.577	1.55183	5e-05	0.000151323	Up
gene:Solyc06g068970.3	D	F	10.5489	47.5533	2.17245	5e-05	0.000151323	Up
gene:Solyc06g069030.3	D	F	22.1451	83.4671	1.91422	5e-05	0.000151323	Up
gene:Solyc06g069170.4	D	F	106.027	248.709	1.23003	5e-05	0.000151323	Up
gene:Solyc06g069390.4	D	F	11.3548	23.9342	1.07577	5e-05	0.000151323	Up
gene:Solyc06g071070.1	D	F	6.98484	35.5161	2.34618	5e-05	0.000151323	Up
[truncated: 751 more rows]

## Sheet: D vs R
gene_id	sample_1	sample_2	value_1	value_2	log2(fold_change)	p_value	q_value
gene:Solyc01g005090.3	D	R	1.71402	0.173764	-3.30219	0.00185	0.00404565	Down
gene:Solyc01g005140.3	D	R	12.6823	4.00799	-1.66186	5e-05	0.000140136	Down
gene:Solyc01g005320.2	D	R	1.64087	0.648768	-1.33869	0.0009	0.00209173	Down
gene:Solyc01g005390.3	D	R	19.4229	3.66998	-2.40391	5e-05	0.000140136	Down
gene:Solyc01g005800.3	D	R	2.12114	0.278932	-2.92686	5e-05	0.000140136	Down
gene:Solyc01g005980.4	D	R	18.628	7.78459	-1.25878	5e-05	0.000140136	Down
gene:Solyc01g006055.1	D	R	12.5504	3.42674	-1.87282	5e-05	0.000140136	Down
gene:Solyc01g006660.3	D	R	5.85884	2.87686	-1.02612	5e-05	0.000140136	Down
gene:Solyc01g006950.3	D	R	2.81382	0.585907	-2.26379	5e-05	0.000140136	Down
gene:Solyc01g007940.4	D	R	3.28418	0.410332	-3.00067	5e-05	0.000140136	Down
gene:Solyc01g008050.4	D	R	1.17437	0.288339	-2.02604	0.00335	0.00691798	Down
gene:Solyc01g008130.4	D	R	1.27987	0.567252	-1.17393	0.0005	0.00121536	Down
gene:Solyc01g008640.4	D	R	1.81309	0.458523	-1.98339	5e-05	0.000140136	Down
gene:Solyc01g009020.4	D	R	180.905	89.2948	-1.01858	5e-05	0.000140136	Down
gene:Solyc01g009160.2	D	R	20.015	8.0553	-1.31307	5e-05	0.000140136	Down
gene:Solyc01g009370.2	D	R	3.69014	1.45986	-1.33784	5e-05	0.000140136	Down
gene:Solyc01g010080.3	D	R	1.10166	0.4129	-1.41581	0.00025	0.000640205	Down
gene:Solyc01g010180.3	D	R	27.6362	8.32538	-1.73097	5e-05	0.000140136	Down
gene:Solyc01g010185.1	D	R	11.0869	4.77892	-1.2141	5e-05	0.000140136	Down
gene:Solyc01g010430.4	D	R	6.88324	3.00962	-1.19351	0.0158	0.0281794	Down
gene:Solyc01g018020.3	D	R	1.88453	0.229804	-3.03573	5e-05	0.000140136	Down
gene:Solyc01g044420.4	D	R	1.39825	0.449663	-1.6367	0.00025	0.000640205	Down
gene:Solyc01g057000.3	D	R	40.8745	17.9931	-1.18376	5e-05	0.000140136	Down
gene:Solyc01g060020.4	D	R	1.06181	0.16671	-2.67111	0.0141	0.0254486	Down
gene:Solyc01g065750.2	D	R	5.66533	2.32931	-1.28226	0.00425	0.00859295	Down
gene:Solyc01g066430.3	D	R	34.2928	13.0545	-1.39336	5e-05	0.000140136	Down
gene:Solyc01g066450.3	D	R	21.3391	3.17531	-2.74853	5e-05	0.000140136	Down
gene:Solyc01g066520.3	D	R	41.6482	14.9315	-1.47989	5e-05	0.000140136	Down
gene:Solyc01g066640.2	D	R	42.2456	15.467	-1.4496	5e-05	0.000140136	Down
gene:Solyc01g066970.2	D	R	198.712	5.60342	-5.14823	5e-05	0.000140136	Down
gene:Solyc01g066980.3	D	R	3.36349	1.25155	-1.42624	0.00655	0.0127321	Down
gene:Solyc01g067370.3	D	R	57.2331	8.26013	-2.79261	5e-05	0.000140136	Down
gene:Solyc01g067840.2	D	R	1.24752	0.280988	-2.15048	0.02285	0.0393167	Down
gene:Solyc01g068630.3	D	R	3.52294	1.22087	-1.52887	5e-05	0.000140136	Down
gene:Solyc01g073670.3	D	R	3.47442	0.939527	-1.88677	5e-05	0.000140136	Down
gene:Solyc01g073820.4	D	R	1.80177	0.536507	-1.74774	0.00115	0.00262057	Down
gene:Solyc01g079550.2	D	R	25.8417	8.75157	-1.56209	5e-05	0.000140136	Down
gene:Solyc01g079570.3	D	R	50.5782	24.9954	-1.01685	5e-05	0.000140136	Down
gene:Solyc01g079850.3	D	R	5.53518	2.75623	-1.00593	5e-05	0.000140136	Down
gene:Solyc01g079940.4	D	R	57.4343	23.8199	-1.26975	5e-05	0.000140136	Down
gene:Solyc01g080680.3	D	R	6.3748	1.99026	-1.67942	5e-05	0.000140136	Down
gene:Solyc01g080960.4	D	R	1.46752	0.251991	-2.54194	0.018	0.0317422	Down
gene:Solyc01g081060.4	D	R	257.032	103.52	-1.31204	5e-05	0.000140136	Down
gene:Solyc01g081210.4	D	R	2.22442	0.45633	-2.28528	5e-05	0.000140136	Down
gene:Solyc01g081640.4	D	R	1.1036	0.548642	-1.00829	0.0008	0.00187457	Down
gene:Solyc01g086850.3	D	R	19.4672	9.36748	-1.05531	5e-05	0.000140136	Down
gene:Solyc01g087020.2	D	R	40.5336	11.8316	-1.77648	5e-05	0.000140136	Down
gene:Solyc01g087560.3	D	R	252.113	96.9538	-1.3787	5e-05	0.000140136	Down
gene:Solyc01g087810.2	D	R	2.55868	1.17715	-1.1201	5e-05	0.000140136	Down
gene:Solyc01g087860.2	D	R	6.23476	2.59432	-1.26498	5e-05	0.000140136	Down
gene:Solyc01g087960.3	D	R	1.55783	0.734966	-1.08378	0.00095	0.00220019	Down
gene:Solyc01g088250.4	D	R	71.1843	32.0054	-1.15324	5e-05	0.000140136	Down
gene:Solyc01g088390.3	D	R	7.83563	3.52012	-1.15442	5e-05	0.000140136	Down
gene:Solyc01g088590.5	D	R	5.03833	2.4907	-1.0164	0.00055	0.00132695	Down
gene:Solyc01g090120.3	D	R	86.9173	32.3908	-1.42406	5e-05	0.000140136	Down
gene:Solyc01g090460.3	D	R	59.571	14.3836	-2.05018	5e-05	0.000140136	Down
gene:Solyc01g090610.3	D	R	12.3202	0.613161	-4.32862	5e-05	0.000140136	Down
gene:Solyc01g090760.4	D	R	158.884	52.0717	-1.6094	5e-05	0.000140136	Down
gene:Solyc01g091050.4	D	R	170.952	60.6219	-1.49568	5e-05	0.000140136	Down
gene:Solyc01g091140.4	D	R	0.735762	0.312163	-1.23694	0.02135	0.037012	Down
gene:Solyc01g091160.4	D	R	18.6132	9.233	-1.01145	5e-05	0.000140136	Down
gene:Solyc01g091470.3	D	R	17.9881	1.38382	-3.70032	5e-05	0.000140136	Down
gene:Solyc01g091590.3	D	R	5.75875	1.44122	-1.99847	5e-05	0.000140136	Down
gene:Solyc01g094070.3	D	R	7.16029	2.77697	-1.36651	5e-05	0.000140136	Down
gene:Solyc01g094170.3	D	R	19.6776	7.5044	-1.39075	5e-05	0.000140136	Down
gene:Solyc01g094990.2	D	R	0.964878	0.312577	-1.62613	0.0286	0.0479011	Down
gene:Solyc01g095140.4	D	R	4.28854	1.36165	-1.65513	0.0003	0.000756503	Down
gene:Solyc01g095720.3	D	R	4.55582	2.02414	-1.1704	5e-05	0.000140136	Down
gene:Solyc01g095930.4	D	R	3.60286	0.336966	-3.41847	5e-05	0.000140136	Down
gene:Solyc01g096120.3	D	R	18.0461	7.19475	-1.32667	5e-05	0.000140136	Down
gene:Solyc01g096140.3	D	R	5.34299	0.519537	-3.36235	5e-05	0.000140136	Down
gene:Solyc01g096260.4	D	R	161.534	35.7872	-2.17432	5e-05	0.000140136	Down
gene:Solyc01g096320.3	D	R	11.4035	0.710255	-4.00499	5e-05	0.000140136	Down
gene:Solyc01g096420.3	D	R	21.69	9.65423	-1.16779	5e-05	0.000140136	Down
gene:Solyc01g096430.4	D	R	91.8143	43.9746	-1.06205	5e-05	0.000140136	Down
gene:Solyc01g096730.2	D	R	8.681	4.17635	-1.05562	5e-05	0.000140136	Down
gene:Solyc01g096740.4	D	R	9.56456	4.55232	-1.0711	5e-05	0.000140136	Down
gene:Solyc01g097520.4	D	R	158.083	54.0962	-1.54708	5e-05	0.000140136	Down
gene:Solyc01g097690.2	D	R	4.42988	1.15737	-1.93642	5e-05	0.000140136	Down
gene:Solyc01g098010.4	D	R	10.462	3.8494	-1.44245	5e-05	0.000140136	Down
gene:Solyc01g098700.4	D	R	21.9041	10.4544	-1.06709	5e-05	0.000140136	Down
gene:Solyc01g098910.3	D	R	10.7614	4.45842	-1.27126	5e-05	0.000140136	Down
gene:Solyc01g098950.3	D	R	1.61619	0.705517	-1.19584	0.0289	0.0483359	Down
gene:Solyc01g099050.3	D	R	28.0992	1.44754	-4.27886	5e-05	0.000140136	Down
gene:Solyc01g099620.3	D	R	1.93547	0.221435	-3.12773	5e-05	0.000140136	Down
gene:Solyc01g099630.4	D	R	2200.3	941.704	-1.22435	5e-05	0.000140136	Down
gene:Solyc01g099840.3	D	R	2160.64	1050.21	-1.04078	5e-05	0.000140136	Down
gene:Solyc01g099910.4	D	R	48.8332	16.4275	-1.57175	5e-05	0.000140136	Down
gene:Solyc01g099920.4	D	R	2.48488	0.413087	-2.58866	0.0001	0.000270641	Down
gene:Solyc01g099950.1	D	R	17.0935	0.855158	-4.32111	5e-05	0.000140136	Down
gene:Solyc01g099980.4	D	R	17.7462	5.47506	-1.69657	5e-05	0.000140136	Down
gene:Solyc01g100370.3	D	R	9.58311	3.23635	-1.56613	0.0176	0.0311199	Down
gene:Solyc01g100460.3	D	R	50.8335	17.8992	-1.50588	5e-05	0.000140136	Down
gene:Solyc01g100760.2	D	R	136.713	65.2469	-1.06717	5e-05	0.000140136	Down
gene:Solyc01g102290.3	D	R	996.049	482.624	-1.04532	5e-05	0.000140136	Down
gene:Solyc01g102300.3	D	R	40.2637	17.3585	-1.21384	5e-05	0.000140136	Down
gene:Solyc01g102310.3	D	R	343.804	156.817	-1.1325	5e-05	0.000140136	Down
gene:Solyc01g102340.3	D	R	88.5305	33.0103	-1.42326	5e-05	0.000140136	Down
gene:Solyc01g102420.1	D	R	41.1262	5.00083	-3.03982	5e-05	0.000140136	Down
gene:Solyc01g103060.4	D	R	3.28481	1.3815	-1.24957	0.00345	0.00711221	Down
gene:Solyc01g103470.2	D	R	12.9837	5.26713	-1.30161	5e-05	0.000140136	Down
gene:Solyc01g103510.4	D	R	39.0368	17.7097	-1.1403	5e-05	0.000140136	Down
gene:Solyc01g103590.4	D	R	195.669	80.0131	-1.29011	5e-05	0.000140136	Down
gene:Solyc01g103650.3	D	R	2.78892	1.13501	-1.297	5e-05	0.000140136	Down
gene:Solyc01g103660.4	D	R	4.06948	1.78859	-1.18602	5e-05	0.000140136	Down
gene:Solyc01g104800.2	D	R	0.778613	0	#NAME?	5e-05	0.000140136	Down
gene:Solyc01g104810.2	D	R	2.25416	0.753617	-1.58068	0.00345	0.00711221	Down
gene:Solyc01g105280.3	D	R	76.3998	36.5234	-1.06475	5e-05	0.000140136	Down
gene:Solyc01g105410.4	D	R	259.987	89.0738	-1.54537	5e-05	0.000140136	Down
gene:Solyc01g105450.4	D	R	7.32663	1.18403	-2.62945	5e-05	0.000140136	Down
gene:Solyc01g105470.4	D	R	4.76714	0	#NAME?	0.00695	0.0134386	Down
gene:Solyc01g105880.4	D	R	30.4946	10.0476	-1.60171	5e-05	0.000140136	Down
gene:Solyc01g106080.4	D	R	91.0881	41.7924	-1.12402	5e-05	0.000140136	Down
gene:Solyc01g106500.4	D	R	1.55646	0.35864	-2.11766	5e-05	0.000140136	Down
gene:Solyc01g106620.2	D	R	43.0654	4.8391	-3.15372	5e-05	0.000140136	Down
gene:Solyc01g106780.3	D	R	16.5726	7.26144	-1.19047	5e-05	0.000140136	Down
gene:Solyc01g107300.4	D	R	9.98311	4.82234	-1.04976	5e-05	0.000140136	Down
gene:Solyc01g107370.3	D	R	83.1709	15.4678	-2.42681	5e-05	0.000140136	Down
gene:Solyc01g107390.4	D	R	5.90631	1.68132	-1.81266	5e-05	0.000140136	Down
gene:Solyc01g107740.3	D	R	24.5194	10.5886	-1.21142	5e-05	0.000140136	Down
gene:Solyc01g107780.4	D	R	0.845049	0.258451	-1.70915	0.0095	0.0177871	Down
gene:Solyc01g107950.2	D	R	11.8034	0.110062	-6.74474	0.0064	0.0124557	Down
gene:Solyc01g107980.3	D	R	23.0844	9.81768	-1.23346	5e-05	0.000140136	Down
gene:Solyc01g108680.4	D	R	4.52329	0.232393	-4.28273	5e-05	0.000140136	Down
gene:Solyc01g108710.3	D	R	8.67107	1.38964	-2.6415	0.00105	0.00241136	Down
gene:Solyc01g108860.3	D	R	6.69032	0.700092	-3.25646	5e-05	0.000140136	Down
gene:Solyc01g109140.3	D	R	1.59605	0.121874	-3.71105	0.00325	0.00672818	Down
gene:Solyc01g109420.3	D	R	15.6373	5.99233	-1.38381	5e-05	0.000140136	Down
gene:Solyc01g109720.3	D	R	8.92084	3.53765	-1.33439	5e-05	0.000140136	Down
gene:Solyc01g109860.3	D	R	1.95818	0.789004	-1.31141	5e-05	0.000140136	Down
gene:Solyc01g110180.4	D	R	42.4287	3.95684	-3.42262	5e-05	0.000140136	Down
gene:Solyc01g110430.3	D	R	155.038	73.1522	-1.08365	5e-05	0.000140136	Down
gene:Solyc01g110630.4	D	R	24.2387	8.76957	-1.46674	5e-05	0.000140136	Down
gene:Solyc01g110670.3	D	R	15.0781	6.58879	-1.19437	0.00055	0.00132695	Down
gene:Solyc01g110710.3	D	R	15.6963	6.2479	-1.32898	5e-05	0.000140136	Down
gene:Solyc01g110720.2	D	R	30.3524	12.9361	-1.2304	5e-05	0.000140136	Down
gene:Solyc01g110770.2	D	R	9.49249	4.24057	-1.16253	5e-05	0.000140136	Down
gene:Solyc01g110790.3	D	R	8.6234	3.01419	-1.51649	5e-05	0.000140136	Down
gene:Solyc01g110825.1	D	R	15.9358	1.41932	-3.489	5e-05	0.000140136	Down
gene:Solyc01g110870.3	D	R	1.03956	0	#NAME?	0.0001	0.000270641	Down
gene:Solyc01g110930.1	D	R	5.24742	0	#NAME?	0.02285	0.0393167	Down
gene:Solyc01g111000.4	D	R	13.7643	4.84279	-1.50702	5e-05	0.000140136	Down
gene:Solyc01g111230.3	D	R	8.22256	3.35204	-1.29455	5e-05	0.000140136	Down
gene:Solyc01g111250.3	D	R	3.56961	0.195495	-4.19056	0.00265	0.00559068	Down
gene:Solyc01g111610.3	D	R	6.31009	2.58492	-1.28754	5e-05	0.000140136	Down
gene:Solyc01g112100.3	D	R	59.2786	28.7184	-1.04553	5e-05	0.000140136	Down
gene:Solyc01g150150.1	D	R	1.18724	0.487915	-1.28291	0.01515	0.027144	Down
gene:Solyc01g150152.1	D	R	165.75	78.0052	-1.08737	5e-05	0.000140136	Down
gene:Solyc02g030170.4	D	R	817.794	388.889	-1.07238	5e-05	0.000140136	Down
gene:Solyc02g032660.3	D	R	8.53418	1.91674	-2.1546	5e-05	0.000140136	Down
gene:Solyc02g037490.1	D	R	10.9587	4.54433	-1.26994	5e-05	0.000140136	Down
gene:Solyc02g038740.4	D	R	59.1432	10.061	-2.55544	5e-05	0.000140136	Down
gene:Solyc02g062300.3	D	R	3.95013	0.564007	-2.80812	5e-05	0.000140136	Down
gene:Solyc02g062320.3	D	R	0.8636	0.209682	-2.04216	0.02495	0.0424567	Down
gene:Solyc02g062510.3	D	R	24.1433	6.92192	-1.80238	5e-05	0.000140136	Down
gene:Solyc02g062890.3	D	R	5.6412	2.18437	-1.36878	5e-05	0.000140136	Down
gene:Solyc02g063410.3	D	R	2.09521	0.694048	-1.59399	0.01955	0.0342045	Down
gene:Solyc02g063420.3	D	R	30.582	8.83456	-1.79145	5e-05	0.000140136	Down
gene:Solyc02g064690.3	D	R	14.6237	2.49869	-2.54906	5e-05	0.000140136	Down
gene:Solyc02g064720.3	D	R	19.6246	6.08049	-1.6904	5e-05	0.000140136	Down
gene:Solyc02g064960.3	D	R	22.4379	10.6207	-1.07906	5e-05	0.000140136	Down
gene:Solyc02g064980.1	D	R	1.89569	0.607186	-1.64251	0.00225	0.00483095	Down
gene:Solyc02g065380.3	D	R	148.039	71.8769	-1.04238	5e-05	0.000140136	Down
gene:Solyc02g065550.4	D	R	50.6064	22.8219	-1.1489	5e-05	0.000140136	Down
gene:Solyc02g065600.3	D	R	37.9925	18.1589	-1.06503	5e-05	0.000140136	Down
gene:Solyc02g066960.3	D	R	5.34215	1.63112	-1.71156	5e-05	0.000140136	Down
gene:Solyc02g066970.1	D	R	41.969	17.0111	-1.30285	5e-05	0.000140136	Down
gene:Solyc02g067190.4	D	R	73.0709	7.68754	-3.2487	5e-05	0.000140136	Down
gene:Solyc02g067440.3	D	R	2.57755	1.20676	-1.09486	0.00015	0.000396102	Down
gene:Solyc02g067700.1	D	R	25.257	7.58183	-1.73606	5e-05	0.000140136	Down
gene:Solyc02g068120.3	D	R	10.6535	5.13901	-1.05176	5e-05	0.000140136	Down
gene:Solyc02g068250.4	D	R	14.5012	0	#NAME?	5e-05	0.000140136	Down
gene:Solyc02g068510.2	D	R	2.37015	0.478862	-2.3073	0.00175	0.00384674	Down
gene:Solyc02g068740.3	D	R	51.1725	22.8316	-1.16434	5e-05	0.000140136	Down
gene:Solyc02g068900.3	D	R	30.4403	12.5054	-1.28343	5e-05	0.000140136	Down
gene:Solyc02g069090.3	D	R	194.203	94.7844	-1.03484	5e-05	0.000140136	Down
gene:Solyc02g069690.1	D	R	13.432	6.63336	-1.01786	5e-05	0.000140136	Down
gene:Solyc02g070020.1	D	R	5.87456	1.33249	-2.14035	5e-05	0.000140136	Down
gene:Solyc02g070080.4	D	R	20.3047	0.926958	-4.45316	5e-05	0.000140136	Down
gene:Solyc02g070090.1	D	R	0.966494	0.227701	-2.08562	0.00235	0.00502648	Down
gene:Solyc02g070210.3	D	R	55.8659	17.2503	-1.69534	5e-05	0.000140136	Down
gene:Solyc02g071430.3	D	R	14.4727	5.06664	-1.51424	5e-05	0.000140136	Down
gene:Solyc02g071470.4	D	R	1.29876	0.0880598	-3.8825	0.0262	0.0443629	Down
gene:Solyc02g071490.4	D	R	8.26411	1.12958	-2.87108	5e-05	0.000140136	Down
gene:Solyc02g071720.2	D	R	2.24665	0.586913	-1.93656	5e-05	0.000140136	Down
gene:Solyc02g072100.3	D	R	8.87446	4.41693	-1.00662	5e-05	0.000140136	Down
gene:Solyc02g072550.1	D	R	12.4204	0	#NAME?	0.02285	0.0393167	Down
gene:Solyc02g072570.2	D	R	4.63838	2.21835	-1.06413	0.0004	0.000988609	Down
gene:Solyc02g076850.2	D	R	15.0768	4.67091	-1.69055	5e-05	0.000140136	Down
gene:Solyc02g076880.4	D	R	52.3676	16.6441	-1.65366	5e-05	0.000140136	Down
gene:Solyc02g076930.2	D	R	1.33426	0.434795	-1.61763	0.00135	0.00302659	Down
gene:Solyc02g077000.3	D	R	169.203	71.2379	-1.24804	5e-05	0.000140136	Down
gene:Solyc02g077020.3	D	R	593.991	44.4506	-3.74017	5e-05	0.000140136	Down
gene:Solyc02g077220.3	D	R	40.2908	18.3676	-1.13329	5e-05	0.000140136	Down
gene:Solyc02g077230.3	D	R	9.22123	1.56928	-2.55486	5e-05	0.000140136	Down
gene:Solyc02g077370.1	D	R	3.21617	0.325357	-3.30525	0.00395	0.00803477	Down
gene:Solyc02g077590.1	D	R	58.8386	27.9639	-1.0732	5e-05	0.000140136	Down
gene:Solyc02g078720.4	D	R	16.7019	6.82734	-1.29062	5e-05	0.000140136	Down
gene:Solyc02g078900.3	D	R	22.8885	9.30749	-1.29816	5e-05	0.000140136	Down
gene:Solyc02g079010.4	D	R	7.73648	3.23806	-1.25655	5e-05	0.000140136	Down
gene:Solyc02g079240.1	D	R	203.24	52.2275	-1.9603	5e-05	0.000140136	Down
gene:Solyc02g079290.3	D	R	5.13648	1.98986	-1.36812	0.0001	0.000270641	Down
gene:Solyc02g079330.3	D	R	9.40653	4.68048	-1.00701	5e-05	0.000140136	Down
gene:Solyc02g079410.2	D	R	124.574	43.3237	-1.52378	5e-05	0.000140136	Down
gene:Solyc02g079460.1	D	R	22.7053	3.22901	-2.81386	5e-05	0.000140136	Down
gene:Solyc02g079940.3	D	R	5.59107	2.36034	-1.24413	5e-05	0.000140136	Down
gene:Solyc02g080200.4	D	R	10.0418	0.46199	-4.44202	5e-05	0.000140136	Down
gene:Solyc02g080450.1	D	R	13.8513	6.33622	-1.12832	0.0074	0.0142197	Down
gene:Solyc02g080520.4	D	R	17.0785	4.03502	-2.08154	5e-05	0.000140136	Down
gene:Solyc02g080770.2	D	R	11.7374	1.66375	-2.81861	5e-05	0.000140136	Down
gene:Solyc02g080790.4	D	R	0.795834	0.0649386	-3.61532	0.00275	0.00578379	Down
gene:Solyc02g081180.2	D	R	39.857	14.459	-1.46287	5e-05	0.000140136	Down
gene:Solyc02g081250.3	D	R	11.323	4.48666	-1.33554	5e-05	0.000140136	Down
gene:Solyc02g081390.3	D	R	40.7033	16.6563	-1.28908	5e-05	0.000140136	Down
gene:Solyc02g082070.4	D	R	16.0979	7.13799	-1.17329	5e-05	0.000140136	Down
gene:Solyc02g082150.1	D	R	7.40191	0.771577	-3.26201	5e-05	0.000140136	Down
gene:Solyc02g082450.3	D	R	2.44564	0.391355	-2.64366	5e-05	0.000140136	Down
gene:Solyc02g082900.3	D	R	62.8577	13.8458	-2.18264	5e-05	0.000140136	Down
gene:Solyc02g082940.3	D	R	9.37428	1.76803	-2.40657	5e-05	0.000140136	Down
gene:Solyc02g082990.4	D	R	2.59746	0.95547	-1.44282	0.01945	0.0340451	Down
gene:Solyc02g083000.1	D	R	1.05958	0.249369	-2.08714	0.00555	0.0109733	Down
gene:Solyc02g083010.1	D	R	0.984596	0.249369	-1.98125	0.00795	0.0151729	Down
gene:Solyc02g083020.1	D	R	2.50937	1.19643	-1.06859	0.00595	0.0116905	Down
gene:Solyc02g083030.1	D	R	1.61866	0.70125	-1.2068	0.02575	0.0436782	Down
gene:Solyc02g083040.1	D	R	5.21162	0.926806	-2.49139	5e-05	0.000140136	Down
gene:Solyc02g083090.1	D	R	2.70878	0.895887	-1.59625	0.00245	0.0052217	Down
gene:Solyc02g083120.3	D	R	29.7943	7.59028	-1.97281	5e-05	0.000140136	Down
gene:Solyc02g083720.4	D	R	27.4313	12.4844	-1.1357	5e-05	0.000140136	Down
gene:Solyc02g083850.3	D	R	6.3992	2.85463	-1.16459	5e-05	0.000140136	Down
gene:Solyc02g083870.3	D	R	77.1613	6.67884	-3.53021	5e-05	0.000140136	Down
gene:Solyc02g083880.3	D	R	437.557	85.3242	-2.35844	5e-05	0.000140136	Down
gene:Solyc02g084005.1	D	R	3.84349	0.729951	-2.39654	0.00475	0.00950447	Down
gene:Solyc02g084210.1	D	R	23.2653	6.27036	-1.89156	5e-05	0.000140136	Down
gene:Solyc02g084740.4	D	R	52.5617	21.0016	-1.32351	5e-05	0.000140136	Down
gene:Solyc02g084800.4	D	R	113.97	28.5257	-1.99833	5e-05	0.000140136	Down
gene:Solyc02g084860.1	D	R	7.7382	0.83019	-3.22048	0.0004	0.000988609	Down
gene:Solyc02g084940.1	D	R	2.98963	0	#NAME?	0.00135	0.00302659	Down
gene:Solyc02g085130.4	D	R	30.365	11.0034	-1.46446	5e-05	0.000140136	Down
gene:Solyc02g085910.4	D	R	2.47067	0.904002	-1.4505	0.0002	0.000519533	Down
gene:Solyc02g086090.4	D	R	2.42808	1.16477	-1.05977	5e-05	0.000140136	Down
gene:Solyc02g086300.4	D	R	24.3571	3.20387	-2.92645	5e-05	0.000140136	Down
gene:Solyc02g086360.3	D	R	13.1097	6.3138	-1.05405	5e-05	0.000140136	Down
gene:Solyc02g086880.4	D	R	340.159	57.7877	-2.55738	5e-05	0.000140136	Down
gene:Solyc02g086930.4	D	R	332.205	145.837	-1.18771	5e-05	0.000140136	Down
gene:Solyc02g086940.3	D	R	30.8683	15.1203	-1.02964	5e-05	0.000140136	Down
gene:Solyc02g087210.3	D	R	6.95276	3.03595	-1.19544	0.00055	0.00132695	Down
gene:Solyc02g087350.3	D	R	4.169	1.18609	-1.81348	5e-05	0.000140136	Down
gene:Solyc02g087410.4	D	R	12.5179	5.57286	-1.16751	5e-05	0.000140136	Down
gene:Solyc02g087740.3	D	R	15.6607	6.60568	-1.24537	5e-05	0.000140136	Down
gene:Solyc02g087840.3	D	R	53.9783	24.1305	-1.16152	5e-05	0.000140136	Down
gene:Solyc02g087870.3	D	R	99.841	35.9521	-1.47356	5e-05	0.000140136	Down
gene:Solyc02g087920.3	D	R	2.6869	1.29386	-1.05427	0.00015	0.000396102	Down
gene:Solyc02g088090.1	D	R	13.8529	5.06259	-1.45224	5e-05	0.000140136	Down
gene:Solyc02g088690.4	D	R	116.364	56.164	-1.05092	5e-05	0.000140136	Down
gene:Solyc02g089160.3	D	R	20.1762	6.22519	-1.69646	5e-05	0.000140136	Down
gene:Solyc02g089630.3	D	R	3.96361	0.823988	-2.26612	5e-05	0.000140136	Down
gene:Solyc02g089700.4	D	R	46.969	22.3973	-1.06838	5e-05	0.000140136	Down
gene:Solyc02g089890.4	D	R	10.3695	2.95154	-1.81281	5e-05	0.000140136	Down
gene:Solyc02g090930.3	D	R	87.2469	41.4875	-1.07243	5e-05	0.000140136	Down
gene:Solyc02g090940.3	D	R	35.3994	12.629	-1.48698	5e-05	0.000140136	Down
gene:Solyc02g090950.1	D	R	17.7722	1.60996	-3.46452	5e-05	0.000140136	Down
gene:Solyc02g091010.1	D	R	10.2224	3.81458	-1.42214	0.0027	0.00568739	Down
gene:Solyc02g091070.3	D	R	9.33095	2.02605	-2.20335	5e-05	0.000140136	Down
gene:Solyc02g091180.1	D	R	21.9385	6.56211	-1.74123	5e-05	0.000140136	Down
gene:Solyc02g091193.1	D	R	2.56843	0	#NAME?	5e-05	0.000140136	Down
gene:Solyc02g091390.3	D	R	4.34641	0.254819	-4.09228	0.00265	0.00559068	Down
gene:Solyc02g091470.3	D	R	45.078	15.0475	-1.5829	5e-05	0.000140136	Down
gene:Solyc02g091550.2	D	R	4.16429	0.44488	-3.22658	0.00635	0.0123848	Down
gene:Solyc02g091670.1	D	R	65.5269	19.085	-1.77964	5e-05	0.000140136	Down
gene:Solyc02g091690.3	D	R	15.9525	7.41732	-1.10481	5e-05	0.000140136	Down
gene:Solyc02g091810.2	D	R	2.08282	0.740371	-1.49221	0.00015	0.000396102	Down
gene:Solyc02g091990.3	D	R	1.21381	0.121818	-3.31675	0.0004	0.000988609	Down
gene:Solyc02g092070.3	D	R	14.2836	5.50282	-1.37612	5e-05	0.000140136	Down
gene:Solyc02g092460.3	D	R	41.3642	14.9123	-1.47188	5e-05	0.000140136	Down
gene:Solyc02g092580.3	D	R	144.394	38.0337	-1.92467	5e-05	0.000140136	Down
gene:Solyc02g092790.3	D	R	831.436	398.1	-1.06247	5e-05	0.000140136	Down
gene:Solyc02g092860.3	D	R	1.81186	0.300027	-2.59431	0.0011	0.00251532	Down
gene:Solyc02g092870.2	D	R	0.805885	0.241788	-1.73683	0.0119	0.0218112	Down
gene:Solyc02g092880.3	D	R	4.99453	1.23747	-2.01296	5e-05	0.000140136	Down
gene:Solyc02g093070.3	D	R	7.41519	1.63208	-2.18377	5e-05	0.000140136	Down
gene:Solyc02g093250.3	D	R	2.29873	0.496883	-2.20986	0.00035	0.000873266	Down
gene:Solyc02g093310.3	D	R	21.1066	10.0782	-1.06646	5e-05	0.000140136	Down
gene:Solyc02g093480.4	D	R	1.16487	0.543645	-1.09943	0.00325	0.00672818	Down
gene:Solyc02g093610.3	D	R	22.8148	10.545	-1.1134	5e-05	0.000140136	Down
gene:Solyc02g093700.3	D	R	6.41797	1.75157	-1.87347	5e-05	0.000140136	Down
gene:Solyc02g093830.4	D	R	57.891	28.5326	-1.02073	5e-05	0.000140136	Down
gene:Solyc02g093950.3	D	R	6.86157	2.76805	-1.30967	5e-05	0.000140136	Down
gene:Solyc02g093960.3	D	R	5.46015	2.18238	-1.32304	5e-05	0.000140136	Down
gene:Solyc02g094180.3	D	R	4.78463	2.38929	-1.00182	5e-05	0.000140136	Down
gene:Solyc03g005020.3	D	R	24.8839	12.3795	-1.00726	5e-05	0.000140136	Down
gene:Solyc03g005200.3	D	R	48.9734	20.3449	-1.26733	5e-05	0.000140136	Down
gene:Solyc03g005880.3	D	R	57.8015	13.0319	-2.14906	5e-05	0.000140136	Down
gene:Solyc03g005930.3	D	R	16.9915	7.75115	-1.13233	5e-05	0.000140136	Down
gene:Solyc03g006240.3	D	R	56.4882	13.2506	-2.09189	5e-05	0.000140136	Down
gene:Solyc03g006360.3	D	R	1105.02	548.402	-1.01076	5e-05	0.000140136	Down
gene:Solyc03g006452.1	D	R	3.19977	0.190861	-4.06737	5e-05	0.000140136	Down
gene:Solyc03g006770.4	D	R	3.52093	1.20467	-1.54732	5e-05	0.000140136	Down
gene:Solyc03g006860.3	D	R	4.59925	2.05119	-1.16494	5e-05	0.000140136	Down
gene:Solyc03g007080.4	D	R	9.29729	4.21906	-1.13989	5e-05	0.000140136	Down
gene:Solyc03g007230.4	D	R	25.0483	7.77128	-1.68849	5e-05	0.000140136	Down
gene:Solyc03g007470.4	D	R	364.689	160.687	-1.18241	5e-05	0.000140136	Down
gene:Solyc03g019820.3	D	R	112.665	8.23479	-3.77417	5e-05	0.000140136	Down
gene:Solyc03g020010.1	D	R	36.401	13.9512	-1.38359	5e-05	0.000140136	Down
gene:Solyc03g025210.3	D	R	3.35144	0.877447	-1.9334	5e-05	0.000140136	Down
gene:Solyc03g025720.3	D	R	97.9276	18.758	-2.38421	5e-05	0.000140136	Down
gene:Solyc03g026280.3	D	R	7.2932	3.56549	-1.03245	5e-05	0.000140136	Down
gene:Solyc03g031450.3	D	R	2.41043	0.836986	-1.52601	0.0004	0.000988609	Down
gene:Solyc03g032020.4	D	R	85.569	39.2681	-1.12373	5e-05	0.000140136	Down
gene:Solyc03g032210.3	D	R	19.5527	8.89029	-1.13706	5e-05	0.000140136	Down
gene:Solyc03g033460.3	D	R	33.7249	14.9288	-1.17572	5e-05	0.000140136	Down
gene:Solyc03g033510.3	D	R	17.0575	5.0228	-1.76384	5e-05	0.000140136	Down
gene:Solyc03g033710.3	D	R	21.7947	5.72971	-1.92744	5e-05	0.000140136	Down
gene:Solyc03g034410.1	D	R	32.776	9.15007	-1.84078	5e-05	0.000140136	Down
gene:Solyc03g043880.3	D	R	1.8599	0.286118	-2.70054	0.0002	0.000519533	Down
gene:Solyc03g043890.3	D	R	0.822128	0.0665607	-3.62662	0.02655	0.0448682	Down
gene:Solyc03g043920.4	D	R	1.91905	0.650813	-1.56007	0.00015	0.000396102	Down
gene:Solyc03g044100.4	D	R	7.44102	1.51628	-2.29496	5e-05	0.000140136	Down
gene:Solyc03g044860.1	D	R	0.748871	0	#NAME?	0.02285	0.0393167	Down
gene:Solyc03g044960.2	D	R	5.32731	0.317243	-4.06975	5e-05	0.000140136	Down
gene:Solyc03g046270.4	D	R	48.9397	18.8493	-1.3765	5e-05	0.000140136	Down
gene:Solyc03g058910.3	D	R	2.69759	1.24179	-1.11925	0.0001	0.000270641	Down
gene:Solyc03g078330.1	D	R	4.97403	2.45373	-1.01944	5e-05	0.000140136	Down
gene:Solyc03g078690.4	D	R	4.06215	1.07183	-1.92217	0.00025	0.000640205	Down
gene:Solyc03g079880.4	D	R	1059.93	524.468	-1.01504	5e-05	0.000140136	Down
gene:Solyc03g083380.4	D	R	19.2762	6.68613	-1.52758	5e-05	0.000140136	Down
gene:Solyc03g083490.3	D	R	65.9631	5.06924	-3.70182	5e-05	0.000140136	Down
gene:Solyc03g083620.1	D	R	370.843	168.121	-1.14131	5e-05	0.000140136	Down
gene:Solyc03g093080.3	D	R	24.5709	2.07351	-3.5668	5e-05	0.000140136	Down
gene:Solyc03g093110.3	D	R	12.2113	1.5114	-3.01426	5e-05	0.000140136	Down
gene:Solyc03g093120.5.1	D	R	1.46606	0.203107	-2.85164	5e-05	0.000140136	Down
gene:Solyc03g093130.3	D	R	11.9624	1.27601	-3.2288	5e-05	0.000140136	Down
gene:Solyc03g093360.3	D	R	283.458	139.398	-1.02392	5e-05	0.000140136	Down
gene:Solyc03g094000.3	D	R	259.404	27.5137	-3.23698	5e-05	0.000140136	Down
gene:Solyc03g095310.3	D	R	4.28745	1.41086	-1.60355	5e-05	0.000140136	Down
gene:Solyc03g095780.3	D	R	4.93184	1.93881	-1.34696	0.00045	0.0011025	Down
gene:Solyc03g095810.3	D	R	7.90857	2.14217	-1.88434	5e-05	0.000140136	Down
gene:Solyc03g096540.3	D	R	2.68437	0.791927	-1.76115	0.00025	0.000640205	Down
gene:Solyc03g096545.1	D	R	2.69501	0.86612	-1.63765	0.00445	0.00895852	Down
gene:Solyc03g097050.3	D	R	13.9045	5.87842	-1.24205	5e-05	0.000140136	Down
gene:Solyc03g097170.3	D	R	27.1015	9.00116	-1.59019	5e-05	0.000140136	Down
gene:Solyc03g097560.3	D	R	1.51546	0	#NAME?	5e-05	0.000140136	Down
gene:Solyc03g098450.3	D	R	10.8653	2.03436	-2.41707	5e-05	0.000140136	Down
gene:Solyc03g110990.1	D	R	19.8882	0	#NAME?	0.00135	0.00302659	Down
gene:Solyc03g111140.3	D	R	81.8648	12.0102	-2.76898	5e-05	0.000140136	Down
gene:Solyc03g111310.3	D	R	180.183	83.5587	-1.1086	5e-05	0.000140136	Down
gene:Solyc03g112390.3	D	R	20.3923	9.82722	-1.05317	5e-05	0.000140136	Down
gene:Solyc03g112680.3	D	R	3.29864	0.988773	-1.73816	5e-05	0.000140136	Down
gene:Solyc03g112700.1	D	R	3.59326	1.67446	-1.10159	0.0002	0.000519533	Down
gene:Solyc03g112920.1	D	R	24.038	6.54214	-1.87748	5e-05	0.000140136	Down
gene:Solyc03g113130.3	D	R	2.02621	0.406883	-2.3161	0.00025	0.000640205	Down
gene:Solyc03g113540.3	D	R	11.4767	2.58428	-2.15087	5e-05	0.000140136	Down
gene:Solyc03g113810.1	D	R	19.051	0	#NAME?	0.0001	0.000270641	Down
gene:Solyc03g113850.1	D	R	3.89935	1.26167	-1.6279	5e-05	0.000140136	Down
gene:Solyc03g114000.3	D	R	92.2529	25.18	-1.87332	5e-05	0.000140136	Down
gene:Solyc03g114210.3	D	R	48.886	23.4932	-1.05718	5e-05	0.000140136	Down
gene:Solyc03g114310.3	D	R	74.9117	32.9757	-1.18379	5e-05	0.000140136	Down
gene:Solyc03g114420.1	D	R	1.87957	0.563527	-1.73785	0.0142	0.025617	Down
gene:Solyc03g114440.1	D	R	4.62859	1.02693	-2.17224	0.004	0.00813043	Down
gene:Solyc03g114540.2	D	R	3.42235	0.276624	-3.62899	0.00355	0.00729792	Down
gene:Solyc03g114600.4	D	R	13.824	4.20253	-1.71784	5e-05	0.000140136	Down
gene:Solyc03g114710.4	D	R	3.10479	1.52008	-1.03035	5e-05	0.000140136	Down
gene:Solyc03g114890.4	D	R	2.13276	0.695927	-1.61572	5e-05	0.000140136	Down
gene:Solyc03g114970.3	D	R	208.944	99.7791	-1.06631	5e-05	0.000140136	Down
gene:Solyc03g115450.1	D	R	1.83306	0.82936	-1.14418	0.0005	0.00121536	Down
gene:Solyc03g115710.1	D	R	3.52791	0.42441	-3.05528	5e-05	0.000140136	Down
gene:Solyc03g116060.4	D	R	698.732	163.297	-2.09724	5e-05	0.000140136	Down
gene:Solyc03g116260.3	D	R	51.7645	10.6036	-2.28741	5e-05	0.000140136	Down
gene:Solyc03g116470.2	D	R	6.49285	2.65161	-1.29198	5e-05	0.000140136	Down
gene:Solyc03g116500.4	D	R	36.6377	15.0265	-1.28582	5e-05	0.000140136	Down
gene:Solyc03g116510.1	D	R	75.9823	8.87811	-3.09734	0.0001	0.000270641	Down
gene:Solyc03g116530.3	D	R	8.63691	2.87545	-1.58673	5e-05	0.000140136	Down
gene:Solyc03g116760.3	D	R	56.5312	25.9765	-1.12184	5e-05	0.000140136	Down
gene:Solyc03g116770.3	D	R	4.23859	0.346958	-3.61075	5e-05	0.000140136	Down
gene:Solyc03g116890.3	D	R	4.56932	0.721769	-2.66237	5e-05	0.000140136	Down
gene:Solyc03g117190.1	D	R	3.82753	1.73495	-1.14152	5e-05	0.000140136	Down
gene:Solyc03g117330.4	D	R	6.34562	2.65739	-1.25575	5e-05	0.000140136	Down
gene:Solyc03g117530.1	D	R	8.16222	3.88817	-1.06987	5e-05	0.000140136	Down
gene:Solyc03g118200.4	D	R	48.6221	24.1037	-1.01236	5e-05	0.000140136	Down
gene:Solyc03g118740.3	D	R	10.8909	4.07274	-1.41905	5e-05	0.000140136	Down
gene:Solyc03g118820.4	D	R	13.6428	6.39747	-1.09257	5e-05	0.000140136	Down
gene:Solyc03g118870.4	D	R	5.20845	0.36422	-3.83797	5e-05	0.000140136	Down
gene:Solyc03g118900.3	D	R	28.6687	13.8666	-1.04787	5e-05	0.000140136	Down
gene:Solyc03g119210.1	D	R	218.212	83.6039	-1.38409	5e-05	0.000140136	Down
gene:Solyc03g119350.3	D	R	2.49486	0.958402	-1.38026	5e-05	0.000140136	Down
gene:Solyc03g119840.3	D	R	4.66604	1.8307	-1.3498	5e-05	0.000140136	Down
gene:Solyc03g120040.3	D	R	11.6161	4.33824	-1.42094	5e-05	0.000140136	Down
gene:Solyc03g120060.2	D	R	9.60473	4.08087	-1.23487	5e-05	0.000140136	Down
gene:Solyc03g120320.1	D	R	78.0446	30.4201	-1.35927	5e-05	0.000140136	Down
gene:Solyc03g120330.1	D	R	1.56668	0.266913	-2.55327	0.0005	0.00121536	Down
gene:Solyc03g120380.3	D	R	37.6575	9.69226	-1.95803	5e-05	0.000140136	Down
gene:Solyc03g120390.3	D	R	7.39624	3.11075	-1.24953	5e-05	0.000140136	Down
gene:Solyc03g120470.4	D	R	196.459	70.2003	-1.48468	5e-05	0.000140136	Down
gene:Solyc03g120800.4	D	R	10.4965	4.48139	-1.22788	5e-05	0.000140136	Down
gene:Solyc03g120890.3	D	R	77.582	34.721	-1.15991	5e-05	0.000140136	Down
gene:Solyc03g121050.3	D	R	30.5566	14.5499	-1.07048	5e-05	0.000140136	Down
gene:Solyc03g121240.1	D	R	38.3446	8.23355	-2.21944	5e-05	0.000140136	Down
gene:Solyc03g121270.3	D	R	62.124	28.237	-1.13757	5e-05	0.000140136	Down
gene:Solyc03g121460.1	D	R	332.802	132.192	-1.33203	5e-05	0.000140136	Down
gene:Solyc03g121610.3	D	R	20.821	8.94757	-1.21847	5e-05	0.000140136	Down
gene:Solyc03g121620.1	D	R	107.616	41.7944	-1.36452	5e-05	0.000140136	Down
gene:Solyc03g121900.1	D	R	1264.29	324.154	-1.96357	5e-05	0.000140136	Down
gene:Solyc03g123390.4	D	R	109.894	19.9324	-2.46293	5e-05	0.000140136	Down
gene:Solyc03g123400.1	D	R	1.69509	0.47323	-1.84075	5e-05	0.000140136	Down
gene:Solyc03g123430.4	D	R	1.40746	0.458776	-1.61723	0.0001	0.000270641	Down
gene:Solyc03g123670.3	D	R	16.2352	6.15406	-1.39951	5e-05	0.000140136	Down
gene:Solyc04g005040.1	D	R	12.4655	3.03006	-2.04053	5e-05	0.000140136	Down
gene:Solyc04g005160.3	D	R	51.6943	18.8043	-1.45894	5e-05	0.000140136	Down
gene:Solyc04g005380.3	D	R	4.43088	1.38386	-1.6789	5e-05	0.000140136	Down
gene:Solyc04g005620.3	D	R	149.535	39.6082	-1.91662	5e-05	0.000140136	Down
gene:Solyc04g006940.4	D	R	5.13044	1.31399	-1.96513	5e-05	0.000140136	Down
gene:Solyc04g007000.2	D	R	148.958	52.3453	-1.50878	5e-05	0.000140136	Down
gene:Solyc04g007240.1	D	R	1.20596	0.342947	-1.81412	0.0181	0.0319009	Down
gene:Solyc04g007250.1	D	R	14.4402	4.95013	-1.54455	5e-05	0.000140136	Down
gene:Solyc04g007350.3	D	R	1.4221	0.628268	-1.17857	0.0064	0.0124557	Down
gene:Solyc04g007400.4	D	R	77.3563	33.3157	-1.21532	5e-05	0.000140136	Down
gene:Solyc04g007430.2	D	R	4.72306	0	#NAME?	5e-05	0.000140136	Down
gene:Solyc04g007650.4	D	R	7.26202	3.07102	-1.24165	5e-05	0.000140136	Down
gene:Solyc04g007670.1	D	R	8.80418	3.11707	-1.498	0.0009	0.00209173	Down
gene:Solyc04g007690.3	D	R	106.504	27.7132	-1.94226	5e-05	0.000140136	Down
gene:Solyc04g008080.1	D	R	2.49894	0.496189	-2.33235	0.00235	0.00502648	Down
gene:Solyc04g008130.3	D	R	3.04251	0.866944	-1.81125	5e-05	0.000140136	Down
gene:Solyc04g008150.3	D	R	27.6836	8.6287	-1.68181	0.0001	0.000270641	Down
gene:Solyc04g008470.3	D	R	132.79	15.163	-3.13053	5e-05	0.000140136	Down
gene:Solyc04g009305.1	D	R	1.5013	0.387056	-1.9556	0.00455	0.00914252	Down
gene:Solyc04g009440.3	D	R	7.93427	2.74682	-1.53033	5e-05	0.000140136	Down
gene:Solyc04g010270.1	D	R	41.2656	8.12787	-2.34399	5e-05	0.000140136	Down
gene:Solyc04g011540.4	D	R	17.873	6.84641	-1.38436	5e-05	0.000140136	Down
gene:Solyc04g011910.3	D	R	15.8734	3.03856	-2.38515	5e-05	0.000140136	Down
gene:Solyc04g015010.4	D	R	10.4791	0.94546	-3.47036	5e-05	0.000140136	Down
gene:Solyc04g015620.3	D	R	116.467	22.3848	-2.37932	5e-05	0.000140136	Down
gene:Solyc04g040120.1	D	R	0.816394	0.168858	-2.27346	0.0032	0.00663831	Down
gene:Solyc04g040180.3	D	R	10.7335	2.00748	-2.41867	5e-05	0.000140136	Down
gene:Solyc04g049920.4	D	R	159.429	24.5339	-2.70006	5e-05	0.000140136	Down
gene:Solyc04g050620.3	D	R	5.23471	1.66993	-1.64832	5e-05	0.000140136	Down
gene:Solyc04g051650.3	D	R	2.09853	0.811146	-1.37135	5e-05	0.000140136	Down
gene:Solyc04g052960.1	D	R	7.66321	1.49504	-2.35777	0.0035	0.00720597	Down
gene:Solyc04g052980.1	D	R	18.8009	8.70168	-1.11144	5e-05	0.000140136	Down
gene:Solyc04g054256.1	D	R	2.52938	1.13703	-1.15352	5e-05	0.000140136	Down
gene:Solyc04g054280.2	D	R	17.0031	3.12248	-2.44503	5e-05	0.000140136	Down
gene:Solyc04g054500.3	D	R	46.8265	20.4562	-1.19479	5e-05	0.000140136	Down
gene:Solyc04g054690.3	D	R	0.98141	0.396716	-1.30675	0.0011	0.00251532	Down
gene:Solyc04g054890.3	D	R	56.6646	26.8947	-1.07513	5e-05	0.000140136	Down
gene:Solyc04g055090.1	D	R	3.33032	1.56437	-1.09008	5e-05	0.000140136	Down
gene:Solyc04g055100.1	D	R	1.0956	0.246174	-2.15397	0.0253	0.0429949	Down
gene:Solyc04g055170.3	D	R	165.352	71.6575	-1.20635	5e-05	0.000140136	Down
gene:Solyc04g063350.3	D	R	46.6025	22.517	-1.04939	5e-05	0.000140136	Down
gene:Solyc04g064620.4	D	R	34.1462	16.3298	-1.06422	5e-05	0.000140136	Down
gene:Solyc04g064760.3	D	R	32.8603	16.2901	-1.01235	5e-05	0.000140136	Down
gene:Solyc04g064770.1	D	R	2.72314	1.16208	-1.22856	5e-05	0.000140136	Down
gene:Solyc04g064880.4	D	R	3.16057	0.616129	-2.35888	5e-05	0.000140136	Down
gene:Solyc04g071260.3	D	R	5.08536	2.00138	-1.34536	5e-05	0.000140136	Down
gene:Solyc04g071520.3	D	R	3.01545	1.42782	-1.07856	0.0011	0.00251532	Down
gene:Solyc04g071770.3	D	R	5.27014	1.57614	-1.74145	5e-05	0.000140136	Down
gene:Solyc04g071890.3	D	R	18.8848	6.1939	-1.60831	5e-05	0.000140136	Down
gene:Solyc04g072000.4	D	R	6.0524	2.65947	-1.18637	5e-05	0.000140136	Down
gene:Solyc04g074110.4	D	R	23.9452	10.3228	-1.2139	5e-05	0.000140136	Down
gene:Solyc04g074330.3	D	R	1.36013	0.111207	-3.61242	0.0002	0.000519533	Down
gene:Solyc04g074400.1	D	R	193.513	33.6461	-2.52392	5e-05	0.000140136	Down
gene:Solyc04g074680.1	D	R	21.5883	5.03294	-2.10078	5e-05	0.000140136	Down
gene:Solyc04g074730.1	D	R	942.645	306.612	-1.6203	5e-05	0.000140136	Down
gene:Solyc04g074740.4	D	R	1211.38	158.295	-2.93596	5e-05	0.000140136	Down
gene:Solyc04g074890.2	D	R	3.51324	0.727028	-2.27272	5e-05	0.000140136	Down
gene:Solyc04g076190.1	D	R	86.7624	42.7045	-1.02268	5e-05	0.000140136	Down
gene:Solyc04g076680.2	D	R	4.93184	0.882927	-2.48176	0.00345	0.00711221	Down
gene:Solyc04g076770.3	D	R	5.54449	0.343767	-4.01155	5e-05	0.000140136	Down
gene:Solyc04g076780.4	D	R	37.7501	18.6084	-1.02053	5e-05	0.000140136	Down
gene:Solyc04g076880.3	D	R	488.378	193.588	-1.33501	5e-05	0.000140136	Down
gene:Solyc04g077220.3	D	R	2.09291	0.689204	-1.60251	0.0009	0.00209173	Down
gene:Solyc04g077260.3	D	R	3.8463	1.80508	-1.09141	5e-05	0.000140136	Down
gene:Solyc04g077830.2	D	R	7.69217	3.19241	-1.26874	5e-05	0.000140136	Down
gene:Solyc04g077980.1	D	R	38.8016	14.0483	-1.46572	5e-05	0.000140136	Down
gene:Solyc04g078195.1	D	R	3.18793	1.39133	-1.19615	0.0174	0.0307891	Down
gene:Solyc04g078270.3	D	R	2.62178	0.64211	-2.02966	5e-05	0.000140136	Down
gene:Solyc04g078340.3	D	R	9.56261	1.81117	-2.40048	5e-05	0.000140136	Down
gene:Solyc04g078410.4	D	R	7.30801	1.76559	-2.04933	5e-05	0.000140136	Down
gene:Solyc04g078460.3	D	R	274.364	24.7864	-3.46847	5e-05	0.000140136	Down
gene:Solyc04g078540.4	D	R	310.204	60.1959	-2.36548	5e-05	0.000140136	Down
gene:Solyc04g078630.3	D	R	3.67042	1.41281	-1.37738	5e-05	0.000140136	Down
gene:Solyc04g078930.4	D	R	2.5643	0.998976	-1.36004	5e-05	0.000140136	Down
gene:Solyc04g078980.4	D	R	2.56667	0.608262	-2.07713	5e-05	0.000140136	Down
gene:Solyc04g079030.2	D	R	0.866062	0.216868	-1.99766	5e-05	0.000140136	Down
gene:Solyc04g079120.3	D	R	43.6488	20.0489	-1.12242	5e-05	0.000140136	Down
gene:Solyc04g079190.4	D	R	20.1354	9.33629	-1.10881	5e-05	0.000140136	Down
gene:Solyc04g079360.1	D	R	23.6062	9.30402	-1.34324	5e-05	0.000140136	Down
gene:Solyc04g079430.4	D	R	31.1112	14.0997	-1.14177	5e-05	0.000140136	Down
gene:Solyc04g079660.2	D	R	10.063	2.3868	-2.07591	5e-05	0.000140136	Down
gene:Solyc04g079860.1	D	R	35.8175	12.4705	-1.52215	5e-05	0.000140136	Down
gene:Solyc04g079880.4	D	R	5.91827	2.28284	-1.37435	5e-05	0.000140136	Down
gene:Solyc04g080460.3	D	R	161.836	69.9939	-1.20923	5e-05	0.000140136	Down
gene:Solyc04g080510.3	D	R	2.21128	0.833554	-1.40754	0.00335	0.00691798	Down
gene:Solyc04g080760.3	D	R	61.7496	17.26	-1.83899	5e-05	0.000140136	Down
gene:Solyc04g080940.4	D	R	363.707	96.4899	-1.91433	5e-05	0.000140136	Down
gene:Solyc04g081020.3	D	R	28.9357	13.936	-1.05404	5e-05	0.000140136	Down
gene:Solyc04g081130.1	D	R	1.36614	0.638184	-1.09806	0.00095	0.00220019	Down
gene:Solyc04g081290.3	D	R	69.9966	18.2142	-1.94222	5e-05	0.000140136	Down
gene:Solyc04g081490.3	D	R	1247.54	407.761	-1.61329	5e-05	0.000140136	Down
gene:Solyc04g081755.2	D	R	69.8778	5.55088	-3.65405	5e-05	0.000140136	Down
gene:Solyc04g082200.2	D	R	672.831	170.704	-1.97874	5e-05	0.000140136	Down
gene:Solyc04g082270.3	D	R	80.62	21.9241	-1.87862	5e-05	0.000140136	Down
gene:Solyc04g082500.4	D	R	1.46947	0.730582	-1.00818	0.00095	0.00220019	Down
gene:Solyc04g082880.4	D	R	18.7544	7.95691	-1.23695	5e-05	0.000140136	Down
gene:Solyc04g150161.1	D	R	22.1843	8.26941	-1.42369	5e-05	0.000140136	Down
gene:Solyc05g005050.3	D	R	18.3442	8.25038	-1.1528	5e-05	0.000140136	Down
gene:Solyc05g005060.3	D	R	22.3229	9.38825	-1.24959	5e-05	0.000140136	Down
gene:Solyc05g005200.3	D	R	73.8275	32.8889	-1.16656	5e-05	0.000140136	Down
gene:Solyc05g005280.4	D	R	1.76177	0.512952	-1.78013	0.00045	0.0011025	Down
gene:Solyc05g005310.3	D	R	7.01277	3.42368	-1.03444	0.00555	0.0109733	Down
gene:Solyc05g005540.4	D	R	52.7206	15.4421	-1.7715	5e-05	0.000140136	Down
gene:Solyc05g005670.1	D	R	4.15102	1.03275	-2.00697	5e-05	0.000140136	Down
gene:Solyc05g005680.3	D	R	14.7989	3.03094	-2.28765	5e-05	0.000140136	Down
gene:Solyc05g005940.3	D	R	12.787	3.75272	-1.76867	5e-05	0.000140136	Down
gene:Solyc05g006430.3	D	R	3.17792	1.06761	-1.5737	5e-05	0.000140136	Down
gene:Solyc05g006750.3	D	R	20.0797	0.962768	-4.38241	5e-05	0.000140136	Down
gene:Solyc05g006990.3	D	R	15.6577	6.00398	-1.38288	5e-05	0.000140136	Down
gene:Solyc05g007060.4	D	R	48.7659	23.9396	-1.02647	5e-05	0.000140136	Down
gene:Solyc05g007210.2	D	R	85.717	22.0285	-1.96021	5e-05	0.000140136	Down
gene:Solyc05g007230.4	D	R	8.34722	3.45269	-1.27358	5e-05	0.000140136	Down
gene:Solyc05g007770.3	D	R	13.6861	3.15867	-2.11533	5e-05	0.000140136	Down
gene:Solyc05g007960.4	D	R	67.5763	26.7558	-1.33667	5e-05	0.000140136	Down
gene:Solyc05g008140.4	D	R	24.9402	10.9788	-1.18375	5e-05	0.000140136	Down
gene:Solyc05g008220.4	D	R	1.4402	0.559459	-1.36417	0.0091	0.017132	Down
gene:Solyc05g008850.4	D	R	8.61662	0.806983	-3.41651	5e-05	0.000140136	Down
gene:Solyc05g009320.4	D	R	2.80043	1.00572	-1.47742	0.00015	0.000396102	Down
gene:Solyc05g009550.3	D	R	4.53903	0.360617	-3.65384	5e-05	0.000140136	Down
gene:Solyc05g009740.1	D	R	9.40129	4.0543	-1.2134	5e-05	0.000140136	Down
gene:Solyc05g009790.1	D	R	89.8475	44.7963	-1.0041	5e-05	0.000140136	Down
gene:Solyc05g010630.4	D	R	17.9817	6.69387	-1.42561	5e-05	0.000140136	Down
gene:Solyc05g010640.3	D	R	8.27355	2.98922	-1.46874	5e-05	0.000140136	Down
gene:Solyc05g011940.4	D	R	2.11004	0.212452	-3.31206	5e-05	0.000140136	Down
gene:Solyc05g013470.4	D	R	2.74471	1.13801	-1.27014	5e-05	0.000140136	Down
gene:Solyc05g014710.4	D	R	26.021	9.32105	-1.48111	5e-05	0.000140136	Down
gene:Solyc05g015480.3	D	R	1.15981	0.31673	-1.87257	0.00605	0.0118614	Down
gene:Solyc05g015490.4	D	R	259.813	100.128	-1.37563	5e-05	0.000140136	Down
gene:Solyc05g015700.1	D	R	15.8531	0	#NAME?	0.0115	0.0211469	Down
gene:Solyc05g016310.1	D	R	1.17616	0.542892	-1.11535	0.0035	0.00720597	Down
gene:Solyc05g018130.3	D	R	28.9431	14.1202	-1.03546	5e-05	0.000140136	Down
gene:Solyc05g025680.3	D	R	4.32571	0.252298	-4.09974	5e-05	0.000140136	Down
gene:Solyc05g032680.4	D	R	1.34714	0.51737	-1.38063	0.00185	0.00404565	Down
gene:Solyc05g032690.2	D	R	4.81698	1.27139	-1.92172	0.00035	0.000873266	Down
gene:Solyc05g039950.2	D	R	1.08283	0.208944	-2.37362	0.02075	0.0360764	Down
gene:Solyc05g041140.4	D	R	7.67207	1.2644	-2.60116	0.0021	0.00453791	Down
gene:Solyc05g041540.4	D	R	9.39826	3.63395	-1.37086	5e-05	0.000140136	Down
gene:Solyc05g045670.4	D	R	14.5067	2.30942	-2.65112	5e-05	0.000140136	Down
gene:Solyc05g046010.4	D	R	107.684	32.0438	-1.74868	5e-05	0.000140136	Down
gene:Solyc05g046020.3	D	R	251.173	68.2061	-1.88071	5e-05	0.000140136	Down
gene:Solyc05g046290.3	D	R	76.906	9.67407	-2.9909	5e-05	0.000140136	Down
gene:Solyc05g047580.4	D	R	5.12923	2.16944	-1.24142	5e-05	0.000140136	Down
gene:Solyc05g047680.4	D	R	19.6729	6.43796	-1.61153	5e-05	0.000140136	Down
gene:Solyc05g050120.3	D	R	211.968	99.9617	-1.0844	5e-05	0.000140136	Down
gene:Solyc05g050820.3	D	R	5.59113	2.21351	-1.3368	5e-05	0.000140136	Down
gene:Solyc05g050910.3	D	R	5.23938	1.4883	-1.81573	5e-05	0.000140136	Down
gene:Solyc05g051350.2	D	R	1.17703	0.276392	-2.09037	0.0001	0.000270641	Down
gene:Solyc05g051480.2	D	R	2.398	0.401633	-2.57788	0.0113	0.0208131	Down
gene:Solyc05g052660.1	D	R	1.94082	0	#NAME?	0.00135	0.00302659	Down
gene:Solyc05g052670.1	D	R	8.27967	1.31975	-2.64931	5e-05	0.000140136	Down
gene:Solyc05g052860.3	D	R	3.05916	1.3905	-1.13753	5e-05	0.000140136	Down
gene:Solyc05g052870.4	D	R	8.45059	1.9186	-2.139	5e-05	0.000140136	Down
gene:Solyc05g052880.4	D	R	5.73667	0.789899	-2.86047	5e-05	0.000140136	Down
gene:Solyc05g053410.4	D	R	16.5958	5.11243	-1.69873	5e-05	0.000140136	Down
gene:Solyc05g053610.2	D	R	0.861063	0.0347668	-4.63034	5e-05	0.000140136	Down
gene:Solyc05g053860.4	D	R	10.0329	0.128662	-6.28501	0.00265	0.00559068	Down
gene:Solyc05g053960.3	D	R	0.967483	0.451434	-1.09972	5e-05	0.000140136	Down
gene:Solyc05g054040.4	D	R	11.0031	4.01148	-1.45571	5e-05	0.000140136	Down
gene:Solyc05g054480.3	D	R	133.639	48.1607	-1.47241	5e-05	0.000140136	Down
gene:Solyc05g054750.3	D	R	8.92007	3.69623	-1.271	5e-05	0.000140136	Down
gene:Solyc05g054780.3	D	R	190.843	61.9517	-1.62317	5e-05	0.000140136	Down
gene:Solyc05g054790.1	D	R	175.731	55.9169	-1.65201	5e-05	0.000140136	Down
gene:Solyc05g056550.3	D	R	33.5223	2.62319	-3.67573	5e-05	0.000140136	Down
gene:Solyc06g005465.1	D	R	2.3821	0.191805	-3.63452	0.0002	0.000519533	Down
gene:Solyc06g005610.1	D	R	31.5047	8.72953	-1.85159	5e-05	0.000140136	Down
gene:Solyc06g007330.3	D	R	4.68925	2.32031	-1.01504	5e-05	0.000140136	Down
gene:Solyc06g007440.4	D	R	39.7426	16.2481	-1.29041	5e-05	0.000140136	Down
gene:Solyc06g008050.4	D	R	6.46842	2.98066	-1.11778	5e-05	0.000140136	Down
gene:Solyc06g008580.3	D	R	65.3306	16.7126	-1.96682	5e-05	0.000140136	Down
gene:Solyc06g008590.3	D	R	454.035	185.55	-1.29099	5e-05	0.000140136	Down
gene:Solyc06g009670.3	D	R	17.153	6.68862	-1.35868	5e-05	0.000140136	Down
gene:Solyc06g009780.4	D	R	17.7111	7.8877	-1.16698	5e-05	0.000140136	Down
gene:Solyc06g031710.3	D	R	7.04454	3.12375	-1.17323	5e-05	0.000140136	Down
gene:Solyc06g034370.1	D	R	4.07187	1.46053	-1.4792	0.0049	0.00978007	Down
gene:Solyc06g035490.3	D	R	21.3389	5.37001	-1.99049	5e-05	0.000140136	Down
gene:Solyc06g035530.3	D	R	7.30225	0.499146	-3.87081	5e-05	0.000140136	Down
gene:Solyc06g035760.4	D	R	22.5521	10.669	-1.07983	5e-05	0.000140136	Down
gene:Solyc06g049040.4	D	R	49.9945	23.8775	-1.06611	5e-05	0.000140136	Down
gene:Solyc06g050500.2	D	R	21.6259	8.57752	-1.33413	5e-05	0.000140136	Down
gene:Solyc06g050630.3	D	R	35.4577	17.3548	-1.03076	5e-05	0.000140136	Down
gene:Solyc06g051360.3	D	R	13.3735	6.28418	-1.08958	5e-05	0.000140136	Down
gene:Solyc06g051920.4	D	R	18.2777	7.95916	-1.1994	5e-05	0.000140136	Down
gene:Solyc06g051940.4	D	R	2.36888	0.928112	-1.35184	5e-05	0.000140136	Down
gene:Solyc06g053550.3	D	R	1.98536	0.937833	-1.082	0.0191	0.0334753	Down
gene:Solyc06g053710.3	D	R	23.8318	7.06789	-1.75353	5e-05	0.000140136	Down
gene:Solyc06g053830.3	D	R	110.538	49.6387	-1.155	5e-05	0.000140136	Down
gene:Solyc06g053840.3	D	R	263.597	110.139	-1.25901	5e-05	0.000140136	Down
gene:Solyc06g053930.3	D	R	4.01211	0.492071	-3.02742	0.00035	0.000873266	Down
gene:Solyc06g054480.3	D	R	4.47844	1.84528	-1.27916	5e-05	0.000140136	Down
gene:Solyc06g054490.3	D	R	38.7682	19.0745	-1.02323	5e-05	0.000140136	Down
gene:Solyc06g059990.4	D	R	47.0663	11.1924	-2.07217	5e-05	0.000140136	Down
gene:Solyc06g060010.4	D	R	8.32293	2.472	-1.75141	5e-05	0.000140136	Down
gene:Solyc06g060070.3	D	R	1.53551	0.542399	-1.50129	0.00405	0.00822245	Down
gene:Solyc06g060320.4	D	R	1.59767	0.73823	-1.11383	5e-05	0.000140136	Down
gene:Solyc06g060410.3	D	R	14.2458	5.00624	-1.50874	5e-05	0.000140136	Down
gene:Solyc06g060640.1	D	R	864.951	288.365	-1.58472	5e-05	0.000140136	Down
gene:Solyc06g060690.3	D	R	8.71368	4.09427	-1.08968	5e-05	0.000140136	Down
gene:Solyc06g060700.1	D	R	23.7879	9.4689	-1.32896	5e-05	0.000140136	Down
gene:Solyc06g060710.4	D	R	16.3905	5.44469	-1.58994	5e-05	0.000140136	Down
gene:Solyc06g060830.3	D	R	82.2543	13.0003	-2.66155	5e-05	0.000140136	Down
gene:Solyc06g060910.2	D	R	1.18444	0.439123	-1.43151	0.0002	0.000519533	Down
gene:Solyc06g061010.4	D	R	19.5475	4.42417	-2.14351	5e-05	0.000140136	Down
gene:Solyc06g061020.3	D	R	34.5022	16.7961	-1.03856	5e-05	0.000140136	Down
gene:Solyc06g061280.3	D	R	16.7538	6.01327	-1.47827	5e-05	0.000140136	Down
gene:Solyc06g062380.3	D	R	27.4262	10.21	-1.42557	5e-05	0.000140136	Down
gene:Solyc06g062450.3	D	R	1.09968	0.35282	-1.64008	0.00185	0.00404565	Down
gene:Solyc06g062460.3	D	R	28.6148	3.66311	-2.96562	5e-05	0.000140136	Down
gene:Solyc06g064750.1	D	R	3.00302	0.703429	-2.09394	5e-05	0.000140136	Down
gene:Solyc06g064940.3	D	R	397.901	179.353	-1.14961	5e-05	0.000140136	Down
gene:Solyc06g065010.4	D	R	1.67	0.34825	-2.26165	0.00155	0.00344071	Down
gene:Solyc06g065820.3	D	R	5.14665	1.46998	-1.80784	5e-05	0.000140136	Down
gene:Solyc06g065970.1	D	R	4345.88	1764.07	-1.30074	5e-05	0.000140136	Down
gene:Solyc06g066680.3	D	R	4.84786	2.29786	-1.07706	5e-05	0.000140136	Down
gene:Solyc06g066820.4	D	R	4.02537	1.61295	-1.31942	5e-05	0.000140136	Down
gene:Solyc06g066830.4	D	R	24.6684	0.330213	-6.22313	5e-05	0.000140136	Down
gene:Solyc06g067860.3	D	R	3.41823	0.322773	-3.40465	5e-05	0.000140136	Down
gene:Solyc06g067910.3	D	R	582.095	50.4571	-3.52813	5e-05	0.000140136	Down
gene:Solyc06g068130.3	D	R	1.82517	0	#NAME?	5e-05	0.000140136	Down
gene:Solyc06g068550.4	D	R	28.7867	12.3747	-1.21801	5e-05	0.000140136	Down
gene:Solyc06g069040.4	D	R	29.1123	14.2356	-1.03213	5e-05	0.000140136	Down
gene:Solyc06g069150.1	D	R	4.13231	1.99163	-1.053	0.0007	0.00165688	Down
gene:Solyc06g069400.4	D	R	42.8781	11.9494	-1.84331	5e-05	0.000140136	Down
gene:Solyc06g069640.3	D	R	100.082	46.3471	-1.11064	5e-05	0.000140136	Down
gene:Solyc06g069650.4	D	R	2.97933	0.572612	-2.37936	5e-05	0.000140136	Down
gene:Solyc06g069900.3	D	R	0.991139	0.391792	-1.339	0.00745	0.0143043	Down
gene:Solyc06g071060.1	D	R	30.3864	8.99406	-1.75638	5e-05	0.000140136	Down
gene:Solyc06g071640.3	D	R	10.8078	2.95314	-1.87176	5e-05	0.000140136	Down
gene:Solyc06g071930.1	D	R	54.9926	0	#NAME?	0.0001	0.000270641	Down
gene:Solyc06g072060.1	D	R	18.7667	0	#NAME?	0.02285	0.0393167	Down
gene:Solyc06g072130.4	D	R	5.27343	0.705999	-2.901	5e-05	0.000140136	Down
gene:Solyc06g072530.3	D	R	3.84227	1.0515	-1.86952	0.00025	0.000640205	Down
gene:Solyc06g072550.3	D	R	1.80568	0.765332	-1.23838	0.01345	0.0243674	Down
gene:Solyc06g072730.4	D	R	6.15297	2.87524	-1.0976	5e-05	0.000140136	Down
gene:Solyc06g072740.1	D	R	2.25686	0.955211	-1.24043	0.00105	0.00241136	Down
gene:Solyc06g072880.2	D	R	5.26696	0.615794	-3.09645	5e-05	0.000140136	Down
gene:Solyc06g072890.3	D	R	4.10717	1.87012	-1.13501	0.00035	0.000873266	Down
gene:Solyc06g073480.3	D	R	3.28992	1.39598	-1.23677	5e-05	0.000140136	Down
gene:Solyc06g073560.4	D	R	10.8063	4.88212	-1.14629	5e-05	0.000140136	Down
gene:Solyc06g073580.4	D	R	10.901	3.92872	-1.47233	5e-05	0.000140136	Down
gene:Solyc06g074230.3	D	R	49.4156	7.71642	-2.67896	5e-05	0.000140136	Down
gene:Solyc06g074240.3	D	R	1.95045	0.881215	-1.14624	0.00035	0.000873266	Down
gene:Solyc06g074320.3	D	R	3.46254	0.947524	-1.86959	5e-05	0.000140136	Down
gene:Solyc06g074420.1	D	R	10.9284	3.69061	-1.56615	5e-05	0.000140136	Down
gene:Solyc06g074680.4	D	R	2.11042	0.471635	-2.16179	5e-05	0.000140136	Down
gene:Solyc06g075130.4	D	R	3.96417	1.73281	-1.19391	5e-05	0.000140136	Down
gene:Solyc06g075200.1	D	R	4.76714	0	#NAME?	0.00695	0.0134386	Down
gene:Solyc06g075360.3	D	R	53.9557	17.9646	-1.58661	5e-05	0.000140136	Down
gene:Solyc06g075440.3	D	R	1.25493	0.569837	-1.13898	0.00185	0.00404565	Down
gene:Solyc06g075470.3	D	R	5.43959	0	#NAME?	0.00135	0.00302659	Down
gene:Solyc06g075630.4	D	R	168.032	44.3245	-1.92257	5e-05	0.000140136	Down
gene:Solyc06g076090.3	D	R	2.85271	0.958577	-1.57337	5e-05	0.000140136	Down
gene:Solyc06g076320.1	D	R	26.0025	3.04615	-3.09359	0.0001	0.000270641	Down
gene:Solyc06g082440.1	D	R	34.3315	7.07396	-2.27895	5e-05	0.000140136	Down
gene:Solyc06g082530.3	D	R	1.26594	0.26585	-2.25152	5e-05	0.000140136	Down
gene:Solyc06g082730.2	D	R	3.22011	0.811559	-1.98834	5e-05	0.000140136	Down
gene:Solyc06g083130.4	D	R	5.27765	2.6056	-1.01828	0.001	0.00230817	Down
gene:Solyc06g083160.1	D	R	1.60662	0.277775	-2.53204	0.0165	0.0293267	Down
gene:Solyc06g083470.4	D	R	35.3532	6.39106	-2.46771	5e-05	0.000140136	Down
gene:Solyc06g083500.4	D	R	30.359	6.99793	-2.11712	5e-05	0.000140136	Down
gene:Solyc06g083700.4	D	R	1.51083	0.393872	-1.93954	0.0016	0.00354102	Down
gene:Solyc06g084070.3	D	R	45.8962	18.0025	-1.35017	5e-05	0.000140136	Down
gene:Solyc06g084190.3	D	R	7.24168	1.59256	-2.18498	5e-05	0.000140136	Down
gene:Solyc06g084380.4	D	R	3.47626	1.21123	-1.52107	5e-05	0.000140136	Down
gene:Solyc06g150121.1	D	R	1.88348	0.376861	-2.3213	0.00615	0.0120352	Down
gene:Solyc06g150132.1	D	R	22.4747	5.65832	-1.98985	5e-05	0.000140136	Down
gene:Solyc07g005440.1	D	R	67.1309	27.552	-1.28482	5e-05	0.000140136	Down
gene:Solyc07g006230.1	D	R	281.308	82.6113	-1.76774	5e-05	0.000140136	Down
gene:Solyc07g006290.3	D	R	1.68956	0.0898304	-4.2333	0.00265	0.00559068	Down
gene:Solyc07g006560.3	D	R	7.40996	1.78457	-2.05389	5e-05	0.000140136	Down
gene:Solyc07g006570.4	D	R	5.31699	1.31582	-2.01464	5e-05	0.000140136	Down
gene:Solyc07g006610.3	D	R	1.37938	0.525148	-1.39322	0.00015	0.000396102	Down
gene:Solyc07g006750.3	D	R	6.23391	2.69005	-1.2125	5e-05	0.000140136	Down
gene:Solyc07g006890.1	D	R	54.2736	24.8188	-1.12882	5e-05	0.000140136	Down
gene:Solyc07g006900.2	D	R	1.31047	0.0438186	-4.9024	0.00265	0.00559068	Down
gene:Solyc07g007400.3	D	R	6.97563	2.14354	-1.70233	0.00015	0.000396102	Down
gene:Solyc07g007410.4	D	R	1.91495	0.250063	-2.93694	0.00985	0.0183776	Down
gene:Solyc07g007420.3	D	R	1.34539	0.186498	-2.85079	0.0001	0.000270641	Down
gene:Solyc07g008140.3	D	R	41.7792	18.7137	-1.15869	5e-05	0.000140136	Down
gene:Solyc07g008290.4	D	R	9.50621	3.37558	-1.49373	5e-05	0.000140136	Down
gene:Solyc07g008560.3	D	R	13.9287	5.9115	-1.23647	5e-05	0.000140136	Down
gene:Solyc07g009260.3	D	R	17.8381	1.35988	-3.71341	0.0032	0.00663831	Down
gene:Solyc07g009410.4	D	R	12.5828	3.15436	-1.99604	5e-05	0.000140136	Down
gene:Solyc07g009435.1	D	R	8.41342	0.930057	-3.1773	0.00605	0.0118614	Down
gene:Solyc07g016160.3	D	R	3.27079	1.03648	-1.65794	0.01075	0.0198997	Down
gene:Solyc07g016215.1	D	R	747.127	123.64	-2.5952	5e-05	0.000140136	Down
gene:Solyc07g017610.3	D	R	68.9077	29.8193	-1.20842	5e-05	0.000140136	Down
gene:Solyc07g017860.3	D	R	23.3067	11.53	-1.01535	5e-05	0.000140136	Down
gene:Solyc07g017880.4	D	R	2.4391	0.160403	-3.92658	0.0003	0.000756503	Down
gene:Solyc07g032740.4	D	R	12.653	6.20159	-1.02877	5e-05	0.000140136	Down
gene:Solyc07g040890.1	D	R	5.5088	1.26003	-2.12828	5e-05	0.000140136	Down
gene:Solyc07g042100.3	D	R	15.2599	2.33449	-2.70856	5e-05	0.000140136	Down
gene:Solyc07g042510.3	D	R	21.0643	6.59135	-1.67615	5e-05	0.000140136	Down
gene:Solyc07g043170.4	D	R	13.4468	6.52026	-1.04426	5e-05	0.000140136	Down
gene:Solyc07g043310.3	D	R	34.2274	11.5459	-1.56778	5e-05	0.000140136	Down
gene:Solyc07g043500.1	D	R	18.7368	7.18608	-1.3826	5e-05	0.000140136	Down
gene:Solyc07g044960.1	D	R	5.14326	1.66173	-1.63	5e-05	0.000140136	Down
gene:Solyc07g045350.4	D	R	24.9858	10.1375	-1.30141	5e-05	0.000140136	Down
gene:Solyc07g045440.1	D	R	794.178	389.367	-1.02833	5e-05	0.000140136	Down
gene:Solyc07g048090.2	D	R	258.865	102.293	-1.33949	5e-05	0.000140136	Down
gene:Solyc07g049150.2	D	R	7.7338	3.85596	-1.00409	5e-05	0.000140136	Down
gene:Solyc07g049380.1	D	R	1.81004	0.366688	-2.3034	5e-05	0.000140136	Down
gene:Solyc07g049530.3	D	R	1.00375	0.289423	-1.79414	0.0047	0.00941328	Down
gene:Solyc07g052210.2	D	R	79.0821	27.9805	-1.49893	0.0299	0.0497995	Down
gene:Solyc07g052320.3	D	R	36.4018	12.6939	-1.51987	5e-05	0.000140136	Down
gene:Solyc07g052510.4	D	R	339.253	62.6158	-2.43776	5e-05	0.000140136	Down
gene:Solyc07g052530.3	D	R	0.770648	0.14602	-2.39991	0.00025	0.000640205	Down
gene:Solyc07g053750.1	D	R	75.1573	1.35816	-5.79019	5e-05	0.000140136	Down
gene:Solyc07g054880.4	D	R	28.1135	12.3912	-1.18195	5e-05	0.000140136	Down
gene:Solyc07g055990.3	D	R	7.64949	0.76278	-3.32602	5e-05	0.000140136	Down
gene:Solyc07g056000.2	D	R	16.3121	1.48813	-3.45437	5e-05	0.000140136	Down
gene:Solyc07g056400.1	D	R	5.46968	2.0493	-1.41633	5e-05	0.000140136	Down
gene:Solyc07g056430.3	D	R	0.961878	0.386692	-1.31467	0.0141	0.0254486	Down
gene:Solyc07g056440.3	D	R	11.1305	3.26712	-1.76843	5e-05	0.000140136	Down
gene:Solyc07g056460.3	D	R	5.12397	2.26124	-1.18015	5e-05	0.000140136	Down
gene:Solyc07g056470.3	D	R	5.93062	1.97564	-1.58586	5e-05	0.000140136	Down
gene:Solyc07g056480.3	D	R	53.8628	25.8724	-1.05787	5e-05	0.000140136	Down
gene:Solyc07g056670.3	D	R	8.69454	2.47487	-1.81276	5e-05	0.000140136	Down
gene:Solyc07g061890.1	D	R	18.1405	6.97977	-1.37796	5e-05	0.000140136	Down
gene:Solyc07g062170.3	D	R	20.2139	9.69184	-1.06051	5e-05	0.000140136	Down
gene:Solyc07g062790.1	D	R	25.8333	3.51938	-2.87584	5e-05	0.000140136	Down
gene:Solyc07g063410.3	D	R	14.4322	3.50407	-2.04218	5e-05	0.000140136	Down
gene:Solyc07g063420.3	D	R	6.51741	2.15302	-1.59794	5e-05	0.000140136	Down
gene:Solyc07g063560.4	D	R	22.3466	3.78391	-2.56211	5e-05	0.000140136	Down
gene:Solyc07g063710.2	D	R	7.58495	2.47955	-1.61306	5e-05	0.000140136	Down
gene:Solyc07g064260.2	D	R	0.74224	0.276582	-1.42418	0.008	0.0152592	Down
gene:Solyc07g065120.3	D	R	289.395	144.167	-1.0053	5e-05	0.000140136	Down
gene:Solyc07g066190.3	D	R	33.3378	16.0825	-1.05166	5e-05	0.000140136	Down
gene:Solyc07g066550.4	D	R	11.533	3.63178	-1.66702	5e-05	0.000140136	Down
gene:Solyc07g150103.1	D	R	28.4887	9.78761	-1.54136	5e-05	0.000140136	Down
gene:Solyc07g150104.1	D	R	7.93535	1.22983	-2.68983	5e-05	0.000140136	Down
gene:Solyc07g150147.1	D	R	6.03116	1.97305	-1.61201	5e-05	0.000140136	Down
gene:Solyc08g005640.4	D	R	3.49592	0.928401	-1.91285	5e-05	0.000140136	Down
gene:Solyc08g005720.4	D	R	0.921191	0.253512	-1.86145	0.00025	0.000640205	Down
gene:Solyc08g005960.2	D	R	761.353	248.198	-1.61708	5e-05	0.000140136	Down
gene:Solyc08g006470.4	D	R	2.6773	1.18611	-1.17454	0.02835	0.0475282	Down
gene:Solyc08g006560.3	D	R	4.61235	1.56607	-1.55836	5e-05	0.000140136	Down
gene:Solyc08g006740.3	D	R	3.75868	1.1811	-1.67009	5e-05	0.000140136	Down
gene:Solyc08g006750.4	D	R	6.13665	1.20965	-2.34287	5e-05	0.000140136	Down
gene:Solyc08g007060.4	D	R	18.1708	1.11106	-4.03161	5e-05	0.000140136	Down
gene:Solyc08g007080.4	D	R	4.86919	1.88469	-1.36936	5e-05	0.000140136	Down
gene:Solyc08g007480.2	D	R	2.09267	0.505377	-2.04991	0.0087	0.0164501	Down
gene:Solyc08g007560.3	D	R	4.67783	1.20579	-1.95586	5e-05	0.000140136	Down
gene:Solyc08g007680.1	D	R	28.388	11.6619	-1.28347	5e-05	0.000140136	Down
gene:Solyc08g007690.1	D	R	4.31064	0.923761	-2.22231	5e-05	0.000140136	Down
gene:Solyc08g008045.1	D	R	1.51777	0.328669	-2.20725	0.00035	0.000873266	Down
gene:Solyc08g008080.1	D	R	10.6377	3.59593	-1.56475	0.00025	0.000640205	Down
gene:Solyc08g008210.3	D	R	334.531	162.467	-1.042	5e-05	0.000140136	Down
gene:Solyc08g008420.3	D	R	15.0154	3.94151	-1.92962	5e-05	0.000140136	Down
gene:Solyc08g008430.4	D	R	2.68946	0.81436	-1.72358	5e-05	0.000140136	Down
gene:Solyc08g008480.4	D	R	1.65081	0.583527	-1.5003	0.0046	0.00923426	Down
gene:Solyc08g008610.3	D	R	26.2541	11.3991	-1.20362	5e-05	0.000140136	Down
gene:Solyc08g014330.3	D	R	5.6089	0.681968	-3.03994	5e-05	0.000140136	Down
gene:Solyc08g014490.1	D	R	5.81845	1.33409	-2.12478	5e-05	0.000140136	Down
gene:Solyc08g022240.1	D	R	2.44609	1.02527	-1.25447	0.00015	0.000396102	Down
gene:Solyc08g023270.3	D	R	6.36161	2.99788	-1.08545	5e-05	0.000140136	Down
gene:Solyc08g029000.3	D	R	1.88664	0.423773	-2.15445	5e-05	0.000140136	Down
gene:Solyc08g041700.1	D	R	1.96738	0.465254	-2.08019	5e-05	0.000140136	Down
gene:Solyc08g044510.4	D	R	3.62395	0.293991	-3.62372	5e-05	0.000140136	Down
gene:Solyc08g061130.3	D	R	21.765	8.95965	-1.2805	5e-05	0.000140136	Down
gene:Solyc08g061250.3	D	R	5.77846	1.72137	-1.74713	5e-05	0.000140136	Down
gene:Solyc08g061980.4	D	R	38.3451	15.4118	-1.315	5e-05	0.000140136	Down
gene:Solyc08g062180.3	D	R	24.5592	6.4648	-1.92559	5e-05	0.000140136	Down
gene:Solyc08g062690.2	D	R	11.3985	5.57768	-1.03111	5e-05	0.000140136	Down
gene:Solyc08g062810.1	D	R	3.85122	0	#NAME?	0.0001	0.000270641	Down
gene:Solyc08g062820.3	D	R	27.2735	11.3222	-1.26835	5e-05	0.000140136	Down
gene:Solyc08g066320.4	D	R	1.02183	0.379468	-1.42911	0.0001	0.000270641	Down
gene:Solyc08g066510.3	D	R	10.2662	1.60349	-2.67862	5e-05	0.000140136	Down
gene:Solyc08g066740.3	D	R	232.28	83.5877	-1.4745	5e-05	0.000140136	Down
gene:Solyc08g066790.4	D	R	7.72061	3.29045	-1.23043	5e-05	0.000140136	Down
gene:Solyc08g066890.4	D	R	14.5618	0.376489	-5.27344	5e-05	0.000140136	Down
gene:Solyc08g067310.1	D	R	11.5026	2.27735	-2.33653	5e-05	0.000140136	Down
gene:Solyc08g067500.1	D	R	24.0068	8.74354	-1.45715	5e-05	0.000140136	Down
gene:Solyc08g067530.1	D	R	299.538	32.7387	-3.19367	5e-05	0.000140136	Down
gene:Solyc08g067540.1	D	R	32.2213	7.41084	-2.12031	5e-05	0.000140136	Down
gene:Solyc08g067620.2	D	R	3.71535	0.13178	-4.81729	5e-05	0.000140136	Down
gene:Solyc08g068130.1	D	R	27.2814	12.5646	-1.11855	5e-05	0.000140136	Down
gene:Solyc08g068140.4	D	R	16.3256	7.61099	-1.10098	5e-05	0.000140136	Down
gene:Solyc08g068330.3	D	R	45.0508	16.0801	-1.48628	5e-05	0.000140136	Down
gene:Solyc08g068960.3	D	R	3.87835	0.82646	-2.23043	5e-05	0.000140136	Down
gene:Solyc08g069040.3	D	R	86.9539	37.9028	-1.19794	5e-05	0.000140136	Down
gene:Solyc08g074682.1	D	R	74.2684	10.3883	-2.83778	5e-05	0.000140136	Down
gene:Solyc08g074683.1	D	R	23.0129	3.00186	-2.93851	5e-05	0.000140136	Down
gene:Solyc08g074980.4	D	R	15.2953	3.9143	-1.96626	5e-05	0.000140136	Down
gene:Solyc08g075020.3	D	R	12.0968	5.62424	-1.1049	5e-05	0.000140136	Down
gene:Solyc08g075150.3	D	R	14.8852	2.16218	-2.78332	5e-05	0.000140136	Down
gene:Solyc08g075870.3	D	R	34.9764	12.4785	-1.48693	5e-05	0.000140136	Down
gene:Solyc08g076730.4	D	R	314.724	51.8133	-2.60269	5e-05	0.000140136	Down
gene:Solyc08g076790.3	D	R	3.92614	0.82689	-2.24734	5e-05	0.000140136	Down
gene:Solyc08g076880.3	D	R	45.5869	19.0571	-1.25829	5e-05	0.000140136	Down
gene:Solyc08g077000.1	D	R	13.3649	2.16513	-2.62592	5e-05	0.000140136	Down
gene:Solyc08g077010.1	D	R	1.58769	0.117922	-3.75102	0.0296	0.0493557	Down
gene:Solyc08g077020.1	D	R	32.0694	13.1088	-1.29066	5e-05	0.000140136	Down
gene:Solyc08g078060.3	D	R	12.0418	5.5559	-1.11596	5e-05	0.000140136	Down
gene:Solyc08g078170.1	D	R	5.25682	0.381094	-3.78597	0.0034	0.00701594	Down
gene:Solyc08g078190.2	D	R	13.7494	5.97972	-1.20122	5e-05	0.000140136	Down
gene:Solyc08g078300.4	D	R	54.0218	22.0075	-1.29555	5e-05	0.000140136	Down
gene:Solyc08g078670.2	D	R	56.2941	19.1017	-1.55928	5e-05	0.000140136	Down
gene:Solyc08g078730.3	D	R	4.17127	1.9752	-1.07849	0.0041	0.00831162	Down
gene:Solyc08g078840.3	D	R	10.7215	1.03735	-3.36953	5e-05	0.000140136	Down
gene:Solyc08g078850.3	D	R	9.93071	3.6269	-1.45316	5e-05	0.000140136	Down
gene:Solyc08g079080.5	D	R	43.2377	5.16821	-3.06455	5e-05	0.000140136	Down
gene:Solyc08g079200.1	D	R	86.0107	28.4923	-1.59395	5e-05	0.000140136	Down
gene:Solyc08g079430.3	D	R	2.6038	0.547429	-2.24988	5e-05	0.000140136	Down
gene:Solyc08g079630.3	D	R	25.8547	10.8973	-1.24645	5e-05	0.000140136	Down
gene:Solyc08g079720.3	D	R	5.41429	1.63934	-1.72366	5e-05	0.000140136	Down
gene:Solyc08g080100.4	D	R	2.65848	0.0885516	-4.90794	0.00265	0.00559068	Down
gene:Solyc08g080140.4	D	R	448.397	216.024	-1.05359	5e-05	0.000140136	Down
gene:Solyc08g080430.2	D	R	3.98694	1.1188	-1.83333	5e-05	0.000140136	Down
gene:Solyc08g080630.4	D	R	13.5254	1.34275	-3.33241	5e-05	0.000140136	Down
gene:Solyc08g080640.2	D	R	23.1338	4.9483	-2.225	5e-05	0.000140136	Down
gene:Solyc08g080660.1	D	R	64.56	25.1188	-1.36187	5e-05	0.000140136	Down
gene:Solyc08g080670.1	D	R	37.8937	6.1293	-2.62816	5e-05	0.000140136	Down
gene:Solyc08g080860.4	D	R	4.94782	1.19917	-2.04476	5e-05	0.000140136	Down
gene:Solyc08g081535.1	D	R	16.5514	3.7153	-2.1554	5e-05	0.000140136	Down
gene:Solyc08g081550.4	D	R	10.2762	2.14286	-2.26169	5e-05	0.000140136	Down
gene:Solyc08g081740.3	D	R	4.52468	1.3483	-1.74668	5e-05	0.000140136	Down
gene:Solyc08g082050.3	D	R	0.993487	0.3653	-1.44342	0.0079	0.015085	Down
gene:Solyc08g082210.4	D	R	12.734	4.31248	-1.5621	5e-05	0.000140136	Down
gene:Solyc08g082710.3	D	R	8.04165	4.00289	-1.00645	5e-05	0.000140136	Down
gene:Solyc08g082980.2	D	R	0.864545	0.311838	-1.47114	0.00275	0.00578379	Down
gene:Solyc08g083050.1	D	R	3.18437	1.00829	-1.65909	0.002	0.00434044	Down
gene:Solyc08g083110.4	D	R	179.257	61.5039	-1.54328	5e-05	0.000140136	Down
gene:Solyc08g083220.1	D	R	97.9564	36.7357	-1.41496	5e-05	0.000140136	Down
gene:Solyc08g083310.3	D	R	42.7726	20.12	-1.08806	5e-05	0.000140136	Down
gene:Solyc09g005500.3	D	R	79.4036	5.13931	-3.94956	5e-05	0.000140136	Down
gene:Solyc09g005880.1	D	R	0.964209	0.445044	-1.1154	0.0242	0.0413238	Down
gene:Solyc09g007520.3	D	R	130.421	7.36666	-4.14603	5e-05	0.000140136	Down
gene:Solyc09g007860.4	D	R	1.06733	0.354306	-1.59093	0.00025	0.000640205	Down
gene:Solyc09g007890.1	D	R	0.935001	0.421812	-1.14837	0.0019	0.0041441	Down
gene:Solyc09g007900.4	D	R	294.92	129.456	-1.18786	5e-05	0.000140136	Down
gene:Solyc09g007910.4	D	R	36.3238	17.9674	-1.01553	5e-05	0.000140136	Down
gene:Solyc09g007920.4	D	R	628.065	280.916	-1.16077	5e-05	0.000140136	Down
gene:Solyc09g007930.2	D	R	391.811	166.027	-1.23874	0.01435	0.0258584	Down
gene:Solyc09g007940.3	D	R	47.3353	16.9316	-1.4832	5e-05	0.000140136	Down
gene:Solyc09g008770.3	D	R	1.56946	0.307294	-2.35258	0.0008	0.00187457	Down
gene:Solyc09g008913.1	D	R	1.58455	0.05067	-4.9668	0.0064	0.0124557	Down
gene:Solyc09g009280.1	D	R	2.39737	0.669745	-1.83977	0.0023	0.00492835	Down
gene:Solyc09g009490.4	D	R	3.01983	1.26998	-1.24966	5e-05	0.000140136	Down
gene:Solyc09g009560.2	D	R	2.09924	0.284724	-2.88223	0.00655	0.0127321	Down
gene:Solyc09g009570.3	D	R	2.11739	0.684953	-1.62821	5e-05	0.000140136	Down
gene:Solyc09g009590.1	D	R	64.0064	31.0193	-1.04505	5e-05	0.000140136	Down
gene:Solyc09g010200.4	D	R	30.3464	2.69345	-3.494	5e-05	0.000140136	Down
gene:Solyc09g010220.4	D	R	6.63344	1.58331	-2.06682	5e-05	0.000140136	Down
gene:Solyc09g010510.4	D	R	66.5464	14.4949	-2.19882	5e-05	0.000140136	Down
gene:Solyc09g010650.1	D	R	9.72944	3.49266	-1.47803	0.0003	0.000756503	Down
gene:Solyc09g011070.1	D	R	7.48539	3.63183	-1.04338	5e-05	0.000140136	Down
gene:Solyc09g011430.1	D	R	1.65005	0	#NAME?	5e-05	0.000140136	Down
gene:Solyc09g011630.3	D	R	134.547	63.7928	-1.07664	5e-05	0.000140136	Down
gene:Solyc09g011650.4	D	R	43.0342	14.3098	-1.58848	5e-05	0.000140136	Down
gene:Solyc09g011660.3	D	R	52.4279	22.4661	-1.22258	5e-05	0.000140136	Down
gene:Solyc09g011670.4	D	R	14.6492	3.18795	-2.20012	5e-05	0.000140136	Down
gene:Solyc09g011740.4	D	R	65.5048	30.0714	-1.12321	5e-05	0.000140136	Down
gene:Solyc09g011860.4	D	R	2.48476	0.791971	-1.64959	5e-05	0.000140136	Down
gene:Solyc09g014550.3	D	R	69.7199	16.6414	-2.06679	5e-05	0.000140136	Down
gene:Solyc09g014610.4	D	R	28.9837	4.78636	-2.59824	5e-05	0.000140136	Down
gene:Solyc09g015350.4	D	R	14.8958	6.33012	-1.2346	5e-05	0.000140136	Down
gene:Solyc09g018850.3	D	R	5.26045	2.08479	-1.33528	5e-05	0.000140136	Down
gene:Solyc09g025230.4	D	R	1.88411	0.656509	-1.521	5e-05	0.000140136	Down
gene:Solyc09g031790.4	D	R	20.7942	6.04058	-1.78342	5e-05	0.000140136	Down
gene:Solyc09g056170.3	D	R	8.90236	4.36216	-1.02915	5e-05	0.000140136	Down
gene:Solyc09g059430.3	D	R	7.17712	2.79055	-1.36286	5e-05	0.000140136	Down
gene:Solyc09g061250.4	D	R	15.9616	5.964	-1.42026	5e-05	0.000140136	Down
gene:Solyc09g063150.3	D	R	4.28336	0.878167	-2.28618	5e-05	0.000140136	Down
gene:Solyc09g064160.3	D	R	5.07355	0.804677	-2.65652	5e-05	0.000140136	Down
gene:Solyc09g064510.3	D	R	28.9624	12.562	-1.20511	5e-05	0.000140136	Down
gene:Solyc09g064520.3	D	R	11.575	5.54214	-1.0625	5e-05	0.000140136	Down
gene:Solyc09g064530.3	D	R	24.817	11.8832	-1.0624	5e-05	0.000140136	Down
gene:Solyc09g064600.3	D	R	3.94717	1.61172	-1.29222	0.00615	0.0120352	Down
gene:Solyc09g065000.4	D	R	20.4624	4.2853	-2.25551	5e-05	0.000140136	Down
gene:Solyc09g065800.4	D	R	26.0351	11.276	-1.2072	5e-05	0.000140136	Down
gene:Solyc09g065850.4	D	R	92.0876	18.162	-2.34208	5e-05	0.000140136	Down
gene:Solyc09g065890.4	D	R	24.8099	11.9274	-1.05664	5e-05	0.000140136	Down
gene:Solyc09g072750.2	D	R	20.4996	7.01668	-1.54674	5e-05	0.000140136	Down
gene:Solyc09g072753.1	D	R	15.6634	3.35925	-2.22119	5e-05	0.000140136	Down
gene:Solyc09g074210.3	D	R	11.4172	4.93107	-1.21123	5e-05	0.000140136	Down
gene:Solyc09g074280.1	D	R	3.44146	1.4829	-1.2146	5e-05	0.000140136	Down
gene:Solyc09g074760.1	D	R	1.73111	0	#NAME?	0.0001	0.000270641	Down
gene:Solyc09g074805.1	D	R	29.88	7.73731	-1.94928	5e-05	0.000140136	Down
gene:Solyc09g074930.3	D	R	5707.02	419.004	-3.7677	5e-05	0.000140136	Down
gene:Solyc09g075070.3	D	R	16.1472	5.24812	-1.62141	5e-05	0.000140136	Down
gene:Solyc09g075140.3	D	R	74.2442	26.8968	-1.46484	5e-05	0.000140136	Down
gene:Solyc09g075210.3	D	R	969.288	256.211	-1.91959	5e-05	0.000140136	Down
gene:Solyc09g075360.4	D	R	876.074	246.068	-1.832	5e-05	0.000140136	Down
gene:Solyc09g075890.3	D	R	131.271	47.5906	-1.4638	5e-05	0.000140136	Down
gene:Solyc09g082550.3	D	R	21.2903	10.0393	-1.08454	5e-05	0.000140136	Down
gene:Solyc09g082620.3	D	R	12.3066	4.45337	-1.46646	5e-05	0.000140136	Down
gene:Solyc09g082690.3	D	R	10.7069	4.62398	-1.21134	5e-05	0.000140136	Down
gene:Solyc09g082900.3	D	R	6.40442	1.39594	-2.19783	5e-05	0.000140136	Down
gene:Solyc09g083200.4	D	R	12.4921	3.71585	-1.74926	5e-05	0.000140136	Down
gene:Solyc09g083280.3	D	R	297.325	94.2733	-1.65712	5e-05	0.000140136	Down
gene:Solyc09g089620.1	D	R	57.219	20.8908	-1.45363	5e-05	0.000140136	Down
gene:Solyc09g089680.4	D	R	3.87408	1.29621	-1.57955	5e-05	0.000140136	Down
gene:Solyc09g089770.3	D	R	1.37489	0.33103	-2.05428	0.0032	0.00663831	Down
gene:Solyc09g090350.3	D	R	25.879	7.3603	-1.81395	5e-05	0.000140136	Down
gene:Solyc09g090385.1	D	R	1.78575	0.824591	-1.11478	5e-05	0.000140136	Down
gene:Solyc09g090600.3	D	R	107.383	25.1232	-2.09567	5e-05	0.000140136	Down
gene:Solyc09g090710.3	D	R	4.81873	2.29239	-1.0718	5e-05	0.000140136	Down
gene:Solyc09g091060.3	D	R	4.71061	1.37699	-1.7744	0.0131	0.0238122	Down
gene:Solyc09g091090.2	D	R	5.45616	1.79233	-1.60605	5e-05	0.000140136	Down
gene:Solyc09g091140.4	D	R	3.42949	0.548675	-2.64397	0.0028	0.00588572	Down
gene:Solyc09g091210.4	D	R	116.228	30.9073	-1.91093	5e-05	0.000140136	Down
gene:Solyc09g091800.4	D	R	38.6509	16.8534	-1.19747	5e-05	0.000140136	Down
gene:Solyc09g091880.4	D	R	15.179	5.38158	-1.49598	5e-05	0.000140136	Down
gene:Solyc09g092235.1	D	R	50.9256	24.3452	-1.06476	5e-05	0.000140136	Down
gene:Solyc09g092430.3	D	R	359.147	109.381	-1.71521	5e-05	0.000140136	Down
gene:Solyc09g092440.1	D	R	2.07178	0.381862	-2.43975	5e-05	0.000140136	Down
gene:Solyc09g092700.3	D	R	489.912	22.5227	-4.44307	5e-05	0.000140136	Down
gene:Solyc09g097850.1	D	R	60.1685	20.6068	-1.54588	5e-05	0.000140136	Down
gene:Solyc09g097960.3	D	R	6.14595	0.974094	-2.6575	5e-05	0.000140136	Down
gene:Solyc09g150148.1	D	R	2.92374	0.225751	-3.69501	0.00275	0.00578379	Down
gene:Solyc10g005060.4	D	R	77.9209	31.191	-1.32088	5e-05	0.000140136	Down
gene:Solyc10g005300.3	D	R	1.78988	0.498643	-1.84378	5e-05	0.000140136	Down
gene:Solyc10g005500.3	D	R	4.45685	1.96551	-1.18112	5e-05	0.000140136	Down
gene:Solyc10g005740.3	D	R	3.70362	1.45365	-1.34925	5e-05	0.000140136	Down
gene:Solyc10g006120.2	D	R	4.31118	2.13361	-1.01478	5e-05	0.000140136	Down
gene:Solyc10g006275.1	D	R	2.86387	0.555175	-2.36695	0.00145	0.0032326	Down
gene:Solyc10g006750.4	D	R	53.7166	14.181	-1.9214	5e-05	0.000140136	Down
gene:Solyc10g006900.3	D	R	820.14	336.962	-1.28328	5e-05	0.000140136	Down
gene:Solyc10g007660.3	D	R	50.1652	8.91093	-2.49304	5e-05	0.000140136	Down
gene:Solyc10g007960.1	D	R	6.04232	0.980318	-2.62378	5e-05	0.000140136	Down
gene:Solyc10g008030.4	D	R	10.3161	1.37108	-2.91152	5e-05	0.000140136	Down
gene:Solyc10g008540.3	D	R	6.42749	2.58629	-1.31337	5e-05	0.000140136	Down
gene:Solyc10g008650.2	D	R	32.444	0	#NAME?	0.0009	0.00209173	Down
gene:Solyc10g009240.3	D	R	35.6767	4.89426	-2.86582	5e-05	0.000140136	Down
gene:Solyc10g009360.4	D	R	13.3011	5.58257	-1.25254	5e-05	0.000140136	Down
gene:Solyc10g012080.4	D	R	4.79334	2.07947	-1.20482	5e-05	0.000140136	Down
gene:Solyc10g012170.3	D	R	13.1849	6.28487	-1.06893	5e-05	0.000140136	Down
gene:Solyc10g017570.3	D	R	8.72243	1.95459	-2.15786	5e-05	0.000140136	Down
gene:Solyc10g039290.2	D	R	344.555	94.7725	-1.8622	5e-05	0.000140136	Down
gene:Solyc10g044510.2	D	R	24.8773	11.8083	-1.07503	5e-05	0.000140136	Down
gene:Solyc10g044670.3	D	R	319.53	67.8335	-2.23588	5e-05	0.000140136	Down
gene:Solyc10g045100.2	D	R	8.41795	0.915136	-3.20141	5e-05	0.000140136	Down
gene:Solyc10g047530.2	D	R	93.0669	31.9911	-1.5406	5e-05	0.000140136	Down
gene:Solyc10g048190.1	D	R	34.7526	11.7341	-1.56641	5e-05	0.000140136	Down
gene:Solyc10g051120.3	D	R	6.24473	2.61156	-1.25773	0.0133	0.0241253	Down
gene:Solyc10g051130.3	D	R	2.04666	0.859762	-1.25126	0.00015	0.000396102	Down
gene:Solyc10g054720.1	D	R	55.4055	20.4604	-1.43719	5e-05	0.000140136	Down
gene:Solyc10g054820.2	D	R	3.30672	1.20007	-1.46228	5e-05	0.000140136	Down
gene:Solyc10g055200.1	D	R	20.157	10.0521	-1.00378	5e-05	0.000140136	Down
gene:Solyc10g055740.2	D	R	3.3929	0.903547	-1.90885	5e-05	0.000140136	Down
gene:Solyc10g055800.2	D	R	67.4328	15.4238	-2.12829	5e-05	0.000140136	Down
gene:Solyc10g055820.3	D	R	1.29979	0.262088	-2.31015	0.0005	0.00121536	Down
gene:Solyc10g074870.2	D	R	41.6971	19.6609	-1.08462	5e-05	0.000140136	Down
gene:Solyc10g075050.2	D	R	3.67967	0.208825	-4.13921	0.00265	0.00559068	Down
gene:Solyc10g075060.2	D	R	1.9612	0	#NAME?	0.00135	0.00302659	Down
gene:Solyc10g075110.2	D	R	374.682	145.937	-1.36033	5e-05	0.000140136	Down
gene:Solyc10g076240.3	D	R	50.6768	5.85848	-3.11273	5e-05	0.000140136	Down
gene:Solyc10g076250.2	D	R	100.38	28.1546	-1.83403	5e-05	0.000140136	Down
gene:Solyc10g076400.2	D	R	4.29861	0.859752	-2.32188	5e-05	0.000140136	Down
gene:Solyc10g076610.2	D	R	1.87406	0.174382	-3.42584	5e-05	0.000140136	Down
gene:Solyc10g076720.2	D	R	99.4053	26.7526	-1.89364	5e-05	0.000140136	Down
gene:Solyc10g078360.3	D	R	6.97719	2.10397	-1.72953	5e-05	0.000140136	Down
gene:Solyc10g078370.2	D	R	25.2437	10.9943	-1.19917	5e-05	0.000140136	Down
gene:Solyc10g078500.1	D	R	15.4638	6.0338	-1.35775	0.01495	0.0268234	Down
gene:Solyc10g078720.2	D	R	1.90904	0.887511	-1.10501	0.00105	0.00241136	Down
gene:Solyc10g078770.2	D	R	1.63859	0	#NAME?	0.00135	0.00302659	Down
gene:Solyc10g079240.2	D	R	3.31376	1.30348	-1.3461	5e-05	0.000140136	Down
gene:Solyc10g079410.2	D	R	10.0097	2.78748	-1.84436	5e-05	0.000140136	Down
gene:Solyc10g079980.1	D	R	1.25997	0.497783	-1.3398	0.0209	0.0363174	Down
gene:Solyc10g080010.2	D	R	2.5729	0.792336	-1.69921	5e-05	0.000140136	Down
gene:Solyc10g080360.1	D	R	716.296	203.934	-1.81245	5e-05	0.000140136	Down
gene:Solyc10g080500.2	D	R	794.06	296.172	-1.42281	5e-05	0.000140136	Down
gene:Solyc10g081550.2	D	R	1.06156	0.347771	-1.60997	0.0007	0.00165688	Down
gene:Solyc10g081790.1	D	R	1.50154	0.236396	-2.66717	0.00925	0.017387	Down
gene:Solyc10g083250.2	D	R	26.4484	9.00078	-1.55506	5e-05	0.000140136	Down
gene:Solyc10g083330.1	D	R	33.966	8.70672	-1.96389	5e-05	0.000140136	Down
gene:Solyc10g083380.2	D	R	16.8794	7.42739	-1.18434	5e-05	0.000140136	Down
gene:Solyc10g083410.1	D	R	92.5204	21.0644	-2.13496	5e-05	0.000140136	Down
gene:Solyc10g083880.2	D	R	758.8	64.9419	-3.5465	5e-05	0.000140136	Down
gene:Solyc10g083890.2	D	R	5.39167	1.187	-2.18341	5e-05	0.000140136	Down
gene:Solyc10g084410.2	D	R	4.74235	1.06585	-2.1536	5e-05	0.000140136	Down
gene:Solyc10g084800.2	D	R	98.8513	48.613	-1.02392	5e-05	0.000140136	Down
gene:Solyc10g084830.2	D	R	9.90053	4.90137	-1.01432	5e-05	0.000140136	Down
gene:Solyc10g084960.2	D	R	1.35002	0.471381	-1.51802	0.01845	0.0324281	Down
gene:Solyc10g085000.2	D	R	57.0746	23.6198	-1.27285	5e-05	0.000140136	Down
gene:Solyc10g085090.3	D	R	1.18636	0.549533	-1.11026	0.00215	0.00463862	Down
gene:Solyc10g085130.2	D	R	6.06653	2.06027	-1.55804	5e-05	0.000140136	Down
gene:Solyc10g085420.3	D	R	16.2016	7.24099	-1.16188	5e-05	0.000140136	Down
gene:Solyc10g085740.2	D	R	1.23655	0.58194	-1.08738	0.0131	0.0238122	Down
gene:Solyc10g085800.2	D	R	16.9324	6.18648	-1.4526	5e-05	0.000140136	Down
gene:Solyc10g085960.2	D	R	2.44793	1.21527	-1.01028	0.0157	0.0280167	Down
gene:Solyc10g086200.1	D	R	1.32322	0	#NAME?	0.00135	0.00302659	Down
gene:Solyc10g086780.2	D	R	13.3405	6.33595	-1.07418	5e-05	0.000140136	Down
gene:Solyc10g150101.1	D	R	3.73564	0.175245	-4.41392	0.00265	0.00559068	Down
gene:Solyc10g150149.1	D	R	81.6222	34.8918	-1.22608	5e-05	0.000140136	Down
gene:Solyc11g005150.3	D	R	175.199	70.4584	-1.31415	5e-05	0.000140136	Down
gene:Solyc11g005320.1	D	R	2.09868	0.746291	-1.49167	0.01055	0.0195654	Down
gene:Solyc11g005420.3	D	R	127.759	47.1483	-1.43815	5e-05	0.000140136	Down
gene:Solyc11g005840.2	D	R	0.771161	0.381987	-1.01351	0.0062	0.0121219	Down
gene:Solyc11g005980.3	D	R	2.66902	0.121764	-4.45415	5e-05	0.000140136	Down
gene:Solyc11g006090.3	D	R	35.6694	9.49166	-1.90995	5e-05	0.000140136	Down
gene:Solyc11g006260.2	D	R	23.695	5.24121	-2.17661	0.0268	0.0452308	Down
gene:Solyc11g006270.2	D	R	62.5672	8.41284	-2.89474	5e-05	0.000140136	Down
gene:Solyc11g006450.3	D	R	6.263	3.07486	-1.02633	0.0045	0.0090506	Down
gene:Solyc11g006630.1	D	R	2.26312	0.877606	-1.36667	5e-05	0.000140136	Down
gene:Solyc11g006980.1	D	R	9.75638	4.30708	-1.17964	5e-05	0.000140136	Down
gene:Solyc11g008560.2	D	R	0.74073	0	#NAME?	5e-05	0.000140136	Down
gene:Solyc11g010340.2	D	R	6.22629	1.58715	-1.97194	5e-05	0.000140136	Down
gene:Solyc11g010390.1	D	R	1397.33	251.287	-2.47527	5e-05	0.000140136	Down
gene:Solyc11g010400.3	D	R	7.7322	0.193259	-5.32227	0.00265	0.00559068	Down
gene:Solyc11g010780.1	D	R	28.9747	10.7817	-1.4262	5e-05	0.000140136	Down
gene:Solyc11g010800.2	D	R	2.58987	0.593081	-2.12658	0.0022	0.00473635	Down
gene:Solyc11g010990.3	D	R	1.00826	0	#NAME?	5e-05	0.000140136	Down
gene:Solyc11g011330.2	D	R	20.8286	3.89326	-2.41951	5e-05	0.000140136	Down
gene:Solyc11g011650.1	D	R	5.90684	0	#NAME?	0.00135	0.00302659	Down
gene:Solyc11g011710.1	D	R	6.33328	1.45559	-2.12135	0.00785	0.0149941	Down
gene:Solyc11g011730.1	D	R	11.7739	4.08914	-1.52572	0.0001	0.000270641	Down
gene:Solyc11g011890.2	D	R	3.12792	0.721492	-2.11615	0.0022	0.00473635	Down
gene:Solyc11g012320.3	D	R	5.72568	1.42522	-2.00626	5e-05	0.000140136	Down
gene:Solyc11g012325.1	D	R	71.1827	23.3871	-1.60581	5e-05	0.000140136	Down
gene:Solyc11g012420.2	D	R	28.7739	8.73752	-1.71946	5e-05	0.000140136	Down
gene:Solyc11g012590.3	D	R	142.362	54.5158	-1.38482	5e-05	0.000140136	Down
gene:Solyc11g012930.2	D	R	332.108	146.376	-1.18197	5e-05	0.000140136	Down
gene:Solyc11g012980.1	D	R	5.96287	0.858011	-2.79694	0.00025	0.000640205	Down
gene:Solyc11g013500.1	D	R	11.8493	4.99963	-1.24491	5e-05	0.000140136	Down
gene:Solyc11g018772.1	D	R	0.865608	0.342737	-1.33661	0.02985	0.0497292	Down
gene:Solyc11g020230.1	D	R	3.56738	1.52281	-1.22813	5e-05	0.000140136	Down
gene:Solyc11g020720.1	D	R	28.3078	10.6154	-1.41503	5e-05	0.000140136	Down
gene:Solyc11g022530.3	D	R	2.10423	0.698956	-1.59002	5e-05	0.000140136	Down
gene:Solyc11g031950.1	D	R	17.6732	8.20408	-1.10715	5e-05	0.000140136	Down
gene:Solyc11g040330.2	D	R	9.27653	3.03549	-1.61166	5e-05	0.000140136	Down
gene:Solyc11g042420.2	D	R	27.5512	10.1593	-1.43931	5e-05	0.000140136	Down
gene:Solyc11g042440.1	D	R	31.695	14.4955	-1.12865	0.00075	0.00176714	Down
gene:Solyc11g042880.3	D	R	14.442	7.03249	-1.03816	5e-05	0.000140136	Down
gene:Solyc11g042890.2	D	R	7.27828	1.26849	-2.52049	5e-05	0.000140136	Down
gene:Solyc11g045390.3	D	R	14.4486	0	#NAME?	0.00865	0.0163669	Down
gene:Solyc11g045610.2	D	R	2.72547	1.12618	-1.27507	5e-05	0.000140136	Down
gene:Solyc11g051160.2	D	R	566.534	216.572	-1.38732	5e-05	0.000140136	Down
gene:Solyc11g056670.2	D	R	62.974	7.55839	-3.0586	5e-05	0.000140136	Down
gene:Solyc11g062440.2	D	R	110.699	49.7347	-1.15432	5e-05	0.000140136	Down
gene:Solyc11g065010.1	D	R	1.37934	0	#NAME?	5e-05	0.000140136	Down
gene:Solyc11g065360.2	D	R	4.08046	1.14469	-1.83378	5e-05	0.000140136	Down
gene:Solyc11g066010.2	D	R	10.3614	4.58408	-1.17651	5e-05	0.000140136	Down
gene:Solyc11g066710.3	D	R	2.95269	0.12057	-4.61409	5e-05	0.000140136	Down
gene:Solyc11g066950.2	D	R	260.553	95.4213	-1.4492	5e-05	0.000140136	Down
gene:Solyc11g066970.3	D	R	21.3839	8.57144	-1.31892	5e-05	0.000140136	Down
gene:Solyc11g068370.3	D	R	1.60284	0.200369	-2.9999	0.00045	0.0011025	Down
gene:Solyc11g068430.3	D	R	69.5252	30.7314	-1.17782	5e-05	0.000140136	Down
gene:Solyc11g069115.1	D	R	18.0729	6.21923	-1.53902	5e-05	0.000140136	Down
gene:Solyc11g071470.1	D	R	13.4851	2.76773	-2.28459	5e-05	0.000140136	Down
gene:Solyc11g071580.2	D	R	2.95123	0.613471	-2.26625	5e-05	0.000140136	Down
gene:Solyc11g071610.2	D	R	0.943306	0.248907	-1.92212	5e-05	0.000140136	Down
gene:Solyc11g071990.2	D	R	7.75094	1.08105	-2.84194	5e-05	0.000140136	Down
gene:Solyc11g072200.2	D	R	39.9746	3.05352	-3.71054	5e-05	0.000140136	Down
gene:Solyc11g072570.2	D	R	1.17917	0.508894	-1.21233	0.00195	0.00424251	Down
gene:Solyc11g073110.2	D	R	3.40107	0.162509	-4.3874	5e-05	0.000140136	Down
gene:Solyc11g073190.2	D	R	13.7429	6.7965	-1.01582	5e-05	0.000140136	Down
gene:Solyc11g150145.1	D	R	2.52321	1.2411	-1.02364	0.02875	0.0481187	Down
gene:Solyc12g005020.2	D	R	19.6751	9.79441	-1.00634	5e-05	0.000140136	Down
gene:Solyc12g005430.1	D	R	26.6655	9.85879	-1.43549	5e-05	0.000140136	Down
gene:Solyc12g005450.1	D	R	2.25369	0.254022	-3.14927	0.00785	0.0149941	Down
gene:Solyc12g005650.2	D	R	3.17037	1.34566	-1.23634	0.0129	0.0234888	Down
gene:Solyc12g006380.2	D	R	2.34016	0.968336	-1.27302	0.0001	0.000270641	Down
gene:Solyc12g006505.1	D	R	2.82713	0.844021	-1.74399	5e-05	0.000140136	Down
gene:Solyc12g006590.3	D	R	9.2482	2.34945	-1.97685	5e-05	0.000140136	Down
gene:Solyc12g006860.2	D	R	16.3026	2.54345	-2.68024	5e-05	0.000140136	Down
gene:Solyc12g006970.1	D	R	38.6054	0	#NAME?	0.0001	0.000270641	Down
gene:Solyc12g007030.3	D	R	109.488	38.314	-1.51483	5e-05	0.000140136	Down
gene:Solyc12g007240.3	D	R	15.6967	2.19987	-2.83497	5e-05	0.000140136	Down
gene:Solyc12g008430.3	D	R	1.07026	0.267622	-1.99969	0.0011	0.00251532	Down
gene:Solyc12g008590.3	D	R	1505.27	494.251	-1.60671	5e-05	0.000140136	Down
gene:Solyc12g008960.2	D	R	2.43742	0.598842	-2.02511	5e-05	0.000140136	Down
gene:Solyc12g009000.1	D	R	3.35482	0.389986	-3.10474	5e-05	0.000140136	Down
gene:Solyc12g009300.3	D	R	3.71843	1.67179	-1.1533	5e-05	0.000140136	Down
gene:Solyc12g009460.1	D	R	0.983986	0.183851	-2.4201	0.0001	0.000270641	Down
gene:Solyc12g009800.3	D	R	273.336	74.0378	-1.88434	5e-05	0.000140136	Down
gene:Solyc12g010160.1	D	R	1.35718	0	#NAME?	0.01485	0.026664	Down
gene:Solyc12g010440.3	D	R	5.00023	2.42032	-1.0468	5e-05	0.000140136	Down
gene:Solyc12g010550.1	D	R	86.0559	26.6998	-1.68844	5e-05	0.000140136	Down
gene:Solyc12g010670.1	D	R	5.27075	0.706748	-2.89874	5e-05	0.000140136	Down
gene:Solyc12g011023.1	D	R	49.9178	11.3377	-2.13843	5e-05	0.000140136	Down
gene:Solyc12g011030.3	D	R	73.3144	14.4662	-2.3414	5e-05	0.000140136	Down
gene:Solyc12g011170.3	D	R	2.87263	1.26578	-1.18234	5e-05	0.000140136	Down
gene:Solyc12g011320.2	D	R	3.86436	1.58385	-1.28679	5e-05	0.000140136	Down
gene:Solyc12g011430.3	D	R	1.41297	0.590611	-1.25845	0.0056	0.0110664	Down
gene:Solyc12g013880.2	D	R	15.5644	6.07062	-1.35834	5e-05	0.000140136	Down
gene:Solyc12g014360.2	D	R	6.44515	2.64273	-1.28618	5e-05	0.000140136	Down
gene:Solyc12g014420.2	D	R	12.3246	5.84803	-1.07552	5e-05	0.000140136	Down
gene:Solyc12g015690.3	D	R	230.101	75.3936	-1.60975	5e-05	0.000140136	Down
gene:Solyc12g017240.2	D	R	44.1723	11.5947	-1.92968	5e-05	0.000140136	Down
gene:Solyc12g017380.3	D	R	3.46578	1.70166	-1.02624	5e-05	0.000140136	Down
gene:Solyc12g017460.1	D	R	58.5954	16.84	-1.79889	5e-05	0.000140136	Down
gene:Solyc12g017520.1	D	R	14.9752	0	#NAME?	0.02285	0.0393167	Down
gene:Solyc12g017530.1	D	R	24.596	8.1983	-1.58503	0.0057	0.0112455	Down
gene:Solyc12g017800.3	D	R	1.84157	0.246171	-2.9032	5e-05	0.000140136	Down
gene:Solyc12g017850.2	D	R	1.24232	0.54745	-1.18224	0.0258	0.0437514	Down
gene:Solyc12g036470.2	D	R	11.9314	4.02138	-1.56901	5e-05	0.000140136	Down
gene:Solyc12g040640.2	D	R	4.90804	0.710965	-2.7873	5e-05	0.000140136	Down
gene:Solyc12g040790.2	D	R	16.9778	6.83786	-1.31203	5e-05	0.000140136	Down
gene:Solyc12g042010.1	D	R	35.6869	11.858	-1.58953	5e-05	0.000140136	Down
gene:Solyc12g042300.2	D	R	18.408	8.60698	-1.09676	5e-05	0.000140136	Down
gene:Solyc12g042480.3	D	R	2.60817	1.19886	-1.12137	5e-05	0.000140136	Down
gene:Solyc12g042545.1	D	R	17.8074	0	#NAME?	0.00135	0.00302659	Down
gene:Solyc12g042730.1	D	R	1.68863	0.575799	-1.55222	0.02915	0.0486987	Down
gene:Solyc12g042980.2	D	R	0.923068	0.304872	-1.59823	0.0289	0.0483359	Down
gene:Solyc12g043150.3	D	R	7.60634	3.52831	-1.10823	5e-05	0.000140136	Down
gene:Solyc12g045035.1	D	R	7.36824	0.721402	-3.35244	5e-05	0.000140136	Down
gene:Solyc12g045037.1	D	R	3.18896	0.185433	-4.10412	0.0001	0.000270641	Down
gene:Solyc12g057060.2	D	R	76.8408	20.4169	-1.91211	5e-05	0.000140136	Down
gene:Solyc12g057110.2	D	R	77.849	36.5753	-1.08981	5e-05	0.000140136	Down
gene:Solyc12g057140.1	D	R	478.803	199.52	-1.2629	5e-05	0.000140136	Down
gene:Solyc12g057150.1	D	R	255.555	79.0778	-1.69229	5e-05	0.000140136	Down
gene:Solyc12g057160.1	D	R	80.4531	30.6035	-1.39445	5e-05	0.000140136	Down
gene:Solyc12g088040.2	D	R	10.9534	5.14562	-1.08997	5e-05	0.000140136	Down
gene:Solyc12g088140.2	D	R	14.2834	3.75992	-1.92557	0.00265	0.00559068	Down
gene:Solyc12g088390.1	D	R	1.42569	0.429787	-1.72997	0.0164	0.0291761	Down
gene:Solyc12g088460.3	D	R	9.43897	3.62241	-1.38168	5e-05	0.000140136	Down
gene:Solyc12g088910.3	D	R	10.5416	5.18139	-1.02468	5e-05	0.000140136	Down
gene:Solyc12g089240.2	D	R	76.141	14.6502	-2.37775	5e-05	0.000140136	Down
gene:Solyc12g089360.1	D	R	8.8367	2.017	-2.13129	5e-05	0.000140136	Down
gene:Solyc12g089370.2	D	R	33.3235	7.6829	-2.11682	5e-05	0.000140136	Down
gene:Solyc12g089380.2	D	R	33.7967	4.56761	-2.88737	5e-05	0.000140136	Down
gene:Solyc12g089385.1	D	R	12.6508	5.94126	-1.09039	5e-05	0.000140136	Down
gene:Solyc12g094390.1	D	R	8.80418	1.94701	-2.17693	5e-05	0.000140136	Down
gene:Solyc12g094610.3	D	R	0.885602	0.371335	-1.25394	0.01125	0.020733	Down
gene:Solyc12g094620.3	D	R	2805.17	1373.95	-1.02976	5e-05	0.000140136	Down
gene:Solyc12g096030.1	D	R	21.3757	7.45686	-1.51934	5e-05	0.000140136	Down
gene:Solyc12g096350.2	D	R	1.79189	0.853986	-1.0692	0.0013	0.00292925	Down
gene:Solyc12g096400.2	D	R	1.25538	0.268146	-2.22704	0.0015	0.00333785	Down
gene:Solyc12g096570.1	D	R	10.7397	4.99243	-1.10513	0.0088	0.0166228	Down
gene:Solyc12g096620.1	D	R	3.41152	0	#NAME?	5e-05	0.000140136	Down
gene:Solyc12g096630.2	D	R	5.59763	2.13704	-1.3892	5e-05	0.000140136	Down
gene:Solyc12g097090.3	D	R	14.2431	3.74375	-1.92771	5e-05	0.000140136	Down
gene:Solyc12g098150.2	D	R	292.134	140.729	-1.05371	5e-05	0.000140136	Down
gene:Solyc12g098210.3	D	R	32.4321	3.54229	-3.19467	5e-05	0.000140136	Down
gene:Solyc12g098607.1	D	R	14.1718	1.72421	-3.03902	5e-05	0.000140136	Down
gene:Solyc12g098780.2	D	R	5.64981	0.636474	-3.15003	5e-05	0.000140136	Down
gene:Solyc12g099450.3	D	R	1.84101	0.652889	-1.49559	5e-05	0.000140136	Down
gene:Solyc12g099990.2	D	R	187.999	85.5858	-1.13528	5e-05	0.000140136	Down
gene:Solyc00g500373.1	D	R	0.3094	1.065	1.78331	0.0056	0.0110664	Up
gene:Solyc01g005000.3	D	R	2.0757	5.53738	1.4156	5e-05	0.000140136	Up
gene:Solyc01g005010.4	D	R	5.37054	18.8068	1.80812	5e-05	0.000140136	Up
gene:Solyc01g005420.2	D	R	0.767894	1.99615	1.37824	0.00255	0.00541373	Up
gene:Solyc01g005450.3	D	R	1.94025	7.21127	1.89401	5e-05	0.000140136	Up
gene:Solyc01g005520.4	D	R	29.6251	87.1909	1.55736	5e-05	0.000140136	Up
gene:Solyc01g005720.3	D	R	0.124526	1.28538	3.36767	0.0008	0.00187457	Up
gene:Solyc01g005730.3	D	R	0.604262	3.09544	2.3569	5e-05	0.000140136	Up
gene:Solyc01g006250.2	D	R	1.62873	3.83344	1.23489	0.0007	0.00165688	Up
gene:Solyc01g006290.4	D	R	2.47584	21.8376	3.14082	5e-05	0.000140136	Up
gene:Solyc01g006330.4	D	R	15.2006	58.425	1.94246	5e-05	0.000140136	Up
gene:Solyc01g006520.3	D	R	0.308812	1.9798	2.68055	5e-05	0.000140136	Up
gene:Solyc01g006555.1	D	R	0.0649877	3.78791	5.86509	0.02195	0.0379455	Up
gene:Solyc01g007950.4	D	R	0.577612	1.49319	1.37023	5e-05	0.000140136	Up
gene:Solyc01g007980.4	D	R	0.508322	3.79148	2.89894	5e-05	0.000140136	Up
gene:Solyc01g008160.4	D	R	4.22508	8.61802	1.02838	5e-05	0.000140136	Up
gene:Solyc01g008250.3	D	R	39.5559	103.322	1.38519	5e-05	0.000140136	Up
gene:Solyc01g008510.3	D	R	0	5.19728	inf	5e-05	0.000140136	Up
gene:Solyc01g008790.4	D	R	4.2724	9.26461	1.11668	5e-05	0.000140136	Up
gene:Solyc01g008830.2	D	R	0.26446	1.0545	1.99544	0.0015	0.00333785	Up
gene:Solyc01g008920.4	D	R	9.91033	47.6248	2.26471	5e-05	0.000140136	Up
gene:Solyc01g009080.4	D	R	29.3921	94.9702	1.69205	5e-05	0.000140136	Up
gene:Solyc01g009245.1	D	R	11.7544	51.5952	2.13404	5e-05	0.000140136	Up
gene:Solyc01g009565.1	D	R	1.24236	6.34115	2.35166	5e-05	0.000140136	Up
gene:Solyc01g010640.3	D	R	50.097	112.403	1.16589	5e-05	0.000140136	Up
gene:Solyc01g014105.1	D	R	8.90258	24.8187	1.47913	5e-05	0.000140136	Up
gene:Solyc01g014373.1	D	R	3.84878	20.1787	2.39036	5e-05	0.000140136	Up
gene:Solyc01g017600.3	D	R	0	11.0653	inf	5e-05	0.000140136	Up
gene:Solyc01g028803.1	D	R	1.61616	3.37953	1.06425	5e-05	0.000140136	Up
gene:Solyc01g049910.4	D	R	1.0983	2.7225	1.30966	5e-05	0.000140136	Up
gene:Solyc01g057780.3	D	R	7.86728	18.1626	1.20704	5e-05	0.000140136	Up
gene:Solyc01g058720.4	D	R	2.56966	5.97671	1.21777	0.0001	0.000270641	Up
gene:Solyc01g060180.4	D	R	38.0475	87.9549	1.20896	5e-05	0.000140136	Up
gene:Solyc01g060240.4	D	R	4.71982	10.9089	1.2087	0.0002	0.000519533	Up
gene:Solyc01g066680.3	D	R	4.91967	14.5898	1.56832	5e-05	0.000140136	Up
gene:Solyc01g066910.3	D	R	1.15245	10.2825	3.15742	5e-05	0.000140136	Up
gene:Solyc01g067210.4	D	R	0.562959	1.19514	1.08608	0.0004	0.000988609	Up
gene:Solyc01g067290.3	D	R	49.2983	103.593	1.07132	5e-05	0.000140136	Up
gene:Solyc01g068560.3	D	R	8.87303	36.6822	2.04758	5e-05	0.000140136	Up
gene:Solyc01g073910.4	D	R	3.17322	8.31683	1.39009	5e-05	0.000140136	Up
gene:Solyc01g079150.4	D	R	1.78009	9.59739	2.43069	5e-05	0.000140136	Up
gene:Solyc01g079470.4	D	R	50.709	421.226	3.05428	5e-05	0.000140136	Up
gene:Solyc01g079790.4	D	R	42.0917	88.2236	1.06763	5e-05	0.000140136	Up
gene:Solyc01g079800.4	D	R	4.76542	9.90382	1.05538	5e-05	0.000140136	Up
gene:Solyc01g080280.3	D	R	385.539	1557.45	2.01424	5e-05	0.000140136	Up
gene:Solyc01g080790.3	D	R	1.09517	2.42825	1.14876	0.0072	0.0138856	Up
gene:Solyc01g081240.3	D	R	0.368946	1.07679	1.54526	0.00065	0.00154734	Up
gene:Solyc01g081250.3	D	R	13.3398	38.4362	1.52673	5e-05	0.000140136	Up
gene:Solyc01g081340.4	D	R	1.0956	2.198	1.00447	0.00125	0.00282724	Up
gene:Solyc01g081480.3	D	R	3.5487	28.1547	2.98801	5e-05	0.000140136	Up
gene:Solyc01g081610.3	D	R	5.5015	11.691	1.0875	5e-05	0.000140136	Up
gene:Solyc01g086810.2	D	R	0.345225	1.1147	1.69105	5e-05	0.000140136	Up
gene:Solyc01g086840.3	D	R	0.52814	1.13319	1.1014	0.0156	0.0278538	Up
gene:Solyc01g087040.2	D	R	75.9726	156.407	1.04176	5e-05	0.000140136	Up
gene:Solyc01g087050.3	D	R	2.79704	6.84053	1.29021	5e-05	0.000140136	Up
gene:Solyc01g087190.4	D	R	19.0473	41.4477	1.1217	5e-05	0.000140136	Up
gene:Solyc01g087270.3	D	R	7.61426	33.9934	2.15848	0.0006	0.00143671	Up
gene:Solyc01g087690.3	D	R	1.15918	9.63965	3.05587	5e-05	0.000140136	Up
gene:Solyc01g087710.2	D	R	2.24805	8.5947	1.93477	5e-05	0.000140136	Up
gene:Solyc01g087750.4	D	R	90.2234	217.453	1.26913	5e-05	0.000140136	Up
gene:Solyc01g087770.4	D	R	2.13648	6.42228	1.58785	5e-05	0.000140136	Up
gene:Solyc01g088030.4	D	R	1.64483	4.9893	1.60089	5e-05	0.000140136	Up
gene:Solyc01g088050.3	D	R	19.6702	41.0903	1.06278	5e-05	0.000140136	Up
gene:Solyc01g088160.4	D	R	0.802055	1.83658	1.19525	5e-05	0.000140136	Up
gene:Solyc01g088460.3	D	R	5.44199	13.0434	1.26112	0.0131	0.0238122	Up
gene:Solyc01g089880.3	D	R	1.40583	3.44796	1.29432	0.0009	0.00209173	Up
gene:Solyc01g089960.3	D	R	0.940746	3.11554	1.72761	5e-05	0.000140136	Up
gene:Solyc01g090160.4	D	R	1.21154	2.61876	1.11204	0.0021	0.00453791	Up
gene:Solyc01g090340.3	D	R	2.44632	18.5375	2.92176	5e-05	0.000140136	Up
gene:Solyc01g090790.4	D	R	4.36111	25.6754	2.55762	5e-05	0.000140136	Up
gene:Solyc01g090965.1	D	R	69.8824	218.839	1.64687	5e-05	0.000140136	Up
gene:Solyc01g091170.3	D	R	0.103985	0.99675	3.26086	0.00495	0.00987266	Up
gene:Solyc01g091240.4	D	R	2.5088	5.22325	1.05795	5e-05	0.000140136	Up
gene:Solyc01g091260.3	D	R	14.5965	41.9051	1.5215	5e-05	0.000140136	Up
gene:Solyc01g091520.3	D	R	27.5673	80.8978	1.55315	5e-05	0.000140136	Up
gene:Solyc01g091700.4	D	R	13.7252	37.6465	1.45569	5e-05	0.000140136	Up
gene:Solyc01g091780.4	D	R	21.5077	57.1439	1.40975	5e-05	0.000140136	Up
gene:Solyc01g091800.3	D	R	16.5188	37.489	1.18236	5e-05	0.000140136	Up
gene:Solyc01g092950.3	D	R	0.282071	0.94786	1.74862	0.0274	0.0461295	Up
gene:Solyc01g093965.2	D	R	0.347394	1.76445	2.34457	0.02215	0.0382533	Up
gene:Solyc01g094090.4	D	R	1.45496	2.956	1.02267	0.00015	0.000396102	Up
gene:Solyc01g094110.3	D	R	3.16579	7.40984	1.22688	5e-05	0.000140136	Up
gene:Solyc01g094210.2	D	R	2.47929	5.70195	1.20153	5e-05	0.000140136	Up
gene:Solyc01g094220.3	D	R	4.34575	11.6164	1.41849	5e-05	0.000140136	Up
gene:Solyc01g094290.3	D	R	16.0981	32.9564	1.03367	5e-05	0.000140136	Up
gene:Solyc01g094460.3	D	R	37.4166	84.3604	1.17289	5e-05	0.000140136	Up
gene:Solyc01g094727.1	D	R	0.309397	1.06419	1.78223	0.00205	0.00443838	Up
gene:Solyc01g094790.3	D	R	31.0784	89.3404	1.5234	5e-05	0.000140136	Up
gene:Solyc01g094910.3	D	R	0.717255	1.84045	1.3595	5e-05	0.000140136	Up
gene:Solyc01g095000.3	D	R	4.88911	27.7426	2.50446	5e-05	0.000140136	Up
gene:Solyc01g095190.2	D	R	0.348031	0.953686	1.4543	0.00335	0.00691798	Up
gene:Solyc01g095320.4	D	R	28.075	156.553	2.47929	5e-05	0.000140136	Up
gene:Solyc01g095330.2	D	R	13.4669	70.785	2.39403	5e-05	0.000140136	Up
gene:Solyc01g095515.1	D	R	5.86562	13.2557	1.17625	0.0007	0.00165688	Up
gene:Solyc01g095530.2	D	R	19.6097	259.428	3.72569	5e-05	0.000140136	Up
gene:Solyc01g095560.3	D	R	3.33906	7.31095	1.13062	5e-05	0.000140136	Up
gene:Solyc01g095620.3	D	R	28.1505	69.0734	1.29497	5e-05	0.000140136	Up
gene:Solyc01g095630.3	D	R	4.12474	11.5381	1.48403	5e-05	0.000140136	Up
gene:Solyc01g095680.2	D	R	3.59007	10.6144	1.56394	5e-05	0.000140136	Up
gene:Solyc01g095690.2	D	R	3.67396	10.4615	1.50969	5e-05	0.000140136	Up
gene:Solyc01g095900.4	D	R	13.0055	36.1251	1.47388	5e-05	0.000140136	Up
gene:Solyc01g095980.3	D	R	5.4975	14.7106	1.42001	5e-05	0.000140136	Up
gene:Solyc01g096010.4	D	R	3.99388	8.5928	1.10534	5e-05	0.000140136	Up
gene:Solyc01g096240.4	D	R	171.834	399.169	1.21599	5e-05	0.000140136	Up
gene:Solyc01g096400.4	D	R	1.25675	3.19289	1.34517	5e-05	0.000140136	Up
gene:Solyc01g096480.2	D	R	23.0293	50.6061	1.13584	5e-05	0.000140136	Up
gene:Solyc01g096660.3	D	R	93.4282	215.309	1.20448	5e-05	0.000140136	Up
gene:Solyc01g096700.4	D	R	108.184	321.279	1.57035	5e-05	0.000140136	Up
gene:Solyc01g096940.4	D	R	0.825243	5.87783	2.83239	5e-05	0.000140136	Up
gene:Solyc01g097190.4	D	R	29.6982	68.183	1.19904	5e-05	0.000140136	Up
gene:Solyc01g097240.3	D	R	0.551069	1.35079	1.2935	0.0007	0.00165688	Up
gene:Solyc01g097280.2	D	R	24.6591	53.6392	1.12116	5e-05	0.000140136	Up
gene:Solyc01g097460.3	D	R	224.691	582.974	1.37549	5e-05	0.000140136	Up
gene:Solyc01g097570.2	D	R	1.70716	5.02784	1.55834	5e-05	0.000140136	Up
gene:Solyc01g097910.2	D	R	59.0246	138.048	1.22579	5e-05	0.000140136	Up
gene:Solyc01g098150.3	D	R	3.01528	8.04389	1.4156	5e-05	0.000140136	Up
gene:Solyc01g098190.3	D	R	7.20057	20.2709	1.49323	5e-05	0.000140136	Up
gene:Solyc01g098570.2	D	R	1.68567	5.14706	1.61043	5e-05	0.000140136	Up
gene:Solyc01g098620.2	D	R	4.5681	14.1801	1.6342	5e-05	0.000140136	Up
gene:Solyc01g098630.3	D	R	6.58505	24.5578	1.89892	5e-05	0.000140136	Up
gene:Solyc01g098640.3	D	R	116.065	311.785	1.42561	5e-05	0.000140136	Up
gene:Solyc01g098740.4	D	R	10.9271	27.296	1.32078	5e-05	0.000140136	Up
gene:Solyc01g099020.3	D	R	15.0141	43.1696	1.52369	5e-05	0.000140136	Up
gene:Solyc01g099030.4	D	R	0.496331	1.58411	1.6743	0.00035	0.000873266	Up
gene:Solyc01g099260.3	D	R	5.10225	20.2684	1.99002	5e-05	0.000140136	Up
gene:Solyc01g099340.3	D	R	4.2383	8.72837	1.04222	5e-05	0.000140136	Up
gene:Solyc01g099590.4	D	R	0.570098	8.12452	3.833	0.0003	0.000756503	Up
gene:Solyc01g099880.4	D	R	0.75067	3.08009	2.03672	5e-05	0.000140136	Up
gene:Solyc01g099970.4	D	R	2.16249	7.62103	1.81729	5e-05	0.000140136	Up
gene:Solyc01g100000.3	D	R	2.89366	15.9988	2.46699	5e-05	0.000140136	Up
gene:Solyc01g100020.4	D	R	0.556337	1.3399	1.26809	5e-05	0.000140136	Up
gene:Solyc01g100230.3	D	R	14.9862	44.4554	1.56872	5e-05	0.000140136	Up
gene:Solyc01g100490.4	D	R	3.10652	18.2697	2.55608	5e-05	0.000140136	Up
gene:Solyc01g100640.4	D	R	2.38512	4.98948	1.06483	5e-05	0.000140136	Up
gene:Solyc01g100910.3	D	R	2.35406	6.62681	1.49316	5e-05	0.000140136	Up
gene:Solyc01g101260.2	D	R	0.662254	2.69002	2.02216	0.00365	0.00748019	Up
gene:Solyc01g102610.3	D	R	0.448436	9.4468	4.39685	5e-05	0.000140136	Up
gene:Solyc01g102790.3	D	R	0.337464	0.930923	1.46393	0.0004	0.000988609	Up
gene:Solyc01g102860.2	D	R	17.8692	51.5958	1.52978	5e-05	0.000140136	Up
gene:Solyc01g102980.3	D	R	2.01218	4.73297	1.23398	5e-05	0.000140136	Up
gene:Solyc01g103100.3	D	R	33.6851	97.9778	1.54034	5e-05	0.000140136	Up
gene:Solyc01g103110.3	D	R	3.45855	23.6988	2.77658	5e-05	0.000140136	Up
gene:Solyc01g103920.3	D	R	6.72946	21.072	1.64676	5e-05	0.000140136	Up
gene:Solyc01g104030.3	D	R	3.29406	9.19692	1.48128	5e-05	0.000140136	Up
gene:Solyc01g104060.3	D	R	9.62019	26.6852	1.4719	5e-05	0.000140136	Up
gene:Solyc01g104470.3	D	R	281.539	627.259	1.15573	5e-05	0.000140136	Up
gene:Solyc01g104710.3	D	R	28.8176	98.7139	1.7763	5e-05	0.000140136	Up
gene:Solyc01g104740.3	D	R	3.82832	9.11502	1.25153	5e-05	0.000140136	Up
gene:Solyc01g104760.2	D	R	0.608845	2.94602	2.27462	5e-05	0.000140136	Up
gene:Solyc01g105020.3	D	R	17.9819	40.5946	1.17474	5e-05	0.000140136	Up
gene:Solyc01g105030.3	D	R	712.798	1926.64	1.43452	5e-05	0.000140136	Up
gene:Solyc01g105050.3	D	R	656.781	1565.47	1.25311	5e-05	0.000140136	Up
gene:Solyc01g105120.4	D	R	18.831	47.5511	1.33637	5e-05	0.000140136	Up
gene:Solyc01g105310.3	D	R	16.7778	35.8491	1.09539	5e-05	0.000140136	Up
gene:Solyc01g105340.4	D	R	100.582	212.739	1.0807	5e-05	0.000140136	Up
gene:Solyc01g105360.3	D	R	2.02038	14.373	2.83066	5e-05	0.000140136	Up
gene:Solyc01g105660.4	D	R	9.85435	24.4183	1.30913	5e-05	0.000140136	Up
gene:Solyc01g105767.1	D	R	0.225025	1.75176	2.96065	0.0113	0.0208131	Up
gene:Solyc01g105770.2	D	R	0.207573	1.28967	2.6353	0.0032	0.00663831	Up
gene:Solyc01g106040.3	D	R	1.52494	3.4235	1.16672	5e-05	0.000140136	Up
gene:Solyc01g106380.2	D	R	6.4402	12.9469	1.00743	5e-05	0.000140136	Up
gene:Solyc01g106400.3	D	R	7.91157	31.0112	1.97075	5e-05	0.000140136	Up
gene:Solyc01g106480.4	D	R	78.6844	423.558	2.42841	5e-05	0.000140136	Up
gene:Solyc01g106790.3	D	R	22.7125	47.6504	1.069	5e-05	0.000140136	Up
gene:Solyc01g106820.3	D	R	21.4564	52.9086	1.3021	5e-05	0.000140136	Up
gene:Solyc01g107070.4	D	R	0.759123	2.27575	1.58394	0.00345	0.00711221	Up
gene:Solyc01g107190.3	D	R	8.19581	41.1221	2.32696	5e-05	0.000140136	Up
gene:Solyc01g107460.2	D	R	1.87516	10.2079	2.4446	5e-05	0.000140136	Up
gene:Solyc01g107520.3	D	R	3.79133	18.9049	2.31799	5e-05	0.000140136	Up
gene:Solyc01g108600.3	D	R	19.1646	39.5978	1.04698	5e-05	0.000140136	Up
gene:Solyc01g108630.3	D	R	11.7058	32.3901	1.46833	5e-05	0.000140136	Up
gene:Solyc01g108650.3	D	R	4.32686	9.92523	1.19778	5e-05	0.000140136	Up
gene:Solyc01g108775.1	D	R	0	2.87818	inf	5e-05	0.000140136	Up
gene:Solyc01g108900.4	D	R	0.476294	5.00416	3.3932	5e-05	0.000140136	Up
gene:Solyc01g109040.4	D	R	209.88	798.112	1.92703	5e-05	0.000140136	Up
gene:Solyc01g109270.3	D	R	0.369505	0.79406	1.10366	0.0142	0.025617	Up
gene:Solyc01g109550.2	D	R	6.20503	18.3408	1.56354	5e-05	0.000140136	Up
gene:Solyc01g109880.3	D	R	4.86247	23.3205	2.26184	5e-05	0.000140136	Up
gene:Solyc01g109950.4	D	R	0.193636	1.02945	2.41046	5e-05	0.000140136	Up
gene:Solyc01g110060.3	D	R	16.3744	34.0983	1.05826	5e-05	0.000140136	Up
gene:Solyc01g110100.4	D	R	0.778892	2.12174	1.44575	0.00045	0.0011025	Up
gene:Solyc01g110270.3	D	R	19.0992	38.348	1.00564	5e-05	0.000140136	Up
gene:Solyc01g110360.3	D	R	1349.68	4217.1	1.64363	5e-05	0.000140136	Up
gene:Solyc01g110600.2	D	R	7.87043	19.2191	1.28803	5e-05	0.000140136	Up
gene:Solyc01g110610.4	D	R	3.32605	8.14122	1.29144	0.00375	0.00767445	Up
gene:Solyc01g110960.4	D	R	10.2783	20.847	1.02024	5e-05	0.000140136	Up
gene:Solyc01g111070.3	D	R	0.81836	3.10323	1.92296	5e-05	0.000140136	Up
gene:Solyc01g111350.3	D	R	1.11968	4.33914	1.95432	5e-05	0.000140136	Up
gene:Solyc01g111630.3	D	R	252.978	687.076	1.44146	5e-05	0.000140136	Up
gene:Solyc01g111640.3	D	R	6.42865	13.8207	1.10424	5e-05	0.000140136	Up
gene:Solyc01g111750.4	D	R	19.2462	41.652	1.11381	5e-05	0.000140136	Up
gene:Solyc01g111970.4	D	R	0.638295	3.13532	2.29631	5e-05	0.000140136	Up
gene:Solyc01g112120.4	D	R	3.95099	10.3856	1.3943	5e-05	0.000140136	Up
gene:Solyc01g112130.4	D	R	4.85232	14.0166	1.53039	5e-05	0.000140136	Up
gene:Solyc01g150120.1	D	R	0.329429	0.821126	1.31764	0.023	0.0395393	Up
gene:Solyc01g150160.1	D	R	0.847128	1.92924	1.18738	0.00485	0.00969544	Up
gene:Solyc01g150166.1	D	R	2.70352	11.3047	2.06402	5e-05	0.000140136	Up
gene:Solyc01g150167.1	D	R	1.24241	4.51497	1.86158	5e-05	0.000140136	Up
gene:Solyc02g005180.3	D	R	2.2092	6.69729	1.60005	5e-05	0.000140136	Up
gene:Solyc02g014150.4	D	R	80.2467	170.325	1.08578	5e-05	0.000140136	Up
gene:Solyc02g014430.3	D	R	0.167984	1.32342	2.97788	0.00695	0.0134386	Up
gene:Solyc02g014860.3	D	R	0.782578	9.18123	3.55238	5e-05	0.000140136	Up
gene:Solyc02g020940.3	D	R	111.292	911.998	3.03468	5e-05	0.000140136	Up
gene:Solyc02g021430.1	D	R	17.8888	41.1017	1.20014	5e-05	0.000140136	Up
gene:Solyc02g030300.3	D	R	2.54833	12.3372	2.2754	5e-05	0.000140136	Up
gene:Solyc02g032910.3	D	R	0	1.30642	inf	5e-05	0.000140136	Up
gene:Solyc02g033060.3	D	R	9.49696	20.2324	1.09113	5e-05	0.000140136	Up
gene:Solyc02g043940.1	D	R	0	10.1879	inf	0.02395	0.0409553	Up
gene:Solyc02g062130.4	D	R	1.66144	13.2503	2.99552	5e-05	0.000140136	Up
gene:Solyc02g062340.3	D	R	335.037	1205.07	1.84673	5e-05	0.000140136	Up
gene:Solyc02g062580.3	D	R	2.61524	5.94218	1.18405	5e-05	0.000140136	Up
gene:Solyc02g062610.3	D	R	10.0419	25.6645	1.35375	5e-05	0.000140136	Up
gene:Solyc02g062660.2	D	R	27.2956	59.4197	1.12227	0.00035	0.000873266	Up
gene:Solyc02g062725.1	D	R	3.16124	7.83933	1.31024	5e-05	0.000140136	Up
gene:Solyc02g062960.4	D	R	6.64474	18.4083	1.47007	5e-05	0.000140136	Up
gene:Solyc02g063000.4	D	R	0	1.28296	inf	5e-05	0.000140136	Up
gene:Solyc02g063030.4	D	R	22.4185	62.4852	1.47882	5e-05	0.000140136	Up
gene:Solyc02g063355.1	D	R	2.06778	6.10693	1.56236	5e-05	0.000140136	Up
gene:Solyc02g064710.3	D	R	0.370262	0.853736	1.20524	0.01315	0.0238849	Up
gene:Solyc02g064770.4	D	R	31.9391	82.7157	1.37284	5e-05	0.000140136	Up
gene:Solyc02g064800.3	D	R	17.9854	48.6058	1.4343	5e-05	0.000140136	Up
gene:Solyc02g064950.3	D	R	19.6113	44.3401	1.17693	5e-05	0.000140136	Up
gene:Solyc02g065060.3	D	R	11.3663	24.5429	1.11054	5e-05	0.000140136	Up
gene:Solyc02g065090.4	D	R	0.372282	0.881954	1.24431	0.0149	0.0267462	Up
gene:Solyc02g065110.3	D	R	1.53843	6.75399	2.13428	5e-05	0.000140136	Up
gene:Solyc02g065220.4	D	R	3.40138	25.9379	2.93087	5e-05	0.000140136	Up
gene:Solyc02g065230.3	D	R	0.367112	0.753581	1.03754	0.02455	0.0418244	Up
gene:Solyc02g065400.3	D	R	936.04	2010.11	1.10263	5e-05	0.000140136	Up
gene:Solyc02g065520.1	D	R	0.494726	1.51754	1.61703	5e-05	0.000140136	Up
gene:Solyc02g065610.3	D	R	0.488507	3.44322	2.81731	5e-05	0.000140136	Up
gene:Solyc02g066920.3	D	R	29.1889	93.4873	1.67935	5e-05	0.000140136	Up
gene:Solyc02g066930.3	D	R	7.49489	15.7515	1.07151	5e-05	0.000140136	Up
gene:Solyc02g067350.3	D	R	0.669527	1.46082	1.12556	5e-05	0.000140136	Up
gene:Solyc02g067480.3	D	R	1.56565	3.20384	1.03304	5e-05	0.000140136	Up
gene:Solyc02g067690.3	D	R	0.849033	1.84271	1.11794	5e-05	0.000140136	Up
gene:Solyc02g068140.3	D	R	9.64494	23.704	1.29729	5e-05	0.000140136	Up
gene:Solyc02g068415.1	D	R	3.78223	8.99251	1.24949	5e-05	0.000140136	Up
gene:Solyc02g068710.3	D	R	8.79685	20.5688	1.2254	5e-05	0.000140136	Up
gene:Solyc02g068820.3	D	R	0.136459	1.25693	3.20336	5e-05	0.000140136	Up
gene:Solyc02g068930.4	D	R	7.61251	18.9777	1.31786	5e-05	0.000140136	Up
gene:Solyc02g069040.4	D	R	1.51514	4.19324	1.46861	5e-05	0.000140136	Up
gene:Solyc02g069410.4	D	R	9.77112	23.038	1.23742	5e-05	0.000140136	Up
gene:Solyc02g069450.3	D	R	222.283	621.29	1.48287	5e-05	0.000140136	Up
gene:Solyc02g069460.3	D	R	676.593	1532.45	1.17948	5e-05	0.000140136	Up
gene:Solyc02g069620.4	D	R	22.454	56.0731	1.32033	5e-05	0.000140136	Up
gene:Solyc02g070490.4	D	R	4.22732	16.5576	1.96968	5e-05	0.000140136	Up
gene:Solyc02g070710.3	D	R	0.495271	1.1713	1.24182	0.00115	0.00262057	Up
gene:Solyc02g070760.4	D	R	10.237	20.5451	1.005	5e-05	0.000140136	Up
gene:Solyc02g070770.3	D	R	22.6495	48.6408	1.10269	5e-05	0.000140136	Up
gene:Solyc02g070800.2	D	R	170.089	360.269	1.08279	5e-05	0.000140136	Up
gene:Solyc02g070910.3	D	R	0.737241	1.50006	1.02482	0.0006	0.00143671	Up
gene:Solyc02g070920.3	D	R	1.01395	2.3708	1.22538	5e-05	0.000140136	Up
gene:Solyc02g070940.1	D	R	1665.22	5577.5	1.74391	5e-05	0.000140136	Up
gene:Solyc02g070950.1	D	R	1162.36	2891.16	1.31459	5e-05	0.000140136	Up
gene:Solyc02g070970.1	D	R	708.044	1709.59	1.27174	5e-05	0.000140136	Up
gene:Solyc02g070980.1	D	R	535.299	1751.68	1.71032	5e-05	0.000140136	Up
gene:Solyc02g070990.1	D	R	808.055	1807.33	1.16133	5e-05	0.000140136	Up
gene:Solyc02g071000.1	D	R	688.284	1726.86	1.32707	5e-05	0.000140136	Up
gene:Solyc02g071080.3	D	R	0.977906	3.177	1.6999	0.00205	0.00443838	Up
gene:Solyc02g071110.3	D	R	2.05627	4.7671	1.21309	5e-05	0.000140136	Up
gene:Solyc02g071260.3	D	R	5.78551	11.7529	1.0225	5e-05	0.000140136	Up
gene:Solyc02g071580.4	D	R	4.81494	14.6883	1.60908	5e-05	0.000140136	Up
gene:Solyc02g071790.3	D	R	7.11657	16.8322	1.24197	5e-05	0.000140136	Up
gene:Solyc02g072030.1	D	R	1.64365	3.93522	1.25954	5e-05	0.000140136	Up
gene:Solyc02g072070.4	D	R	0.231572	0.806349	1.79995	0.0014	0.00313098	Up
gene:Solyc02g072160.4	D	R	11.8955	50.6541	2.09026	5e-05	0.000140136	Up
gene:Solyc02g072540.3	D	R	10.3663	21.6078	1.05965	5e-05	0.000140136	Up
gene:Solyc02g076690.3	D	R	44.8079	91.6732	1.03275	5e-05	0.000140136	Up
gene:Solyc02g077070.3	D	R	2.43169	8.34849	1.77955	0.00055	0.00132695	Up
gene:Solyc02g077110.3	D	R	3.85575	13.6911	1.82816	5e-05	0.000140136	Up
gene:Solyc02g077300.2	D	R	0.818651	3.58547	2.13084	5e-05	0.000140136	Up
gene:Solyc02g077530.2	D	R	0.212118	7.35434	5.11566	0.0026	0.00549975	Up
gene:Solyc02g077580.1	D	R	0.419336	1.69113	2.01181	0.00355	0.00729792	Up
gene:Solyc02g077610.3	D	R	0.930871	1.90993	1.03686	0.00505	0.0100564	Up
gene:Solyc02g077650.2	D	R	0.42497	0.976834	1.20075	0.0148	0.0265891	Up
gene:Solyc02g077710.1	D	R	151.855	321.824	1.08357	5e-05	0.000140136	Up
gene:Solyc02g078130.3	D	R	0.459457	2.80848	2.61179	0.00175	0.00384674	Up
gene:Solyc02g078240.4	D	R	8.92874	22.0899	1.30686	5e-05	0.000140136	Up
gene:Solyc02g078400.3	D	R	2.27283	13.6852	2.59006	5e-05	0.000140136	Up
gene:Solyc02g078590.1	D	R	2.52466	7.1273	1.49727	5e-05	0.000140136	Up
gene:Solyc02g078750.3	D	R	1.6941	4.2708	1.33399	5e-05	0.000140136	Up
[truncated: 1,341 more rows]

## Sheet: D vs W
gene_id	sample_1	sample_2	value_1	value_2	log2(fold_change)	p_value	q_value
[truncated: 4,973 more rows]
