# Supplementary material for: Genome-wide expression analysis of LBD genes in tomato (Solanum lycopersicum L.) under different light conditions
Source: Plant Signal Behav. 2023 Dec 7;18(1):2290414. doi: 10.1080/15592324.2023.2290414 (PMC10732681; doi:10.1080/15592324.2023.2290414)
Supplement: Table S4 RNA seq Raw Data Information.xlsx [file KPSB_A_2290414_SM1436.xlsx]

## Sheet: Data
Table S1 Raw data description
Sample ID	Sampe Description	Data ID	Data Type	Raw Data name	Total reads	Filtered reads	Mapping rate
WLrep1	White light grown seedlings rep1	CRR025345	Pair-end RNA-seq (non-stand)	CRR025345_f1.fq.gz;CRR025345_r2.fq.gz	20119340	20093258	0.9361
WLrep2	White light grown seedlings rep2	CRR025346	Pair-end RNA-seq (non-stand)	CRR025346_f1.fq.gz;CRR025346_r2.fq.gz	17193876	17165648	0.9404
WLrep3	White light grown seedlings rep3	CRR025347	Pair-end RNA-seq (non-stand)	CRR025347_f1.fq.gz;CRR025347_r2.fq.gz	19646738	19612195	0.9364
BLrep1	Blue light grown seedlings rep1	CRR025342	Pair-end RNA-seq (non-stand)	CRR025342_f1.fq.gz;CRR025342_r2.fq.gz	18249313	18221103	0.9381
BLrep2	Blue light grown seedlings rep2	CRR025343	Pair-end RNA-seq (non-stand)	CRR025343_f1.fq.gz;CRR025343_r2.fq.gz	20617038	20593562	0.9405
BLrep3	Blue light grown seedlings rep3	CRR025344	Pair-end RNA-seq (non-stand)	CRR025344_f1.fq.gz;CRR025344_r2.fq.gz	20709750	20684975	0.9386
RLrep1	Red light grown seedlings rep1	CRR025339	Pair-end RNA-seq (non-stand)	CRR025339_f1.fq.gz;CRR025339_r2.fq.gz	18680829	18651262	0.9394
RLrep2	Red light grown seedlings rep2	CRR025340	Pair-end RNA-seq (non-stand)	CRR025340_f1.fq.gz;CRR025340_r2.fq.gz	20023568	19996992	0.9377
RLrep3	Red light grown seedlings rep3	CRR025341	Pair-end RNA-seq (non-stand)	CRR025341_f1.fq.gz;CRR025341_r2.fq.gz	20572667	20546277	0.9403
FRrep1	Far-red light grown rep1	CRR025336	Pair-end RNA-seq (non-stand)	CRR025336_f1.fq.gz;CRR025336_r2.fq.gz	17580414	17557636	0.9425
FRrep2	Far-red light grown rep2	CRR025337	Pair-end RNA-seq (non-stand)	CRR025337_f1.fq.gz;CRR025337_r2.fq.gz	18723603	18697966	0.9343
FRrep3	Far-red light grown rep3	CRR025338	Pair-end RNA-seq (non-stand)	CRR025338_f1.fq.gz;CRR025338_r2.fq.gz	18160727	18134928	0.9398
DKrep1	Dark grown rep1	CRR025333	Pair-end RNA-seq (non-stand)	CRR025333_f1.fq.gz;CRR025333_r2.fq.gz	17142408	17121245	0.9421
DKrep2	Dark grown rep2	CRR025334	Pair-end RNA-seq (non-stand)	CRR025334_f1.fq.gz;CRR025334_r2.fq.gz	19147737	19120105	0.9323
DKrep3	Dark grown rep3	CRR025335	Pair-end RNA-seq (non-stand)	CRR025335_f1.fq.gz;CRR025335_r2.fq.gz	20784467	20758051	0.935
#Bioproject: PRJCA000689 （Genome Sequence Archive, http://gsa.big.ac.cn）
