# Supplementary material for: Genome-wide expression analysis of LBD genes in tomato (Solanum lycopersicum L.) under different light conditions
Source: Plant Signal Behav. 2023 Dec 7;18(1):2290414. doi: 10.1080/15592324.2023.2290414 (PMC10732681; doi:10.1080/15592324.2023.2290414)
Supplement: Table S5 All Gene expression levels in different lights.xlsx [file KPSB_A_2290414_SM1435.xlsx]

## Sheet: Sly.AllGene.fpkm
Gene ID	BL rep1	BL rep2	BL rep3	DL rep1	DL rep2	DL rep3	FL rep1	FL rep2	FL rep3	RL rep1	RL rep2	RL rep3	WL rep1	WL rep2	WL rep3
Solyc00g005280.1	0	0	0	0	0	0	0	0	0	0	0	0	0	0	0
Solyc00g006650.1	0	0	0	0	0	0	0	0	0	0	0	0	0	0	0
Solyc00g007330.1	0	0	0	0	0	0	0	0	0	0	0	0	0	0	0
Solyc00g007340.1	0	0	0	0	0	0	0	0	0	0	0	0	0	0	0
Solyc00g007350.1	0	0	0	0	0	0	0	0	0	0	0	0	0	0	0
Solyc00g007450.1	0	0	0	0	0	0	0	0	0	0	0	0	0	0	0
Solyc00g007920.1	0	0	0	0	0	0	0	0	0	0	0	0	0	0	0
Solyc00g007930.1	0	0	0	0	0	0	0	0	0	0	0	0	0	0	0
Solyc00g007940.1	0	0	0	0	0	0	0	0	0	0	0	0	0	0	0
Solyc00g011560.1	0	0	0	0	0	0	0	0	0	0	0	0	0	0	0
Solyc00g011660.1	0	0	0	0	0	0	0	0	0	0	0	0	0	0	0
Solyc00g011670.1	0	0	0	0	0	0	0	0	0	0	0	0	0	0	0
Solyc00g012540.1	0	0	0	0	0	0	0	0	0	0	0	0	0	0	0
Solyc00g013100.1	0	0	0	0	0	0	0	0	0	0	0	0	0	0	0
Solyc00g013110.1	0	0	0	0	0	0	0	0	0	0	0	0	0	0	0
Solyc00g013170.1	0	0	0	0	0	0	0	0	0	0	0	0	0	0	0
Solyc00g013180.1	0	0	0	0	0	0	0	0	0	0	0	0	0	0	0
Solyc00g014290.1	0	0	0	0	0	0	0	0	0	0	0	0	0	0	0
Solyc00g014790.2	0	0	0	0.119669	0	0	0	0	0	0	0	0	0	0	0
Solyc00g014800.1	0	0	0	0	0	0	0	0	0	0	0	0	0	0	0
Solyc00g014810.1	0	0	0	0	0	0	0	0	0	0	0	0	0	0	0
Solyc00g014850.1	0	0	0	0	0	0	0	0	0	0	0	0	0	0	0
Solyc00g014860.1	0	0	0	0	0	0	0	0	0	0	0	0	0	0	0
Solyc00g015600.1	0	0	0	0	0	0	0	0	0	0	0	0	0	0	0
Solyc00g016590.1	0	0	0	0	0	0	0	0	0	0	0	0	0	0	0
Solyc00g019730.1	0.493647	0	0	0	0	0	0	0	0	0	0	0	0	0	0
Solyc00g019750.1	0	0	0	0	0	0	0	0	0	0	0	0	0	0	0
Solyc00g019950.1	0	0	0	0.72258	0	0.191886	0	0	0	0	0	0	0	0	0
Solyc00g019970.2	0	0	0.112921	0	0	0	0	0	0	0	0.10234	0	0	0	0
Solyc00g019980.2	0	0	0	0	0	0	0	0	0	0	0	0	0	0	0
Solyc00g019990.1	0	0	0	0	0	0	0	0	0	0	0	0	0	0	0
Solyc00g020000.1	0	0	0	0	0	0	0	0	0	0	0	0	0	0	0
Solyc00g020010.1	0	0	0	0	0	0	0	0	0	0	0	0	0	0	0
Solyc00g020020.2	0	0	0	0	0	0	0	0	0	0	0	0	0	0.15211	0
Solyc00g020030.1	0	0	0	0	0	0	0	0	0	0	0	0	0	0	0
Solyc00g020040.1	0	0	0	0	0	0	0	0	0	0	0	0	0	0	0
Solyc00g021630.1	0	0	0	0	0	0	0	0	0	0	0	0	0	0	0
Solyc00g021640.2	0	0	0	0.0565772	0.102778	0.139645	0.0673004	0	0	0.0583766	0	0	0	0.072715	0
Solyc00g021650.1	0	0	0	0	0	0	0	0	0	0	0	0	0	0	0
Solyc00g021660.1	0	0	0	0	0	0	0	0	0	0	0	0	0	0	0
Solyc00g022070.1	0	0	0	0	0	0	0	0	0	0	0	0	0	0	0
Solyc00g022080.1	0	0	0	0	0	0	0	0	0	0	0	0	0	0	0
Solyc00g022090.1	0	0	0	0	0	0	0	0	0	0	0	0	0	0	0
Solyc00g022100.1	0	0	0	0	0	0	0	0	0	0	0	0	0	0	0
Solyc00g023570.1	0	0	0	0	0	0	0	0	0	0	0	0	0	0	0
Solyc00g023580.1	0	0	0	0	0	0	0	0	0	0	0	0	0	0	0
Solyc00g023590.2	0	0	0	0	0	0	0	0	0.102921	0	0	0	0	0	0
Solyc00g023600.1	0	0	0	0	0	0	0	0	0	0	0	0	0	0	0
Solyc00g023700.2	0	0	0	0	0	0	0	0	0	0	0	0	0	0	0
Solyc00g023710.1	0	0	0	0	0	0	0	0	0	0	0	0	0	0	0
Solyc00g025290.1	0.381219	0	0	0	0	0	0	0	0	0	0	0	0	0	0
Solyc00g025300.1	0	0	0	0	0	0	0	0	0	0	0	0	0	0	0
Solyc00g025400.2	0	0	0	0	0	0	0	0	0	0	0	0	0	0	0
Solyc00g028960.1	0	0	0	0	0	0	0	0	0	0	0	0	0	0	0
Solyc00g032030.1	0	0	0	0	0	0	0	0	0	0	0	0	0	0	0
Solyc00g036520.1	0	0	0	0	0	0	0	0	0	0	0	0	0	0	0
Solyc00g036530.1	0	0	0	0	0	0	0	0	0	0	0	0	0	0	0
Solyc00g047180.1	0	0	0	0	0	0	0	0	0	0	0	0	0	0	0
Solyc00g047190.1	0	0	0	0	0	0	0	0	0	0	0	0	0	0	0
Solyc00g047200.1	0	0	0	0	0	0	0	0	0	0	0	0	0	0	0
Solyc00g049210.1	0	0	0	0	0	0	0	0	0	0	0	0	0	0	0
Solyc00g049220.1	0	0	0	0	0	0	0	0	0	0	0	0	0	0	0
Solyc00g052430.2	0	0	0	0	0	0	0	0	0	0	0	0	0	0	0
Solyc00g052530.2	0	0	0	0	0	0	0	0	0	0	0	0	0	0	0
Solyc00g052540.1	0	0	0	0	0	0	0	0	0	0	0	0	0	0	0
Solyc00g069880.2	0	0	0	0	0	0	0	0	0	0	0	0	0	0	0
Solyc00g072800.2	0	0	0	0	0	0	0	0	0	0	0	0	0	0	0
Solyc00g076250.1	0	0	0	0	0	0	0	0	0	0	0	0	0	0	0
Solyc00g094520.1	0	0	0	0	0	0	0	0	0	0	0	0	0	0	0
Solyc00g094530.1	0	0	0	0	0	1.22521	0	0	0	0	0	0	0	0	0
Solyc00g094540.1	0	0	0	0	0	0	0	0	0	0	0	0	0	0	0
Solyc00g094550.1	0	0	0	0	0	0	0	0	0	0	0	0	0	0	0
Solyc00g112190.2	0	0	0	0	0	0	0	0	0	0	0	0	0	0	0
Solyc00g118680.2	0	0	0	0	0	0	0	0	0	0	0	0	0	0	0
Solyc00g118690.1	0	0	0	0	0	0	0	0	0	0	0	0	0	0	0
Solyc00g125980.1	0	0	0	0	0	0	0	0	0	0	0	0	0	0	0
Solyc00g125990.1	0	0	0	0	0	0	0	0	0	0	0	0	0	0	0
Solyc00g126000.1	0	0	0	0	0	0	0	0	0	0	0	0	0	0	0
Solyc00g126010.1	0	0	0	0	0	0	0	0	0	0	0	0	0	0	0
Solyc00g142160.1	0	0	0	0	0	0	0	0	0	0	0	0	0	0	0
Solyc00g142170.2	0	0	0	0	0	0	0	0	0	0	0	0	0	0	0
Solyc00g153980.1	0	0	0	0	0	0	0	0	0	0	0	0	0	0	0
Solyc00g164580.1	0	0	0	0	0	0	0	0	0	0	0	0	0	0	0
Solyc00g180440.1	0	0	0	0	0	0	0	0	0	0	0	0	0	0	0
Solyc00g181240.1	0	0	0	0	0	0	0	0	0	0	0	0	0	0	0
Solyc00g181250.2	0	0	0	0	0	0	0	0	0	0	0.124489	0	0	0	0
Solyc00g198360.1	0	0	0	0	0	0	0	0	0	0	0	0	0	0	0
Solyc00g210860.1	0	0	0	0	0	0	0	0	0	0	0	0	0	0	0
Solyc00g230060.1	0	0	0	0	0	0	0	0	0	0	0	0	0	0	0
Solyc00g230070.1	0	0	0	0	0	0	0	0	0	0	0	0	0	0	0
Solyc00g230080.1	0	0	0	0	0	0	0	0	0	0	0	0	0	0	0
Solyc00g244280.1	0	0	0	0	0	0	0	0	0	0	0	0	0	0	0
Solyc00g244290.1	0	0	0	0	0	0	0	0	0	0	0	0	0	0	0
Solyc00g244300.1	0	0	0	0	0	0	0	0	0	0	0	0	0	0	0
Solyc00g254910.1	0	0	0	0	0	0	0	0	0	0	0	0	0	0	0
Solyc00g266110.1	0	0	0	0	0	0	0	0	0	0	0	0	0	0	0
Solyc00g277510.1	0	0	0	0	0	0	0	0	0	0	0	0	0	0	0
Solyc00g281110.1	0	0	0	0	0	0	0	0	0	0	0	0	0	0	0
Solyc00g284510.1	0	0	0	0	0	0	0	0	0	0	0	0	0	0	0
Solyc00g308530.1	0	0	0	0	0	0	0	0	0	0	0	0	0	0	0
Solyc00g309530.1	0	0	0	0	0	0	0	0	0	0	0	0	0	0	0
Solyc00g316530.1	0	0	0	0	0	0	0	0	0	0	0	0	0	0	0
Solyc00g320430.1	0	0	0	0	0	0	0	0	0	0	0	0	0	0	0
Solyc00g322630.1	0	0	0	0	0	0	0	0	0	0	0	0	0	0	0
Solyc00g500001.1	0	0	0	0	0	0	0	0	0	0	0	0	0	0	0
Solyc00g500002.1	0	0	0	0	0	0	0	0	0	0	0	0	0	0	0
Solyc00g500003.1	0	0	0	0	0	0	0	0	0	0	0	0.046148	0	0	0
Solyc00g500004.1	0	0	0	0	0	0	0	0	0	0	0	0	0	0	0
Solyc00g500005.1	0	0	0	0	0	0	0	0	0	0	0	0	0	0	0
Solyc00g500006.1	0	0	0	0	0	0	0	0	0	0	0	0	0	0	0
Solyc00g500007.1	0	0	0	0	0	0	0	0	0	0	0	0	0	0	0
Solyc00g500008.1	0	0	0	0	0	0	0	0	0	0	0	0	0	0	0
Solyc00g500009.1	0	0	0	0	0	0	0	0	0	0	0	0	0	0	0
Solyc00g500010.1	0	0	0	0	0	0	0	0	0	0	0	0	0	0	0
Solyc00g500011.1	0	0	0	0	0	0	0	0	0	0	0	0	0	0	0
Solyc00g500012.1	0	0	0	0	0	0	0	0	0	0	0	0	0	0	0
Solyc00g500013.1	0	0	0	0	0	0	0	0	0	0	0	0	0	0	0
Solyc00g500014.1	0	0	0	0	0	0	0	0	0	0	0	0	0	0	0
Solyc00g500015.1	0	0	0	0	0	0	0	0	0	0	0	0	0	0	0
Solyc00g500016.1	0	0	0	0	0	0	0	0	0	0	0	0	0	0	0
Solyc00g500017.1	0	0	0	0	0	0	0	0	0	0	0	0	0	0	0
Solyc00g500018.1	0	0	0	0	0	0	0	0	0	0	0	0	0	0	0
Solyc00g500019.1	0	0	0	0	0	0	0	0	0	0	0	0	0	0	0
Solyc00g500020.1	0	0	0	0	0	0	0	0	0	0	0	0.0619462	0	0.0866725	0
Solyc00g500021.1	0	0	0	0	0	0	0	1.09903	0	0	0	0	0.95746	1.47073	0
Solyc00g500022.1	0	0	0	0	0	0	0	0	0	0	0	0	0	0	0
Solyc00g500023.1	0	0	0	0	0	0	0	0	0	0	0	0	0	0	0
Solyc00g500024.1	0	0.0580483	0.116696	0	0	0	0	0	0	0	0	0	0	0	0
Solyc00g500025.1	0	0	0	0	0	0	0	0	0	0	0	0	0	0	0
Solyc00g500026.1	0	0	0	0	0	0	0	0	0	0	0	0	0	0	0
Solyc00g500027.1	0	0	0	0	0	0	0	0	0	0	0	0	0	0	0
Solyc00g500028.1	0	0	0	0	0	0	0	0	0	0	0	0	0	0	0
Solyc00g500029.1	0	0	0	0	0	0	0	0	0	0	0	0	0	0	0
Solyc00g500030.1	0	0	0	0	0	0	0	0	0	0	0	0	0	0	0
Solyc00g500031.1	0	0	0	0	0	0	0	0	0	0	0	0	0	0	0
Solyc00g500032.1	0	0	0	0	0	0	0	0	0	0	0	0	0	0	0
Solyc00g500033.1	0	0	0	0	0	0	0	0	0	0	0	0	0	0	0
Solyc00g500034.1	0	0	0	0	0	0	0	0	0	0	0	0	0	0	0
Solyc00g500035.1	0	0	0	0	0	3.21448	0	0	0	0	0	0	0.837425	0	0
Solyc00g500036.1	0	0	0	0	0	0.377103	0	0.539949	0	0	0	0	0	0	0
Solyc00g500037.1	0	0	0	0	0	0	0	0	0	0	0	0	0	0	0
Solyc00g500038.1	0	0	0	0	0	0	0	0	0	0	0	0	0	0	0
Solyc00g500039.1	0	0.289387	0	0	0.257358	0	0	0	0	0	0	0	0	0	0
Solyc00g500040.1	0	0	0	0	0	0	0	0	0	0	0	0	0	0	0
Solyc00g500041.1	0	0	0	0	0	0	0	0	0	0	0	0	0	0	0
Solyc00g500042.1	0	0	0	0	0	0	0	0	0	0	0	0	0	0	0
Solyc00g500043.1	0	0	0	0	0	0	0	0	0	0	0	0	0	0	0
Solyc00g500044.1	0.351351	0	0	0	0	0.453696	0	0	0	0	0	0	0	0	0
Solyc00g500045.1	0	0	0	0	0	0	0	0	0	0	0	0	0	0	0
Solyc00g500046.1	0	0	0	0	0	0	0	0	0	0	0	0	0	0	0
Solyc00g500047.1	0	0	0	0	0	0	0	0	0	0	0	0	0	0	0
Solyc00g500048.1	0	0	0	0	0	0	0	0	0	0	0	0	0	0	0
Solyc00g500049.1	0	0	0	0	0	0	0	0	0	0	0	0	0	0	0
Solyc00g500050.1	0	0	0	0	0	0	0	0	0	0	0	0	0	0	0
Solyc00g500051.1	0	0	0	0	0	0	0	0	0	0	0	0	0	0	0
Solyc00g500052.1	0	0	0	0	0	0	0	0	0	0	0	0	0	0	0
Solyc00g500053.1	0	0	0	0	0	0	0	0	0	0	0	0	0	0	0
Solyc00g500054.1	0	0	0	0	0	0	0	0	0	0	0	0	0.0366255	0	0
Solyc00g500055.1	0	0	0	0	0	0	0	0	0	0	0	0	0	0	0
Solyc00g500056.1	0	0	0	0	0	0	0	0	0	0	0	0	0	0	0
Solyc00g500057.1	0	0	0	0	0	0	0	0	0	0	0	0	0	0	0
Solyc00g500058.1	0	0	0	0	0	0	0	0	0	0	0	0	0	0	0
Solyc00g500059.1	0	0	0	0	0	0	0	0	0	0	0	0	0	0	0
Solyc00g500060.1	0	0	0	0	0	0	0	0	0	0	0	0	0	0	0
Solyc00g500061.1	0	0	0	0	0.289893	0	0	0	0.377184	0	0	0	0	0	0
Solyc00g500062.1	1.8643	1.58069	2.32133	1.39326	0.503866	1.24266	1.32091	1.55848	2.60035	1.14718	1.18391	0.63666	3.09339	1.62805	3.96623
Solyc00g500063.1	9.33549	8.73581	6.33953	3.42273	6.17827	4.76044	15.0631	12.7081	16.2362	5.7289	4.97949	4.96364	7.57502	5.02212	5.51876
Solyc00g500064.1	27.2271	24.2442	22.6973	12.3981	13.3339	17.2031	56.5548	58.4921	60.574	17.2953	21.417	16.8235	19.2802	15.6573	17.2326
Solyc00g500065.1	0.186416	0	0.161044	0.153661	0	0.0629847	0	0	0	0	0	0.0706077	0.410752	0	0.0869606
Solyc00g500066.1	0	0	0	0	0	0	0	0	0	0	0	0	0	0	0
Solyc00g500067.1	0	0	0.0706537	0	0	0.0553044	0.080074	0	0	0	0	0.0619462	0	0	0
Solyc00g500068.1	0	0	0	0	0	0	1.19053	1.09903	0	0	0	0	0.95746	1.47073	0
Solyc00g500069.1	0	0	0	0	0	0	0	0	0	0	0	0	0	0	0
Solyc00g500070.1	0	0	0	0	0	0	0	0	0	0	0	0	0	0	0
Solyc00g500071.1	0	0.0580483	0.175044	0	0	0	0	0	0	0.0573189	0	0.0511483	0.059627	0	0
Solyc00g500072.1	0	0	0	0	0	0	0	0	0	0	0	0	0	0	0
Solyc00g500073.1	0	0	0	0	0	0	0	0	0	0	0	0	0	0	0
Solyc00g500074.1	0	0	0	0	0	0	0	0	0	0	0	0	0	0	0
Solyc00g500075.1	0	0	0	0	0	0	0	0	0	0	0	0	0.448106	0	0
Solyc00g500076.1	0	0	0	0	0	0	0	0	0	0.141721	0	0	0	0.178735	0
Solyc00g500077.1	0	0	0	0	0	0	0	0	0	0	0	0	0	0	0
Solyc00g500078.1	0	0	0	0	0	0.450184	0	0	0	0	0	0	0	0	0
Solyc00g500079.1	0	0	0.420797	0	0	3.17314e-05	0	0.456715	0.483302	0	0.383015	0.370716	0.837425	0	0
Solyc00g500080.1	0	0.482908	0	0.493363	0	0.377103	0	0.539949	0	0	0	0	0	0	0
Solyc00g500081.1	0	0	0	0	0	0	0	0	0	0	0	0	0.01197	0	0
Solyc00g500082.1	0	0	0	0	0	0	0	0	0	0	0	0	0	0	0
Solyc00g500083.1	0.702702	1.15755	0	0	0.772073	0.907392	0	0	0	0.29406	0.26747	0	0	0	0
Solyc00g500084.1	0	0	0	0	0	0	0	0	0	0	0	0	0	0	0
Solyc00g500085.1	0	0	0	0	0	0	0	0	0	0	0	0	0	0	0
Solyc00g500086.1	0	0	0	0	0	0	0	0	0	0	0	0	0	0	0
Solyc00g500087.1	0	0	0	0	0	0	0	0	0	0	0	0	0	0	0
Solyc00g500088.1	0	0	0	0	0	0	0	0	0	0	0	0	0	0	0.0288822
Solyc00g500089.1	0	0	0	0	0	0	0	0	0	0	0	0	0	0	0
Solyc00g500090.1	0	0	0	0	0	0	0	0	0	0	0	0	0	0	0
Solyc00g500091.1	0	0	0	0	0	0	0	0	0	0	0	0	0	0	0
Solyc00g500092.1	0	0	0	0	0	0	0	0	0	0	0	0	0	0	0
Solyc00g500093.1	0	0	0	0	0	0	0	0	0	0	0	0	0	0	0
Solyc00g500094.1	0	0	0	0	0	0	0	0	0	0	0	0	0	0	0
Solyc00g500095.1	0	0	0	0	0	0	0	0	0	0	0	0	0	0	0
Solyc00g500096.1	0	0	0	0	0	0	0	0	0	0	0	0	0	0	0
Solyc00g500097.1	0	0	0	0	0	0	0	0	0	0	0	0	0	0	0
Solyc00g500098.1	0	0	0	0	0	0	0	0	0	0	0	0	0	0	0
Solyc00g500099.1	0	0	0	0	0	0	0	0	0	0	0	0	0	0	0
Solyc00g500100.1	0	0	0	0	0	0	0	0	0	0	0	0	0	0	0
Solyc00g500101.1	0	0	0	0	0	0	0	0	0	0	0	0	0	0	0
Solyc00g500102.1	0	0	0	0	0	0	0	0	0	0	0	0	0	0	0
Solyc00g500103.1	0	0	0	0	0	0.095303	0	0	0.136603	0	0	0	0.124281	0	0
Solyc00g500104.1	0	0	0	0	0	0	0	0	0	0	0	0	0	0	0
Solyc00g500105.1	0	0	0	0	0	0	0	0	0	0	0	0	0	0	0
Solyc00g500106.1	0	0	0	0	0	0	0	0	0	0	0	0	0	0	0
Solyc00g500107.1	0	0	0	0	0	0	0	0	0	0	0	0	0	0	0
Solyc00g500108.1	0	0	0	0	0	0	0	0	0	0	0	0	0	0	0
Solyc00g500109.1	0	0	0	0	0	0	0	0	0	0	0	0	0	0	0
Solyc00g500110.1	0	0	0	0	0	0	0	0	0	0	0	0	0	0	0
Solyc00g500111.1	0	0	0	0	0	0	0	0	0	0	0	0	0	0	0
Solyc00g500112.1	0	0	0	0	0	0	0	0	0	0	0	0	0	0	0
Solyc00g500113.1	0	0	0	0	0	0	0	0	0	0	0	0	0	0	0
Solyc00g500114.1	0	0	0	0	0	0	0	0	0	0	0	0	0	0	0
Solyc00g500115.1	0	0	0	0	0	0	0	0	0	0	0	0	0	0	0
Solyc00g500116.1	0	0	0	0	0	0	0	0	0	0	0	0	0	0	0
Solyc00g500117.1	0	0	0	0	0	0	0	0	0	0	0	0	0	0	0
Solyc00g500118.1	0	0	0	0	0	0	0	0	0	0	0	0	0	0	0
Solyc00g500119.1	0	0	0	0	0	0	0	0	0	0	0	0	0	0	0
Solyc00g500120.1	0	0	0	0	0	0	0	0	0	0	0	0	0	0	0
Solyc00g500121.1	0	0	0	0	0	0	0	0	0	0	0	0	0	0	0
Solyc00g500122.1	0	0	0	0	0	0	0	0	0	0	0	0	0	0	0
Solyc00g500123.1	0	0	0	0	0	0	0	0	0	0	0	0	0	0	0
Solyc00g500124.1	0	0	0	0	0	0	0	0	0	0	0	0	0	0	0
Solyc00g500125.1	0	0	0	0	0	0	0	0	0	0	0	0	0	0	0
Solyc00g500126.1	0	0	0	0	0	0	0	0	0	0	0	0	0	0	0
Solyc00g500127.1	0	0	0	0	0	0	0	0	0	0	0	0	0	0	0
Solyc00g500128.1	0	0	0	0	0	0	0	0	0	0	0	0	0	0	0
Solyc00g500129.1	0	0	0	0	0	0	0	0	0.302345	0	0	0	0	0	0
Solyc00g500130.1	0	0	0	0	0	0.0717959	0	0.0984778	0.204817	0.0904529	0.0832286	0.0805624	0.0936382	0	0
Solyc00g500131.1	0	0	0	0	0	0	0	0	0	0	0	0	0	0	0
Solyc00g500132.1	0	0	0	0	0	0	0	0	0	0	0	0	0	0	0
Solyc00g500133.1	0	0	0	0	0	0	0	0	0	0	0	0	0	0	0
Solyc00g500134.1	0	0	0	0	0	0	0	0	0	0	0	0	0	0	0
Solyc00g500135.1	0	0	0	0	0	0	0.0177966	0	0	0	0.0142564	0	0	0	0
Solyc00g500136.1	0.0411565	0.0356366	0.035779	0	0	0	0	0.0765512	0	0	0	0.0313546	0	0.0435618	0.0383112
Solyc00g500137.1	0	0	0	0	0	0	0	0	0	0	0	0	0.579744	0	0
Solyc00g500138.1	0.131479	0.0379317	0.0380878	0	0	0	0.0430877	0	0	0.0373631	0.0344838	0	0.0389821	0.0927917	0
Solyc00g500139.1	0.0591844	0.0510941	0	0.048844	0.0887682	0	0.0581218	0	0	0.0504092	0	0	0.0524925	0	0.055136
Solyc00g500140.1	0	0.482908	0.49613	0	0.437404	0	0	1.61985	1.7208	0	0.904287	0	0.491122	0.66924	0.581025
Solyc00g500141.1	0	0	0	0	0	0	0	0	0	0	0	0	0	0	0
Solyc00g500142.1	0	0	0	0	0	0	0	0	0	0	0	0	0.456103	0	0
Solyc00g500143.1	0	0.111727	0	0	0	0	0	0	0	0	0	0	0	0	0.0603527
Solyc00g500144.1	0	0	0	0	0	0	0	0	0	0	0	0	0	0	0
Solyc00g500145.1	0	0	0	0	0	0	0	0	0	0	0	0	0	0	0
Solyc00g500146.1	0	0	0	0	0	0	0	0	0	0	0	0	0	0	0
Solyc00g500147.1	0	0	0	0	0	0	0	0	0	0	0	0	0	0	0
Solyc00g500148.1	0	0	0	0	0	0	0	0	0	0	0	0	0	0	0
Solyc00g500149.1	0	0	0	0	0	0	0	0	0	0	0	0	0	0	0
Solyc00g500150.1	0	0	0	0	0	0	0	0	0	0	0	0	0	0	0
Solyc00g500151.1	0	0	0	0	0	0	0	0	0	0	0	0	0	0	0
Solyc00g500152.1	0	0	0	0	0	0	0	0	0	0	0	0	0	0	0
Solyc00g500153.1	0	0	0	0	0	0	0	0	0	0	0	0	0	0	0
Solyc00g500154.1	0	0	0	0	0	0	0	0	0	0	0	0	0	0	0
Solyc00g500155.1	0	0	0	0	0	0	0	0	0	0	0	0	0	0	0
Solyc00g500156.1	0	0	0	0	0	0	0	0	0	0	0	0	0	0	0
Solyc00g500157.1	0	0	0	0	0	0	0	0	0	0	0	0	0	0	0
Solyc00g500158.1	0	0	0	0	0.238249	0	0	0	0	0	0	0	0	0	0.305892
Solyc00g500159.1	0	0	0	0	0	0	0	0	0	0	0	0	0	0	0
Solyc00g500160.1	0	0	0	0	0	0	0	0	0	0	0	0	0	0	0
Solyc00g500161.1	0	0	0	0	0	0	0	0	0	0	0	0	0	0	0
Solyc00g500162.1	0	0	0	0	0	0	0	0	0	0	0	0	0	0	0
Solyc00g500163.1	0	0	0	0	0	0	0	0	0	0	0	0	0	0	0
Solyc00g500164.1	0	0	0	0	0	0	0	0	0	0	0	0	0	0	0
Solyc00g500165.1	0	0	0	0	0	0	0	0	0	0	0	0	0	0	0
Solyc00g500166.1	0	0	0	0	0	0	0	0	0	0	0	0	0	0	0
Solyc00g500167.1	0	0	0	0	0	0	0	0	0	0	0	0	0	0	0
Solyc00g500168.1	0	0	0	0	0	0	0	0	0	0	0	0	0	0	0
Solyc00g500169.1	0	0	0	0	0	0	0	0	0	0	0	0	0	0	0
Solyc00g500170.1	0	0	0	0	0	0	0	0	0	0	0	0	0	0	0
Solyc00g500171.1	0	0	0	0	0	0	0	0	0	0	0	0	0	0	0
Solyc00g500172.1	0	0	0	0	0	0	0	0	0	0	0	0	0	0	0
Solyc00g500173.1	0	0	0	0	0	0	0	0	0	0	0	0	0	0	0
Solyc00g500174.1	0	0	0	0	0	0	0	0	0	0	0	0	0	0	0
Solyc00g500175.1	0	0	0	0	0	0	0	0	0	0	0	0	0	0	0
Solyc00g500176.1	0	0	0	0	0	0	0	0	0	0	0	0	0	0	0
Solyc00g500177.1	0	0	0	0	0	0	0	0	0	0	0	0	0	0	0
Solyc00g500178.1	0	0	0	0	0	0	0	0	0	0	0	0	0	0	0
Solyc00g500179.1	0	0	0	0	0	0	0	0	0	0	0	0	0	0	0
Solyc00g500180.1	0	0	0	0	0	0	0	0	0	0	0	0	0	0	0
Solyc00g500181.1	0	0	0	0	0	0	0	0	0	0	0	0	0	0	0
Solyc00g500182.1	0	0	0	0	0	0	0	0	0	0	0	0	0	0	0
Solyc00g500183.1	0	0	0	0	0	0	0	0	0	0	0	0	0	0	0
Solyc00g500184.1	0	0	0	0	0.084599	0	0	0	0	0	0	0.0856466	0.0994966	0	0
Solyc00g500185.1	0	0	0	0	0	0	0	0	0	0	0	0	0	0	0
Solyc00g500186.1	0	0	0	0	0.0516788	0.0468089	0	0	0	0	0	0	0	0	0
Solyc00g500187.1	0	0	0	0	0	0	0	0	0	0	0	0	0	0	0
Solyc00g500188.1	0	0	0	0	0	0	0	0	0	0	0	0	0	0	0
Solyc00g500189.1	0	0	0	0	0	0	0	0	0	0	0	0	0	0	0
Solyc00g500190.1	0	0	0	0	0	0	0	0	0	0	0	0	0	0	0
Solyc00g500191.1	0	0	0	0	0	0	0	0	0	0	0	0	0	0	0
Solyc00g500192.1	0	0	0	0	0	0	0	0	0	0	0	0	0	0.0659867	0
Solyc00g500193.1	0	0.2707	0	0	0	0	0	0	0	0	0.246937	0	0	0	0
Solyc00g500194.1	0	0	0	0	0	0	0	0	0	0	0	0	0	0	0
Solyc00g500195.1	0	0	0.0634233	0	0	0	0	0	0	0	0	0	0.064789	0	0
Solyc00g500196.1	0	0	0.0701208	0	0	0	0	0	0	0	0	0	0	0	0
Solyc00g500197.1	0	0	0	0	0	0	0	0	0	0	0	0	0	0	0
Solyc00g500198.1	0	0	0	0	0	0	0	0	0	0	0	0	0	0	0
Solyc00g500199.1	0	0	0	0	0	0	0	0	0	0	0	0	0	0	0
Solyc00g500200.1	0	0	0	0	0	0	0	0.0984778	0	0	0	0	0	0	0
Solyc00g500201.1	0	0	0	0	0	0	0	0	0	0	0	0.0590809	0	0	0
Solyc00g500202.1	0	0	0	0	0	0	0	0	0	0	0	0	0	0	0
Solyc00g500203.1	0	0	0	0	0	0	0	0	0	0	0	0	0	0	0
Solyc00g500204.1	0	0	0	0	0	0	0	0	0	0	0	0	0	0	0
Solyc00g500205.1	0	0	0	0	0	0	0	0	0	0	0	0	0	0	0
Solyc00g500206.1	0	0	0	0	0	0	0	0	0	0	0	0	0	0	0
Solyc00g500207.1	0	0	0	0	0	0	0	0	0	0	0	0	0	0	0
Solyc00g500208.1	0	0	0	0	0	0	0	0	0	0	0	0	0	0	0
Solyc00g500209.1	0.0500938	0.0433112	0	0	0	0	0	0	0	0	0	0	0.0445048	0.0530523	0
Solyc00g500210.1	0	0	0	0	0	0	0	0	0	0	0	0	0	0	0
Solyc00g500211.1	0	0	0	0	0	0	0	0	0	0	0	0	0	0	0
Solyc00g500212.1	0.303872	0	0	0	0	0	0	0.139929	0	0	0	0	0	0	0
Solyc00g500213.1	0	0	0	0	0	0	0	0	0	0	0	0	0	0	0
Solyc00g500214.1	0	0	0	0	0	0	0	0	0	0	0	0	0	0	0
Solyc00g500215.1	0	0	0	0	0	0	0	0	0	0	0	0	0	0	0
Solyc00g500216.1	0	0	0	0.127732	0.115971	0.0524769	0	0	0.0745538	0	0	0	0.068449	0	0
Solyc00g500217.1	0	0	0	0	0	0	0	0	0	0	0	0	0	0	0
Solyc00g500218.1	0	0	0	0	0	0	0	0	0	0	0	0	0	0	0
Solyc00g500219.1	0	0	0	0	0	0	0	0	0	0	0	0	0	0	0
Solyc00g500220.1	0	0	0	0	0	0	0	0	0	0	0	0	0	0	0
Solyc00g500221.1	0	0	0	0	0	0	0	0	0	0	0	0	0	0	0
Solyc00g500222.1	0	0	0	0.347908	0	0	0	0	0	0	0	0	0	0	0
Solyc00g500223.1	0	0	0	0	0	0	0	0	0	0	0	0	0	0	0
Solyc00g500224.1	0	0	0	0	0	0	0	0	0	0	0	0	0	0	0
Solyc00g500225.1	0	0	0	0	0	0	0	0	0	0	0	0	0	0	0
Solyc00g500226.1	0	0	0	0	0	0	0	0	0	0	0	0	0	0	0
Solyc00g500227.1	0	0	0	0	0	0	0	0	0	0	0	0	0	0	0
Solyc00g500228.1	0	0.0465729	0	0.0444914	0	0.146734	0	0	0.051947	0	0.0423635	0	0.0957054	0.114195	0.0502017
Solyc00g500229.1	0	0	0	0	0	0	0	0	0	0	0	0	0	0	0
Solyc00g500230.1	0	0	0	0	0	0	0	0	0	0	0	0	0	0	0
Solyc00g500231.1	0	0	0	0	0	0	0	0	0	0	0	0	0	0	0
Solyc00g500232.1	0	0	0	0	0	0	0	0	0	0	0	0	0	0	0
Solyc00g500233.1	0	0	0	0	0	0	0	0	0	0	0	0	0	0	0
Solyc00g500234.1	0	0	0	0	0	0	0	0	0	0	0	0	0	0	0
Solyc00g500235.1	0	0	0	0	0	0	0	0	0	0	0	0	0	0	0
Solyc00g500236.1	0	0	0	0	0	0	0	0	0	0	0	0	0	0	0
Solyc00g500237.1	0	0	0	0	0	0	0	0	0	0	0	0	0	0	0
Solyc00g500238.1	0	0	0	0	0	0	0	0	0	0	0	0	0	0	0
Solyc00g500239.1	0	0	0	0	0	0	0	0	0	0	0	0	0	0	0
Solyc00g500240.1	0	0	0	0	0	0	0	0	0	0	0	0	0	0	0
Solyc00g500241.1	0	0	0	0	0	0	0	0	0	0	0	0	0	0	0
Solyc00g500242.1	0	0	0	0	0	0	0	0	0	0	0	0	0	0	0
Solyc00g500243.1	0	0	0	0	0	0	0	0	0	0.0638027	0	0	0	0	0
Solyc00g500244.1	0	0	0	0	0	0	0	0	0	0	0	0	0	0.641011	0
Solyc00g500245.1	0	0	0	0.0398114	0.0723892	0	0.0473929	0	0	0	0	0	0	0	0
Solyc00g500246.1	0	0	0	0	0	0	0	0	0	0	0	0	0	0	0
Solyc00g500247.1	0	0	0	0	0	0	0	0	0	0	0	0	0	0	0
Solyc00g500248.1	0	0	0	0	0	0	0	0	0	0	0	0	0	0	0
Solyc00g500249.1	0	0	0	0	0	0	0	0	0	0	0	0	0	0	0
Solyc00g500250.1	0	0	0	0	0.0907615	0.13741	0	0	0	0	0	0	0.0358514	0	0
Solyc00g500251.1	0	0	0	0	0	0	0	0	0	0	0	0	0	0	0
Solyc00g500252.1	0	0	0	0	0	0	0	0	0	0	0	0	0	0	0
Solyc00g500253.1	0	0	0	0	0	0	0	0	0	0	0	0	0	0	0
Solyc00g500254.1	0	0	0	0	0	0	0	0	0	0	0	0	0	0	0
Solyc00g500255.1	0	0	0	0	0	0	0	0	0	0	0	0	0	0	0
Solyc00g500256.1	0	0	0	0	0	0	0	0	0	0	0	0	0	0	0
Solyc00g500257.1	0	0	0	0	0	0	0	0	0	0	0	0	0	0	0
Solyc00g500258.1	0	0	0	0	0	0	0	0	0	0	0	0	0	0	0
Solyc00g500259.1	0	0	0	0	0	0	0	0	0	0	0	0	0	0	0
Solyc00g500260.1	0	0	0	0	0	0	0	0	0	0	0	0	0	0	0
Solyc00g500261.1	0	0	0	0	0	0	0	0	0	0	0	0	0	0	0
Solyc00g500262.1	0	0	0	0	0	0	0	0	0	0	0	0	0	0	0
Solyc00g500263.1	0	0	0	0	0	0	0	0	0	0	0	0	0	0	0
Solyc00g500264.1	0	0	0	0	0	0	0	0	0	0	0	0	0	0	0
Solyc00g500265.1	0	0	0	0	0	0	0	0	0	0	0	0	0	0	0
Solyc00g500266.1	0	0	0	0	0	0	0	0	0	0	0	0	0	0	0
Solyc00g500267.1	0	0	0	0	0	0	0	0	0	0	0	0	0	0	0
Solyc00g500268.1	0	0	0	0	0	0	0	0	0	0	0	0	0	0	0
Solyc00g500269.1	0	0	0	0	0	0	0	0	0	0	0	0	0	0	0
Solyc00g500270.1	0	0	0	0	0	0	0	0	0	0	0	0	0	0	0
Solyc00g500271.1	0	0	0	0	0	0	0	0	0	0	0	0	0	0	0
Solyc00g500272.1	0	0	0	0	0	0	0	0	0	0	0	0	0	0	0
Solyc00g500273.1	0	0	0	0	0	0	0	0	0	0	0	0	0	0	0
Solyc00g500274.1	0	0	0	0	0	0	0	0	0	0	0	0	0	0	0
Solyc00g500275.1	0	0	0	0	0	0	0	0	0	0	0	0	0	0	0
Solyc00g500276.1	0	0	0	0	0	0	0	0	0	0	0	0	0	0	0
Solyc00g500277.1	0	0	0	0	0	0	0	0	0	0	0	0	0	0	0
Solyc00g500278.1	0	0	0	0	0	0	0	0	0	0	0	0	0	0	0
Solyc00g500279.1	0	0	0	0	0	0	0	0	0	0	0	0	0	0	0
Solyc00g500280.1	0	0	0.104218	0	0	0	0	0	0.116314	0	0	0	0	0	0
Solyc00g500281.1	0	0	0	0	0	0	0	0	0	0	0	0	0	0	0
Solyc00g500282.1	0	0	0	0	0	0	0	0	0	0	0	0	0	0	0
Solyc00g500283.1	0	0	0	0	0	0	0	0	0	0	0	0	0	0	0
Solyc00g500284.1	0	0	0	0	0	0	0	0	0	0	0	0	0	0	0
Solyc00g500285.1	0	0	0	0	0	0	0	0	0	0	0	0	0	0	0
Solyc00g500286.1	0	0	0	0	0	0	0	0	0	0	0	0	0	0	0
Solyc00g500287.1	0	0	0	0	0	0	0	0	0	0	0	0	0	0	0
Solyc00g500288.1	0	0	0	0	0	0	0	0	0	0	0	0	0	0	0
Solyc00g500289.1	0	0	0	0	0	0	0	0	0	0	0	0	0	0	0
Solyc00g500290.1	0	0	0	0	0.0103007	0	0	0	0	0	0	0	0	0	0
Solyc00g500291.1	0.0970328	0	0	0	0	0	0	0	0	0	0	0	0	0	0
Solyc00g500292.1	0.337451	0.174554	0.760312	0.278411	0.151736	0.0458192	0.596146	1.31502	0.975089	0.229819	0.26483	0.205076	0.239068	0.143114	0.377378
Solyc00g500293.1	1.0019	0	0	0.803913	0	0	0.932385	0	0.932737	0	0	0	0	0	0
Solyc00g500294.1	0	0	0	0	0	0	0	0	0	0	0	0	0	0	0
Solyc00g500295.1	0.155723	0	0.202166	0	0.0583017	0.0527608	0.229079	0.0721768	0.149923	0	0	0	0.206458	0.165218	0
Solyc00g500296.1	0.213005	0.729854	1.01046	0.0877477	0.159125	0.0717959	0.625389	0.393911	1.43372	0.271359	0.166457	0.402812	0.468191	0.339621	0.397687
Solyc00g500297.1	0	0	0	0	0	0	0	0	0	0	0	0	0	0	0
Solyc00g500298.1	0	0	0	0	0	0.377103	0	0.539949	0	0	0	0	0	0	0
Solyc00g500299.1	0.131717	0	0	0	0	0	0	0	0	0	0	0	0	0	0
Solyc00g500300.1	0	0	0	0	0	0	0	0	0	0	0	0	0	0	0
Solyc00g500301.1	0.351351	0	0	0	0	0	0	0	0	0	0	0	0	0	0
Solyc00g500302.1	0	0	0	0	0	0	0.382948	0	0	0	0	0	0	0	0
Solyc00g500303.1	0	0	0	0	0	0	0	0	0	0	0	0	0	0	0
Solyc00g500304.1	0	0	0	0	0	0	0	0	0	0	0	0	0	0	0
Solyc00g500305.1	0	0	0	0	0	0	0	0	0	0	0	0	0	0	0
Solyc00g500306.1	0	0	0	0	0	0	0	0	0	0	0	0	0	0	0
Solyc00g500307.1	0	0	0	0	0	0	0	0	0	0	0	0	0	0	0
Solyc00g500308.1	0	0	0	0	0	0	0	0	0	0	0	0	0	0	0
Solyc00g500309.1	0	0	0	0	0	0	0	0	0	0	0	0	0	0	0
Solyc00g500310.1	0	0	0	0	0	0	0	0	0	0	0	0	0	0	0
Solyc00g500311.1	0	0	0	0	0	0	0	0	0	0	0	0	0	0	0
Solyc00g500312.1	0	0	0	0	0	0.026403	0	0	0	0	0	0	0	0	0
Solyc00g500313.1	0	0	0	0	0	0	0	0	0	0	0	0	0	0	0
Solyc00g500314.1	0	0	0	0	0	0	0	0	0	0	0	0	0	0	0
Solyc00g500315.1	0	0	0	0	0	0	0	0	0	0	0	0	0	0	0
Solyc00g500316.1	0	0	0	0	0	0	0	0	0	0	0	0	0	0	0
Solyc00g500317.1	0	0	0	0	0	0	0	0	0	0	0	0	0	0	0
Solyc00g500318.1	0	0	0	0.307003	0	0	0	0	0	0	0	0	0	0	0
Solyc00g500319.1	0	0	0	0	0	0	0	0	0	0	0	0	0	0	0
Solyc00g500320.1	0.0970328	0	0	0	0	0	0	0	0	0	0	0	0	0	0
Solyc00g500321.1	0	6.67498	0	0	0	0	0	0	9.60969	0	0	0	0	0	0
Solyc00g500322.1	0	0.567708	0	0	0	0	0	0	0	0	0	0	0	0	0
Solyc00g500323.1	0.188288	0.0541514	0.16326	0.103581	0.0941077	0.0426463	0.0616198	0.349548	0.302325	0	0.0492813	0	0	0.0665241	0.0584786
Solyc00g500324.1	0	0	0	0	0	0	0	0	0	0	0	0	0	0	0
Solyc00g500325.1	0	0	0	0	0	0	0	0	0.334288	0	0	0	0	0.379522	0
Solyc00g500326.1	0	0	0	0	0	0	0	0	0	0	0	0	0	0	0
Solyc00g500327.1	0	0	0	0	0	0	0	0	0	0	0	0	0	0	0
Solyc00g500328.1	0	0	0	0	0	0	0	0	0	0	0	0	0	0	0
Solyc00g500329.1	0	0	0.0918601	0	0	0	0	0	0	0	0	0	0	0	0
Solyc00g500330.1	0	0	0	0	0	0	0	0	0	0	0	0	0	0	0
Solyc00g500331.1	0	0	0	0	0	0	0	0	0	0	0	0	0	0	0
Solyc00g500332.1	0.502472	0.216764	0.326758	0.207315	0.0470884	0.128032	0.801646	0.69961	0.544585	0.267424	0.19727	0.143212	0.11134	0.0665734	0.468175
Solyc00g500333.1	0.366465	0	0	0	0	0.471989	0.704073	0.66256	0	0	0.278536	0	0	0	0
Solyc00g500334.1	0	0	0	0	0	0	0	0	0	0	0	0	0	0	0
Solyc00g500335.1	0	0	0	0	0	0	0	0	0	0	0	0	0	0	0
Solyc00g500336.1	0	0	0	0	0	0	0	0	0	0	0	0	0	0	0
Solyc00g500337.1	0	0	0	0	0	0	0	0	0	0	0	0	0	0	0
Solyc00g500338.1	0	0	0	0	0	0	0	0	0	0	0	0	0	0	0
Solyc00g500339.1	0	0	0	0	0	0	0	0	0	0	0	0	0	0	0
Solyc00g500340.1	0	0	0	0	0	0	0	0	0	0	0	0	0	0	0
Solyc00g500341.1	0	0	0	0	0	0	0	0	0	0	0	0	0	0	0
Solyc00g500342.1	0	0	0	0	0	0	0	0	0	0	0	0	0	0	0
Solyc00g500343.1	0	0	0	0	0	0	0	0	0	0	0	0	0	0	0
Solyc00g500344.1	0	0	0	0	0	0	0	0	0	0	0	0	0	0	0
Solyc00g500345.1	0	0	0	0	0	0	0	0	0	0	0	0	0	0	0
Solyc00g500346.1	0	0	0	0	0	0	0	0	0	0	0	0	0	0	0
Solyc00g500347.1	0	0	0	0	0	0	0	0	0	0	0	0	0	0	0
Solyc00g500348.1	0	0	0	0	0	0	0	0	0	0	0	0	0	0	0
Solyc00g500349.1	0	0	0	0	0	0	0	0	0	0	0	0	0	0	0
Solyc00g500350.1	0	0	0	0	0	0	0	0	0	0	0	0	0	0	0
Solyc00g500351.1	0	0	0	0	0	0	0	0	0	0	0	0	0	0	0
Solyc00g500352.1	0	0	0	0	0	0	0	0	0	0	0	0	0	0	0
Solyc00g500353.1	0	0	0	0	0	0	0	0	0	0	0	0	0	0	0
Solyc00g500354.1	0	0	0	0	0	0	0	0	0	0	0	0	0	0	0
Solyc00g500355.1	0	0	0	0	0	0	0	0	0	0	0	0	0	0	0
Solyc00g500356.1	0	0	0	0	0	0	0	0	0	0	0	0	0	0	0
Solyc00g500357.1	0	0	0	0	0	0	0	0	0	0	0	0	0	0	0
Solyc00g500358.1	0	0	0	0	0	0	0	0	0	0	0	0	0	0	0
Solyc00g500359.1	0	0	0	0	0	0	0	0	0	0	0	0	0	0	0
Solyc00g500360.1	0	0	0	0	0	0	0	0	0	0	0	0	0	0	0
Solyc00g500361.1	0	0	0	0	0	0	0	0	0	0	0	0	0	0	0
Solyc00g500362.1	0	0	0	0	0	0	0	0	0	0	0	0	0	0	0
Solyc00g500363.1	0	0	0	0	0	0	0	0	0	0	0	0	0	0	0
Solyc00g500364.1	0	0	0	0	0	0	0	0	0	0	0	0	0	0	0
Solyc00g500365.1	0	0	0	0	0	0	0	0	0	0	0	0	0	0	0
Solyc00g500366.1	0	0	0	0	0	0	0	0	0	0	0	0	0	0	0
Solyc00g500367.1	0	0	0	0	0	0	0	0	0	0	0	0	0	0	0
Solyc00g500368.1	0	0	0	0	0	0	0	0	0	0	0	0	0	0	0
Solyc00g500369.1	0	0	0	0	0	0	0	0	0	0	0	0	0	0	0
Solyc00g500370.1	0	0	0	0	0	0	0	0	0	0	0	0	0	0	0
Solyc00g500371.1	0	0	0	0	0	0	0	0	0	0	0	0	0	0	0
Solyc00g500372.1	0	0	0	0	0	0	0	0	0	0	0	0	0	0	0
Solyc00g500373.1	0.65689	0.50294	0.695284	0.361237	0.328045	0.148506	0.286422	0.270752	0.210853	2.11188	0.515216	0.277061	0.581128	0.387067	0.34018
Solyc00g500374.1	0	0	0	0	0	0	0	0	0	0	0	0	0	0	0
Solyc00g500375.1	0	0	0	0	0	0	0	0	0	0	0	0	0	0	0
Solyc00g500376.1	0	0	0	0	0	0	0	0	0	0	0	0	0	0	0
Solyc00g500377.1	0	0	0	0	0	0	0	0	0	0	0	0	0	0	0
Solyc00g500378.1	0	0	0	0	0	0	0	0	0	0	0	0	0	0	0
Solyc00g500379.1	0	0	0	0	0	0	0	0	0	0	0	0	0	0	0
Solyc00g500380.1	0	0	0	0	0	0	0	0	0	0	0	0	0	0	0
Solyc00g500381.1	0	0	0	0	0	0	0	0	0	0	0	0	0	0	0
Solyc00g500382.1	0	0	0	0	0	0	0	0	0	0	0	0	0	0	0
Solyc00g500383.1	0	0	0	0	0	0	0	0	0	0	0	0	0	0	0
Solyc00g500384.1	0	0	0	0	0	0	0	0	0	0	0	0	0	0	0
Solyc00g500385.1	0	0	0	0	0	0	0	0	0	0	0	0	0	0	0
Solyc00g500386.1	0	0	0	0	0	0	0	0	0	0	0	0	0	0	0
Solyc00g500387.1	0	0	0	0	0	0	0	0	0	0	0	0	0	0	0
Solyc00g500388.1	0	0	0	0	0	0	0	0	0	0	0	0	0	0	0
Solyc00g500389.1	0	0	0	0	0	0	0	0	0	0	0	0	0	0	0
Solyc00g500390.1	0	0	0	0	0	0	0	0	0	0	0	0	0	0	0
Solyc00g500391.1	0	0	0	0	0	0	0	0	0	0	0	0	0	0	0
Solyc00g500392.1	0	0	0	0	0	0	0	0	0	0	0	0	0	0	0
Solyc00g500393.1	0	0	0	0	0	0	0	0	0	0	0	0	0	0	0
Solyc00g500394.1	0	0	0	0	0	0	0	0	0	0	0	0	0	0	0
Solyc00g500395.1	0	0	0	0	0	0	0	0	0	0	0	0	0	0	0
Solyc00g500396.1	0	0	0	0	0	0	0	0	0	0	0	0	0	0	0
Solyc00g500397.1	0	0	0	0	0	0	0	0	0	0	0	0	0	0	0
Solyc00g500398.1	0	0	0	0	0	0	0	0	0	0	0	0	0	0	0
Solyc00g500399.1	0	0	0	0	0	0	0	0	0	0	0	0	0	0	0
Solyc00g500400.1	0	0	0	0	0	0	0	0	0	0	0	0	0	0	0
Solyc00g500401.1	0	0	0	0	0	0	0	0	0	0	0	0	0	0	0
Solyc00g500402.1	0	0	0	0	0	0	0	0	0	0	0	0	0	0	0
Solyc00g500403.1	0	0	0	0	0	0	0	0	0	0	0	0	0	0	0
Solyc00g500404.1	0	0	0	0	0	0	0	0	0	0	0	0	0	0	0
Solyc00g500405.1	0	0	0.653416	0	0	0	0	0	0	0	0.593922	0.574895	0.327288	0	0
Solyc00g500406.1	0	0.0523927	0.157943	0	0	0	0	0.169072	0	0.0516987	0.0476754	0.046148	0	0	0.0565552
Solyc00g500407.1	0	0	0	0	0	0	0	0	0	0	0	0	0	0	0
Solyc00g500408.1	0	0	0	0	0	0	0	0	0	0	0	0	0	0	0
Solyc00g500409.1	0	0	0	0	0	0	0	0	0	0	0	0	0	0	0
Solyc01g004000.1	0	0	0	0	0	0	0	0	0	0	0	0	0	0	0
Solyc01g004002.1	0	0	0	0	0	0	0	0	0	0	0	0	0	0	0
Solyc01g004004.1	0	0	0	0	0	0	0	0	0	0	0	0	0	0	0
Solyc01g004006.1	0	0	0	0	0	0	0	0	0	0	0	0	0	0	0
Solyc01g004008.1	0	0	0	0	0	0	0	0	0	0	0	0	0	0	0
Solyc01g005000.3	6.49851	4.47992	5.53968	1.6467	1.83855	2.13259	2.51954	2.80582	2.52684	4.32175	5.28499	5.50585	7.83983	7.48937	8.60222
Solyc01g005010.4	35.584	39.745	35.36	5.27811	4.93877	4.32162	23.8885	19.2799	23.1741	17.8791	15.8986	17.5438	33.6399	34.5712	37.7659
Solyc01g005020.3	16.205	17.4106	17.9807	25.3359	26.6343	25.0149	17.6572	18.3346	17.1964	21.5544	21.2224	20.6291	19.0777	20.2071	19.9348
Solyc01g005030.4	7.42369	7.59818	6.89682	11.7233	11.5862	12.1076	9.7894	9.63894	9.94431	9.25129	9.65831	9.1534	7.48832	8.52396	7.55927
Solyc01g005040.3	0.610561	0	0.347034	0.334215	0.603401	0.539355	0.197789	0.186592	0.389749	0.515537	0.314774	0.152346	0.703202	1.30626	0.572387
Solyc01g005050.4	0	0	0	0	0	0	0	0	0	0	0	0	0	0	0
Solyc01g005060.3	1.7267	1.76788	1.77817	4.54277	3.50814	3.28469	2.25714	0.990485	2.2161	2.65753	1.99718	3.0557	3.04988	2.61785	2.83701
Solyc01g005070.3	0.0673833	0	0	0	0.100998	0.228738	0	0	0	0.114728	0	0	0.0596736	0	0.125593
Solyc01g005080.3	18.4788	16.9891	17.9407	19.529	16.2331	18.942	18.4815	15.3312	16.3482	19.6642	20.8343	20.8231	18.1235	18.9762	19.0583
Solyc01g005090.3	0	0.0830626	0.0835994	1.43624	2.02664	1.1768	0.0948144	0	0.186259	0.246813	0.227207	0	0.0852704	0	0.0903375
Solyc01g005100.4	12.4254	13.2491	11.1596	21.2687	20.7726	20.2806	18.7764	15.7195	16.8529	17.2859	17.3362	16.9587	13.5374	13.1833	11.8765
Solyc01g005110.3	10.0403	8.80209	9.19073	19.3992	16.8795	16.1834	12.5212	12.303	11.8204	8.78956	10.1098	13.3566	10.245	12.0377	9.56622
Solyc01g005120.3	22.0003	24.3123	23.1847	19.2313	20.8782	22.5151	17.7999	17.275	17.1373	19.9601	21.7546	22.2101	25.0947	24.352	23.268
Solyc01g005130.2	51.1459	51.8995	49.4773	50.0427	60.0403	51.0681	56.373	65.6422	49.276	46.5537	45.0053	42.2972	53.9496	50.8217	54.1168
Solyc01g005140.3	0.68865	1.35016	0.594552	12.3238	10.5165	11.4901	5.87659	6.55424	5.9617	3.59455	3.6935	3.64966	0.693001	1.14968	0.826249
Solyc01g005150.3	3.05588	5.87206	3.85906	5.95165	8.01479	7.94546	4.70365	3.70023	5.86296	3.40381	5.49785	7.01503	4.34029	6.17647	6.92294
Solyc01g005160.4	0	0	0	0	0	0	0	0	0	0	0	0	0	0	0
Solyc01g005180.1	0	0	2.07383	0	1.84592	0	0	4.69562	5.185	0	1.97347	5.61805	1.93699	3.43375	0
Solyc01g005210.4	44.3495	42.6786	43.9892	71.8246	65.4447	67.8255	68.5983	67.3803	67.2452	58.502	56.9267	56.6653	37.1246	34.6581	35.1736
Solyc01g005220.3	3.17264	3.00295	3.78727	1.78153	1.58836	1.7599	3.53544	2.6749	3.1	2.77713	2.56331	2.90009	2.86039	3.22398	2.71718
Solyc01g005230.4	18.5676	16.6714	15.6405	15.3115	13.5944	13.9524	19.642	17.8103	17.6382	20.7808	20.8035	18.8398	9.85469	12.0127	10.3278
Solyc01g005240.4	32.7664	31.2827	31.5474	34.3757	30.4436	29.3098	42.008	42.8528	41.74	29.6645	32.7004	31.6219	32.4753	34.4229	37.4287
Solyc01g005250.4	41.1389	43.6212	44.4216	21.0085	20.1487	20.6877	28.5593	26.8304	27.2528	24.5084	25.9807	27.9997	46.8845	50.3136	48.9852
Solyc01g005253.1	3.32899	1.70356	1.83177	3.83625	4.16898	3.30545	1.56082	1.84257	1.6626	3.38734	3.00904	2.2096	1.63106	2.69399	3.98243
Solyc01g005257.1	11.3324	12.1855	12.8009	12.0545	10.3159	10.0765	9.27828	10.1006	9.70953	9.97676	12.0809	10.9143	9.60745	11.8242	12.1159
Solyc01g005280.3	7.11648	8.42297	5.88315	6.11239	4.94447	5.88515	4.71069	4.54382	3.85621	4.59862	4.54614	6.06967	8.99915	7.24189	7.20279
Solyc01g005290.4	12.0505	11.1353	13.337	10.4289	6.69683	7.85156	7.93313	7.37977	7.91624	10.6417	9.78401	10.0277	14.9822	11.7761	10.2236
Solyc01g005300.4	43.8321	40.7125	41.3265	29.0725	26.2035	27.7709	35.0988	38.9162	37.7118	41.1958	39.782	36.6774	38.7192	38.3037	43.2901
Solyc01g005310.3	0	0	0.118701	0	0	0	0	0	0	0	0	0	0	0	0
Solyc01g005320.2	0.0945538	0.649241	0.0816714	1.48079	1.5555	1.40533	0.463089	0.437608	0.0909662	0.241088	0.813857	0.716168	0.499896	1.30556	0.970437
Solyc01g005330.3	53.739	53.7188	54.2849	71.6635	73.8059	70.7182	57.833	64.3567	61.1326	58.4862	59.8001	61.7056	55.9973	57.5248	56.7309
Solyc01g005340.3	6.09123	6.06334	6.12368	9.2733	9.18035	9.83635	7.61943	8.59342	6.75275	7.91417	7.07685	9.15453	5.30974	5.52629	4.78302
Solyc01g005350.4	0.570059	0.210143	0.140906	0	0	0.055148	0.0798456	0.0754675	0.0783918	0	0.0638143	0.30885	0.143864	0.69138	0.531579
Solyc01g005360.4	0	0	0	0	0	0	0	0	0	0	0	0	0	0	0
Solyc01g005370.3	1.28148	0.765701	0.992185	2.32101	1.81572	2.92575	2.0035	1.4192	2.0928	1.52172	1.59854	1.83746	0.448889	0.54563	0.359222
Solyc01g005380.3	11.7971	11.2085	11.5533	5.84222	8.04854	7.91093	7.5597	7.66975	8.87826	6.12561	7.59239	7.30642	12.5131	12.4393	10.9887
Solyc01g005390.3	2.96077	2.78076	4.94372	18.7121	16.5805	17.2844	4.86284	4.59091	4.78461	2.77105	2.90707	4.33818	2.71552	2.49262	1.7494
Solyc01g005400.3	17.1088	16.1824	16.1041	16.2255	17.3973	15.8412	19.049	17.8918	13.3089	15.8631	15.9984	17.4429	12.8508	14.8417	13.9786
Solyc01g005410.4	28.1379	34.4969	26.9185	48.3314	46.9917	41.2241	69.8801	69.1051	64.496	36.0668	36.5461	35.2126	28.5635	32.2305	28.6462
Solyc01g005420.2	2.11203	1.92445	2.32972	0.372296	0.898353	0.807125	1.17735	1.52845	1.44781	1.40562	2.11188	1.93067	1.31564	1.28657	1.55212
Solyc01g005430.3	5.32231	6.66407	6.12452	9.90659	11.3204	9.51299	10.9678	10.8494	9.22689	6.52635	8.2994	7.39366	5.89362	5.09162	5.30331
Solyc01g005440.4	197.358	195.582	190.548	119.371	124.616	121.494	241.716	244.576	243.111	202.54	199.097	190.869	164.688	156.429	159.185
Solyc01g005450.3	14.3658	14.8861	16.8788	1.56207	1.93876	1.75068	5.0795	6.55331	8.44406	6.69626	6.86561	6.11704	10.3629	10.5996	11.6378
Solyc01g005460.4	7.48529	10.1948	10.6108	9.60094	7.45521	7.77011	7.99627	8.04909	8.39861	9.87827	10.0467	6.9855	11.8726	14.2371	10.4308
Solyc01g005470.3	20.9639	22.0517	18.5326	21.5384	20.8961	17.7997	25.0095	23.4436	25.458	17.8796	14.365	21.1197	16.3831	20.3314	19.9556
Solyc01g005480.3	3.23043	3.75255	3.66858	3.44165	3.74415	4.39328	3.11486	3.98134	4.07483	3.7521	3.36816	4.01949	4.63676	3.98329	3.83015
Solyc01g005490.3	15.7856	17.0969	15.9968	15.6845	18.1034	17.2366	15.5589	15.8548	16.5919	15.4822	14.6489	14.4923	15.2523	13.5359	16.5668
Solyc01g005500.3	1.60356	1.46511	1.47523	0.792694	0.798594	0.57649	0.523106	0.296536	1.85026	1.36187	0.918924	0.889486	1.22179	1.47728	1.69657
Solyc01g005510.3	0	0	0	0.0368907	0	0	0	0	0	0	0	0	0	0	0.0415952
Solyc01g005520.4	189.345	187.313	186.449	25.3944	26.7407	28.0507	106.032	100.227	123.386	79.5577	78.0583	80.323	188.16	198.935	193.727
Solyc01g005530.3	17.8404	13.7281	14.8146	16.6053	13.2084	15.2413	19.0103	20.7194	17.6967	13.9498	15.1195	12.1961	11.8098	14.6758	13.4698
Solyc01g005540.4	46.4404	44.1152	45.9188	20.5233	19.0365	20.9073	30.1966	29.7398	32.77	24.6745	25.9886	25.0175	45.093	46.1855	47.0033
Solyc01g005550.3	110.043	112.668	110.338	123.4	119.197	114.975	91.903	98.0631	93.663	120.642	118.996	115.113	111.99	114.434	111.101
Solyc01g005560.3	143.995	136.203	140.627	166.683	170.891	165.329	107.01	112.872	113.302	110.779	107.983	114.833	145.272	160.073	160.768
Solyc01g005570.4	24.903	24.971	23.2803	24.0239	22.0724	21.2246	23.8645	18.9821	23.6177	23.1064	22.7173	24.2221	22.3749	17.2213	23.0124
Solyc01g005580.2	32.5567	32.8687	32.3763	32.0879	34.1322	32.0754	31.1004	30.173	30.0973	32.1216	36.843	33.9868	32.8596	37.1376	33.8706
Solyc01g005590.2	482.578	457.867	401.113	298.818	271.974	251.601	259.014	252.555	249.431	276.736	270.814	276.312	399.581	479.367	477.5
Solyc01g005600.4	55.0635	54.242	57.5469	50.0838	41.7284	51.3688	68.1234	64.7877	64.4435	57.7267	56.7658	53.8884	42.9427	42.5729	42.9403
Solyc01g005610.4	0	0	0	0	0	0.0642293	0.372526	0	0	0.080809	0	0	0	0.100992	0
Solyc01g005620.3	476.411	460.36	482.911	265.028	263.569	253.025	346.845	342.097	357.957	326.102	330.354	335.118	425.285	425.502	421.359
Solyc01g005630.3	0	0	0	0	0	0	0	0	0	0	0	0	0	0	0
Solyc01g005640.4	12.9006	11.509	14.5526	13.4359	13.9913	13.4043	13.6495	12.2073	12.549	11.8921	13.0309	14.2318	9.26983	10.4875	11.028
Solyc01g005650.3	0	0	0	0	0	0	0	0	0	0	0	0	0	0	0
Solyc01g005660.3	0	0	0	0	0	0	0	0	0	0	0	0	0	0	0
Solyc01g005670.3	4.2233	4.36069	2.99567	3.48483	3.88547	4.30355	3.3922	2.49439	4.62326	3.43262	3.11475	3.64712	3.68574	3.79847	4.65073
Solyc01g005680.4	27.6761	27.3844	26.1277	78.2671	68.6533	71.9804	44.5012	46.5188	40.0091	60.8738	50.9522	53.0787	25.7568	28.2846	27.667
Solyc01g005690.3	34.6429	35.5968	34.5271	43.6535	40.097	39.583	35.3386	42.2009	42.7135	44.3101	42.9463	42.8	29.5325	29.7957	29.9965
Solyc01g005700.3	9.7031	7.40452	8.50262	5.22694	5.54744	5.85809	6.6404	6.21541	6.34115	6.80709	6.58976	7.15585	6.7966	7.84842	7.75397
Solyc01g005710.2	1.49666	1.46154	2.32668	0.204483	0.184207	0	0.72486	1.36669	0.95349	1.89039	1.53562	1.48645	1.49587	3.74697	1.17159
Solyc01g005720.3	2.41792	2.16876	2.36872	0.145204	0.132038	0.0599483	1.12374	0.735747	1.0173	0.824528	1.21065	1.4732	1.48587	2.04776	1.63712
Solyc01g005730.3	5.98614	4.44352	4.93887	0.653598	0.465338	0.516946	2.91079	2.62516	2.42248	3.19873	2.52004	2.72782	3.21869	2.40225	3.5537
Solyc01g005740.3	0	0	0	0	0	0	0	0	0	0	0	0	0	0	0
Solyc01g005750.1	0	0	0	0	0	0	0	0	0	0	0	0	0	0	0
Solyc01g005760.3	2.2896	2.47424	3.03187	1.34311	1.37156	1.54149	1.24065	1.20439	1.31237	2.77411	3.05831	2.45429	2.42502	2.63279	3.45833
Solyc01g005770.3	2.21783	2.49219	2.599	1.77622	0	0.644393	1.02933	1.90873	2.06004	1.78855	0.79605	1.53719	0	1.25597	3.22716
Solyc01g005780.1	0.166559	0.144208	0.072394	0.0687719	0.0625431	0.0568052	0.0409443	0.193617	0.0401522	0.142014	0.131084	0.0317211	0.0741043	0.132224	0.116285
Solyc01g005783.1	0	0	0	0	0	0	0	0	0	0	0	0	0	0	0
Solyc01g005787.1	0	0	0	0	0	0	0	0	0	0	0	0	0	0	0
Solyc01g005790.1	5.42397	4.01163	3.24038	3.08741	3.66143	3.21038	4.04614	4.32036	4.70743	4.22497	4.25258	4.05837	3.64719	3.56594	3.98841
Solyc01g005800.3	0.263365	0.22794	0.381464	1.84849	1.97752	1.9154	0.906237	0.612178	0.888763	0.149683	0.310832	0.300873	0.507545	0.278807	0.653833
Solyc01g005810.3	32.5394	29.0592	31.978	23.9606	23.3466	22.109	32.2141	35.0214	30.3078	33.4309	34.4938	33.1585	25.0156	24.4609	26.1635
Solyc01g005820.4	107.939	102.539	108.359	112.316	118.386	116.896	108.452	103.552	99.7556	102.376	100.654	105.749	109.849	102.783	108.272
Solyc01g005830.4	31.6987	36.2174	32.705	32.6465	31.8029	35.2869	30.704	32.3512	32.4722	34.0754	33.2331	35.6045	32.3638	30.9811	35.3055
Solyc01g005840.3	50.7959	51.0143	44.9689	41.3297	40.0626	39.8366	57.2231	53.7721	50.1333	42.8071	36.5513	43.6359	46.8539	43.9629	49.3552
Solyc01g005850.2	1.22527	1.39269	0.936057	0.672297	0.608756	1.18674	0.664762	1.38111	2.3533	0.577094	0.636293	1.12917	0.714287	0.289984	1.14529
Solyc01g005860.2	0	2.44066	0	0	2.26327	1.26254	0	0.933525	1.00687	1.74912	0.77872	0	0	0	1.05027
Solyc01g005870.3	1.05477	1.01878	0.7054	0.0335023	0.0914082	0.0830311	0.478724	0.188652	0.273845	0.34592	0.351245	0.18545	0.361058	0.601123	0.415387
Solyc01g005880.1	0	0	0	0	0	0	0	0	0	0	0	0	0	0	0
Solyc01g005890.1	0	0	0	0	0	0	0	0	0	0	0	0	0	0.345114	0
Solyc01g005900.2	0.294923	0.250953	0.632826	0.970547	0.768567	0.296036	0.43167	0.951027	0.424622	1.37424	0.917813	0.666311	0.900764	0.471494	0.689519
Solyc01g005910.3	48.2114	43.3235	46.4471	13.188	13.8102	11.1553	28.4128	30.8182	26.9791	25.5241	22.648	24.2648	47.4991	45.6953	46.0598
Solyc01g005920.3	2.10575	2.02012	1.47157	2.22063	2.14954	1.63082	1.55103	1.35788	1.6345	1.64414	2.43536	2.04599	2.2311	2.47925	2.17961
Solyc01g005930.3	3.80264	3.27372	3.88442	1.19183	1.9365	2.06208	4.77412	4.9358	5.56518	3.10611	2.80262	2.94371	3.76561	4.5181	3.82873
Solyc01g005940.4	0	0	0	0	0	0	0	0	0	0	0	0.0698506	0	0	0
Solyc01g005950.4	32.7475	33.2089	34.602	35.0137	35.3272	36.171	42.2661	38.1861	37.9077	32.1945	34.5307	34.6902	35.4282	37.5836	39.4744
Solyc01g005960.3	34.09	33.7553	36.5889	31.064	32.59	28.6152	28.1144	33.5263	32.553	29.7127	30.971	30.8353	36.9965	39.1657	39.0849
Solyc01g005970.3	6.29279	5.76044	5.95628	6.4139	6.43177	6.71239	6.22769	6.70501	6.26051	7.16605	6.83457	7.25288	5.42413	6.40707	6.41349
Solyc01g005980.4	7.49467	6.80533	9.04042	17.7591	17.301	15.3658	15.337	14.7015	15.0726	8.12362	6.93151	6.18665	7.38844	8.33895	6.24533
Solyc01g005985.1	213.669	214.166	217.659	341.8	293.146	322.017	220.187	205.065	219.51	218.142	201.706	209.753	323.724	335.915	326.738
Solyc01g006000.3	20.7836	20.7035	19.8489	24.5342	26.6682	26.5665	28.896	30.7035	31.4505	26.8304	25.2839	23.1296	16.0127	14.474	15.5331
Solyc01g006010.3	4.09203	4.31208	3.82591	3.78121	2.8937	3.54284	3.66907	3.27314	2.66111	3.77589	3.36779	4.0922	3.94622	4.10371	4.25859
Solyc01g006020.4	165.404	162.023	163.951	87.8897	93.3782	87.4503	177.149	174.732	176.758	125.155	125.905	138.122	134.596	128.033	133.843
Solyc01g006040.3	6.82473	6.06699	7.12638	6.78469	5.98642	6.37446	6.93602	7.23283	6.42431	7.85991	7.06311	7.85281	7.20235	6.71855	6.96865
Solyc01g006050.2	0.150492	0	0	0	0	0.0510127	0.0738087	0	0	0.0640272	0.118006	0.0571125	0	0	0
Solyc01g006055.1	1.90929	2.67953	3.2523	8.18433	12.7277	13.0513	1.85437	4.47009	3.24888	3.22261	3.11416	3.01443	5.30594	6.13068	5.96862
Solyc01g006080.2	0	0.133609	0	0	0.117005	0	0	0	0	0	0	0	0	0	0
Solyc01g006090.3	3.7672	4.26809	2.86552	2.00804	2.39957	1.86588	1.62605	2.3555	1.38477	3.4809	3.11568	3.01587	4.47763	3.88767	5.06919
Solyc01g006100.4	3.12886	2.45279	2.55936	2.09198	2.9103	2.16135	1.75863	2.56433	1.58068	2.09667	3.05023	3.17961	4.64405	4.65101	4.81877
Solyc01g006110.3	25.4095	21.9288	24.3193	37.5413	33.2839	35.664	27.3544	27.6816	28.7282	24.6638	26.3501	25.8317	25.785	24.6585	26.5828
Solyc01g006120.4	60.1229	55.2555	54.9454	68.4319	70.8698	65.5547	75.4354	80.7564	78.3317	62.6111	62.4782	64.1698	58.3489	60.4025	60.6218
Solyc01g006130.4	103.181	96.3464	100.75	22.17	22.9388	23.387	59.4318	51.8674	57.7051	45.7731	42.5818	45.0725	95.6051	95.0658	96.1004
Solyc01g006140.4	0.498215	0.825907	0.440323	0.490256	0.291634	0.473501	0.342313	0.137626	0.240629	0.596513	0.276433	0.266484	0.766745	1.06444	0.513036
Solyc01g006150.3	18.1835	16.0128	15.767	12.272	11.384	12.4834	13.1902	15.2548	15.2304	11.3871	11.1379	12.6334	15.0653	16.2263	17.3497
Solyc01g006160.3	297.082	320.418	329.3	272.317	269.013	265.249	231.111	236.198	230.651	284.359	246.144	264.797	321.703	332.517	331.414
Solyc01g006170.4	8.91686	7.23454	8.62042	6.47042	6.01434	5.49787	3.03749	3.94659	2.89029	6.67148	5.61075	5.65118	10.9268	11.4285	11.8477
Solyc01g006180.4	2.09887	2.33597	2.01041	1.73317	2.18724	2.07397	1.55826	1.27455	1.61077	1.93552	2.49429	1.89235	2.55313	2.22177	2.87105
Solyc01g006190.3	61.0549	63.2563	61.1392	55.6006	52.4117	53.8808	63.7033	64.5694	62.1888	59.5975	58.2901	58.9873	52.7118	58.3097	58.444
Solyc01g006200.3	3.32842	3.70887	2.95428	3.41134	2.62441	3.28449	4.40724	3.41532	3.89526	2.98261	3.23957	3.95382	3.17332	2.77	2.01399
Solyc01g006210.4	1.49607	0.982992	0.988963	0.435326	1.11932	1.60716	1.12116	0.896567	0.338757	0.598605	0.551289	0.867146	1.55277	1.58834	1.47757
Solyc01g006220.3	5.55046	4.79134	5.02152	4.97466	4.83362	3.24608	5.50922	6.42801	6.49807	5.33734	5.71916	4.35614	5.39878	6.13491	6.61653
Solyc01g006230.3	20.5455	16.7987	19.5271	21.2968	22.7797	22.0267	19.9415	19.3469	22.3387	20.4971	19.5711	20.5089	21.0356	18.3254	21.7319
Solyc01g006240.3	8.0724	7.50078	10.5839	6.45739	5.82826	8.49708	8.04423	7.20902	5.15221	8.03778	7.84031	6.8148	7.14724	10.6304	9.31548
Solyc01g006250.2	4.46923	3.65134	4.67822	1.22485	1.96906	1.21451	1.12915	1.52264	2.5401	3.22194	4.6271	2.61269	2.87941	3.8858	4.18285
Solyc01g006260.4	9.38742	9.74217	7.34348	5.6219	6.38226	7.13652	8.3676	9.50973	11.989	8.75625	7.56845	7.03301	6.93625	10.2458	8.06431
Solyc01g006270.2	0	0	0	0	0	0	0	0	0	0	0	0	0	0	0
Solyc01g006280.3	101.48	98.8314	103.117	74.0703	74.5168	73.8375	70.4789	70.5187	74.124	90.7827	90.1347	87.7046	90.5531	91.1687	96.1005
Solyc01g006290.4	29.7042	28.9086	29.1546	2.46324	2.04401	2.19493	3.59759	2.60939	2.62883	20.1064	20.5252	18.9616	45.2792	52.9135	46.4118
Solyc01g006300.3	17.6607	19.7165	17.6644	42.6123	33.1017	33.9711	2.88486	4.97177	5.16561	66.3266	55.6641	59.4592	13.14	11.8554	15.2611
Solyc01g006310.3	0	0	0	0	0	0	0	0	0	0	0	0	0	0	0
Solyc01g006320.4	9.54196	11.886	9.40525	6.40844	6.5065	6.79691	4.65153	3.80571	5.03483	13.0601	12.3574	12.7989	13.1561	16.7929	15.624
Solyc01g006330.4	73.5153	62.4869	70.9443	12.2984	15.4803	13.364	47.8619	45.9958	56.2196	51.5052	53.0817	54.8551	82.1972	86.3541	81.9472
Solyc01g006340.3	3.45644	4.06183	4.27754	3.83491	3.48516	3.93153	2.78279	3.52584	3.38539	4.92344	3.42815	3.66308	4.32405	3.54206	3.16687
Solyc01g006350.4	32.1098	29.4661	30.7887	33.0019	35.2932	32.1947	34.555	32.4132	34.5371	33.9414	34.9775	34.7805	29.1256	29.4583	30.8795
Solyc01g006360.4	15.4153	15.8587	15.2833	17.8009	21.8736	18.9793	16.9242	20.8674	18.7434	18.7245	19.4451	19.8523	15.7797	16.7365	17.1004
Solyc01g006370.3	33.2639	31.462	34.867	40.7866	43.0144	40.6848	36.0179	37.611	39.3069	33.027	36.4857	35.8913	37.7729	39.8547	37.8948
Solyc01g006380.2	0.195645	0.281222	0.113059	0.753333	0.244413	0.664394	0.256064	0.242085	0.125642	0.555255	0.255966	0.64419	1.03998	0.829613	0.6077
Solyc01g006390.2	1.1947	0.601009	0.811448	0	0	0.314636	1.15811	0	0.22844	0.201326	0.73631	0.178182	1.64067	1.28097	0.673045
Solyc01g006400.4	56.5132	65.4127	64.3818	45.8928	43.4818	49.9099	25.795	16.4391	20.1893	47.2821	41.9617	50.5786	71.71	62.7475	65.4982
Solyc01g006410.4	0	0	0	0	0	0	0	0	0	0	0	0	0	0	0
Solyc01g006420.3	0	0	0	0	0	0	0	0	0	0	0	0	0	0	0
Solyc01g006430.3	172.634	171.087	167.301	281.022	294.888	299.472	168.95	169.531	171.043	263.364	253.771	247.009	171.467	169.023	176.403
Solyc01g006440.2	0	0	0.0457494	0	0	0	0	0	0	0	0	0	0.0935933	0.111641	0.245401
Solyc01g006450.4	59.1581	53.969	56.2302	42.6972	40.2842	38.3187	32.32	31.9016	35.7185	31.6274	31.2714	32.8445	72.2794	72.9279	78.3504
Solyc01g006460.3	0	0	0	0	0	0	0	0	0	0	0	0	0	0	0
Solyc01g006480.3	14.3028	12.612	11.809	12.2943	10.1497	9.99518	10.8788	11.8969	10.7864	12.3248	12.5491	11.602	12.493	11.0443	10.4685
Solyc01g006490.4	5.54271	6.3017	5.2934	6.20284	6.1558	7.43078	5.62862	6.08946	6.05035	7.69233	6.84661	5.96453	5.9872	5.57743	5.88561
Solyc01g006500.4	17.2561	14.0855	14.9264	7.69763	7.45665	8.13065	15.963	17.0648	16.2527	13.5588	13.2526	13.4652	14.3728	14.9097	14.4609
Solyc01g006510.3	242.98	251.911	246.218	128.214	135.302	124.045	279.745	292.749	286.824	186.655	180.99	184.248	202.333	200.604	210.678
Solyc01g006520.3	2.87256	2.48964	2.90003	0.3808	0.213175	0.242173	1.39549	1.18793	1.50507	1.66369	1.95505	1.78428	2.65381	2.58905	2.60731
Solyc01g006530.1	0	0	0	0	0	0	0	0	0	0	0	0	0	0	0
Solyc01g006540.4	2.4953	2.13808	1.85423	0.0251395	0.114372	0	0.269522	0.254946	0.440367	0.233674	0.239787	0.301735	2.1165	2.51055	2.51991
Solyc01g006550.3	0	0	0.0637934	0	0	0	0	0.0341174	0.0353684	0	0	0	0	0	0
Solyc01g006555.1	5.61919	5.76126	6.34731	0.0483077	0.0877962	0.039803	1.26467	1.90233	2.08683	3.09111	3.90843	3.33813	2.80375	2.48096	2.67186
Solyc01g006580.4	9.87675	9.84845	10.9311	16.4161	14.3506	15.7105	6.48348	6.0598	6.29259	17.5677	19.4511	20.0118	13.5303	14.0212	15.0222
Solyc01g006585.1	0	0.193149	0	0	0	0	0	0	0	0	0	0	0	0	0
Solyc01g006590.3	0	0.108461	0	0	0	0.128126	0	0	0	0	0	0	0	0	0
Solyc01g006600.3	0	0	0	0	0	0	0	0	0	0	0	0	0	0	0
Solyc01g006610.2	0	0	0	0	0	0	0	0	0	0	0	0	0	0	0
Solyc01g006620.3	0	0.0705951	0	0.100987	0	0	0	0	0	0	0	0.0310557	0	0	0
Solyc01g006630.3	23.0771	18.8628	21.4452	20.1958	22.5443	22.4172	20.4247	18.6284	21.4575	19.9873	18.2695	18.4949	24.9289	21.2844	23.6189
Solyc01g006640.1	0.0508398	0.0110574	0	0	0	0	0	0	0.0122714	0	0	0.00971315	0.0227418	0.0402839	0.0472668
Solyc01g006650.2	1.92897	2.07562	1.8801	0.893431	1.16549	0.897683	1.89602	1.18077	1.76891	1.32336	1.9243	1.89846	1.8402	1.49451	1.35801
Solyc01g006660.3	4.46668	3.52698	3.71092	5.53151	5.4662	4.86204	2.33809	2.25615	3.97821	2.11033	2.71088	3.03057	3.14969	2.67348	3.61672
Solyc01g006670.2	2.28847	3.0956	3.05719	2.75614	3.43164	3.06845	2.30768	2.41147	1.90684	3.31832	3.30276	4.32528	2.3577	2.42548	2.47794
Solyc01g006680.4	16.4678	17.1549	18.27	11.0873	13.3797	12.2122	19.7204	21.7611	19.2256	18.3949	15.4079	15.0144	17.3885	18.1566	17.9853
Solyc01g006690.4	22.6803	22.4333	23.635	12.7693	12.6363	12.4024	18.1214	15.2524	17.4555	20.6981	21.8073	20.7138	26.951	26.4616	28.9328
Solyc01g006700.3	7.00785	8.91845	7.89798	10.1202	10.2927	8.68287	6.54555	7.82945	7.4756	7.41163	7.21188	7.42831	9.20117	7.41645	9.03719
Solyc01g006710.4	6.28737	7.20861	7.18698	8.65824	7.072	7.84889	7.50458	7.02603	7.22967	6.90854	6.83601	7.41662	7.29405	6.95309	7.7498
Solyc01g006720.4	51.9735	54.1965	57.4583	64.0428	65.4406	63.1609	70.9937	68.0613	65.5877	51.8472	49.4751	47.2294	53.9837	50.0839	51.4209
Solyc01g006730.4	0.0466869	0	0.0811194	0.192735	0.175238	0.0954481	0.137671	0.173591	0.0450092	0.119384	0.073446	0	0	0	0.0434697
Solyc01g006740.4	3.31135	4.56471	3.4272	3.54799	4.00845	3.55567	3.13804	2.85916	3.07881	3.36489	3.60544	3.53411	2.78292	3.87807	2.38117
Solyc01g006750.2	0	0	0	0	0	0	0	0	0	0	0	0	0	0	0
Solyc01g006760.3	0	0	0	0	0	0	0	0	0	0	0	0	0	0	0
Solyc01g006770.2	0	0	0	0	0	0	0	0	0	0	0	0	0	0	0
Solyc01g006780.4	8.01153	7.51139	10.2068	16.62	13.2393	16.7649	8.45337	11.2024	12.1667	13.3048	10.8956	10.8983	4.45203	3.78891	5.30907
Solyc01g006790.3	21.7681	22.1052	21.7092	40.5448	33.8085	36.0764	27.1924	28.6611	29.7303	25.3064	24.7484	23.2751	13.8444	15.5014	11.7227
Solyc01g006800.4	33.5411	32.6118	34.1016	38.9823	35.3835	40.2744	35.017	37.2946	34.1352	35.2287	32	31.5387	33.5565	31.1864	32.6785
Solyc01g006810.4	10.2323	9.36427	10.2086	9.31436	8.14221	7.66105	6.71658	7.46215	6.52424	10.9916	11.3493	10.0211	11.9917	9.95299	9.80016
Solyc01g006820.2	49.8567	57.7032	56.6584	49.5175	39.8359	48.7649	42.6019	36.2992	46.1762	47.7963	50.5796	49.7266	52.9392	48.494	52.4058
Solyc01g006830.3	45.6537	45.3313	45.6049	83.2265	82.778	83.0967	54.3198	50.342	51.0731	51.2545	48.2682	53.0993	52.4995	55.6636	53.6911
Solyc01g006840.3	0	0	0.0424101	0.201565	0.109949	0.266105	0.0959778	0.181523	0.0941407	0.208078	0.0767986	0.111507	0	0	0
Solyc01g006845.1	0	0	0	0	0	0	0	0	0	0	0	0	0	0	0
Solyc01g006850.1	0.58971	0.389886	0.342315	0.162405	0.190014	0.307232	0.0829194	0.235315	0.18966	0.119815	0.332	0.235666	0.250509	0.593948	0.156751
Solyc01g006860.3	9.86769	9.54413	11.8062	8.74208	8.7194	9.94303	9.24218	7.94715	8.57028	8.20063	9.95051	8.98963	8.67643	11.5036	11.7867
Solyc01g006870.4	10.2045	9.8454	10.3382	6.79192	6.99234	7.017	6.2503	5.66823	6.66937	9.21306	8.71179	9.77164	10.5854	11.9058	10.8543
Solyc01g006880.4	7.36642	7.32454	8.23989	5.81905	6.78383	6.1884	7.6859	7.93832	7.74149	8.49393	9.46934	8.38232	6.29503	6.32244	5.41894
Solyc01g006890.3	6.44565	6.89906	7.47097	6.07798	6.56994	6.14523	5.75486	5.03383	5.64184	6.03569	6.14373	6.45045	7.28815	7.44997	6.52412
Solyc01g006900.3	195.89	197.283	188.875	252.917	233.437	241.468	179.299	179.482	189.586	211.161	213.551	201.306	189.007	199.403	192.44
Solyc01g006910.4	0.694522	0.735589	0.891365	0.142716	0.258013	0.115648	0	0.31921	0.16647	0.146871	0.26941	0.391172	0	0.556117	0.325124
Solyc01g006920.4	0.385286	0.394668	0.518027	0	0.0789565	0.0478405	0.172288	0.325919	0.168922	0.507898	0.496546	0.240319	0.218439	0.259408	0.456342
Solyc01g006930.3	2.50314	2.95066	3.60044	5.3405	4.48622	4.77215	3.53692	3.34405	3.41164	5.97933	5.99339	5.24444	3.19369	2.71756	2.95779
Solyc01g006940.4	211.989	197.18	201.721	70.029	70.1569	70.1573	130.278	111.899	124.084	107.115	112.673	115.234	187.73	205.672	196.76
Solyc01g006950.3	0.0715762	0.123332	0	3.01128	1.98405	2.62209	1.12364	1.65968	0.689293	0.548263	0.561477	0.48914	0.25335	0.0759093	0.133432
Solyc01g006960.3	9.79911	10.4846	9.8887	14.3029	14.2802	13.6794	12.7411	12.4293	13.5926	10.6831	11.2761	11.1091	10.079	10.7844	10.3171
Solyc01g006970.4	12.3665	12.9771	12.1249	13.9868	15.5642	13.9056	19.623	19.1769	19.8199	15.0995	15.9641	15.2313	10.1178	9.98177	11.0136
Solyc01g006980.4	60.6402	57.4874	61.1246	40.211	39.3728	41.9839	45.9115	42.0087	50.1587	42.1615	41.3363	42.4475	66.0074	64.1468	66.0168
Solyc01g006990.4	15.3227	13.7716	14.0959	19.663	17.4573	18.7342	21.0202	23.1666	21.935	16.4621	17.8127	15.5871	13.7916	13.9787	14.128
Solyc01g007000.4	0.382657	0.131763	0.0662481	0	0	0.0518721	0	0.141904	0.221056	0.0651159	0	0.05808	0.202981	0.162381	0.0713501
Solyc01g007010.2	2.79279	3.80591	4.56588	1.53557	1.8589	1.15657	2.43465	2.66087	3.73446	2.77208	2.97997	2.35469	4.04575	4.11531	4.41206
Solyc01g007020.4	4.54811	3.20736	4.35856	7.67493	6.19646	7.34313	4.46329	3.26043	3.45125	4.39942	4.97467	4.29189	4.39265	4.09191	3.40388
Solyc01g007030.3	0.443153	0	0	0.729167	0.549918	0.593071	0.288274	0.272188	0.141785	0.125146	0.45969	0	0.128898	0.62976	0.138145
Solyc01g007040.4	0	0	0	0.167108	0.452551	0.134839	0	0.186592	0	0	0.157387	0	0	0.43542	0.190796
Solyc01g007050.3	0	0	0	0	0	0	0.0839158	0.0793094	0	0	0	0	0.0755634	0.0908802	0
Solyc01g007060.3	14.8582	15.3043	16.498	20.723	17.0358	19.7872	17.4388	15.3739	18.8661	12.2948	15.3536	14.5322	15.5986	16.09	16.4768
Solyc01g007070.3	26.5662	28.2775	27.0027	25.073	25.3572	24.8429	33.3055	30.5277	33.2477	32.3567	29.6471	32.164	24.7569	23.6029	24.489
Solyc01g007080.3	0.125064	0.0539545	0.216886	0.258004	0.0468819	0.169966	0	0	0	0.1065	0.0982031	0.142585	1.10855	1.2593	0.757422
Solyc01g007090.1	0	0	0	0	0	0	0	0	0	0	0.0416555	0	0.0470563	0	0
Solyc01g007100.3	37.5602	34.4943	36.7505	30.2164	29.1684	31.1872	38.9446	35.8606	40.745	43.6911	44.3869	45.0424	46.2579	45.5061	46.4321
Solyc01g007110.3	29.7591	26.9723	33.1641	63.8134	61.8965	65.4327	57.5964	61.1452	58.7793	37.6317	41.3319	37.9735	25.8477	27.1768	29.7227
Solyc01g007120.3	13.9039	11.7886	13.6249	9.95571	9.72118	8.67613	10.0386	8.6606	10.2029	10.0969	11.716	11.3406	13.2821	14.5044	11.9682
Solyc01g007130.3	11.9661	12.555	11.2827	12.5093	12.2843	11.9223	10.7041	9.90797	10.7935	12.9653	14.376	14.1337	11.0271	11.4427	12.0511
Solyc01g007140.3	1.35965	1.07459	1.13097	0.973487	0.885783	1.19785	1.15965	0.900058	1.02024	1.05697	1.49997	1.29059	1.5627	1.53397	1.3775
Solyc01g007150.3	28.8712	26.8469	28.8478	37.5612	36.6373	34.4974	29.6842	28.6038	33.6928	26.5798	30.2681	27.032	29.7012	27.8137	31.8617
Solyc01g007160.4	0.0944489	0.972797	0.571073	0.778499	0.353134	0.446663	0.740126	0.437126	0	0.321096	0.369529	0.143076	0.582576	0.50158	0.704986
Solyc01g007170.4	1.09326	1.61726	1.34323	1.27499	1.40169	1.45008	0.759354	1.01755	1.05465	1.37161	1.03864	1.29961	2.09239	1.97282	2.24401
Solyc01g007180.3	2.94997	3.03477	3.86094	5.36342	4.50567	5.91394	6.51087	3.85964	2.97955	4.20729	3.50011	4.55627	3.11178	1.65562	2.75971
Solyc01g007190.3	5.17617	5.32338	4.10884	5.88585	4.95075	3.49126	4.35752	4.21293	2.78758	4.92456	3.80355	6.34507	5.00879	5.06088	5.70106
Solyc01g007200.2	2.34305	3.83173	2.84766	1.93045	1.75037	2.15388	0.521157	1.28021	1.12649	1.62815	1.7478	2.09462	2.06004	3.05659	3.6786
Solyc01g007210.3	0	0	0	0	0	0	0	0	0	0	0	0	0	0	0
Solyc01g007220.4	13.0346	16.069	18.2817	33.8772	25.5717	32.9362	27.5886	28.3197	25.2714	15.6609	19.1312	17.396	8.75902	9.91228	11.2774
Solyc01g007230.4	11.8759	12.8559	10.4425	10.233	10.4094	11.4223	12.9588	8.63044	11.4029	9.94765	9.57368	10.636	12.0873	14.8834	14.8903
Solyc01g007240.3	0	0	0.171913	0.165536	0.298889	0	0	0	0	0.170237	0	0	0	0	0.188972
Solyc01g007250.4	5.73996	5.65112	6.47572	4.52729	5.97726	4.67421	3.75139	3.69975	3.28292	3.74981	5.08357	4.22676	5.72947	8.03445	6.98206
Solyc01g007260.3	1.38771	1.6036	1.57866	1.46951	1.47046	1.55505	1.08511	1.45675	1.13257	1.9424	1.84948	1.27485	1.29961	1.35534	1.85441
Solyc01g007263.1	0	0.260906	0.530058	0	0	0	0	0.285988	0	0	0	0	0	0	0
Solyc01g007267.1	2.40288	1.78728	1.33579	0.99192	1.15432	1.21145	1.03912	1.11666	0.833901	1.39263	1.88977	2.1219	1.36678	1.47578	1.52145
Solyc01g007740.4	97.7864	93.537	97.8668	54.3079	48.0982	52.2572	59.3757	64.8351	64.1208	60.3003	62.1258	64.4674	78.9895	87.2943	83.4394
Solyc01g007750.3	23.6196	26.6018	23.5313	11.8178	10.8758	11.1212	21.3194	18.8459	23.4361	19.8754	20.5621	19.4955	21.8043	23.6182	26.9842
Solyc01g007760.3	5.73246	6.1603	6.6362	7.84433	7.16931	7.4544	6.29231	7.3416	6.96881	7.43714	5.5622	5.97349	7.56834	7.6579	6.63717
Solyc01g007770.2	12.1014	11.4783	12.0658	14.1617	13.3402	10.8503	10.8855	12.9668	9.3131	13.0205	9.52072	9.62843	10.9683	11.9486	9.10217
Solyc01g007780.4	1.63647	2.36722	2.03004	2.78127	2.90448	2.82907	2.50323	1.22991	1.86895	1.82466	2.71881	2.39951	1.7999	2.06508	1.62285
Solyc01g007790.4	9.64295	9.28926	11.2622	7.63768	7.67981	8.3514	8.40701	7.37902	9.50541	9.31158	9.84038	9.69937	9.33712	8.84977	10.1317
Solyc01g007800.3	4.18689	3.68502	5.57251	4.22427	5.33515	4.71023	5.40822	7.72343	6.09627	9.50438	8.52281	6.11097	3.07129	3.02046	3.53468
Solyc01g007810.1	12.6157	11.3302	12.6911	10.8258	8.60304	8.73231	5.50553	6.31355	6.31584	15.3622	16.5214	12.3484	9.0398	10.29	9.65871
Solyc01g007830.2	0	0	0	0	1.70923	0	0	0	0	0	0	0.852184	0.925241	0	0
Solyc01g007840.3	10.7454	10.6888	8.51707	12.6082	10.7824	11.849	9.55884	11.4391	8.55734	12.1667	9.58259	9.60396	10.0163	9.69257	7.70126
Solyc01g007850.2	13.3223	11.198	10.7989	4.89164	5.76413	5.28216	8.4495	8.87462	8.59729	8.03291	8.67887	8.31047	10.5346	10.0198	9.97112
Solyc01g007860.3	122.848	122.547	120.35	175.599	152.93	161.669	159.934	151.676	149.915	152.92	158.646	152.035	109.137	117.672	120.679
Solyc01g007870.3	10.4604	10.027	11.894	12.4091	14.5987	13.9765	19.4884	10.0912	11.8857	16.3934	9.26098	11.7035	15.6528	10.1962	11.4549
Solyc01g007880.4	9.80452	10.9042	10.7615	8.53382	7.44635	7.29561	9.02308	9.02499	8.40618	8.00328	8.74583	8.27808	9.73676	9.10933	10.5306
Solyc01g007890.3	32.5202	28.7343	29.8455	25.8392	27.4421	25.3118	35.4712	37.7528	38.4006	34.2538	33.2837	29.1948	25.296	26.6859	26.3483
Solyc01g007900.4	14.0392	11.0341	13.9138	17.0133	14.312	16.395	16.401	17.8529	14.9134	15.9514	15.4396	16.5384	15.2387	14.4294	14.1657
Solyc01g007910.3	26.1964	27.9323	24.7976	42.8534	42.4466	39.7892	25.7788	25.581	23.9792	26.0771	21.894	25.8471	32.4459	28.5306	29.8759
Solyc01g007920.2	34.8077	36.6963	33.9713	19.4281	15.9564	18.8444	24.9646	20.9675	23.4536	24.0701	23.7357	25.0431	25.6465	26.4494	27.1032
Solyc01g007930.4	5.19479	4.93234	6.5469	10.7114	11.2131	11.1845	19.1068	20.327	18.6826	9.16494	8.08589	7.18911	7.497	4.29534	4.55818
Solyc01g007940.4	0.0708612	0.244228	0.245527	3.2151	3.07924	2.59623	0.764828	0.985923	0.136486	0.241249	0.555911	0.322861	0	0.225442	0.132095
Solyc01g007950.4	1.14702	1.25027	1.04978	0.437361	0.442192	0.683605	0.781524	0.958316	0.454003	1.27985	1.11253	1.68263	1.25905	0.96428	1.06718
Solyc01g007960.3	0.0976589	0	0.12723	0.0806259	0.0366495	0.166316	0	0	0.0941407	0.166463	0.191996	0.037169	0.0433917	0.103418	0
Solyc01g007970.2	0	0.043771	0	0	0	0	0	0	0	0	0	0	0	0	0.0471493
Solyc01g007980.4	3.92107	2.55427	3.36662	0.495147	0.346313	0.534478	1.58708	1.458	1.64553	3.42099	3.48359	3.44223	2.3788	2.63747	2.06162
Solyc01g007990.4	3.06434	2.72719	2.9259	2.31656	2.139	2.06019	2.37632	2.56842	1.99753	2.31816	2.78486	3.25449	1.80451	2.51285	2.08934
Solyc01g008000.3	263.612	303.884	283.855	332.509	348.277	351.091	358.66	407.918	363.953	423.89	396.127	402.809	209.94	205.606	197.032
Solyc01g008010.3	28.6767	30.6042	31.3778	10.3913	8.79789	10.1623	24.8651	15.836	16.5954	16.8354	14.3008	15.309	34.7098	32.6382	33.2221
Solyc01g008020.4	48.0411	47.0864	44.4715	77.1881	77.0474	72.3524	54.8632	54.731	55.9098	50.2251	53.684	51.6285	54.0962	58.6937	56.8032
Solyc01g008040.1	0	0	0.084646	0.323194	0.879478	0.99287	0.288021	0.816474	0.565827	0.249921	0.230055	0.148456	0	0.312459	0.0914869
Solyc01g008050.4	0.144244	0.310653	0.0624644	1.07089	1.08059	1.02737	0.424563	0.133781	0.20836	0.122761	0.22629	0.43808	0	0	0.336132
Solyc01g008060.3	21.4753	21.0922	17.946	16.3685	16.8733	16.2272	20.4257	17.2082	18.5104	20.1282	18.1202	18.4878	25.341	22.333	23.0126
Solyc01g008070.3	37.8394	36.603	34.8791	31.0543	30.3633	30.0499	55.7746	55.4578	58.1488	30.1082	29.331	27.8326	32.2106	35.298	36.135
Solyc01g008080.3	388.785	409.084	453.341	313.003	348.399	336.206	393.992	401.898	372.764	483.4	453.328	476.11	309.496	275.561	296.395
Solyc01g008090.4	183.492	162.912	173.961	183.105	173.359	176.097	161.2	163.646	151.22	161.962	170.928	161.866	246.75	274.393	244.657
Solyc01g008100.3	16.1443	17.6885	18.8108	9.05747	11.5606	11.5581	14.6677	14.22	12.6297	13.2231	13.9223	14.8018	14.2184	20.4563	15.5186
Solyc01g008110.4	101.367	101.277	101.122	122.147	123.915	117.924	92.5127	89.5303	92.6244	106.239	106.471	103.397	122.856	123.911	120.172
Solyc01g008120.4	21.0969	20.5124	21.7536	21.0492	21.2312	19.8874	22.6799	22.4316	22.6987	18.9721	20.5593	20.4018	21.8664	20.8898	22.2223
Solyc01g008130.4	0.622369	0.941401	0.540351	1.19878	1.20645	1.05932	0.815361	1.54202	0.749836	0.707102	0.36695	0.473591	0.829124	0.769067	0.676214
Solyc01g008140.4	12.8511	11.9626	12.2808	13.5419	13.5643	13.9219	12.1265	13.3297	14.608	15.6221	15.584	16.5668	11.2537	10.4382	11.0393
Solyc01g008150.1	0	0	0	0	0	0	0	0	0	0	0	0	0	0	0
Solyc01g008160.4	9.7559	9.89928	10.4308	3.99573	3.21444	4.22633	5.29613	5.58438	3.86507	7.42095	8.74078	7.35718	10.8419	12.3992	11.2206
Solyc01g008170.3	21.9246	20.1945	20.793	16.9892	16.2886	16.2088	20.3874	19.5782	21.5268	18.7636	18.7306	17.797	17.8157	22.3616	21.0003
Solyc01g008180.3	18.2912	17.6401	17.5122	19.6097	21.0871	20.224	18.1168	19.605	20.423	17.2217	16.8467	17.3017	21.5705	19.9106	20.854
Solyc01g008190.4	10.9578	14.9622	16.1451	11.2892	10.4884	12.6815	18.9809	15.7148	16.0276	10.4327	9.86513	10.5936	10.8505	9.80094	10.4575
Solyc01g008200.3	9.38106	9.51349	6.17324	5.25001	4.26346	7.05067	9.7317	7.42167	6.12189	4.49798	5.10587	5.42064	7.16995	5.70539	5.39892
Solyc01g008220.3	1.28625	0.310875	0.785151	1.66078	0.545656	1.46602	1.60947	0.675031	1.05657	0.466009	0.569604	1.10272	0.796461	0.392614	2.23747
Solyc01g008230.4	94.484	98.0339	90.9157	109.471	111.937	104.987	134.106	137.047	119.705	126.774	123.106	126.715	72.9762	76.0789	78.2087
Solyc01g008240.4	0	0	0	0	0	0	0	0	0	0	0	0	0	0	0
Solyc01g008250.3	268.354	265.672	283.803	34.1941	36.9002	35.9731	127.761	122.812	130.296	95.7935	91.779	94.386	218.571	233.077	223.721
Solyc01g008260.4	15.1442	14.4258	13.1086	11.7499	11.1288	12.3613	16.0793	14.7074	15.0113	16.8439	14.6589	15.5955	9.16824	11.624	14.3359
Solyc01g008270.3	35.1189	41.1734	35.259	51.2353	54.798	56.3701	52.7922	54.4998	41.6432	45.9063	45.0622	41.3771	38.8443	30.0762	37.9275
Solyc01g008280.4	13.7181	12.2303	14.8325	16.4281	16.57	15.5095	15.4254	12.0495	14.1758	13.323	12.4917	11.9904	13.5659	13.5554	12.0391
Solyc01g008290.3	6.54686	6.54372	6.92808	5.78457	6.02597	5.43307	5.17661	4.41983	5.12717	6.1019	7.15771	5.79961	6.67849	7.36735	7.00191
Solyc01g008300.2	1.02337	1.4931	0.878481	0.240564	1.41523	0.782826	0.998671	1.07767	1.263	1.48641	1.13757	0.33034	0.76563	0.77901	1.23041
Solyc01g008310.4	29.2673	27.1438	28.7757	33.8308	34.0743	29.3659	34.9935	36.0148	36.3203	28.0839	29.8698	28.1675	31.0172	28.5178	31.1897
Solyc01g008320.3	11.8731	12.0262	10.7129	15.8956	15.5784	14.9098	12.7	12.5975	13.4151	13.1053	13.9234	13.5729	10.7319	10.6205	11.1611
Solyc01g008330.4	103.652	93.7021	100.622	73.5036	76.1536	72.9988	73.6939	71.5552	76.5194	67.2459	65.6599	69.2679	105.846	113.501	111.02
Solyc01g008340.3	10.2668	8.41868	7.84231	10.0542	9.84791	8.90989	5.97731	6.61606	6.09991	9.48398	8.17188	8.64025	11.1964	9.95819	11.1438
Solyc01g008360.3	64.4905	66.5029	59.8627	55.3925	45.1473	46.9503	69.2902	65.2446	70.488	81.1961	66.8232	67.4952	60.7766	56.1223	55.5916
Solyc01g008370.3	83.6645	80.0494	81.541	109.474	94.4122	99.4184	115.855	111.618	116.424	89.2918	93.5626	92.4615	83.8192	84.5766	77.7858
Solyc01g008390.3	0	0	0	0	0	0	0	0.034958	0	0	0	0.028639	0	0	0
Solyc01g008400.3	0.60316	1.00138	0	0.246769	0.221779	0.39279	0	0.274149	0	0	0	0	0.255971	0	0
Solyc01g008410.3	0	0	0	0	0	0	0	0	0	0	0	0	0	0	0
Solyc01g008420.3	0.603612	0.434888	0.524165	0.415257	0.754991	0.47959	0.346009	0.280453	0.339401	0.685856	0.711903	0.918793	0.357498	0.532724	0.515264
Solyc01g008425.1	0	0	0	0	0	0	0	0	0	0	0	0	0	0	0
Solyc01g008440.3	9.68572	8.48998	10.0151	10.8969	9.42455	10.4629	11.9268	9.6132	12.4671	12.5854	10.658	11.9149	8.69217	9.07953	8.37608
Solyc01g008450.1	0	0.380288	0	0.245172	0.110935	0.398749	0	0	0.143018	0	0	0.224399	0.129995	0	0
Solyc01g008460.3	7.67233	8.1525	7.3108	5.07441	5.64027	5.39771	5.34335	3.75887	4.35752	7.49902	6.80609	6.76375	5.81532	7.17136	6.07963
Solyc01g008470.3	9.05678	6.71936	7.63567	10.4958	12.1015	10.2634	7.35059	7.96114	9.99723	9.03362	6.91592	8.82707	8.76375	8.11805	9.46332
Solyc01g008473.1	0	0	0	0	0	0	0	0	0	0	0	0	0	0	0
Solyc01g008475.1	0	0	0	0	0	0	0	0	0	0	0	0	0	0	0
Solyc01g008477.1	0	0	0	0	0	0	0	0	0	0	0	0	0	0	0
Solyc01g008479.1	0	0	0	0	0	0	0	0	0	0	0	0	0	0	0
Solyc01g008480.4	5.05788	5.1892	4.85034	6.26876	5.12894	5.66209	6.23665	6.18531	5.91591	5.03619	5.2363	4.89308	4.83335	5.15899	5.06147
Solyc01g008490.4	6.97805	7.90209	8.59531	8.07108	7.68986	9.33392	6.98245	7.67992	9.62016	9.60901	7.5158	8.05448	6.36019	7.03627	7.52347
Solyc01g008500.4	0.296528	0.191523	0.192569	0.0611476	0	0.100535	0	0	0.142765	0	0	0.0562738	0.131136	0.0786328	0.138212
Solyc01g008510.3	12.7595	13.8737	12.0403	0	0	0	0	0	0.225929	5.37629	5.28047	3.52508	4.86967	4.05289	3.99297
Solyc01g008520.3	3.38458	3.89958	2.50516	3.58654	3.83182	3.85298	5.1142	7.33844	5.86053	5.25939	5.52248	4.97943	1.7035	2.25993	1.44375
Solyc01g008530.3	23.912	20.8479	20.5987	17.4534	16.5239	16.6974	24.3452	22.5673	23.0304	19.0642	18.4928	18.319	22.5123	25.5744	25.497
Solyc01g008540.4	0	0	0	0	0	0	0	0	0	0	0	0	0	0	0
Solyc01g008550.4	89.1985	89.3146	87.0316	140.332	140.924	132.522	106.124	124.55	115.499	121.331	120.572	117.275	109.312	115.545	110.499
Solyc01g008560.3	10.335	11.3453	10.5884	11.8163	10.5084	10.8013	10.3581	8.69041	10.7086	11.8009	12.1061	12.0328	10.1431	9.52348	9.76931
Solyc01g008570.1	0	0	0	0	0	0	0	0	0	0	0	0	0	0	0
Solyc01g008580.1	0	0	0	0	0	0	0	0	0	0	0	0	0	0	0
Solyc01g008590.1	0	0	0	0	0	0	0	0	0	0	0	0	0	0	0
Solyc01g008600.4	4.74369	4.1088	4.60212	1.94265	2.6209	2.40779	2.50616	2.3703	2.23065	3.37661	3.1171	3.40559	6.21233	5.64265	5.43711
Solyc01g008610.4	0	0	0	0	0	0	0	0	0	0	0	0	0	0	0
Solyc01g008620.4	0.0885535	0.0760799	0	0.146012	0.0662501	0	0	0	0	0	0	0	0	0.0940182	0.247805
Solyc01g008640.4	0.180694	0.155967	0.104482	1.54089	1.85178	1.51497	0.473163	0.279604	0.290163	0.410382	0.520374	0.320538	0.373875	0.127661	0.0561138
Solyc01g008650.3	0.530447	0.712375	0.766914	2.04294	1.37022	1.1622	0.289407	0.492541	0.340741	0.90361	1.01855	0.58259	0.470491	0.811917	0.549063
Solyc01g008660.4	5.16659	4.51641	3.84702	3.42274	3.40704	4.71661	3.66976	2.15546	3.89733	4.47544	4.83194	3.9104	4.01195	4.30587	3.21467
Solyc01g008670.4	1.13635	1.23906	1.24504	0.345504	0.134549	0.284624	0.646048	0.49977	0.57626	0.71314	0.516742	0.500187	1.21991	1.77465	1.61584
Solyc01g008680.4	0.43182	0.181697	0	0.354406	0	1.2846	0.419285	0.395475	1.03313	0.182172	0	0.968434	0.186086	0.231151	0
Solyc01g008690.3	0	0	0.0886835	0.0846865	0	0.138657	0	0.095061	0.296516	0	0.080347	0.0777731	0.361687	0	0.19185
Solyc01g008700.4	16.645	17.4749	19.9054	9.08336	10.0778	9.50337	17.0395	16.1052	17.6719	12.7699	15.7921	13.6152	17.1521	18.7032	19.5541
Solyc01g008710.5.1	0	0	0	0	0	0	0	0	0	0	0	0	0	0	0
Solyc01g008720.2	0	0	0	0	0	0	0	0	0	0	0	0	0	0	0
Solyc01g008730.3	10.0959	9.67888	10.4695	12.1995	11.5589	11.6733	13.3941	12.9255	12.3246	11.3764	11.4897	11.3376	9.1863	9.34956	10.2054
Solyc01g008740.2	0	0	0	0	0	0	0	0	0	0	0	0.0460501	0	0	0
Solyc01g008760.4	4.18291	4.39279	6.38103	4.62577	5.262	5.22451	5.25838	6.1813	4.93865	4.05688	4.10357	5.50681	6.70881	6.4843	5.69309
Solyc01g008770.3	34.7631	33.9508	36.0823	28.5052	28.7434	28.3546	32.5918	33.2534	32.9539	31.4399	32.5484	31.1084	39.1323	38.2031	39.6076
Solyc01g008780.3	103.129	118.777	113.433	33.6652	33.7171	30.5363	81.1755	72.1229	78.2431	65.0659	63.7982	62.984	90.4689	96.008	93.9335
Solyc01g008790.4	11.0996	10.0004	11.1427	3.76014	4.05481	3.74958	4.27516	4.63666	4.17386	8.84814	7.87762	8.5561	11.5723	11.0746	10.2204
Solyc01g008800.3	3.56973	3.7181	3.63381	4.76897	4.62583	4.71129	4.30143	3.24911	3.59595	4.96956	4.47987	4.90072	3.16624	3.2456	2.96886
Solyc01g008810.3	28.4939	27.826	31.1532	36.216	39.5247	37.2591	57.6948	59.5801	57.222	42.805	38.0553	37.6354	28.9887	31.5917	29.9891
Solyc01g008820.3	19.3646	20.9932	18.5059	29.8266	31.6382	30.3949	25.8007	21.4073	23.8784	21.2249	20.8521	23.4396	22.7637	21.9008	23.5777
Solyc01g008830.2	1.63668	0.605624	1.47057	0.385932	0.131514	0.198745	1.09072	0.705616	1.01382	0.796614	1.14797	0.933401	1.34812	1.17683	1.25241
Solyc01g008840.3	23.1463	21.2114	22.24	20.8165	21.586	23.606	23.8378	22.1528	21.3301	20.6241	23.9153	21.299	19.1073	21.1318	21.6184
Solyc01g008850.3	99.332	102.885	101.734	134.262	134.226	131.628	140.644	139.776	136.935	106.828	102.67	102.751	97.9432	96.2047	106.088
Solyc01g008860.1	0	0	0	0	0	0	0	0	0	0	0	0	0	0	0
Solyc01g008870.1	0	0	0	0	0	0	0	0	0	0	0	0	0	0	0
Solyc01g008880.3	0	0	0	0.206887	0	0	0.244434	0	0.241169	0	0	0	0	0	0
Solyc01g008890.4	13.4464	14.6297	14.2438	10.0213	8.67919	7.28297	15.6096	15.6892	16.1277	12.2129	11.5336	14.8622	13.0715	9.68265	14.3489
Solyc01g008900.4	3.78689	6.64523	4.43365	3.61779	3.43574	2.84209	3.32568	4.00714	4.47959	3.84618	4.06733	3.83607	4.58995	5.35306	5.63396
Solyc01g008910.2	4.45185	3.89289	4.5015	3.37229	3.77271	3.60117	4.27116	4.72004	6.10809	4.73052	3.99361	4.34389	3.72092	3.99427	3.99976
Solyc01g008920.4	82.2523	84.2594	85.6023	8.74486	8.70803	9.37175	53.1503	54.1751	58.0135	43.3054	42.033	44.6273	67.7838	71.1106	75.2411
Solyc01g008930.4	17.3519	16.6109	17.7145	5.45538	5.31139	5.65842	10.3751	8.22034	11.0325	9.24967	9.13325	7.67385	14.7623	14.1345	15.78
Solyc01g008940.2	21.7748	11.6874	19.3044	6.66376	11.7433	7.28673	19.7418	26.3603	26.7411	14.7553	12.1195	11.7242	18.3846	16.6506	23.0441
Solyc01g008950.4	220.782	228.402	232.689	322.771	314.601	310.935	276.109	285.477	271.135	270.817	258.108	269.019	222.123	242.733	232.651
Solyc01g008960.3	126.787	124.907	131.231	141.833	139.84	136.891	136.937	140.326	137.168	131.84	136.097	135.681	138.376	137.209	139.151
Solyc01g008970.4	190.115	181.844	190.339	200.29	197.358	202.072	278.061	273.064	277.463	242.367	243.585	244.071	181.991	186.13	195.096
Solyc01g008980.3	8.43027	11.1429	8.96826	12.1979	8.01488	9.17912	12.3314	16.6722	15.7281	10.0468	12.62	10.9237	7.617	10.1554	5.98814
Solyc01g008990.4	8.88159	7.64034	8.10345	7.05791	7.67643	6.23399	6.65011	9.87727	6.45117	8.85983	8.47876	7.41092	8.48793	8.054	9.63703
Solyc01g009000.3	25.18	20.4307	20.8231	61.3111	70.0973	62.6682	34.8488	37.444	34.7496	35.5872	34.5361	30.4676	22.5299	24.2664	25.1131
Solyc01g009010.3	48.151	43.7441	43.7994	18.1796	17.6472	17.9623	22.3412	21.9056	22.1528	26.9636	26.4259	27.913	46.5949	52.1763	50.0741
Solyc01g009020.4	83.7764	92.6205	87.8277	153.78	171.277	164.598	118.78	127.027	112.742	87.7691	81.8363	74.0631	109.895	107.671	108.476
Solyc01g009030.4	8.97372	8.52551	8.93709	12.3082	11.4617	11.5454	9.9138	8.86156	10.2932	10.5851	8.68228	9.78973	8.30492	8.86961	9.01509
Solyc01g009040.4	9.50118	8.00568	8.74297	9.02975	7.98991	7.55857	6.78668	6.36346	7.26884	7.40654	7.73599	7.09403	13.7425	14.1551	13.7319
Solyc01g009050.3	23.8346	21.3123	20.8661	18.4124	20.7639	20.6205	19.1604	19.9162	23.0232	19.8704	19.9623	21.362	22.2929	19.8882	22.1486
Solyc01g009060.3	17.1515	17.2785	16.4678	17.6731	18.7414	17.8648	20.9948	20.5851	19.0314	17.5361	15.4191	16.0515	16.1531	17.7683	18.5089
Solyc01g009070.3	5.90079	5.48347	5.57285	8.77841	7.60267	7.81367	5.64961	6.83369	6.67048	5.99842	5.84509	7.08717	6.43604	6.24481	7.67475
Solyc01g009080.4	175.305	164.725	166.032	28.3411	25.6211	25.6016	125.815	113.232	116.446	84.3107	89.1814	85.6807	198.656	211.854	198.64
Solyc01g009090.3	31.8557	30.1778	29.6962	30.3575	31.6077	31.4261	39.5358	43.8042	42.2314	33.6523	33.6654	33.9269	27.7064	29.4181	28.494
Solyc01g009100.4	113.405	100.989	101.585	76.8153	84.6084	81.0926	68.8588	67.6885	68.2431	71.1985	71.0886	67.1534	119.932	127.376	119.628
Solyc01g009120.3	19.587	15.9822	19.2084	9.39822	9.24249	7.86663	18.9848	19.227	20.6787	12.4696	12.3826	13.3177	13.2013	13.5309	14.6932
Solyc01g009140.1	0	0	0	0	0	0	0	0	0	0	0	0	0	0	0
Solyc01g009145.1	6.68627	9.65877	3.99904	4.71054	8.86197	6.01494	5.47419	3.6482	2.34406	8.1794	8.53233	2.9469	3.26365	2.79487	6.43193
Solyc01g009160.2	1.24721	2.46976	1.90565	18.108	16.4985	19.5691	4.04051	3.19655	2.03046	8.0718	7.80622	6.10304	1.01418	1.83436	2.23799
Solyc01g009165.1	0	0	0	0	0	0	0	0	0	0	0	0	0	0	0
Solyc01g009170.4	48.1451	49.4092	51.0931	81.133	78.4392	84.3396	71.2549	71.7231	71.7456	77.6606	72.687	69.2824	44.5672	44.4491	44.2782
Solyc01g009180.4	14.3469	14.3297	15.0388	11.9093	11.669	12.3679	11.1142	10.7125	11.0011	10.6767	11.5243	11.5105	16.2625	14.535	15.6218
Solyc01g009190.3	0	0	0	0	0	0	0	0	0	0	0.0599489	0	0	0	0
Solyc01g009200.4	7.76872	6.63864	7.31575	7.5968	8.42317	7.75299	6.2895	6.94979	6.99867	7.21009	6.53477	8.98395	9.15323	6.45767	8.50421
Solyc01g009210.2	0	0	0	0	0	0	0	0	0	0	0	0	0	0	0
Solyc01g009220.3	3.08274	3.53739	2.11503	4.18376	2.86759	2.36952	2.85629	3.54821	1.92277	2.48015	2.39668	3.01588	2.68684	3.12267	2.88377
Solyc01g009230.4	12.9308	11.2085	11.8828	7.75231	8.70429	8.87077	8.28515	8.55732	9.83308	9.14222	9.05692	9.52012	13.08	14.1587	13.1755
Solyc01g009240.4	0.751238	0.573667	0.652843	0.875738	0.232262	0.813469	0.347556	0.287603	0.468678	0.414398	0.347688	0.437513	0.628852	0.280694	0.987381
Solyc01g009245.1	88.3715	88.9901	81.6737	10.6584	11.3539	9.80555	55.4405	55.9482	53.0933	47.391	49.3451	44.0635	77.1031	93.7232	76.31
Solyc01g009250.3	0.546532	0.924877	0.467145	0.598783	0.541053	0.848096	0.531959	1.33869	0.872998	1.38619	0.98844	0.820099	1.10581	0.973031	1.53565
Solyc01g009260.1	0.664295	0.317838	0.383483	0.913247	1.10573	1.00105	0.362041	0.273784	0.284296	0.50249	0.694635	0.448254	0.0652877	0.313161	0.344027
Solyc01g009270.1	0.0734285	0.189727	0.063586	0.121138	0.220009	0.149391	0.288142	0.272377	0.353537	0.0624876	0.230356	0.167232	0.0649544	0.155766	0.0684481
Solyc01g009280.4	19.0374	17.8092	18.8087	18.7346	17.9934	17.6483	19.0814	19.6298	18.0629	20.0227	19.8529	19.9855	18.6606	15.7391	18.2341
Solyc01g009290.4	14.5705	14.0018	13.6995	14.5026	14.0113	14.8961	18.2953	18.4239	19.4173	15.5974	14.6787	16.2496	13.1257	13.0377	12.2473
Solyc01g009300.3	14.186	14.0854	13.0514	41.1538	37.8623	39.9544	18.2477	18.1336	17.8626	26.2326	24.9725	24.654	18.7176	19.717	20.4122
Solyc01g009305.1	0	0	0	0	0	0	0	0	0	0	0	0	0	0	0
Solyc01g009310.3	26.8063	28.7415	24.6059	47.2698	46.6025	44.9453	25.2018	26.618	27.3915	43.3575	39.7957	42.816	31.2331	32.4206	30.4051
Solyc01g009320.2	0	0	0	0	0	0	0	0	0	0	0	0	0	0	0
Solyc01g009330.1	0.0835964	0	0.0723022	0.137862	0.125134	0.113176	0.0819499	0.0774538	0.241389	0.0710968	0.0654911	0.063393	0	0.0887265	0.155922
Solyc01g009340.4	2.62092	2.72045	2.2686	2.09805	1.44312	2.0897	2.79732	2.50119	3.33978	2.16432	2.96124	2.86637	2.31688	1.88098	2.65914
Solyc01g009350.2	0	0	0	0	0.0825309	0	0	0	0	0	0	0	0	0	0
Solyc01g009360.1	0	0	0	0	0	0	0.146911	0	0	0	0	0	0	0	0
Solyc01g009370.2	0.674902	0.232739	0.52637	3.1182	2.88298	3.98627	0.993576	1.12716	1.1051	0.746911	1.85381	1.38427	0.657437	0.858682	0.754755
Solyc01g009380.3	6.00457	4.67649	5.88628	5.52457	6.84059	7.36865	6.14266	5.54721	6.52879	6.08231	6.15381	6.3251	6.27695	7.16554	6.56456
Solyc01g009390.4	7.33422	7.15611	8.21273	8.61936	7.88057	8.12395	7.7405	6.35464	6.46399	8.00991	8.14359	7.83014	6.92167	6.45639	6.96448
Solyc01g009400.3	0	0	0	0	0	0	0	0	0	0	0	0	0	0	0
Solyc01g009410.3	0	0	0	0	0	0	0	0.103077	0	0	0	0	0.0979644	0	0
Solyc01g009420.4	143.529	140.93	142.851	235.561	234.821	234.755	269.146	256.012	254.237	215.333	207.616	215.018	121.178	132.525	125.399
Solyc01g009430.3	48.7259	52.4729	50.0009	41.1338	41.8904	40.2987	55.6495	50.1147	46.7733	69.2836	70.7308	71.7572	56.8241	55.2326	57.5538
Solyc01g009440.3	0	0	0	0	0	0.303221	0	0	0	0	0	0	0	0	0
Solyc01g009443.1	61.973	64.96	64.9277	75.1549	81.8269	73.8961	88.8698	87.5222	95.6105	61.2155	61.2922	60.5172	61.241	62.331	65.4648
Solyc01g009447.1	48.1881	53.0518	43.3088	38.7595	40.8789	36.1638	33.1604	35.1054	38.1746	42.8785	38.9737	43.9635	53.4945	58.5281	57.0602
Solyc01g009470.2	0	0	0	0	0	0	0	0	0	0	0	0	0	0	0
Solyc01g009480.4	0	0	0.0724431	0	0.125378	0.113396	0	0	0.161241	0	0.0656188	0.127033	0.0739529	0.0889021	0.234344
Solyc01g009490.1	0	0	0	0	0	0	0	0	0	0	0	0	0	0	0
Solyc01g009500.4	26.0526	26.0918	26.8048	18.0228	16.3714	16.7822	25.833	24.794	23.5502	24.8526	22.0204	23.1419	26.4467	25.284	25.2746
Solyc01g009505.1	0	0	0	0.131797	0	0	0	0	0	0	0	0	0	0	0
Solyc01g009510.2	0	0	0	0	0	0	0	0	0	0	0	0	0	0	0
Solyc01g009520.4	154.517	156.655	155.191	151.383	143.172	145.43	121.915	116.913	117.78	132.419	126.39	129.935	151.077	167.571	161.889
Solyc01g009530.1	0	0	0	0	0	0	0	0	0	0	0	0	0	0	0
Solyc01g009540.1	0	0	0	0	0	0	0	0	0	0	0	0	0	0	0
Solyc01g009550.1	0	0	0	0	0	0	0	0	0	0	0	0	0	0	0
Solyc01g009560.2	0	0	0	0	0	0	0	0	0	0	0	0	0	0	0
Solyc01g009565.1	9.85867	7.10548	12.6394	1.0501	1.21994	1.09267	5.15315	4.02454	5.24913	4.93913	5.5186	6.84853	17.2548	13.847	14.1927
Solyc01g009580.2	0	0	0	0.172007	0	0	0	0	0	0	0	0	0	0	0
Solyc01g009590.3	0	0	0	0	0	0	0	0	0	0	0	0	0	0	0
Solyc01g009600.4	0	0	0	0	0	0	0	0	0	0	0	0	0	0	0
Solyc01g009610.3	40.6111	47.3149	40.3677	37.1479	35.1862	34.105	43.7117	43.9019	49.6628	38.0531	38.3932	31.9099	39.0586	39.5254	37.8277
Solyc01g009620.3	10.5097	12.649	11.113	5.00403	5.00525	5.61336	6.43459	5.72688	4.7443	10.6337	9.08374	10.2264	11.8682	9.02965	11.0026
Solyc01g009630.3	26.9028	23.4156	26.065	14.6297	14.8098	14.0128	15.5563	18.4189	19.9517	23.1842	23.6123	22.5728	21.8991	18.6512	24.4898
Solyc01g009640.3	0	0	0	0	0	0	0	0	0	0	0	0	0	0	0
Solyc01g009650.1	0	0	0	0	0	0	0	0	0	0	0	0	0	0	0
Solyc01g009660.3	0	0	0	0.220494	0	0	0	0	0	0	0	0	0	0	0
Solyc01g009670.4	21.9316	19.7695	20.3414	9.30071	10.9632	10.9319	14.2371	13.0083	16.376	12.4519	10.5259	10.5128	18.2032	19.563	20.3762
Solyc01g009690.3	0.328058	0	0.190238	0.270959	0.30125	0.298642	0.179279	0.067827	0.386724	0.124356	0.258333	0.27784	0.259731	0.192847	0.237468
Solyc01g009700.3	0.0964417	0.125114	0.251308	0.0796228	0.0723892	0.0985566	0.284358	0.0448175	0.0929699	0.123296	0	0	0.0857116	0.102125	0.089802
Solyc01g009705.1	0	0	0	0	0	0	0	0	0	0	0	0	0	0	0
Solyc01g009710.1	1.03547	0	0.813053	0	0	0	0.962779	0.894227	0.963268	0.837376	0	0	0	1.16797	1.00239
Solyc01g009720.2	1.01977	1.35734	2.14829	1.7733	1.77658	1.37321	1.66255	2.40827	0.653516	1.82766	2.21202	1.2847	2.78591	2.16889	0.529028
Solyc01g009730.3	0	0	0	0	0	0	0	0	0	0	0	0	0	0	0
Solyc01g009735.1	0	0	0	0	0	0	0	0	0	0	0	0	0	0	0
Solyc01g009740.3	0	0	0	0	0	0	0	0	0	0	0	0	0	0	0
Solyc01g009750.3	109.945	108.395	113.946	133.485	129.936	136.918	129.371	123.079	125.603	130.737	123.517	125.02	107.204	102.761	97.7478
Solyc01g009760.3	3.10099	1.9071	2.77579	2.1448	2.96101	3.58424	0.969923	1.25968	2.02607	1.36807	2.12848	1.873	2.60895	1.97999	1.8541
Solyc01g009770.3	4.29878	6.80108	5.33078	7.91134	8.10979	9.93651	4.9424	7.58573	5.46611	8.3657	7.29578	7.73011	5.75936	5.78647	4.1346
Solyc01g009780.3	21.0434	21.6406	20.6088	33.6231	28.3287	29.1023	26.3179	26.3494	26.7482	27.3314	20.3799	25.5496	15.8482	16.3879	17.5039
Solyc01g009790.1	0	0	0	0	0	0	0	0	0	0	0	0	0	0	0
Solyc01g009795.1	0	0	0	0	0	0	0	0	0	0	0	0	0	0	0
Solyc01g009810.3	0	0	0	0	0	0	0	0	0	0	0.264643	0.128083	0.296324	0	0
Solyc01g009820.4	12.1807	10.6515	11.1575	6.30724	6.59743	7.14098	9.5392	9.66161	12.6312	9.31329	10.1312	9.92296	8.94178	8.6877	8.95601
Solyc01g009830.3	0	0	0	0	0	0.19101	0	0	0	0.0800973	0	0.0713814	0	0	0
Solyc01g009840.3	0	0	0	0	0	0	0	0	0	0	0	0	0	0	0
Solyc01g009850.4	3.75485	4.78797	4.30684	3.37824	2.85454	3.05012	2.74414	2.63977	2.13469	3.28232	3.18018	4.10438	3.25156	4.07805	3.36185
Solyc01g009860.3	26.6335	28.8544	27.9149	23.8521	22.1183	20.6213	20.2193	22.9836	18.0617	34.8131	34.2708	32.0867	43.206	46.5301	38.2809
Solyc01g009870.3	0.0643766	0.111058	0.0558083	0.106238	0.337802	0.17492	0.568772	0.477981	0.434108	0.274072	0.101079	0.0489205	0.0570427	0	0.0599865
Solyc01g009880.2	0	0	0	0	0	0	0	0	0	0	0	0	0	0	0
Solyc01g009890.1	0.650274	2.05069	0	3.15644	1.86226	0	0.613653	0	1.22293	5.35155	1.44292	0.465423	3.12637	2.14914	1.2426
Solyc01g009900.3	7.21697	6.22635	5.34461	2.61552	4.388	3.08027	0.768477	2.16833	2.6647	1.67293	4.55483	2.05748	7.69241	6.08317	7.58253
Solyc01g009910.1	0.835784	1.28784	1.33301	0	0	4.00996	0.782027	0	0.781355	2.72647	1.82836	2.35752	1.95819	0.931625	0.803992
Solyc01g009920.3	0	0	0	0	0	0	0	0	0	0	0	0	0	0	0
Solyc01g009930.3	0	0	0.0987915	0	0	0	0	0	0	0	0	0.0432955	0	0	0
Solyc01g009940.1	0	0	0	0	0	0	0	0	0	0	0	0	0	0	0
Solyc01g009960.4	0	0	0.271886	0	0	0	0	0	0	0	0	0	0	0	0
Solyc01g009970.3	45.2412	45.1192	43.7059	15.4984	15.5088	13.0414	24.4318	23.7783	24.3364	20.3785	21.5545	22.7658	41.5824	41.3435	42.3105
Solyc01g009975.1	0	0	0	0	0	0	0	0	0	0	0	0	0	0	0
Solyc01g009980.1	0	0	0	0	0	0	0	0	0	0	0	0	0	0	0
Solyc01g009990.3	581.386	565.084	559.468	145.495	167.775	160.542	284.648	289.864	306.09	228.395	223.959	232.192	509.532	526.553	525.334
Solyc01g010000.3	15.6855	13.2314	15.7783	6.98919	7.20064	7.5419	8.08235	7.53103	9.36678	8.68618	6.79263	8.11674	19.6231	19.403	18.6688
Solyc01g010020.3	13.3307	14.7389	15.0349	25.7148	27.3761	28.1346	25.9755	19.2007	20.0779	18.2985	18.3084	16.714	12.6865	12.2843	9.8538
Solyc01g010030.3	16.9351	14.8392	14.3802	7.50068	7.95398	8.9577	14.0025	10.6242	13.0041	12.3106	14.0179	13.3875	16.0281	16.7898	16.5755
Solyc01g010050.3	76.2446	68.9207	69.85	103.126	107.317	105.89	141.379	137.594	140.708	92.3919	94.305	93.8572	73.0031	82.3816	80.8824
Solyc01g010060.2	0.387581	0.818325	0.66165	0.159173	0.143751	0.385842	0.753861	0.533468	1.11382	0.654901	0.900116	0.726073	0.838452	0.414338	0.363193
Solyc01g010063.1	0	0	0	0	0	0	0	0	0	0	0	0	0	0	0
Solyc01g010065.1	0	0	0	0	0	0	0	0	0	0	0	0	0	0	0
Solyc01g010067.1	0	0	0	0	0	0	0	0	0	0	0	0	0	0	0
Solyc01g010080.3	0.683801	0.236662	0.0792185	1.12921	0.889844	0.963249	0.268876	0.423792	0.131852	0.388597	0.286896	0.451269	0.121604	0.675709	0.25466
Solyc01g010130.4	8.09975	8.27585	8.51606	10.3405	10.2453	9.96754	8.61291	7.4665	8.0506	15.1884	14.5419	14.6134	9.13642	9.48199	9.52609
Solyc01g010140.1	0	0	0	0.0571282	0	0	0	0	0	0	0	0	0	0	0
Solyc01g010150.3	8.42499	8.76378	9.31608	5.84699	5.95864	5.40543	5.00841	5.68301	5.01667	8.59559	9.06818	8.696	7.81356	7.67404	8.69646
Solyc01g010160.3	0	0	0	0	0	0	0	0	0	0	0	0	0	0	0
Solyc01g010170.2	0	0	0	0	0	0	0	0	0	0	0	0	0	0	0
Solyc01g010175.1	0	0	0	0	0	0	0	0	0	0	0	0	0	0	0
Solyc01g010180.3	6.35521	8.30272	9.10349	27.7766	24.46	22.5779	15.706	13.0461	13.5676	7.95844	8.07987	6.68047	15.4334	14.5422	15.1845
Solyc01g010185.1	3.41528	5.3059	5.09731	9.28419	10.3919	10.3323	7.38904	9.02858	8.83637	4.40283	4.38954	4.24894	3.36841	1.42445	2.22196
Solyc01g010210.1	0	0	0	0	0	0	0	0	0	0	0	0	0	0	0
Solyc01g010215.1	4.37374	4.52207	3.6467	5.89127	4.84133	5.33575	4.66081	2.81223	3.56435	2.92209	4.6477	5.29861	4.40698	5.50371	3.46825
Solyc01g010220.3	3.73835	3.68872	3.33611	5.1666	2.67167	4.70132	2.04246	2.20393	3.73144	3.92681	4.76883	3.60279	3.65231	1.43455	3.35651
Solyc01g010230.2	13.3984	11.6393	11.4108	14.8382	11.3413	12.2387	11.3601	12.6638	9.16011	15.2554	11.9942	13.2004	6.96932	12.2924	11.5684
Solyc01g010240.3	0	0	0	0	0	0	0	0	0	0	0	0	0	0	0.219981
Solyc01g010250.4	5.31869	3.9372	4.04099	5.06472	4.5268	3.65704	4.58198	4.24514	3.79403	4.0535	3.22999	3.12651	6.14424	7.0114	5.56074
Solyc01g010260.3	0	0	0	0	0	0.0378707	0	0	0	0	0	0	0	0	0
Solyc01g010270.3	52.7566	56.8196	61.0903	94.5939	85.9046	86.3247	56.7895	63.7706	61.6769	71.1441	66.9606	68.3398	68.8774	74.5326	64.4294
Solyc01g010280.3	0.0841751	0.144741	0.0727976	0.0694069	0	0	0.0825137	0	0	0	0.13188	0.255311	0.148626	0.178688	0
Solyc01g010290.4	7.60423	7.375	10.0556	10.2377	10.0253	9.24256	6.93306	7.1466	6.11103	9.5578	9.29073	8.3895	7.82669	7.16761	7.29924
Solyc01g010310.4	11.6248	10.2866	11.6834	28.8088	24.2944	26.7317	11.1619	12.24	12.602	14.9682	15.6934	15.5705	14.9385	15.2837	13.2468
Solyc01g010350.4	0	0	0	0	0	0	0	0	0	0.0643671	0	0	0	0	0
Solyc01g010360.3	0	0	0	0	0	0	0	0	0	0	0	0	0	0	0
Solyc01g010365.1	0.659193	0.544792	1.38433	0	1.45105	0.640802	0.317441	0.896682	1.25553	0	1.76038	0.486858	2.78371	1.42205	1.86418
Solyc01g010370.3	4.32951	4.62647	3.8549	6.76452	6.78469	6.2819	4.42482	4.62261	4.95331	3.75056	3.67477	3.71057	5.3538	5.823	5.12197
Solyc01g010390.3	25.905	22.4794	23.6732	15.0641	13.4174	15.3147	21.0214	18.7084	21.9858	17.3814	18.3437	17.3969	24.8209	24.6618	22.5631
Solyc01g010400.1	0	0	0	0	0	0	0	0	0	0	0	0	0	0	0
Solyc01g010405.1	0	0	0	0	0	0	0	0	0	0	0	0	0	0	0
Solyc01g010410.3	0	0.0353312	0	0	0	0.0278351	0	0	0	0.0347905	0.0321142	0.0310853	0.0726238	0.043185	0
Solyc01g010415.1	0	0	0	0	0	0	0	0	0	0	0	0	0	0	0
Solyc01g010420.3	0	0	0	0.15098	0	0.122168	0	0	0	0	0	0	0	0	0
Solyc01g010430.4	0.450282	0.581573	1.2995	6.31383	5.95796	6.35995	1.76675	1.53087	2.09556	2.61821	2.17738	3.41776	1.32732	0.716473	1.4692
Solyc01g010440.4	39.293	40.4965	37.4863	55.1719	60.0185	59.1092	69.9936	72.247	72.3023	62.2882	59.0124	63.6218	27.9554	27.9099	25.0706
Solyc01g010460.4	21.1276	20.4291	24.0069	10.2728	12.3268	10.5562	16.6533	16.4981	18.0598	15.2031	15.4061	14.8	21.3752	20.7591	24.0489
Solyc01g010470.2	12.7632	12.633	12.5011	4.29204	4.193	4.50828	8.17482	8.60578	7.11648	6.51513	6.84103	6.41496	13.5581	8.33175	8.08202
Solyc01g010480.3	9.41033	9.34694	9.56937	4.12014	4.91555	5.20325	13.1797	10.917	12.4776	5.67059	6.08981	5.61777	6.09495	7.76459	6.00399
Solyc01g010490.4	0	0	0	0.0868958	0	0	0	0	0	0	0.0827476	0	0	0.0557514	0
Solyc01g010500.3	0.0854424	0	0	0	0	0	0	0	0	0.0726587	0	0	0	0	0.159378
Solyc01g010510.4	0.941951	1.00516	1.0579	0.594545	0.872876	0.678598	0.653148	0.823448	0.961155	0.802473	0.522505	1.18012	0.934389	0.821821	1.03221
Solyc01g010520.3	20.2151	18.0958	17.8014	17.4128	17.7201	15.9301	18.6018	18.175	19.4134	13.9219	16.3196	16.8563	18.9264	17.733	19.5443
Solyc01g010530.1	0	0	0	0	0	0	0	0	0	0	0	0	0	0	0
Solyc01g010540.3	95.4429	90.3338	88.7528	66.5234	64.9714	62.1616	63.0464	65.9573	56.8849	70.8967	71.965	71.5657	97.2142	104.538	96.0155
Solyc01g010550.1	0	0	0	0	0	0	0	0	0	0	0	0	0	0	0
Solyc01g010570.4	16.4401	17.124	14.3636	18.8077	18.6422	18.6671	29.395	25.8417	24.5147	23.6503	23.1149	22.7412	11.1063	12.7421	12.0985
Solyc01g010580.3	194.783	194.727	194.846	144.426	149.86	153.531	192.777	197.977	181.888	218.061	204.762	204.694	148.289	167.135	159.058
Solyc01g010590.2	15.808	20.4374	16.911	36.4792	34.156	29.7478	20.8388	22.7953	22.8488	23.2254	18.3876	20.3412	15.6567	17.5246	19.7855
Solyc01g010600.4	2.65075	2.71324	2.73502	4.14571	4.64372	4.44646	1.1652	2.20088	1.90947	6.29373	4.13129	2.89924	3.24725	4.7981	3.96372
Solyc01g010640.3	195.217	187.52	186.508	45.5932	45.1723	44.8392	142.965	135.608	141.244	98.7713	103.411	104.567	159.326	167.71	170.275
Solyc01g010650.3	19.3517	19.5087	19.8684	31.0184	32.7252	29.0817	28.621	30.0461	28.305	27.3226	27.1931	25.9324	14.9141	15.6274	16.6041
Solyc01g010660.3	8.05664	9.85781	8.96423	12.3632	12.0483	11.0397	10.2522	8.63941	8.0773	9.35193	9.94435	8.72076	8.68858	8.4201	11.0292
Solyc01g010670.3	0	0	0	0	0	0	0	0	0	0	0	0	0	0	0
Solyc01g010690.1	0	0	0	0.239103	0	0.0653047	0	0.0894931	0	0	0	0	0.17035	0.205448	0
Solyc01g010700.3	16.6414	15.5687	13.8045	12.4723	13.1998	13.5577	15.5716	15.8532	18.2285	11.0284	10.9631	13.1443	13.9797	13.6542	13.4323
Solyc01g010705.1	0	0	0	0	0	0	0	0	0	0	0	0	0	0	0
Solyc01g010710.4	5.52268	5.57171	6.2034	7.00485	7.15035	7.59055	3.71112	3.99475	3.30497	8.41794	6.80476	8.00135	6.54945	7.08387	5.90284
Solyc01g010720.4	0.0574663	0	0	1.4703	0.905135	0.820787	0.733741	0.3202	0.387627	0	0	0.131107	0	0.0608893	0
Solyc01g010740.4	0	0.0495587	0	0	0	0	0	0	0	0	0	0	0	0	0
Solyc01g010750.4	116.257	118.143	124.652	192.34	186.763	198.558	142.948	140.757	144.785	136.289	131.428	136.386	114.616	102.211	111.288
Solyc01g010755.1	0.116566	0	0.200837	0	0	0	0	0	0	0	0	0	0.204593	0.371956	0.217727
Solyc01g010760.3	52.9399	52.1697	45.7731	44.2885	52.969	50.5785	43.0141	50.8755	44.3943	43.1841	44.6361	42.2911	49.9916	55.6492	52.3521
Solyc01g010780.4	21.8648	22.8496	22.0947	28.9801	28.1236	27.5636	25.5001	29.5937	27.0872	24.4294	24.6071	24.5568	23.5188	22.1514	21.8058
Solyc01g010785.1	0	0	0	0	0	0	0	0	0	0	0	0	0	0	0
Solyc01g010810.4	10.6082	10.6373	11.8937	9.30151	10.1341	11.2882	9.26056	12.4374	8.4427	11.6199	12.9146	11.2939	9.71448	11.7668	10.4388
Solyc01g010820.3	16.923	13.8365	16.1146	11.1229	11.7435	11.6291	12.8232	13.2741	13.2135	12.678	13.0951	12.8277	15.7932	15.2297	16.057
Solyc01g010830.4	19.7817	16.181	14.7515	12.1525	11.1651	9.8362	12.4315	11.3157	13.915	10.5484	12.0489	11.2388	18.257	20.4144	20.4582
Solyc01g010840.1	0	0	0	0	0	0	0	0	0	0	0	0	0	0	0
Solyc01g010860.3	7.70334	10.9553	9.72649	14.9514	13.2151	13.8214	11.3758	10.6409	10.5091	12.7006	11.5181	10.6338	8.8507	9.34008	8.15326
Solyc01g010870.3	18.9139	19.2698	20.0588	29.5449	27.9413	29.4459	22.832	25.6287	23.8655	21.1677	21.9266	21.5375	19.3068	19.1442	19.3081
Solyc01g010880.3	10.8367	10.0198	8.8223	9.29676	10.3911	11.369	11.3408	14.3387	12.1053	11.2516	10.2569	11.4641	8.75717	8.50496	11.2459
Solyc01g010890.4	0	0	0	0	0	0	0	0	0	0.0922885	0	0	0	0	0
Solyc01g010900.3	0	0.0507795	0.102045	0	0	0	0	0.0546139	0.0566728	0.0500969	0	0	0.104339	0	0
Solyc01g010910.2	0.458725	0.0981064	0.0988173	0	0.342461	0	0	0	0	0.0973511	0.447702	0.520033	0.201355	0.609829	0.107095
Solyc01g010920.2	1.11526	1.05002	1.82656	0.826832	1.58234	1.12671	2.7277	1.34	1.28658	1.0416	2.17767	1.68633	1.56743	2.01596	2.08268
Solyc01g010930.4	1.19848	1.5366	0.309616	1.08566	1.60983	1.28958	1.52333	1.10688	1.03657	0.508528	0.935223	0.905264	0.840911	1.02003	1.2314
Solyc01g010940.3	23.6624	22.5816	19.7052	38.9811	36.3522	34.0056	24.2584	24.9141	26.6823	23.5645	24.251	26.2256	24.6721	27.3416	25.8143
Solyc01g010950.3	11.6007	11.0668	12.0244	9.89294	10.3937	11.8218	12.8001	14.2481	14.7827	11.3352	11.1473	9.11727	9.2234	9.08621	10.6515
Solyc01g010960.3	0	0	0	0	0	0	0	0	0	0	0	0	0	0	0
Solyc01g010970.3	1.02021	1.01159	0.862824	0.746533	1.00801	0.956542	0.688516	0.976944	1.09679	1.09437	1.07968	1.06732	1.01392	1.01734	1.1119
Solyc01g010990.2	9.46359	8.21714	7.32883	12.7918	10.5632	10.5265	10.7376	9.40374	9.95582	11.3706	9.7977	9.0759	9.27284	8.46806	7.56832
Solyc01g011000.3	165.977	166.473	145.894	152.843	150.567	147.081	144.572	136.66	139.496	139.195	145.015	139.281	175.147	182.164	174.498
Solyc01g011005.1	0	0	0	0	0	0	0	0	0	0	0	0	0	0	0
Solyc01g011020.2	0	0	0	0	0	0	0	0	0	0	0	0	0	0	0
Solyc01g011030.3	14.9253	13.2006	14.7895	13.6006	12.9306	14.6429	17.2791	17.7045	15.7075	15.5109	13.5335	14.2909	13.015	10.1	10.095
Solyc01g011040.3	26.3137	29.7773	26.5977	44.0233	43.5176	43.0731	32.0735	30.3835	33.8379	33.1807	32.5672	33.7396	32.6426	35.1349	31.1304
Solyc01g011050.3	0	0	0	0	0	0	0	0	0	0	0	0	0	0	0
Solyc01g011060.1	0	0	0	0	0	0	0	0	0	0	0	0	0	0	0
Solyc01g011070.1	0	0	0	0	0	0	0	0	0	0	0	0	0	0	0
Solyc01g011080.3	5.83333	5.0928	3.10296	5.52574	6.09335	4.19469	3.55401	3.62649	3.80462	4.12215	7.74887	4.77319	3.12403	2.64532	3.18039
Solyc01g011090.4	10.0977	8.52113	9.01003	11.0523	13.5966	13.0769	11.3149	11.7108	12.7789	11.2839	13.5443	13.4823	10.9017	12.0554	9.31813
Solyc01g011100.2	11.0838	12.1256	11.3929	14.3215	15.0586	14.5321	14.0268	13.7085	15.9209	14.1758	13.4439	13.0768	12.193	10.5757	12.6375
Solyc01g011105.1	0	1.56635	0.800946	3.94566	1.40691	1.53172	0	0.868665	0	1.2089	2.18641	1.41084	0.399061	1.58647	1.38153
Solyc01g011110.1	0	0	0	0	0	0	0	0	0	0	0	0	0	0	0
Solyc01g011113.1	0	0	0	0	0	0	0	0	0	0	0	0	0	0	0
Solyc01g011115.1	0	0	0	0	0	0	0	0	0	0	0	0	0	0	0
Solyc01g011117.1	0	0	0	0	0	0	0	0	0	0	0	0	0	0	0
Solyc01g011170.1	0	0	0	0	0	0	0	0	0	0	0	0	0	0	0
Solyc01g011180.1	0	0	0	0	0	0	0	0	0	0	0	0	0	0	0
Solyc01g011190.1	0	0	0	0	0	0	0	0	0	0	0	0	0	0	0
Solyc01g011200.3	1.97854	0.761244	0.768916	0.739049	0.534293	0.718018	0.525302	1.48723	0.344806	1.36881	1.1156	0.944886	1.24829	0.960549	0.168447
Solyc01g011220.3	0.63802	1.6116	0.724494	1.22197	0.945109	0.703372	1.23929	0.584485	1.01779	1.07685	1.47873	1.59041	1.46723	0.227638	0.598368
Solyc01g011230.3	0	0	0	0	0	0	0	0	0	0	3.13969	0	0	0	0
Solyc01g011260.1	0	0	0	0	0	0	0	0	0	0	0	0	0	0	0
Solyc01g011270.2	0	0	0	0	0	0	0	0	0	0	0	0	0	0	0
Solyc01g011273.1	0	0	0	0	0	0	0	0	0	0	0	0	0	0	0
Solyc01g011277.1	0	0	0	0	0	0	0	0	0	0	0	0	0	0	0
Solyc01g011300.1	0	0	0	0	0	0	0	0	0	0	0	0	0	0	0
Solyc01g011310.2	0	0	0	0	0	0	0	0	0	0	0	0	0	0	0
Solyc01g011320.2	0	0	0	0	0	0	0	0	0	0	0	0	0	0	0
Solyc01g011330.3	0	0	0	0	0	0	0	0	0	0	0	0	0	0	0
Solyc01g011340.3	53.8698	53.2755	56.0359	81.0853	73.3288	78.8289	67.2002	65.2343	62.2989	58.7849	59.7243	56.0182	52.8518	55.7725	61.4402
Solyc01g011350.3	14.7512	12.2783	13.0581	17.8273	16.9775	17.537	14.4997	13.3661	13.5483	12.296	13.4334	13.2156	14.2311	16.1115	12.7381
Solyc01g011352.1	0	0	0	0	0	0	0	0	0	0	0	0	0	0	0
Solyc01g011354.1	0	0	0	0	0	0	0	0	0	0	0	0	0	0	0
Solyc01g011356.1	0	0	0	0	0	0	0	0	0	0	0	0	0	0	0
Solyc01g011358.1	0	0	0	0	0	0	0	0	0	0	0	0	0	0	0
Solyc01g011390.2	0	0	0	0	0	0	0	0	0	0	0	0	0	0	0
Solyc01g011410.2	0	0	0	0	0	0	0	0	0	0	0	0	0	0	0
Solyc01g011413.1	0	0	0	0	0	0	0	0	0.127694	0	0.3108	0	0	0	0
Solyc01g011417.1	0	0	0	0	0	0	0	0	0	0	0	0	0	0	0
Solyc01g011430.4	3.15426	2.42675	2.73676	5.06466	4.86069	4.4858	4.2246	3.78142	3.81319	5.2272	4.91132	4.62313	2.84945	2.79522	2.67115
Solyc01g011435.1	0	0	0	0	0	0	0	0	0	0	0	0	0	0	0
Solyc01g011460.3	0	0	0	0	0	0	0	0	0	0	0	0.326271	0	0	0
Solyc01g011465.1	0	0	0	0	0	0	0	0	0	0	0.190324	0	0	0	0
Solyc01g011470.1	0	0	0	0	0	0	0	0	0	0	0	0	0	0	0
Solyc01g011480.1	0	0	0	0	0	0	0	0	0	0	0	0	0	0	0
Solyc01g011490.1	0	0	0	0	0	0	0	0	0	0	0	0	0	0	0
Solyc01g011495.1	0.418035	1.05655	0.534263	0	0.154856	0.138346	0	0.19154	0.400181	0.176429	0.323085	0.469107	0.541109	0.223671	0.587988
Solyc01g011500.1	0	0	0	0	0	0	0	0	0	0	0	0	0	0	0
Solyc01g011510.4	41.4115	41.1421	42.337	34.6421	28.9056	31.7113	24.7793	24.2513	25.9649	46.9807	43.1197	42.413	59.5749	62.6498	60.863
Solyc01g011520.2	0	0	0	0	0	0	0	0	0	0	0	0	0	0	0
Solyc01g011530.1	0	0	0	0	0	0	0	0	0	0	0	0	0	0	0
Solyc01g011540.1	0	0	0	0	0	0	0	0	0	0	0	0	0	0	0
Solyc01g012540.1	0	0	0	0	0	0	0	0	0	0	0	0	0	0	0
Solyc01g012550.1	0	0	0	0	0	0	0	0	0	0	0	0	0	0	0
Solyc01g012560.1	0	0	0	0	0	0	0	0	0	0	0	0	0	0	0
Solyc01g012570.2	0	0	0	0	0	0	0	0	0	0	0	0	0	0	0
Solyc01g012580.1	0	0	0	0	0	0	0	0	0	0	0	0	0	0	0
Solyc01g012585.1	0	0	0	0	0	0	0	0	0	0	0	0	0	0	0
Solyc01g012590.1	0	0	0	0	0	0	0	0	0	0	0	0	0	0	0
Solyc01g012610.1	0	0	0	0	0	0	0	0	0	0	0	0	0	0	0
Solyc01g012650.1	0	0	0	0	0	0	0	0	0	0	0	0	0	0	0
Solyc01g012670.3	0	0	0	0	0	0	0	0	0	0	0	0	0	0	0
Solyc01g012680.1	0	0	0	0	0	0	0	0	0	0	0	0	0	0	0
Solyc01g012690.1	0	0	0	0	0	0	0	0	0	0	0	0	0	0	0
Solyc01g012700.4	0	0	0	0	0	0	0	0	0	0	0	0	0	0	0
Solyc01g012720.1	0	0	0	0	0	0	0	0	0	0	0	0	0	0	0
Solyc01g012730.1	0	0	0	0	0	0	0	0	0	0	0	0	0	0	0
Solyc01g012740.1	0	0	0	0	0	0	0	0	0	0	0	0	0	0	0
Solyc01g012750.3	0	0	0	0	0	0	0	0	0	0	0	0	0	0	0
Solyc01g012760.1	0	0.197668	0	0	0	0	0	0	0	0.198578	0	0	0	0	0
Solyc01g013760.1	0	0	0	0	0	0	0	0	0	0	0	0	0	0	0
Solyc01g013780.1	0	0	0	0	0	0	0	0	0	0	0	0	0	0	0
Solyc01g013790.1	0	0	0	0	0	0	0	0	0	0	0	0	0	0	0
Solyc01g013810.1	0	0	0	0	0	0	0	0	0	0	0	0	0	0	0
Solyc01g013820.1	0	0	0	0	0	0	0	0	0	0	0	0	0	0	0
Solyc01g013840.1	0	0	0	0	0	0	0	0	0	0	0	0	0	0	0
Solyc01g013850.1	0	0	0	0	0	0	0	0	0	0	0	0	0	0	0
Solyc01g013860.1	0	0	0	0	0	0	0	0	0	0	0	0	0	0	0
Solyc01g013870.1	0	0	0	0	0	0	0	0	0	0	0	0	0	0	0
Solyc01g013880.1	0	0	0	0	0	0	0	0	0	0	0	0	0	0	0
Solyc01g013883.1	0	0	0	0	0	0	0	0	0	0	0	0	0	0	0
Solyc01g013887.1	0	0	0	0	0	0	0	0	0	0	0	0	0	0	0
Solyc01g013890.3	0	0	0	0.12704	0.0576727	0	0.151071	0.0713985	0	0.0655264	0	0	0	0	0.0718035
Solyc01g013910.1	0	0	0	0	0	0	0	0	0	0	0	0	0	0	0
Solyc01g013920.1	0	0	0	0	0	0	0	0	0	0	0	0	0	0	0
Solyc01g013930.1	0	0	0	0	0	0	0	0	0	0	0	0	0	0	0
Solyc01g013950.2	0	0	0	0	0	0	0	0	0	0	0	0	0	0	0
Solyc01g013970.1	0	0	0	0	0	0	0	0	0	0	0	0	0	0	0
Solyc01g013975.1	0	0	0	0	0	0	0	0	0	0	0	0	0	0	0
Solyc01g013980.1	0	0	0	0	0	0	0	0	0	0	0	0	0	0	0
Solyc01g013985.1	0	0	0	0	0	0	0	0	0	0	0	0	0	0	0
Solyc01g013990.1	0	0	0	0	0	0	0	0	0	0	0	0	0	0	0
Solyc01g013995.2	0	0	0	0	0	0	0	0	0	0	0	0	0	0	0
Solyc01g014000.1	0	0	0	0	0	0	0	0	0	0	0	0	0	0	0
Solyc01g014010.1	0	0	0	0	0	0	0	0	0	0	0	0	0	0	0
Solyc01g014020.1	0	0	0	0	0	0	0	0	0	0	0	0	0	0	0
Solyc01g014050.1	0	0	0	0	0	0	0	0	0	0	0	0	0	0	0
Solyc01g014055.1	0	0	0	0	0	0	0	0	0	0	0	0	0	0	0
Solyc01g014060.3	0	0	0	0	0	0	0	0	0	0	0	0	0	0	0
Solyc01g014070.1	0	0	0	0	0	0	0	0	0	0	0	0	0	0	0
Solyc01g014090.1	0	0	0	0	0	0	0	0	0	0	0	0	0	0	0
Solyc01g014100.3	0	0.332098	0.338596	0	0	0.26011	0	0	0	0	0	0	0	0	0
Solyc01g014105.1	27.8377	25.1908	23.3951	7.70171	8.27447	8.12071	14.7568	16.2725	16.0617	22.5757	22.7127	22.4406	20.256	23.2469	22.9962
Solyc01g014130.2	0	0	0	0	0	0	0	0	0	0	0	0	0	0	0
Solyc01g014140.3	0.959613	3.48757	1.58487	0.780419	0	0.303176	0	0	0	0.79714	1.44203	0.697882	1.9747	0	0.455239
Solyc01g014150.1	0	0	0	0	0	0	0	0	0	0	0	0	0	0	0
Solyc01g014160.1	0	0	0	0	0	0	0	0	0	0	0	0	0	0	0
Solyc01g014170.1	0	0	0	0	0	0	0	0	0	0	0	0	0	0	0
Solyc01g014180.3	253.845	280.344	268.661	540.558	531.793	538.831	633.63	634.358	602.363	447.459	418.358	418.028	186.019	178.257	180.361
Solyc01g014210.1	0	0	0	0	0	0	0	0	0	0	0	0	0	0	0
Solyc01g014220.3	0	0	0	0	0	0	0	0	0	0	0	0	0	0	0
Solyc01g014230.4	8.19761	7.72105	8.57126	11.4808	10.5209	10.462	9.16066	9.04155	9.43692	9.29512	8.76906	8.95109	7.84634	9.49338	7.59703
Solyc01g014240.1	0	0	0	0	0	0	0	0	0	0	0	0	0	0	0
Solyc01g014250.2	8.44882	9.14643	8.56451	10.8384	8.2975	10.1222	8.16502	7.18071	10.4814	8.75743	12.0947	10.6621	9.3555	7.87313	5.29845
Solyc01g014260.1	0	0	0	0	0	0	0	0	0	0	0	0	0	0	0
Solyc01g014270.3	30.7073	22.0141	26.5605	16.6245	14.0839	15.2605	29.716	26.0523	29.4319	20.9237	22.1248	23.3138	21.1513	18.9076	17.5935
Solyc01g014275.1	3.3405	3.07649	3.87503	1.92573	1.64727	2.47154	3.11519	1.97514	2.68511	2.96814	2.71321	3.10378	13.5172	16.6037	15.7054
Solyc01g014300.1	0	0	0	0	0	0	0	0	0	0	0	0	0	0	0
Solyc01g014310.2	0	0	0	0	0	0	0	0	0	0	0	0	0	0	0
Solyc01g014315.1	0	0	0	0	0	0	0	0	0	0	0	0	0	0	0
Solyc01g014320.4	0.748986	0.254831	0.128534	0	0	0	0	0.275969	0	0.380676	0	0	0.261326	0.319356	0.140102
Solyc01g014350.1	0	0	0	0	0	0	0	0	0	0	0	0	0	0	0
Solyc01g014355.1	0	0	0	0	0	0	0	0	0	0	0	0	0	0	0
Solyc01g014360.1	0	0	0	0	0	0	0	0	0	0	0	0	0	0	0
Solyc01g014363.1	0	0	0	0.0887433	0	0	0	0	0	0	0	0	0	0	0
Solyc01g014367.1	0	0	0	0	0	0	0	0	0	0	0	0	0	0	0
Solyc01g014370.2	0	0	0	0	0	0	0	0	0	0	0	0	0	0	0
Solyc01g014373.1	24.6852	24.4688	24.9843	3.73243	2.95482	3.731	15.2246	14.8133	15.438	18.6523	17.7048	18.709	20.2116	21.1671	21.4365
Solyc01g014377.1	0	0	0	0	0	0	0	0	0	0	0	0	0	0	0
Solyc01g014390.3	0	0	0	0	0	0	0	0	0	0	0	0	0	0	0
Solyc01g014400.2	0	0	0	0	0	0	0	0	0	0	0	0	0	0	0
Solyc01g014410.1	0	0	0	0	0	0	0	0	0	0	0	0	0	0	0
Solyc01g014420.1	0	0	0	0	0	0	0	0	0	0	0	0	0	0	0
Solyc01g014430.1	0	0	0	0	0	0	0	0	0	0	0	0	0	0	0
Solyc01g014440.2	0	0	0	0	0	0	0	0	0	0	0	0	0	0	0
Solyc01g014450.1	0	0	0	0	0	0	0	0	0	0	0	0	0	0	0
Solyc01g014470.1	0.502336	0.404355	0.413799	0	0.363634	0.948756	0	0	0.474969	0	1.12981	0	0.823904	0	0.47707
Solyc01g014480.3	6.16314	6.68556	6.5605	8.56052	7.83951	8.32481	9.04429	7.56142	7.20687	6.46137	7.10518	6.72003	7.88445	7.72258	7.6899
Solyc01g014490.4	7.63555	7.04226	7.35911	7.71048	7.29265	8.57684	6.5288	7.37101	8.68334	8.17339	6.79322	8.40914	6.46217	7.77451	6.60561
Solyc01g014510.2	0	0	0	0	0	0	0	0	0	0	0	0	0	0	0
Solyc01g014520.1	0	0	0	0	0	0	0	0	0	0	0	0	0	0	0
Solyc01g014530.2	0	0	0	0	0	0	0	0	0	0	0	0	0	0	0
Solyc01g014533.1	0	0	0	0	0	0	0	0	0	0	0	0	0	0	0
Solyc01g014540.3	0	0	0	0	0	0	0	0	0	0	0	0	0	0	0
Solyc01g014550.3	0	0	0	0	0	0	0	0	0	0	0	0	0	0	0
Solyc01g014560.4	0.418805	0.504134	0.144886	0.759731	0.68958	0.963863	0.328441	0.543236	0.241862	0.71236	0.918663	0.3811	0.147906	0.44451	0.624918
Solyc01g014620.1	0.750854	4.09059	1.80979	2.42319	2.13514	1.82168	0.705065	0	2.11114	2.45922	1.65266	2.13168	2.37221	1.66506	0
Solyc01g014640.1	0	0	0	0	0	0	0	0	0	0	0	0	0	0	0
Solyc01g014650.1	0	0	0	0	0	0	0	0	0	0	0	0	0	0	0
Solyc01g014660.1	0	0	0	0	0	0	0	0	0	0	0	0	0	0	0
Solyc01g014680.1	0	0	0	0	0	0	0	0	0	0	0	0	0	0	0
Solyc01g014690.2	0	0	0	0	0	0	0	0	0	0	0	0	0	0	0
Solyc01g014700.2	0.305006	0.34864	0.438709	0.418897	0.379905	0.411583	0.398142	0.752386	0.293343	0.690981	0.0794928	0.153893	0.178936	0	0
Solyc01g014710.1	0	0	0	0	0	0	0	0	0	0	0	0	0	0	0
Solyc01g014720.3	0	0	0	0	0	0	0	0	0	0	0	0	0	0	0
Solyc01g014725.2	0	0	0	0	0	0	0	0	0	0	0	0	0	0	0
Solyc01g014730.2	0	0	0	0	0	0	0	0	0	0	0	0	0	0	0
Solyc01g014740.1	0	0	0	0	0	0	0	0	0	0	0	0	0	0	0
Solyc01g014745.1	0	0	0	0	0	0	0	0	0	0	0	0.388321	0	0	0
Solyc01g014760.1	0	0	0	0	0	0	0	0	0	0	0	0	0	0	0
Solyc01g014800.1	0	0	0	0	0	0	0	0	0	0	0	0	0	0	0
Solyc01g014820.2	0	0	0	0	0	0	0	0	0	0	0	0	0	0	0
Solyc01g014830.1	0	0	0	0	0	0.222535	0	0	0	0	0	0	0	0	0
Solyc01g014840.3	0.679878	0.381014	0.38221	0.851814	0.527911	0.510462	0.323945	0.408623	0.444492	0.823766	0.709207	0.66974	0.430918	0.486872	0.530357
Solyc01g014850.4	22.037	18.9566	18.8395	23.304	26.8264	26.3153	24.2651	24.227	20.2561	21.5347	20.0244	23.1783	21.1513	21.6087	25.0368
Solyc01g014860.3	0	0	0	0	35.585	30.601	0	0	0	0	0	0	0	0	0
Solyc01g014910.2	0	0	0	0	0	0	0	0	0	0	0	0	0	0	0
Solyc01g014930.2	0	0	0	0	0	0	0	0	0	0	0	0	0	0	0
Solyc01g014940.2	0	0	0	0	0	0	0	0	0	0	0	0	0	0	0
Solyc01g014960.1	0	0	0	0	0	0	0	0	0	0	0	0	0	0	0
Solyc01g014963.1	0	0	0	0	0	0	0	0	0	0	0	0	0	0	0
Solyc01g014967.1	0	0	0	0	0	0	0	0	0	0	0	0	0	0	0
Solyc01g014970.1	0	0	0	0	0	0	0	0	0	0	0	0	0	0	0
Solyc01g014980.4	0	0	0	0	0	0	0	0	0	0	0	0	0	0	0
Solyc01g014990.3	0	0	0	0	0	0	0	0	0	0	0	0	0	0	0
Solyc01g015000.3	0	0	0	0	0	0	0	0	0	0	0	0	0	0	0
Solyc01g015010.1	0	0	0	0	0	0	0	0	0	0	0	0	0	0	0
Solyc01g015020.4	30.5699	29.7799	27.4536	26.3846	27.0774	28.224	26.6281	25.5956	28.5587	26.4331	27.7061	27.3095	24.9569	27.3816	28.0973
Solyc01g015030.1	0	0	0	0	0	0	0	0	0	0	0	0	0	0	0
Solyc01g015035.1	0	0	0	0	0	0	0	0	0	0	0	0	0	0	0
Solyc01g015050.1	0	0	0	0	0	0	0	0	0	0	0	0	0	0	0
Solyc01g015060.1	0	0	0	0	0	0	0	0	0	0	0	0	0	0	0
Solyc01g015080.3	0	0	0	0.0752696	0.0682957	0	0	0	0	0	0	0	0	0	0
Solyc01g015130.1	0	0	0	0	0	0	0	0	0	0	0	0	0	0	0
Solyc01g015133.1	0	0	0	0	0	0	0	0	0	0	0	0	0	0	0
Solyc01g015137.1	0	0	0	0	0	0	0	0	0	0	0	0	0	0	0
Solyc01g015180.1	0	0	0	0	0	0	0	0	0	0	0	0	0	0	0
Solyc01g015185.1	0	0	0	0	0	0	0	0	0	0	0	0	0	0	0
Solyc01g015200.1	0	0	0	0	0	0	0	0	0	0	0	0	0	0	0
Solyc01g015210.1	0	0	0	0	0	0	0	0	0	0	0	0	0	0	0
Solyc01g015230.3	0	0	0	0	0	0	0	0	0	0	0	0	0	0	0
Solyc01g015250.1	0	0	0	0	0	0	0	0	0	0	0	0	0	0	0
Solyc01g015280.1	0	0	0	0	0	0	0	0	0	0	0	0	0	0	0
Solyc01g015290.1	0	0	0	0	0	0	0	0	0	0	0	0	0	0	0
Solyc01g015293.1	0	0	0	0	0	0	0	0	0	0	0	0	0	0	0
Solyc01g015297.1	0	0	0	0	0	0	0	0	0	0	0	0	0	0	0
Solyc01g016300.1	0	0	0	0	0	0	0	0	0	0	0	0	0	0	0
Solyc01g016305.1	0	0	0	0	0	0	0	0	0	0	0	0	0	0	0
Solyc01g016350.1	0	0	0	0	0	0	0	0	0	0	0	0	0	0	0
Solyc01g016355.1	0	0	0	0	0	0	0	0	0	0	0	0	0	0	0
Solyc01g016380.4	0	0	0	0.0924736	0	0.0755996	0	0	0	0	0.0876741	0	0	0	0.104824
Solyc01g016390.4	0	0	0	0.0623941	0	0	0	0	0	0	0	0	0	0.080248	0
Solyc01g016400.1	0	0	0	0	0	0	0	0	0	0	0	0	0	0	0
Solyc01g016410.4	3.21099	2.74295	2.87019	4.77946	4.33024	4.48198	3.01794	3.53474	4.03459	3.24822	3.27534	3.26367	3.78854	4.33686	4.73035
Solyc01g016412.1	0	0	0	0	0	0	0	0	0	0	0	0	0	0	0
Solyc01g016414.1	0	0	0	0	0	0	0	0	0	0	0	0	0	0	0
Solyc01g016416.1	0	0	0	0	0	0	0	0	0	0	0	0	0	0	0
Solyc01g016418.1	0	0	0	0	0	0	0	0	0	0	0	0	0	0	0
Solyc01g016430.1	0	0	0	0	0	0	0	0	0	0	0	0	0	0	0
Solyc01g016450.1	0	0	0	0	0	0	0	0	0	0	0	0	0	0	0
Solyc01g016460.4	0	0	0	0	0	1.26406	0	1.9786	0	0	0	0	1.65279	2.83928	0
Solyc01g016470.3	38.546	41.6343	35.8032	27.5441	27.0914	26.7148	25.7039	24.4195	21.8075	27.0242	29.0963	28.1644	45.9928	47.0846	50.5567
Solyc01g016510.1	0	0	0	0	0	0	0	0	0	0	0	0	0	0	0
Solyc01g016520.1	0	0	0	0	0	0	0	0	0	0	0	0	0	0	0
Solyc01g016530.1	0	0	0	0	0	0	0	0	0	0	0	0	0	0	0
Solyc01g016540.3	0	0	0	0	0	0	0	0	0	0	0	0	0	0	0
Solyc01g016545.1	0	0	0	0	0	0	0	0	0	0	0	0	0	0	0
Solyc01g016550.2	0	0	0	0	0	0	0	0	0	0	0	0	0	0	0
Solyc01g016560.1	0.770533	3.58945	1.23595	3.72819	1.09408	0.466105	0.722911	2.02624	4.33033	0.630321	3.95143	2.73021	0	4.27705	3.69764
Solyc01g016565.1	0	0	0	0	0	0	0	0	0	0	0	0	0	0	0
Solyc01g016580.1	0	0	0	0	0	0	0	0	0	0	0	0	0	0	0
Solyc01g016590.1	0	0	0	0	0	0	0	0	0	0	0	0	0	0	0
Solyc01g016600.2	0	0	0	0	0	0	0	0	0	0	0	0	0	0	0
Solyc01g016605.1	0	0	0	0	0	0	0	0	0	0	0	0	0	0	0
Solyc01g016630.1	0	0	0	0	0	0	0	0	0	0	0	0	0	0	0
Solyc01g016640.3	0	0	0	0	0	0	0	0	0	0	0	0	0	0	0
Solyc01g016660.1	0	0	0	0	0	0	0	0	0	0	0	0	0	0	0
Solyc01g016665.1	0	0	0	0	0	0	0	0	0	0	0	0	0	0	0
Solyc01g016670.2	0	0	0	0	0	0	0	0	0	0	0	0	0	0	0
Solyc01g016680.3	0	0	0	0	0	0	0	0	0	0	0	0	0	0	0
Solyc01g016685.1	0	0	0	0	0	0	0	0	0	0	0	0	0	0	0
Solyc01g016690.1	0	0	0	0	0	0	0	0	0	0	0	0	0	0	0
Solyc01g016700.3	0	0	0	0	0	0	0	0	0	0	0	0	0	0	0
Solyc01g016720.2	0	0	0	0	0	0	0	0	0	0	0	0	0	0	0
Solyc01g016725.1	0	0	0	0	0	0	0	0	0	0	0	0	0	0	0
Solyc01g016760.1	0	0	0	0	0	0	0	0	0	0	0	0	0	0	0
Solyc01g016770.1	0	0	0	0	0	0	0	0	0	0	0	0	0	0	0
Solyc01g016780.1	0	0	0	0	0	0	0	0	0	0	0	0	0	0	0
Solyc01g016790.1	0	0	0	0	0	0	0	0	0	0	0	0	0	0	0
Solyc01g016800.2	0	0	0	0	0	0	0	0	0	0	0	0	0	0	0
Solyc01g016830.1	0	0	0	0	0	0	0	0	0	0	0	0	0	0	0
Solyc01g016840.1	0	0	0	0	0	0	0	0	0	0	0	0	0	0	0
Solyc01g016850.2	0	0	0	0	0	0	0	0	0	0	0	0	0	0	0
Solyc01g016870.1	0	0	0	0	0	0	0	0	0	0	0	0	0	0	0
Solyc01g016880.1	0	0	0	0	0	0	0	0	0	0	0	0	0	0	0
Solyc01g016890.1	0	0	0	0	0	0	0	0	0	0	0	0	0	0	0
Solyc01g016900.1	0	0	0	0	0	0	0	0	0	0	0	0	0	0	0
Solyc01g016910.1	0	0	0	0	0	0	0	0	0	0	0	0	0	0	0
Solyc01g016920.1	0	0	0	0	0	0	0	0	0	0	0	0	0	0	0
Solyc01g016930.1	0	0	0	0	0	0	0	0	0	0	0	0	0	0	0
Solyc01g016940.2	0	0	0	0	0	0	0	0	0	0	0	0	0	0	0
Solyc01g016960.1	0	0	0	0	0	0	0	0	0	0	0	0	0	0	0
Solyc01g016970.2	0	0	0	0	0	0	0	0	0	0	0	0	0	0	0
Solyc01g016980.1	0	0	0	0	0	0	0	0	0	0	0	0	0	0	0
Solyc01g017020.1	0	0	0	0	0	0	0	0	0	0	0	0	0	0	0
Solyc01g017030.1	0	0	0	0	0	0	0	0	0	0	0	0	0	0	0
Solyc01g017040.1	0	0	0	0	0	0	0	0	0	0	0	0	0	0	0
Solyc01g017050.1	0	0	0	0	0	0	0	0	0	0	0	0	0	0	0
Solyc01g017060.2	0	0	0	0	0	0	0	0	0	0	0	0	0	0	0
Solyc01g017070.1	0	0	0	0	0	0	0	0	0	0	0	0	0	0	0
Solyc01g017080.2	0	0	0	0	0	0	0	0	0	0	0	0	0	0	0
Solyc01g017085.1	0	0	0	0	0	0	0	0	0	0	0	0	0	0	0
Solyc01g017090.2	0	0	0	0	0	0	0	0	0	0	0	0	0	0	0
Solyc01g017100.2	0	0	0	0	0	0	0	0	0	0	0	0	0	0	0
Solyc01g017110.2	0	0	0	0	0	0	0	0	0	0	0	0	0	0	0
Solyc01g017120.1	0	0	0	0	0	0	0	0	0	0	0	0	0	0	0
Solyc01g017130.1	0	0	0	0	0	0	0	0	0	0	0	0	0	0	0
Solyc01g017140.1	0	0	0	0	0	0	0	0	0	0	0	0	0	0	0
Solyc01g017145.1	0	0	0	0	0	0	0	0	0	0	0	0	0	0	0
Solyc01g017150.1	0	0	0	0	0	0	0	0	0	0	0	0	0	0	0
Solyc01g017160.2	0	0	0	0	0	0	0	0	0	0	0	0	0	0	0
Solyc01g017170.1	0	0	0	0	0	0	0	0	0	0	0	0	0	0	0
Solyc01g017180.3	0	0	0	0	0	0	0	0	0	0	0	0	0	0	0
Solyc01g017200.2	0	0	0	0	0	0	0	0	0	0	0	0	0	0	0
Solyc01g017210.1	0	0	0	0	0	0	0	0	0	0	0	0	0	0	0
Solyc01g017220.2	0	0	0	0	0	0	0	0	0	0	0	0	0	0	0
Solyc01g017230.2	0	0	0	0	0	0	0	0	0	0	0	0	0	0	0
Solyc01g017240.1	0	0	0	0	0	0	0	0	0	0	0	0	0	0	0
Solyc01g017250.1	0	0	0	0	0	0	0	0	0	0	0	0	0	0	0
Solyc01g017260.1	0	0	0	0	0	0	0	0	0	0	0	0	0	0	0
Solyc01g017280.1	0	0	0	0	0	0	0	0	0	0	0	0	0	0	0
Solyc01g017290.1	0	0	0	0	0	0	0	0	0	0	0	0	0	0	0
Solyc01g017300.2	0	0	0	0	0	0	0	0	0	0	0	0	0	0	0
Solyc01g017320.1	0	0	0	0	0	0	0	0	0	0	0	0	0	0	0
Solyc01g017330.3	0	0	0	0	0	0	0	0	0	0	0	0	0	0	0
Solyc01g017360.3	0	0	0	0	0	0	0	0	0	0	0	0	0	0	0
Solyc01g017370.2	0	0	0	0	0	0	0	0	0	0	0	0	0	0	0
Solyc01g017380.1	0	0	0	0	0	0	0	0	0	0	0	0	0	0	0
Solyc01g017390.1	0	0	0	0	0	0	0	0	0	0	0	0	0	0	0
Solyc01g017410.3	0	0	0	0	0	0	0	0	0	0	0	0	0	0	0
Solyc01g017420.1	0	0	0	0	0	0	0	0	0	0	0	0	0	0	0
Solyc01g017430.1	0	0	0	0	0	0	0	0	0	0	0	0	0	0	0
Solyc01g017440.1	0	0	0	0	0	0	0	0	0	0	0	0	0	0	0
Solyc01g017450.1	0	0	0	0	0	0	0	0	0	0	0	0	0	0	0
Solyc01g017460.3	0	0	0	0	0	0	0	0	0	0	0	0	0	0	0
Solyc01g017470.3	0	0	0	0	0	0	0	0	0	0	0	0	0	0	0
Solyc01g017480.1	0	0	0	0	0	0	0	0	0	0	0	0	0	0	0
Solyc01g017510.1	0	0	0	0	0	0	0	0	0	0	0	0	0	0	0
Solyc01g017520.1	0	0	0	0	0	0	0	0	0	0	0	0	0	0	0
Solyc01g017530.1	0	0	0	0	0	0	0	0	0	0	0	0	0	0	0
Solyc01g017535.1	0	0	0	0	0	0	0	0	0	0	0	0	0	0	0
Solyc01g017540.2	0	0	0	0	0	0	0	0	0	0	0	0	0	0	0
Solyc01g017560.3	0.520648	0.417976	0	0	0	0	0	0	0	0	0	0	0.425697	1.13746	0.494843
Solyc01g017565.1	0	0	0	0	0	0	0	0	0	0	0	0	0	0	0
Solyc01g017600.3	24.4408	23.3022	21.7023	0	0	0	0.15715	0.222805	0.154283	10.9066	10.0483	9.24008	16.3543	19.0472	16.4385
Solyc01g017610.1	0	0	0	0	0	0	0	0	0	0	0	0	0	0	0
Solyc01g017620.1	0	0	0	0	0	0	0	0	0	0	0	0	0	0	0
Solyc01g017640.3	0	0	0	0	0	0	0	0	0	0	0	0	0	0	0
Solyc01g017670.2	0	0	0	0	0	0	0	0	0	0	0	0	0	0	0
Solyc01g017675.1	0	0	0	0	0	0	0	0	0	0	0	0	0	0	0
Solyc01g017690.1	0	0	0	0	0	0	0	0	0	0	0	0	0	0	0
Solyc01g017700.1	0	0	0	0	0	0	0	0	0	0	0	0	0	0	0
Solyc01g017720.2	0	0	0	0	0	0	0	0	0	0	0	0	0	0	0
Solyc01g017725.1	0	0	0	0	0	0	0	0	0	0	0	0	0	0	0
Solyc01g017740.2	0	0	0	0	0	0	0	0	0	0	0	0	0	0	0
Solyc01g017750.1	0	0	0	0	0	0	0	0	0	0	0	0	0	0	0
Solyc01g017790.3	0	0	0	0	0	0	0	0	0	0	0	0	0	0	0
Solyc01g017795.1	0	0	0	0	0	0	0	0	0	0	0	0	0	0	0
Solyc01g017820.3	0	0	0	0	0	0	0	0	0	0	0	0	0	0	0
Solyc01g017825.1	0	0	0	0	0	0	0	0	0	0	0	0	0	0	0
Solyc01g017860.3	2.03368	1.54225	2.0308	2.69533	1.94067	1.96851	1.2707	1.60186	1.36559	2.3092	1.83902	1.96749	1.74829	1.37162	1.49285
Solyc01g017870.2	0	0	0	0	0	0	0	0	0	0	0	0	0	0	0
Solyc01g017873.1	0	0	0	0	0	0	0	0	0	0	0	0	0	0	0
Solyc01g017877.1	0	0	0	0	0	0	0	0	0	0	0	0	0	0	0
Solyc01g017950.3	0	0	0	0	0	0	0	0	0	0	0	0	0	0	0
Solyc01g017960.1	0	0	0	0	0	0	0	0	0	0	0	0	0	0	0
Solyc01g017970.1	0	0	0	0	0	0	0	0	0	0	0	0	0	0	0
Solyc01g018010.2	0	0	0	0	0	0	0	0	0	0	0	0	0	0	0
Solyc01g018015.1	0	0	0	0	0	0	0	0	0	0	0	0	0	0	0
Solyc01g018020.3	0.0405487	0.0702277	0.10576	1.77478	1.88821	1.43853	0.119624	0.377124	0.430123	0.345756	0.0957487	0.185362	0.108266	0.171667	0.150978
Solyc01g018040.1	0	0	0	0	0	0	0	0	0	0	0	0	0	0	0
Solyc01g018045.1	0	0	0	0	0	0	0	0	0	0	0	0	0	0	0
Solyc01g018070.3	0	0	0	0	0	0	0	0	0	0	0	0	0	0	0
Solyc01g018100.1	0	0	0	0	0	0	0	0	0	0	0	0	0	0	0
Solyc01g019100.1	0	0	0	0	0	0	0	0	0	0	0	0	0	0	0
Solyc01g020100.3	0	0	0	0	0	0	0	0	0	0	0	0	0	0	0
Solyc01g020110.2	0	0	0	0	0	0	0	0	0	0	0	0	0	0	0
Solyc01g020113.1	0	0	0	0	0	0	0	0	0	0	0	0	0	0	0
Solyc01g020117.1	0	0	0	0	0	0	0	0	0	0	0	0	0	0	0
Solyc01g020120.3	0	0	0	0	0	0	0	0	0	0	0	0	0	0	0
Solyc01g020130.3	0.0945538	0.32462	0.326686	0.467617	0.494933	0.638787	0.740943	0.437608	0.181932	0.160725	0.887844	0.429701	0.499896	0.401712	0.264665
Solyc01g020150.3	6.80775	0	0	0	0	0	0	0	0	0	0	0	0	17.4283	0
Solyc01g020160.1	0	0	0	0	0	0	0	0	0	0	0	0	0	0	0
Solyc01g020170.2	0	0	0	0	0	0	0	0	0	0	0	0	0	0	0
Solyc01g020180.1	0	0	0	0	0	0	0	0	0	0	0	0	0	0	0
Solyc01g020190.2	3.04819	2.78195	1.79756	0.748172	2.46514	0.991963	1.47047	2.21613	3.19654	1.79076	1.8655	2.48292	1.03429	0.984748	1.14812
Solyc01g020220.3	0.430862	0.276757	0.557356	0.621203	0.321842	0.145195	0.737865	0.199178	0.310707	0.640334	0.252496	0.97763	0.0946835	0.343516	0.703915
Solyc01g020240.4	19.4486	20.4653	15.5431	14.7528	15.3665	12.1593	17.713	14.2875	15.5505	16.6105	17.5823	15.7045	18.2745	18.0346	15.6734
Solyc01g020245.1	0	0	0	0	0	0	0	0	0	0	0	0	0	0	0
Solyc01g020280.2	0	0	0	0	0	0	0	0	0	0	0	0	0	0	0
Solyc01g020290.1	0	0	0	0	0	0	0	0	0	0	0	0	0	0	0
Solyc01g020300.4	0	0	0	0	0	0	0	0	0	0	0	0	0	0	0
Solyc01g020320.3	21.0714	19.6153	19.1553	21.5105	22.4905	19.5936	16.6582	21.6783	15.6552	21.7913	20.5736	18.8821	24.0136	20.425	20.8556
Solyc01g020323.1	0	0	0	0	0	0	0.0990658	0	0.097318	0	0	0	0	0	0
Solyc01g020327.1	0	0	0	0	0	0	0	0	0	0	0	0	0	0	0
Solyc01g020340.2	0.619491	0.799806	1.13941	0.574792	0.405899	0.314861	1.06323	0.358928	0.820092	0.461177	0.546353	0.822656	0.821388	0.821556	0.721968
Solyc01g020343.1	0	3.46311	0	0	0	0	0	0	0	0	0	0	0	0	0
Solyc01g020347.1	0	0	0	0	0	0	0	0	0	0	0	0	0	0	0
Solyc01g020350.1	0	0	0	0	0	0	0	0	0	0	0	0	0	0	0
Solyc01g020353.1	1.06928	0.779209	0.786149	0.753894	0.341062	0.30637	0.744986	0.281344	1.1727	0.776243	1.30654	0.229944	0.932192	0.97717	0.142886
Solyc01g020357.1	0.606174	0.627826	0.262867	0.100048	0.227267	0.123614	0.297614	0.337664	0.0584036	0.103251	0.333256	0.322579	0.161247	0.642412	0.451796
Solyc01g020360.1	0	0	0	0	0	0	0	0	0	0	0	0	0	0	0
Solyc01g020370.2	0	0	0	0	0	0	0	0	0	0	0	0	0	0	0
Solyc01g020372.1	0	0	0	0	0	0	0	0	0	0	0	0	0	0	0
Solyc01g020430.2	0	0	0	0	0	0	0	0	0	0	0	0	0	0	0
Solyc01g020440.3	6.53653	6.37011	6.57241	8.19784	6.12433	8.16845	4.23475	3.94289	3.84087	5.39833	4.51531	6.15864	9.43902	9.21615	8.89292
Solyc01g020450.1	0	0	0	0	0	0	0	0	0	0	0	0	0	0	0
Solyc01g020460.3	0	0	0	0	0	0	0	0	0	0	0	0	0	0	0
Solyc01g020470.3	0	0	0	0	0	0	0	0	0	0	0	0	0	0	0
Solyc01g020480.1	0	0	0	0	0	0	0	0	0	0	0	0	0	0	0
Solyc01g020490.1	0	0	0	0	0	0	0	0	0	0	0	0	0	0	0
Solyc01g020495.1	1.1647	0.865301	0.867895	0.465768	0.565374	0.553296	0.629089	0.805241	0.79783	0.962363	0.607682	0.93253	0.906514	0.754473	1.04819
Solyc01g020500.2	0	0	0	0	0	0	0	0	0	0	0	0	0	0	0
Solyc01g020510.1	0	0	0	0	0	0	0	0	0	0	0	0	0	0	0
Solyc01g020520.4	0.785918	0.719936	1.1648	1.52683	0.867656	1.2288	0.817979	1.16033	1.3371	0.985171	1.20007	1.16162	1.27416	0.881073	0.860879
Solyc01g020521.1	0	0	0	0	0	0	0	0	0	0	0	0	0	0	0
Solyc01g020522.1	0	0	0	0	0	0	0	0	0	0	0	0	0	0	0
Solyc01g020524.1	0	0	0	0	0	0	0	0	0	0	0	0	0	0	0
Solyc01g020526.1	0	0	0	0	0	0	0	0	0	0	0	0	0	0	0
Solyc01g020528.1	0	0	0	0	0	0	0	0	0	0	0	0	0	0	0
Solyc01g020570.3	0	0	0	0	0	0	0	0	0	0	0	0	0	0	0
Solyc01g020575.1	0	0	0	0	0	0	0	0	0	0	0	0	0	0	0
Solyc01g021600.4	0.673902	1.57156	1.00967	0.138504	0.751372	0.898545	1.14902	0.154936	0.646255	0.285109	0.523114	0.632949	0.585825	1.61827	1.7347
Solyc01g021610.1	0	0	0	0	0	0	0	0	0	0	0	0	0	0	0
Solyc01g021620.3	0	0	0	0	0	0	0	0	0	0	0	0	0	0	0
Solyc01g021640.3	6.41338	6.42253	6.534	8.47983	9.04865	7.75312	6.30326	7.57416	8.46026	6.32917	5.27133	7.26823	5.99981	5.3105	5.83713
Solyc01g021680.1	0	0	0	0	0	0	0	0	0	0	0	0	0	0	0
Solyc01g021685.1	0	0	0	0	0	0	0	0	0	0	0	0	0	0	0
Solyc01g021690.1	0	0	0	0	0	0	0	0	0	0	0	0	0	0	0
Solyc01g021695.1	0	0	0	0	0	0	0	0	0	0	0	0	0	0	0
Solyc01g021700.3	0	0	0	0	0	0	0	0	0	0	0	0	0	0	0
Solyc01g021720.1	0	0	0	0	0	0	0	0	0	0	0	0	0	0	0
Solyc01g021730.2	0	0	0	0.0873124	0	0	0	0	0	0	0	0	0	0	0.0989243
Solyc01g021740.1	0	0	0	0	0	0	0	0	0	0	0	0	0	0	0
Solyc01g021745.1	0	0	0	0	0	0	0	0	0	0	0	0	0	0	0
Solyc01g022740.3	4.1309	4.48958	3.93099	3.66909	3.27864	3.29779	4.40766	3.47999	2.74356	4.02122	4.50989	4.63266	2.98373	3.46437	4.17141
Solyc01g022745.1	0	0	0	0	0	0	0	0	0	0	0	0	0	0	0
Solyc01g022750.3	70.9568	82.1756	78.5552	65.9706	60.1492	54.7315	53.1778	56.8414	55.3194	56.5294	47.4405	50.7071	76.9015	86.5958	80.9407
Solyc01g022760.1	0	0	0	0	0	0	0	0	0	0	0	0	0	0	0
Solyc01g022780.1	0	0	0	0	0	0	0	0	0	0	0	0	0	0	0
Solyc01g022785.1	0	0	0	0	0	0	0	0	0	0	0	0	0	0	0
Solyc01g028800.3	0	0.212514	0.0914165	0.144656	0.289507	0.191362	0.0689154	0.0325919	0	0.239011	0.110344	0.160212	0.156028	0.185291	0.195575
Solyc01g028803.1	7.90498	7.3692	8.17984	1.47289	1.38591	1.51582	3.44215	2.95846	2.64077	3.20269	3.40347	2.61616	5.87536	5.6087	5.70249
Solyc01g028807.1	0	0	0	0	0	0	0	0.490735	0	0.452758	0	0	0	0	0
Solyc01g028810.3	671.317	593.45	633.94	325.888	332.63	325.512	411.508	411.735	427.1	388.832	407.754	404.072	496.428	518.763	537.851
Solyc01g028830.3	23.7293	20.9017	20.1532	28.4874	30.5731	28.0885	24.3231	24.8182	25.5795	26.9968	25.7618	22.5594	21.5816	22.9396	24.6789
Solyc01g028860.3	160.324	151.578	157.199	183.045	185.02	178.466	278.204	294.881	291.462	201.867	200.779	203.472	131.997	133.308	134.008
Solyc01g028865.1	0.399066	0	0	0	0	0	0	0	0	0	0	0	0	0	0
Solyc01g028870.3	45.0043	47.7198	45.8119	17.4016	16.5117	17.3755	23.0742	22.1878	26.2031	26.7048	26.2531	26.5346	45.6865	45.7923	46.6352
Solyc01g028875.1	0	0	0	0	0	0	0	0	0	0	0	0	0	0	0
Solyc01g028900.3	59.137	59.8016	63.595	81.2363	72.8505	78.2969	70.6043	78.1161	74.096	72.8549	65.2556	69.6866	59.7091	57.7879	58.5365
Solyc01g028910.2	0	0	0	0	0	0	0	0	0	0	0	0	0	0	0
Solyc01g028930.4	10.7366	9.63409	13.1302	16.0577	16.3479	15.1651	16.2563	17.2002	19.0285	13.4303	11.3512	12.2669	11.0274	12.4634	13.8234
Solyc01g028960.1	0	0	0	0	0	0	0	0	0	0	0	0	0	0	0
Solyc01g028965.1	0	0	0	0	0	0	0	0	0	0	0	0	0	0	0
Solyc01g028980.1	0	0	0	0	0	0	0	0	0	0	0	0	0	0	0
Solyc01g028985.1	0	0	0	0	0	0	0	0	0	0	0	0	0	0	0
Solyc01g033990.1	0	0	0	0	0	0	0	0	0	0	0	0	0	0	0
Solyc01g033995.1	0.276895	0	0.318979	0.76083	0.483215	0.499043	0.180846	0	0.17761	1.09839	0.433439	0.559405	0.325449	0	0.172217
Solyc01g034010.2	0.362093	0.412608	1.45497	0.894541	1.08076	1.05505	0.472011	0.891715	1.15986	1.53632	0.376707	0.911598	0.529213	0.25683	1.01469
Solyc01g034020.3	54.8388	50.8145	50.1853	57.0023	53.3426	51.0176	53.815	52.6839	54.2348	50.8203	51.0958	51.5213	49.7044	53.6418	55.151
Solyc01g034040.1	0	0	0.0411431	0	0	0	0	0	0	0.0807377	0	0	0	0	0
Solyc01g034050.1	0	0	0	0	0	0	0	0	0	0	0	0	0	0	0
Solyc01g034070.2	0	0	0	0	0	0	0	0	0	0	0	0	0	0	0
Solyc01g034075.1	0	0	0	0	0	0	0	0	0	0	0	0	0	0	0
Solyc01g034080.1	0.814033	0.191194	0.64079	0.183125	0.05543	0.200726	0	0.411741	0.356294	0.314872	0.29018	0.280884	0.196367	0.0784954	0.0689854
Solyc01g034140.1	0	0	0	0	0	0	0	0	0	0	0	0	0	0	0
Solyc01g034145.1	0	0	0	0	0	0	0	0	0	0	0	0	0	0	0
Solyc01g034150.4	3.71153	3.90347	3.91819	4.22633	3.41135	4.25654	4.25364	3.72151	3.89261	4.21063	4.31328	4.77938	4.3011	4.1559	3.89013
Solyc01g034190.1	0	0	0	0	0	0	0	0	0	0	0	0	0	0	0
Solyc01g034210.1	0	0	0	0	0	0	0	0	0	0	0	0	0	0	0
Solyc01g034213.1	0	0	0	0	0	0	0	0	0	0	0	0	0	0	0
Solyc01g034217.1	0	0	0	0	0	0	0	0	0	0	0	0	0	0	0
Solyc01g038230.1	0	0	0	0	0	0	0	0	0	0	0	0	0	0	0
Solyc01g038231.1	0	0	0	0	0	0	0	0	0	0	0	0	0	0	0
Solyc01g038232.1	0	0	0	0	0	0	0	0	0	0	0	0	0	0	0
Solyc01g038233.1	0	0	0	0	0	0	0	0	0	0	0	0	0	0	0
Solyc01g038234.1	0	0	0	0	0	0	0	0	0	0	0	0	0	0	0
Solyc01g038236.1	0	0	0	0	0	0	0	0	0	0	0	0	0	0	0
Solyc01g038238.1	0	0	0	0	0	0	0	0	0	0	0	0	0	0	0
Solyc01g044270.3	9.88101	9.5293	9.45025	6.22277	6.96049	6.81785	8.95232	9.34808	8.43076	8.5408	8.52921	8.52948	8.02241	7.38243	7.1007
Solyc01g044275.1	0	0	0	0	0	0	0	0	0	0	0	0	0	0	0
Solyc01g044300.3	0	0	0	0	0	0	0	0	0	0	0	0	0	0	0
Solyc01g044340.3	1.72982	1.19914	2.67687	1.88813	2.97138	5.45732	2.22789	2.62382	2.47541	3.14862	1.98846	4.49116	3.18864	2.48102	2.17025
Solyc01g044350.3	1.80664	1.67886	1.4406	1.47175	1.5308	1.39264	1.95392	1.30336	1.42413	1.82424	1.54474	1.49525	1.29451	1.18383	0.899472
Solyc01g044360.4	56.1029	50.982	54.0062	79.7919	82.0813	81.3817	72.3052	74.039	70.5743	64.5248	66.0483	66.2773	53.128	53.5607	55.1512
Solyc01g044365.1	0	0.312183	0.157696	0	0	0	0	0	0	0	0	0.276852	0.15996	0	0.34573
Solyc01g044370.3	0.203035	0.171217	1.21179	0.166712	0.150496	0	0.789297	0.37231	0.583242	0.857204	0.31404	0.759954	0.175396	0.217184	0.761346
Solyc01g044375.1	1.22211	0	0	0	0	0	2.26412	0	0	0	0	0	0	0	0
Solyc01g044420.4	0.581488	0.274105	0.688358	1.04727	0.793272	1.94314	0.675185	0.736671	0.560441	0.405378	0.540184	0.281549	0.281643	0.279973	0.443097
Solyc01g044490.4	14.6426	16.4019	17.5742	12.069	11.9442	10.8548	13.5041	9.59268	13.2635	11.6365	13.7633	13.1063	16.0844	16.2598	16.0577
Solyc01g044500.1	0	0	0	0	0	0	0	0	0	0	0	0	0	0	0
Solyc01g044520.2	0	0	0	0	0	0	0	0	0	0	0	0	0	0	0
Solyc01g044523.1	0	0	0	0	0	0	0	0	0	0	0	0	0	0	0
Solyc01g044527.1	0	0	0	0	0	0	0	0	0	0	0	0	0	0	0
Solyc01g044550.3	0	0	0	0	0	0	0	0	0	0	0	0	0	0	0
Solyc01g044551.1	0	0	0	0	0	0	0	0	0	0	0	0	0	0	0
Solyc01g044552.1	0	0	0	0	0	0	0	0	0	0	0	0	0	0	0
Solyc01g044554.1	0	0	0	0	0	0	0	0	0	0	0	0	0	0	0
Solyc01g044556.1	1.48362	1.03522	1.67781	0.60815	0	0.325126	0.958207	1.58088	1.65422	0.832958	0.570973	1.10538	1.27149	0.26527	0.929013
Solyc01g044558.1	1.03223	2.1331	0.759391	0	0.219591	0	0.14389	0.135861	1.55695	0.999449	0.458907	0	0.772083	0	1.24113
Solyc01g047580.1	0	0	0	0	0	0	0	0	0	0	0	0	0	0	0
Solyc01g049650.3	44.4429	46.733	45.729	35.5773	33.194	32.4077	51.4975	48.6483	55.453	32.1392	33.5964	30.4728	41.2645	42.8531	43.9432
Solyc01g049660.2	0	0	0	0	0	0	0	0	0	0	0	0	0	0	0
Solyc01g049680.3	52.877	53.4902	56.4004	75.8327	80.9732	77.8619	76.6512	68.039	70.9205	55.4269	53.0288	59.1118	60.653	58.0678	56.9082
Solyc01g049690.4	73.363	77.1199	67.4782	111.748	108.85	104.959	93.4348	97.9466	96.8425	83.817	78.5891	67.2094	68.9551	74.8342	80.1718
Solyc01g049720.1	0	0	0	0	0	0	0	0	0	0	0	0	0	0	0
Solyc01g049740.1	0	0	0	0	0	0	0	0	0	0	0	0	0	0	0
Solyc01g049750.1	0	0	0	0	0	0	0	0	0	0	0	0	0	0	0
Solyc01g049760.1	0	0	0	0	0	0	0	0	0	0	0	0	0	0	0
Solyc01g049770.3	37.4061	45.8687	37.8749	18.8091	18.2279	18.4564	46.0598	39.2417	34.8314	45.15	32.4131	33.8737	31.644	36.3876	28.1969
Solyc01g049790.1	0	0	0	0	0	0	0	0	0	0	0	0	0	0	0
Solyc01g049810.4	1.15651	0.590621	0.95838	0.390549	0.157776	0.107358	0.1033	0.0976794	0.202667	0.0895848	0.371907	0.639985	0.466822	0.501141	0.685423
Solyc01g049820.2	0.424231	0.145879	0	0.0699587	0	0	0.166335	0.0786032	0.163323	0	0.199384	0.064332	0.224689	0.270181	0.395654
Solyc01g049830.2	0	0	0	0	0	0	0	0	0	0	0	0	0	0	0
Solyc01g049840.1	0.212673	0.179067	0.181124	0	0	0	0	0	0	0	0	0	0	0.227638	0
Solyc01g049880.3	1.97322	3.50372	1.86576	2.87873	1.62301	2.75222	2.34115	1.80661	1.88811	1.66455	3.04672	3.27683	3.96581	3.05207	3.29088
Solyc01g049890.3	184.68	186.86	186.216	274.019	283.045	279.4	277.576	292.681	270.032	245.613	225.845	226.652	144.241	157.424	144.366
Solyc01g049910.4	2.31089	2.16837	1.36647	1.13657	0.664246	1.17221	1.54625	1.69067	2.46459	2.93323	2.4745	2.02096	1.31069	1.09344	1.96874
Solyc01g049920.2	14.3115	8.85856	0	0	8.10408	0	0	34.6368	12.8705	0	0	0	0	0	0
Solyc01g049950.1	0	0	0	0	0	0	0	0	0	0	0	0	0	0	0
Solyc01g049960.4	93.5492	94.0993	94.0037	70.9157	69.9489	66.1333	73.1616	71.8599	73.7889	71.8838	74.8811	75.3052	92.0406	103.195	102.822
Solyc01g050010.3	2.897	3.57668	3.20763	2.68672	2.09929	1.59135	2.5724	1.92804	1.91645	2.61673	2.33873	1.8522	1.51678	2.49939	2.3647
Solyc01g050040.4	4.77692	5.77615	5.88782	4.74046	3.37527	3.52989	4.76787	5.07943	5.27791	6.24263	7.06511	4.82737	3.58962	4.41424	3.38313
Solyc01g050045.1	0	0	0	0	0	0	0	0	0	0	0	0	0	0	0
Solyc01g050050.1	15.8461	0	0	0	0	0	0	0	0	0	0	0	0	0	0
Solyc01g050070.4	14.1829	12.334	11.3875	10.7075	13.4188	14.5948	11.0714	13.2145	11.8294	9.43845	9.9288	11.8632	11.6134	12.0127	11.0143
Solyc01g055160.1	0	0	0	0	0	0	0	0	0	0	0	0	0	0	0
Solyc01g055165.1	0	0	0	0	0	0	0	0	0	0	0	0	0	0	0
Solyc01g055200.1	0	0	0	0	0	0	0	0	0	0	0	0	0	0	0
Solyc01g056200.1	0	0	0	0	0	0	0	0	0	0	0	0	0	0	0
Solyc01g056220.2	0	0	0	0	0	0	0	0	0	0	0	0	0	0	0
Solyc01g056240.1	0	0	0	0	0	0	0	0	0	0	0	0	0	0	0
Solyc01g056250.2	0	0	0	0	0	0	0	0	0	0	0	0	0	0	0
Solyc01g056260.1	0	0	10.6799	0	0	0	0	0	0	0	0	0	0	0	0
Solyc01g056280.3	0	0	0	0	0	0	0	0	0	0	0	0	0	0.100992	0
Solyc01g056285.1	0	0	0	0	0	0	0	0	0	0	0	0	0	0	0
Solyc01g056290.2	0	0	0.623031	0	0	0	0	0	0	0	0	0	0	0	0
Solyc01g056310.3	0.629009	0.711379	0.420266	0	0	0	0.285324	0.269818	0.186573	0.329906	0.152208	0.220997	0.172003	0.153712	0.540654
Solyc01g056320.1	0	0	0	0	0	0	0	0	0	0	0	0	0	0	0
Solyc01g056330.2	0	0	0	0	0	0	0	0	0	0	0	0	0	0	0
Solyc01g056340.4	10.227	8.70482	9.07499	7.4204	6.78009	7.70398	8.8353	8.31609	10.15	9.30306	9.02433	7.13809	9.17449	8.69695	8.92315
Solyc01g056360.4	0	0	0	0	0	0	0	0	0	0	0	0	0	0	0
Solyc01g056370.3	0	0	0	0	0	0	0	0	0	0	0	0	0	0	0
Solyc01g056380.1	0	0	0	0	0	0	0	0	0	0	0	0	0	0	0
Solyc01g056390.1	0	0	0	0	0	0	0	0	0	0	0	0	0	0	0
Solyc01g056400.1	0	0	0	0	0	0	0	0	0	0	0	0	0	0	0
Solyc01g056410.1	0	0	0	0	0	0	0	0	0	0	0	0	0	0	0
Solyc01g056420.1	0	0	0	0	0	0	0	0	0	0	0	0	0	0	0
Solyc01g056430.2	0	0	0	0	0	0	0	0	0	0	0	0	0	0	0
Solyc01g056440.1	0	0	0	0	0	0	0	0	0	0	0	0	0	0	0
Solyc01g056450.3	0	0	0	0	0	0	0	0	0	0	0	0	0	0	0
Solyc01g056460.1	0	0	0	0	0	0	0	0	0	0	0	0	0	0	0
Solyc01g056470.1	0	0	0	0	0	0	0	0	0	0	0	0	0	0	0
Solyc01g056480.3	6.64499	5.10373	4.27407	2.17766	2.94042	1.04507	3.08594	3.15086	4.315	3.35395	4.28784	4.54581	3.17859	3.71146	1.99888
Solyc01g056520.3	7.76577	7.54601	7.4359	9.33611	8.34974	9.26577	7.9927	7.47973	7.21956	7.94015	8.40886	8.67536	7.30789	7.4441	8.26345
Solyc01g056530.2	0	0	0	0	0	0	0	0	0	0	0	0	0	0	0
Solyc01g056570.3	15.927	15.1292	15.515	11.3249	12.8737	11.6868	12.1561	11.3998	13.4552	13.3385	13.2772	12.9836	13.6278	14.6235	15.1545
Solyc01g056575.1	0	0	0	0	0	0	0	0	0	0	0	0	0	0	0
Solyc01g056580.4	0	0.213365	0.0715372	0.0681966	0.0619026	0	0	0.153264	0	0	0.129595	0.188165	0	0	0.0771246
Solyc01g056590.2	0	0	0	0	0	0	0	0	0	0	0	0	0	0	0
Solyc01g056600.2	1.81722	2.5782	4.13845	2.2187	2.97078	2.01788	2.60287	5.29967	2.15192	4.53527	1.71106	1.65619	3.75544	2.47043	6.88919
Solyc01g056610.1	0	0	0	0	0	0	0	0	0	0	0	0	0	0	0
Solyc01g056620.4	3.54578	4.80623	3.5468	2.92274	3.69843	3.90926	3.93053	3.71433	3.32166	4.20351	3.43211	3.81695	4.19418	4.45945	4.61399
Solyc01g056640.1	0	0	0	0	0	0	0	0	0	0	0	0	0	0	0
Solyc01g056650.1	0	0	0	0	0	0	0	0	0	0	0	0	0	0	0
Solyc01g056653.1	2.16814	3.02606	2.26405	2.15973	2.09486	2.7485	3.00956	3.01145	2.8686	1.6128	1.9802	2.53287	1.35429	0.959252	2.02257
Solyc01g056657.1	0	0	0	0	0	0	0	0	0	0	0	0	0	0	0
Solyc01g056660.2	0	0	0	0	0	0	0	0	0	0	0	0	0	0	0
Solyc01g056665.1	0	0	0	0	0	0	0	0	0	0	0	0	0	0	0
Solyc01g056690.4	19.5323	18.3169	17.7586	8.27675	8.81331	8.64643	16.0458	15.8523	15.6533	13.1469	14.0894	14.7146	16.1571	18.0916	19.2201
Solyc01g056695.1	0	0	0	0	0	0	0	0	0	0	0	0	0	0	0
Solyc01g056720.4	27.411	27.785	26.5607	25.2693	28.2796	25.0309	23.1996	29.0829	24.9916	28.0035	24.1366	21.4104	21.9612	22.4201	22.6355
Solyc01g056730.3	3.84403	3.54027	2.60089	2.07379	3.67206	5.13193	2.41961	4.53284	2.41056	4.74765	1.42278	6.88405	0.514103	4.93754	4.28326
Solyc01g056750.1	0.459811	1.15824	0.1954	0.188597	0.170045	1.21288	1.11504	0.210299	0.439775	0.193818	1.24102	0.858054	0.197649	0.739083	0.647339
Solyc01g056760.3	5.04557	7.3705	5.50775	6.86427	4.39506	5.67799	7.11674	6.7169	6.83911	7.65272	6.47881	4.96478	4.38174	4.45813	4.56111
Solyc01g056770.1	0	0	0	0	0	0	0	0	0	0	0	0	0	0	0
Solyc01g056780.3	703.223	674.342	661.931	233.819	247.623	246.118	400.927	382.396	424.267	339.731	317.615	320.599	680.782	755.384	706.19
Solyc01g056790.3	1.84148	1.24611	1.10154	1.21044	1.36705	1.10182	2.32976	1.18382	1.58826	1.71236	1.71243	2.62451	1.277	1.37716	1.03493
Solyc01g056800.1	1.11376	3.96284	4.03467	2.72738	1.90056	0.716651	4.99127	3.35473	2.11756	3.41388	3.66647	2.18401	0.933842	3.21239	2.10361
Solyc01g056810.4	11.4356	10.8424	9.56681	10.8052	8.03671	8.75823	9.76135	12.0193	9.37662	8.56675	10.3321	10.2554	7.77912	7.39133	9.84041
Solyc01g056830.3	2.94176	2.80676	5.76294	5.72215	5.50089	4.75032	3.89994	2.61181	6.65365	9.71583	3.93792	2.96416	5.71088	3.22777	6.72905
Solyc01g056840.1	0	0	0	0	0	0	0	0	0	0	0	0	0	0	0
Solyc01g056850.3	9.3899	10.0301	9.37992	40.4892	41.3898	39.6153	21.6613	22.0312	20.3669	24.7961	22.3873	22.0149	9.53683	10.535	10.1434
Solyc01g056880.3	0	0	0	0	0	0	0	0	0	0	0	0	0	0	0
Solyc01g056890.1	0	0	0	0	0	0	0	0	0	0	0	0	0	0	0
Solyc01g056900.1	0	0	0	0	0	0	0	0	0	0	0	0	0	0	0
Solyc01g056910.1	0	0	0	0	0	0	0	0	0	0	0	0	0	0	0
Solyc01g056940.4	7.10436	10.5715	10.2303	9.68504	8.88358	9.92613	5.56924	6.3714	6.47921	7.62189	6.31849	6.5065	7.52494	10.5445	9.89594
Solyc01g056950.1	0	0	0	0	0	0	0	0	0	0	0	0	0	0	0
Solyc01g056960.1	0	0	0	0	0	0	0	0	0	0	0	0	0	0	0
Solyc01g056970.1	0	0	0	0	0	0	0	0	0	0	0	0	0	0	0
Solyc01g056990.3	0.38419	0	0.580627	1.02912	0.646316	0.259481	0.376283	0.177785	0.554383	0.734623	0.82658	0.363682	0.761479	1.02024	0.448105
Solyc01g057000.3	3.75943	3.57795	3.42746	40.3258	35.3223	35.0009	52.0477	48.4245	51.1377	18.9297	14.6036	15.5641	1.89515	2.61104	2.23476
Solyc01g057003.1	0	0	0	0	0	0	0	0	0	0	0	0	0	0	0
Solyc01g057007.1	0	0	0	0	0	0	0	0	0	0	0	0	0	0	0
Solyc01g057010.1	0	0.0802772	0	0	0.139868	0	0	0	0	0	0	0	0	0	0
Solyc01g057020.3	22.0625	30.5684	23.7842	19.0329	16.3213	15.1556	17.8737	19.3529	20.4507	20.5199	21.4037	23.4353	23.4748	23.6378	18.1433
Solyc01g057060.1	0	0	0	0	0	0	0	0	0	0	0	0	0	0	0
Solyc01g057080.1	0	0	0	0	0	0	0	0	0	0	0	0	0	0	0
Solyc01g057090.4	8.45239	7.94738	7.42964	13.5593	13.5212	12.7369	12.6392	12.0502	12.0402	9.5571	9.56872	10.6778	6.74985	6.25045	7.32754
Solyc01g057110.1	0	0	0	0	0	0	0	0	0	0	0	0	0	0	0
Solyc01g057113.1	0	0	0	0	0	0	0	0	0	0	0	0	0	0	0
Solyc01g057117.1	0	0	0	0	0	0	0	0	0	0	0	0	0	0	0
Solyc01g057120.2	0	0	0	0	0	0	0	0	0	0	0	0	0	0	0
Solyc01g057130.1	0	0	0	0	0	0	0	0	0	0	0	0	0	0	0
Solyc01g057133.1	0	0	0	0	0	0	0	0	0	0	0	0	0	0	0
Solyc01g057137.1	0.218215	0	0	0	0	0	0	0	0	0	0.057052	0	0	0.154295	0
Solyc01g057140.1	0	0	0	0	0	0	0	0	0	0	0	0	0	0	0
Solyc01g057150.1	0	0	0	0	0	0	0	0	0	0	0	0	0	0	0
Solyc01g057160.1	0	14.8522	0	0	0	10.6973	0	0	0	0	0	0	0	0	0
Solyc01g057165.1	0.303872	0.12919	0.65168	1.37478	1.01777	1.2191	0.592832	0.419786	0.437422	0.51475	0.708904	0.686197	0.264954	0.161981	0.284232
Solyc01g057180.2	0	0	0	0	0	0	0	0	0	0	0	0	0	0	0
Solyc01g057185.1	0	0	0	0	0	0	0	0	0	0	0	0	0	0	0
Solyc01g057190.1	0	0	0	0	0	0	0	0	0	0	0	0	0	0.200632	0
Solyc01g057200.4	41.447	39.0819	39.478	9.62474	11.7057	11.5476	25.9007	22.3786	25.8164	21.3942	18.9785	19.9165	32.5133	30.993	31.2024
Solyc01g057210.3	53.5059	57.6943	53.8331	30.479	30.6789	26.4147	56.364	54.2668	57.301	40.2153	37.5521	35.4363	51.2696	55.8449	57.6016
Solyc01g057220.3	0	0.163601	0.0821499	0.117116	0.0709872	0	0	0.131849	0	0	0.0743795	0.0719965	0.0420299	0.100133	0
Solyc01g057250.2	0	0	0	0	0	0	0	0	0	0	0	0	0	0	0
Solyc01g057255.1	0	0	0	0	0	0	0	0	0	0	0	0	0	0	0
Solyc01g057260.4	2.38323	1.67747	2.22958	0.82804	0.846349	1.23584	1.84724	2.2704	2.29598	1.17494	1.87132	1.57303	1.61207	1.19655	1.9868
Solyc01g057270.4	0.231841	0.12572	0.201847	0.167597	0.0871468	0.0792529	0.142612	0.0539613	0.139801	0.346198	0.456788	0.353722	0.129241	0.183897	0.10785
Solyc01g057300.2	0.241396	0	0	0.0993934	0.450315	0.486945	0.118003	0.222929	0.115986	0.102421	0	0.27348	0	0.385245	0
Solyc01g057310.4	2.37002	1.48053	2.30814	2.63209	3.49687	2.82836	2.02434	1.8117	1.80511	1.3438	2.24981	1.83834	2.34969	2.3483	2.54839
Solyc01g057320.3	1.40679	0.91316	0.534873	1.48834	1.84853	1.67855	0.777975	1.10362	0.762975	0.599657	1.38361	1.1049	1.29036	1.1635	1.71898
Solyc01g057330.1	0	0	0	0	0	0	1.2829	0	0	0	0	0	0	0	0
Solyc01g057340.3	3.88262	4.86693	3.32394	2.35921	2.384	2.36322	2.63147	2.94954	3.23764	4.14219	5.24133	4.69294	3.08149	3.06287	2.21221
Solyc01g057350.1	0	0	0	0	0	0	0	0	0	0	0	0	0	0	0
Solyc01g057390.2	0	0	0	0	0	0	0	0	0	0	0	0	0	0	0
Solyc01g057395.1	0	0	0	0	0	0	0	0	0	0	0	0	0	0	0
Solyc01g057410.1	0	0	0	0	0	0	0	0	0	0	0	0	0	0	0
Solyc01g057420.1	0	0	0	0	0	0	0	0	0	0	0	0	0	0	0
Solyc01g057430.3	0	0	0	0	0	0	0	0	0	0	0	0	0	0	0
Solyc01g057435.1	0	0	0	0	0	0	0	0	0	0	0	0	0	0	0
Solyc01g057440.3	1.22644	1.04259	0.657441	1.26099	0.798642	0.92233	1.0467	1.27055	1.17689	1.16852	1.07277	0.807653	0.935456	0.326908	1.14723
Solyc01g057445.1	2.6747	2.90207	3.84745	3.50594	6.31146	4.9062	4.65745	3.65792	3.5756	3.82465	4.51944	3.97701	3.88282	2.5859	1.50869
Solyc01g057470.1	0	0	0	0	0	0	0	0	0	0	0	0	0	0	0
Solyc01g057510.2	0	0	0	0	0	0	0	0	0	0	0	0	0	0	0
Solyc01g057520.4	6.18371	5.72314	6.18715	8.63532	8.4355	8.93269	6.74162	6.92486	6.68205	6.71694	6.95025	6.41556	5.54177	7.32202	7.27359
Solyc01g057523.1	0	0	0	0	0	0	0	0	0	0	0	0	0	0	0
Solyc01g057527.1	0.333468	0.550857	0	0	0.489213	0.863861	0.321082	0.302304	0.317516	0	0	0	0	0.35978	0
Solyc01g057530.1	0	0	0	0	0	0	0	0	0	0	0	0	0	0	0
Solyc01g057570.3	8.7262	9.43328	9.2729	8.1549	8.27297	7.03271	6.11046	7.77735	6.87942	10.1076	9.18063	9.8319	9.53994	8.20297	10.2303
Solyc01g057580.1	0	0	0	0	0	0	0	0	0	0	0	0	0	0	0
Solyc01g057585.1	0	0	0	0	0	0	0	0	0	0	0	0	0	0	0
Solyc01g057590.3	0	0	0	0	0.230545	0	0	0.284962	0.299047	0	0	0	0	0	0
Solyc01g057600.3	0	0	0	0	0	0	0	0	0	0	0	0	0	0.565178	0
Solyc01g057610.1	0	0	0	0	0	0	0	0	0	0	0	0	0	0	0
Solyc01g057640.1	0	0	0	0	0	0	0	0	0	0	0	0	0	0	0
Solyc01g057660.1	0	0	0	0	0	0	0	0	0	0	0	0	0	0	0
Solyc01g057670.1	0	0	0	0	0	0	0	0	0	0	0	0	0	0	0
Solyc01g057675.1	0	0	0	0	0	0	0	0	0	0	0	0	0	0	0
Solyc01g057680.4	0	0	0	0	0	0	0	0	0	0	0	0	0	0	0
Solyc01g057690.2	0	0	0	0	0	0	0	0	0	0	0	0	0	0	0
Solyc01g057700.1	0	0	0	0	0	0	0	0	0	0	0	0	0	0	0
Solyc01g057703.1	0	0	0	0	0	0	0	0	0	0	0	0	0	0	0
Solyc01g057705.1	0	0	0	0	0	0	0	0	0	0	0	0	0	0	0
Solyc01g057707.1	0	0	0	0	0	0	0	0	0	0	0	0	0	0	0
Solyc01g057740.3	0	0	0	0	0	0	0	0	0	0	0	0	0	0	0
Solyc01g057760.4	20.038	19.3835	20.4083	15.4024	16.5148	15.8163	18.8198	19.0444	19.9044	19.0311	18.4904	19.6894	17.37	18.4878	18.1129
Solyc01g057770.3	20.184	19.784	17.9231	26.2562	24.8516	24.2482	20.7455	23.3076	24.4617	18.2836	17.101	15.5467	20.7691	20.8034	21.2081
Solyc01g057780.3	34.243	31.4088	34.6541	6.94692	7.23036	7.11769	19.2455	17.2259	21.1724	16.4415	17.0907	16.0329	26.8061	29.1801	29.1953
Solyc01g057785.1	3.7606	2.47854	0	0	0	0.387	0	0	0	1.03289	0.929055	0.899063	1.008	0	1.79486
Solyc01g057830.3	740.543	706.054	724.155	195.331	208.41	202.829	441.76	441.887	477.485	376.284	365.805	376.563	692.192	698.677	714.827
Solyc01g057840.3	6.40661	6.21262	6.73791	7.48144	7.34771	7.76588	6.55072	6.96866	5.87372	7.23436	7.28836	7.689	5.96726	5.46178	6.06355
Solyc01g057850.4	6.59197	7.47414	7.12489	6.73227	8.72259	8.41557	6.33453	7.12476	6.30743	6.74173	7.79505	7.39663	6.8125	5.73969	6.41111
Solyc01g057853.1	0	4.62637	0	0	0	0	0	0	0	0	0	0	0	0	0
Solyc01g057855.1	0.16982	0.143978	0.290733	0	0	0.113187	0.330879	0	0	0.287361	0.131803	0	0.442767	0	0
Solyc01g057857.1	1.0083	0.554975	2.25693	1.09873	0	0.217571	0	1.82773	0	0.563102	0.51254	1.73644	0.56708	0	0.633834
Solyc01g057900.3	12.5135	12.5167	11.4671	12.2689	12.6508	12.1858	10.8987	11.2966	11.7738	11.3792	13.1311	13.1512	12.5464	12.7467	13.7663
Solyc01g057903.1	0	0	0	0	0	0	0	0	0	0	0	0	0	0	0
Solyc01g057907.1	0	0	0	0	0	0	0	0	0	0	0	0	0	0	0
Solyc01g057910.3	0.651496	0.280191	0.281812	0	0.0609613	0.496332	0.798456	0.528272	0.235175	0.346347	0.701958	0.24708	0.287728	0.604957	0.303759
Solyc01g057920.1	0	0	0	0	0	0	0	0	0	0	0	0	0	0	0
Solyc01g057940.1	0.196474	0	0	0	0	0	0	0	0	0	0	0	0	0	0
Solyc01g057960.3	0	0	0	0	0	0	0	0	0	0	0	0	0	0	0
Solyc01g057990.1	0	0	0	0	0	0	0	0	0	0	0	0	0	0	0
Solyc01g058000.3	0	0	0	0	0	0	0	0	0	0	0	0	0	0	0
Solyc01g058003.1	0	0	0	0	0	0	0	0	0	0	0	0	0	0	0
Solyc01g058007.1	0	0	0	0	0	0	0	0	0	0	0	0	0	0	0
Solyc01g058010.3	10.304	8.60382	9.48398	9.96098	11.8279	11.9267	8.7787	8.56487	10.807	9.50487	9.21408	11.4733	8.18304	7.72059	7.10588
Solyc01g058020.4	16.6349	16.3166	14.5295	18.668	16.2225	16.4414	18.4082	15.2419	18.7453	15.6395	15.6206	14.3328	9.8095	14.8734	11.4529
Solyc01g058030.2	0.217565	0.183042	1.29628	0.714205	0	1.43786	1.05613	0.39845	0.416393	0.734201	0.33599	0.650458	1.68711	0.465898	1.42861
Solyc01g058040.2	0	1.2355	0.638687	0	0	0	0.748095	0	1.49426	0	0.583663	0	1.25304	2.6634	0.766956
Solyc01g058050.1	0	0	0	0	0	0	0	0	0	0	0	0	0	0	0
Solyc01g058060.1	0	0	0	0	0	0	0	0	0	0	0	0	0	0	0
Solyc01g058070.1	0	0	0	0	0	0	0	0	0	0	0	0	0	0	0
Solyc01g058080.1	0	0	0	0	0	0	0	0	0	0	0	0	0	0	0
Solyc01g058100.2	0	0	0.924905	0	0.407188	0.352285	0	1.00538	0	0	1.26363	1.22297	2.29416	1.23839	0.538169
Solyc01g058120.1	0	0	0	0	0	0	0	0	0	0	0	0	0	0	0
Solyc01g058130.1	0	0	0	0	0	0	0	0	0	0	0	0	0	0	0
Solyc01g058140.3	40.3469	38.4075	37.3436	46.7017	50.1927	47.1882	66.5932	69.9058	64.9629	47.7933	46.3486	46.2518	33.0225	34.9871	35.6057
Solyc01g058160.3	19.4255	21.1443	18.7287	10.8895	12.3834	11.9156	16.8979	18.1568	17.2624	17.1763	15.1935	14.5574	14.4993	16.2378	15.0911
Solyc01g058170.4	24.6663	23.0818	27.7079	13.6103	13.9389	13.6644	26.1852	23.2835	24.8654	19.697	20.8716	22.4348	22.4429	16.4818	18.5486
Solyc01g058175.1	0	0	0	0	0	0.14414	0	0	0	0	0	0	0	0	0
Solyc01g058190.4	55.4408	50.6148	54.8346	19.7492	22.8312	23.5714	32.2725	29.2738	29.5573	31.2263	34.4827	31.5205	43.8432	54.3737	52.9669
Solyc01g058200.3	4.15411	16.367	12.4331	10.3689	3.63249	6.2309	0	0	0	1.93273	8.26875	2.5084	22.305	0.352603	4.01631
Solyc01g058205.1	3.65339	3.02485	3.10662	2.22139	1.92987	1.75309	3.3164	2.35243	3.2521	2.80719	2.43332	2.56948	2.07257	2.46446	3.06434
Solyc01g058210.3	0	0	0	0	0	0	0	0	0	0	0	0	0	0	0
Solyc01g058220.3	0	0	0	0	0	0	0	0	0	0	0	0	0	0	0
Solyc01g058225.1	0	0	0	0	0	0	0	0	0	0	0	0	0	0	0
Solyc01g058240.1	0	0	0	0	0	0	0	0	0	0	0	0	0	0	0
Solyc01g058245.1	0	0	0	0	0	0	0	0	0	0	0	0	0	0	0
Solyc01g058250.2	0	0	0	0	0	0	0	0	0	0	0	0	0	0	0
Solyc01g058260.4	28.9993	29.3505	29.1409	24.3415	22.6386	21.5371	24.7897	27.852	24.0349	30.4511	28.7835	28.451	27.665	27.7864	28.8513
Solyc01g058270.3	6.29076	6.80307	6.229	5.27043	4.68788	5.04394	5.13787	4.77282	4.81618	6.30851	5.20312	6.02257	5.88076	5.73009	6.24477
Solyc01g058280.4	43.1238	48.9439	44.7515	63.6751	64.8778	65.4176	53.2807	56.3306	49.0623	44.6599	44.2933	44.8432	49.6889	45.9545	46.5702
Solyc01g058320.4	18.1957	24.5635	20.4757	49.1074	43.6319	43.106	29.3095	31.7596	32.355	30.3626	27.9287	29.9712	19.9045	22.944	18.8298
Solyc01g058325.1	0	0	0	0	0	0	0	0	0	0	0	0	0	0	0
Solyc01g058340.1	0	0	0	0	0	0	0	0	0	0	0	0	0	0	0
Solyc01g058350.1	0	0	0	0	0	0	0	0	0	0	0	0	0	0	0
Solyc01g058360.1	0	0	0	0	0	0	0	0	0	0	0	0	0	0	0
Solyc01g058380.1	0	0	0	0	0	0	0	0	0	0	0	0	0	0	0
Solyc01g058385.1	0	0	0	0	0	0	0	0	0	0	0	0	0	0	0
Solyc01g058390.3	20.2711	21.795	22.2584	24.6354	27.1978	24.0752	23.6019	24.1686	24.1536	21.6781	20.4511	20.5891	20.334	22.1665	22.4468
Solyc01g058400.3	0	0	0	0	0	0	0	0	0	0	0	0	0	0	0
Solyc01g058450.3	12.0625	13.7089	13.0242	9.57323	8.55697	10.8016	11.9676	12.3575	11.766	11.9616	12.9881	12.5204	11.773	12.3682	12.4198
Solyc01g058470.1	0	18.5593	0	0	0	0	0	0	0	0	0	19.1576	0	0	0
Solyc01g058520.4	2.16336	2.77354	2.58732	1.28666	1.97308	0.969855	1.05756	0.77698	2.19445	2.2438	2.62592	1.2709	1.89728	0.895068	1.57168
Solyc01g058530.4	0.93453	0.77455	0.262226	1.27403	2.0601	1.82261	0.300406	0.565866	1.18755	1.30667	0.476275	0.922045	0.263936	0	1.17366
Solyc01g058535.1	0	0	0	0	0	0	0	0	0	0	0	0	0	0	0
Solyc01g058540.3	0.396262	0	0	0.0816419	0.0740513	0	0	0	0	0	0	0.149995	0	0	0.0924493
Solyc01g058550.1	0	0	0	0	0	0	0	0	0	0	0	0	0	0	0
Solyc01g058590.1	0	0	0	0	0	0	0	0	0	0	0	0	0	0	0
Solyc01g058593.1	0	0	0	0	0	0	0	0	0	0	0	0	0	0	0
Solyc01g058597.1	0	0	0	0	0	0	0	0	0	0	0	0	0	0	0
Solyc01g058660.1	0	0	0	0	0	0	0	0	0	0	0	0	0	0	0
Solyc01g058665.1	0	0	0	0	0	0	0	0	0	0	0	0	0	0	0
Solyc01g058670.3	55.659	58.0817	54.0188	83.0184	78.2621	80.8022	69.7603	72.8885	70.6629	55.9907	53.7959	52.256	53.5879	52.3011	58.3689
Solyc01g058673.1	0.191609	0	0.163593	0.314787	0.142158	0.763294	0.931866	0.175855	0	0	0.445097	0.287228	0.165869	0.204808	0.179536
Solyc01g058677.1	0	0	0	0	0	0	0	0	0	0	0	0	0	0	0
Solyc01g058680.2	0	0	0	0	0	0	0	0	0	0	0	0	0	0	0
Solyc01g058685.1	0	0	0	0	0	0	0	0	0	0	0	0	0	0	0
Solyc01g058690.1	0	0	0	0	0	0	0	0	0	0	0	0	0	0	0
Solyc01g058700.1	0	0	0	0	0	0	0	0	0	0	0	0	0	0	0
Solyc01g058705.1	0	0	0	0	0	0	0	0	0	0	0	0	0	0	0
Solyc01g058720.4	18.3355	20.63	18.9606	1.65723	2.85861	2.43828	10.3501	8.92521	7.38019	4.96018	6.53661	4.81421	28.7718	32.5159	27.1348
Solyc01g058730.4	27.6209	27.5212	29.5215	36.6736	37.5149	35.2171	37.0044	38.4602	35.9516	32.7823	32.9026	31.5884	25.4024	27.1654	27.0998
Solyc01g058740.2	0	0	0	0	0	0	0	0	0	0	0	0	0	0	0
Solyc01g059740.1	0	0	0	0	0	0	0	0	0	0	0	0	0	0	0
Solyc01g059750.1	0	0	0	0	0	0	0	0	0	0	0	0	0	0	0
Solyc01g059760.3	0	0	0.189911	0	0	0	0.216677	0	0	0.1883	0.516887	0	0	0.239149	0
Solyc01g059765.1	0	0	0	0	0	0	0	0	0	0	0	0	0	0	0
Solyc01g059780.1	0	0	0	0	0	0	0	0	0	0	0	0	0	0	0
Solyc01g059800.1	0	0	0	0	0	0	0	0	0	0	0	0	0	0	0
Solyc01g059810.1	0	0	0	0	0	0	0	0	0	0	0	0	0	0	0
Solyc01g059820.1	0	0	0	0	0	0	0	0	0	0	0	0	0	0	0
Solyc01g059830.3	28.3102	32.9604	32.0535	35.3294	36.2008	36.5342	41.333	40.4034	36.0844	32.8232	29.9001	26.944	26.4153	31.6747	26.1655
Solyc01g059840.3	0	0	0	0	0	0	0	0	0	0	0	0	0	0	0
Solyc01g059850.3	0	0	0	0	0	0	0	0	0	0	0	0	0	0	0
Solyc01g059860.3	19.3308	18.073	18.7486	17.9904	21.1283	17.5098	27.6334	28.5421	26.4324	20.9683	19.5822	20.2391	16.4482	16.3363	17.2762
Solyc01g059870.4	38.9352	35.1912	38.2863	28.1332	29.9275	28.9218	32.0412	33.1598	32.6373	24.8858	25.6974	25.473	31.3883	31.8598	30.4897
Solyc01g059880.3	32.6843	32.8481	34.6082	46.1078	48.2212	43.8619	34.7206	37.8207	35.3283	33.2732	34.4711	32.4431	34.8053	35.376	33.9518
Solyc01g059885.1	0	0	0	0	0	0	0	0	0	0	0	0	0	0	0
Solyc01g059900.4	0.545218	0	0.461059	0	0.20094	0	0	0	0.260249	0	0	0	0.232576	0	0.256338
Solyc01g059910.2	0	0	0	0.0586823	0	0	0.0349453	0	0	0	0	0	0	0	0
Solyc01g059920.4	3.75373	3.99242	3.36983	4.4814	4.35146	4.81546	3.61102	3.71876	3.54108	4.00091	4.30331	3.45047	4.61161	3.88665	4.10185
Solyc01g059930.3	159.209	161.832	156.62	212.157	198.936	200.648	209.306	221.942	198.662	158.852	149	140.376	177.426	171.909	164.734
Solyc01g059940.2	0.105578	0	0.273218	0.0869887	0	0	0	0.0976308	0	0.0896725	0	0	0.092841	0.112217	0
Solyc01g059950.1	0.293398	0	0	0	0.109234	0.0981817	0.143154	0	0	0	0.456572	0.220973	0.640165	0.156344	0.137186
Solyc01g059960.1	0	0	0	0	0	0	0	0	0	0	0	0	0	0	0
Solyc01g059965.1	0	0	0	0.628958	0.399755	0.568576	0.0747951	0.141399	0.6608	0	0.119578	0.115747	0	0.0808982	0.142187
Solyc01g060010.3	0	0	0	0.134534	0	0.109174	0	0	0	0	0	0	0	0	0
Solyc01g060015.1	0	0	0	0	0	0.217571	0.647112	0	0	0.281551	0	0	0	0	0
Solyc01g060020.4	0.218776	0.188443	0	0.721857	1.31106	0.840824	0.786988	0.811565	2.66853	0.0620612	0.171593	0.22146	0.193546	0	0.27191
Solyc01g060030.3	60.8718	60.6384	59.8159	87.2493	92.3199	90.2596	100.195	114.364	108.106	96.9023	85.6991	88.7955	41.6355	41.3505	49.3471
Solyc01g060040.3	9.08396	9.56374	9.80652	8.19382	8.54801	7.88567	8.7567	7.83315	9.28375	9.08251	9.44883	9.72028	10.8872	9.94699	9.90085
Solyc01g060050.3	5.71638	4.78923	5.99188	4.34535	4.42796	4.48409	5.03962	5.01903	4.33029	5.56902	5.35362	5.25119	6.01093	5.76392	6.08247
Solyc01g060053.1	0	0	0	0	0	0	0	0	0	0	0	0	0	0	0
Solyc01g060055.1	0	0	0	0	0	0	0	0	0	0	0	0	0	0	0
Solyc01g060057.1	0	0	0	0	0	0	0	0	0	0	0	0	0	0	0
Solyc01g060070.3	5.22959	7.8252	4.97741	5.11753	4.84333	4.26087	3.31147	3.64815	3.79964	5.03115	5.28178	4.47352	6.79123	6.32437	6.47505
Solyc01g060080.4	12.1477	11.4411	12.236	13.0509	14.7633	14.4721	15.454	11.7921	14.6917	14.1265	13.7966	12.8719	13.9392	11.9835	11.7831
Solyc01g060090.1	9.21146	8.94908	8.03065	11.0153	9.33746	8.37562	9.46492	8.93404	9.63702	10.7708	8.58136	9.31335	12.0863	7.68562	10.5031
Solyc01g060100.2	0	0	0	1.2267	0	0	0	0	0	0	0	0	0	0	0
Solyc01g060130.3	19.4904	17.5765	16.2742	24.9577	21.0203	22.9422	20.2198	14.5995	14.8479	19.9702	18.6425	18.4045	18.1399	18.4584	18.7594
Solyc01g060140.4	32.8303	30.8006	31.0427	28.9381	30.29	29.4767	32.3661	33.4388	33.5482	28.3716	31.2348	31.0057	24.9275	26.7802	28.0302
Solyc01g060160.1	0.113307	0.290859	0.0976496	0.0933318	0	0.0762896	0	0	0	0.192386	0	0.171293	0.0994966	0	0
Solyc01g060170.4	18.1531	15.957	17.7264	21.4203	19.1417	19.2948	24.7802	21.7954	22.5656	17.7756	20.4865	16.8617	16.7735	23.4012	19.7903
Solyc01g060180.4	156.34	147.795	149.328	31.3293	37.6048	34.0476	159.834	165.968	170.891	78.3889	78.1247	83.5141	114.734	118.73	120.436
Solyc01g060183.1	0	0	0	0	0	0	0	0	0	0	0	0	0	0	0
Solyc01g060187.1	0	0	0	0	0	0	0	0	0	0	0	0	0	0	0
Solyc01g060200.3	0	0	0	0.100961	0	0	0	0.113211	0	0	0.191298	0	0	0	0
Solyc01g060210.4	1.54267	2.96524	2.43772	2.17014	2.44689	3.20264	1.06958	2.42105	2.31952	2.23074	3.40236	1.81137	2.08766	0.944032	2.06755
Solyc01g060220.1	0	0	0	0	0	0	0	0	0	0	0	0	0	0	0
Solyc01g060240.4	22.8732	31.5658	26.1026	4.04389	3.34291	5.38735	15.7309	13.0791	14.4899	7.6439	8.9685	13.1618	26.484	28.8819	23.4109
Solyc01g060250.2	0.69161	0.542307	0.558749	0	2.4685	2.11495	0	0.609443	0	0	0	0.493256	2.20335	1.52791	0
Solyc01g060260.4	0	0	0.113265	0	0.0981976	0.0883917	0.257346	0	0	0	0	0.0993638	0	0.280479	0.24619
Solyc01g060270.1	0	0	0	0	0	0	0	0	0	0	0	0	0	0	0
Solyc01g060280.4	10.3372	8.81114	9.79006	12.4355	12.783	11.7355	10.5943	10.5674	9.77483	12.0821	10.1029	10.9782	9.49154	10.1651	9.39674
Solyc01g060310.3	0	0	0	0	0	0	0	0	0	0	0	0	0	0	0
Solyc01g060340.1	0	0	0	0	0	0	0	0	0	0	0	0	0	0	0
Solyc01g060350.1	0	0	0	0	0	0	0	0	0	0	0	0	0	0	0
Solyc01g060370.2	0	0	0	0	0	0	0	0	0	0	0	0	0	0	0
Solyc01g060375.1	0	0	0	0	0	0	0	0	0	0	0	0	0	0	0
Solyc01g060390.1	0	0	0	0	0	0	0	0	0	0	0	0	0	0	0
Solyc01g060395.1	0	0	0	0	0	0	0	0	0	0	0	0	0	0	0
Solyc01g060410.4	3.86596	3.87077	3.44687	2.98594	2.7404	3.09297	3.03101	3.07185	3.03213	3.05696	3.44219	3.28396	4.34327	4.52152	4.09435
Solyc01g060420.2	0	0	0	0.232125	0	0	0	0	0	0	0	0	0	0	0
Solyc01g060430.1	0	0	0	0	0	0	0	0	0	0	0	0	0	0	0
Solyc01g060450.3	2.60104	2.11598	1.91895	0.815882	1.01638	1.99766	0.968525	1.94398	2.61817	1.05084	2.31864	2.61843	2.17104	1.84528	2.66137
Solyc01g060460.2	0.0826326	0.071548	0	0	0	0.0563674	0	0	0.0398409	0.105685	0	0.0314758	0.1103	0	0.0769205
Solyc01g060470.3	73.6679	75.0169	75.9616	86.6118	80.5125	79.0628	71.4532	74.562	70.5736	81.3608	75.7729	75.4831	75.2132	73.1839	70.3499
Solyc01g060490.4	0.391143	0	0	0.160626	0.145051	0	0.190173	0.538287	0	0.165212	0.302738	0.293042	0	0	0.18328
Solyc01g065490.4	10.157	10.2936	13.2041	9.95687	8.76051	10.2057	10.8477	11.861	11.7099	10.8122	11.0302	11.6475	9.03553	12.1462	9.39016
Solyc01g065500.3	3.18743	2.64918	3.76368	3.48162	3.67619	2.97437	2.79188	3.87353	3.57074	2.88149	3.343	3.33894	2.21736	2.05665	2.56318
Solyc01g065510.3	54.5486	59.4604	58.2975	73.7844	62.7178	73.5447	72.8423	69.381	66.657	75.3831	65.0834	71.253	48.7822	49.3603	49.4379
Solyc01g065530.3	20.4871	23.2772	20.9052	27.0708	24.9089	25.0354	21.8637	19.8568	23.5041	20.3501	20.3188	18.4223	20.1057	18.5421	20.1416
Solyc01g065540.3	9.25572	8.50309	8.28027	13.4204	13.3289	12.4712	11.7503	11.8073	11.8945	10.6571	11.6516	10.8587	7.731	7.22348	8.79324
Solyc01g065545.1	0	0	0	0	0	0	0	0	0	0	0	0	0	0	0
Solyc01g065550.3	10.9813	11.0268	11.0255	9.55743	8.43072	9.68365	9.52938	8.26334	9.02945	9.12073	8.46094	8.69856	8.00587	8.44799	9.36001
Solyc01g065560.4	3.26999	4.24413	3.63051	4.23748	3.13696	3.03383	3.30379	2.65996	4.24733	3.48434	3.28704	3.56215	3.06922	4.56799	4.35531
Solyc01g065570.2	0.111966	0.0958261	0	0.73785	0.418033	0.150809	0.109535	0.20696	0.322909	0.190123	0.437231	0.253935	0.393372	0.238114	0.104547
Solyc01g065580.4	9.18233	9.41257	10.0945	8.50098	8.93726	9.32554	6.84284	7.0844	6.353	9.16357	7.38904	7.71695	12.3121	10.6778	12.0739
Solyc01g065585.1	0	0	0	0	0	0	0	0	0	0	0	0	0	0	0
Solyc01g065610.1	0	0	0	0	0	0	0	0	0	0	0	0	0	0	0
Solyc01g065620.1	0	0	0	0	0	0	0	0	0	0	0	0	0	0	0
Solyc01g065625.1	0	0	0	0	0	0	0	0	0	0	0	0	0	0	0
Solyc01g065630.1	0	0	0	0	0	0	0	0	0	0	0	0	0	0	0
Solyc01g065640.3	0	0	0	0	0	0	0	0	0	0	0	0	0	0	0
Solyc01g065643.1	0	0	0	0	0	0	0	0	0	0	0	0	0	0	0
Solyc01g065647.1	0	0	0	0	0	0	0	0	0	0	0	0	0	0	0
Solyc01g065650.1	0	0	0	0	0	0	0	0	0	0	0	0	0	0	0
Solyc01g065660.1	0	0	0	0	0	0	0	0	0	0	0	0	0	0	0
Solyc01g065670.1	0	0	0	0	0	0	0	0	0	0	0	0	0	0	0
Solyc01g065680.2	4.47169	5.44379	5.18853	1.09219	0.975247	4.26115	3.4176	3.61351	2.11874	2.97726	3.70785	2.61017	2.22054	1.45829	2.96578
Solyc01g065690.3	7.48081	6.44239	8.08092	4.09333	4.60467	4.36953	4.79549	4.12097	6.34754	6.42895	8.07397	7.08438	5.96158	7.54215	5.66174
Solyc01g065700.3	17.961	20.8588	18.1124	67.0826	67.813	63.5102	37.9339	38.5286	33.2444	49.0883	45.5777	46.4086	26.3929	28.4211	27.9225
Solyc01g065710.3	6.36428	7.81269	9.89491	6.74687	8.21696	6.36547	9.95449	10.0123	7.38838	8.50328	8.97142	7.80307	6.98967	8.75803	6.58403
Solyc01g065720.4	6.40572	6.1472	7.02365	9.30726	8.99207	7.9119	8.59657	8.97154	6.72799	7.84548	8.07464	8.24747	5.98384	7.16951	6.42491
Solyc01g065725.1	0	0	0	0	0	0	0	0	0	0	0	0	0	0	0
Solyc01g065740.3	0.23827	0.0824366	0.24837	0.275409	0.357707	0.097408	0.0936754	0.177171	0	0.2437	0.337317	0.108837	0.169426	0.201841	0.266232
Solyc01g065750.2	8.69803	8.08554	10.5472	6.44906	4.32886	4.56043	6.06462	5.34794	5.2565	1.65019	2.09722	2.61004	7.26257	5.13971	7.849
Solyc01g065810.2	0	0	0	0	0	0	0	0	0	0	0	0	0.543086	0	0
Solyc01g065840.4	7.06862	9.17084	7.34327	6.4669	7.02674	6.60594	6.71277	6.92512	7.41284	9.93266	10.2924	9.45358	5.39123	5.10797	5.91475
Solyc01g065845.1	0.146699	0.124843	0	0.120694	0	0	0	0	0	0	0	0	0	0	0
Solyc01g065900.3	0	0	0	0	0	0	0	0	0	0	0	0	0	0	0
Solyc01g065903.1	0	0	0	0	0	0	0	0	0	0	0	0	0	0	0
Solyc01g065907.1	0	0	0	0	0	0	0	0	0	0	0	0	0	0	0
Solyc01g065910.1	0	0	0	0	0	0	0	0	0	0	0	0	0	0	0
Solyc01g065930.1	0	0	0	0	0	0	0	0	0	0	0	0	0	0	0
Solyc01g065960.2	0	0	0	1.45094	0	1.00141	0	0	0	0	0	0	0	0	0
Solyc01g065970.1	0	0	0	0	0	0	0	0	0	0	0	0	0	0	0
Solyc01g065980.4	21.6703	17.7505	19.6958	17.9418	15.2421	16.82	24.2098	20.8209	20.6347	20.9195	19.4147	21.2718	21.9372	21.6851	22.3011
Solyc01g065983.1	0	0	0	0	0	0	0	0	0	0	0	0	0	0	0
Solyc01g065987.1	0	0	0	0	0	0	0	0	0	0	0	0	0	0	0
Solyc01g066020.3	0	0	0	0	0	0	0	0	0	0.098842	0	0.0588831	0	0.0408859	0.0359598
Solyc01g066040.2	0	0	0	0.743459	0.995365	0	0	0	0	0	0	0.665856	0	0	0.432922
Solyc01g066050.3	33.853	32.5911	36.378	58.0091	63.0434	54.8454	48.1096	53.5156	51.0736	42.0716	38.6043	40.3492	36.0147	36.053	37.9478
Solyc01g066055.1	0	0	0	0	0	0	0	0	0	0	0	0	0	0	0
Solyc01g066060.4	5.08191	6.66399	5.34864	4.49376	5.87393	3.49703	4.97864	4.70485	4.08944	7.38286	5.71308	5.95006	6.10868	7.26125	7.1548
Solyc01g066065.1	0	0	0	0	0	0	0	0	0	0	0	0	0	0	0
Solyc01g066070.3	0	0	0	0	0	0	0.0605532	0	0	0	0	0	0	0	0
Solyc01g066080.3	0	0	0	0	0	0	0	0	0	0	0	0	0	0	0
Solyc01g066090.3	0	0	0	0	0	0	0	0	0	0	0	0	0	0	0
Solyc01g066100.2	0	0	0	0	0	0.049797	0	0	0	0	0	0	0	0	0
Solyc01g066110.2	0	0	0	0	0	0	0	0	0	0	0	0.0708381	0	0	0
Solyc01g066115.1	0	0	0	0	0	0	0	0	0	0	0	0	0	0	0
Solyc01g066120.3	0	0	0	0	0	0	0	0	0	0	0	0	0	0	0
Solyc01g066130.1	0	0	0	0	0	0	0	0	0	0	0	0	0	0	0
Solyc01g066140.2	0	0	0	0	0	0	0	0	0	0	0	0	0	0	0
Solyc01g066145.1	0	0	0	0	0	0	0	0	0	0	0	0	0	0	0
Solyc01g066150.1	0	0	0	0	0	0	0	0	0	0	0	0	0	0	0
Solyc01g066160.1	0	0	0	7.12121	0	0	0	0	2.06095	0	0	0	0	0	0
Solyc01g066190.1	0	0	0	0	1.98666	0.818619	0	0	0	0	0	0	0	1.67595	0
Solyc01g066200.1	3.22266	6.53222	9.33988	0	4.14852	3.31176	12.035	7.96444	2.93782	2.48531	11.1889	10.5742	2.17089	0	3.21922
Solyc01g066205.1	0	0	0	0	0	0	0	0	0	0	0	0	0	0	0
Solyc01g066210.1	0	0	0	0	0	0	0	0	0	0	0	0	0	0	0
Solyc01g066230.1	0	0	0	0	0	0	0	0	0	0	0	0	0	0	0
Solyc01g066235.1	0	0	0	0	0	0	0	0	0	0	0	0	0	0	0
Solyc01g066260.2	7.01083	3.28776	5.39269	3.49147	4.25796	4.16624	1.17637	2.21613	2.03416	7.16305	4.66375	4.28867	2.8443	7.22149	4.87949
Solyc01g066270.3	0.598917	0.248668	0.757311	0.735153	0.440513	0.585256	0.578063	1.36135	0	0.502809	0.458433	1.10938	0.762799	1.28945	0.281915
Solyc01g066280.1	0	0	0	0	0	0	0	0	0	0	0	0	0	0	0
Solyc01g066290.2	10.0961	10.136	6.84641	13.6545	12.4853	12.7657	9.04405	11.0604	10.3703	11.0498	10.4851	13.3445	4.97065	5.41735	8.29945
Solyc01g066293.1	0	0	0	0	0	0	0	0	0	0	0	0	0	0	0
Solyc01g066297.1	0	0	0	0	0	0	0	0	0	0	0	0	0	0	0
Solyc01g066310.4	36.5555	39.0016	35.095	39.7872	38.1868	38.5878	38.122	37.1818	41.4335	38.3313	35.1553	38.0066	30.8693	31.2072	32.5972
Solyc01g066320.1	0	0	0	0	0	0	0	0	0	0	0	0	0	0	0
Solyc01g066330.1	0	0	0	0	0	0	0	0	0	0	0	0	0	0	0
Solyc01g066340.4	5.76083	10.8882	12.9682	13.7135	15.4366	7.32444	17.7318	22.556	14.1147	12.1056	13.4624	7.74101	5.46418	15.8007	15.1486
Solyc01g066345.1	0	0	0	0	0	0	0	0	0	0	0	0	0	0	0
Solyc01g066350.1	0	0	0	0	0	0	0	0	0	0	0	0	0	0	0
Solyc01g066360.3	0	0	0	0	0	0.028865	0	0	0	0	0	0	0	0	0
Solyc01g066380.4	0	0	0	0	0	0	0	0	0	0	0	0	0	0	0
Solyc01g066390.4	0	0	0	0	0	0	0	0	0	0	0	0	0	0	0
Solyc01g066410.1	0	0	0	0	0	0	0	0	0	0	0	0	0	0	0
Solyc01g066420.3	0	0	0	0	0	0	0	0	0	0	0	0	0	0	0
Solyc01g066425.1	0	0	0	0	0	0	0	0	0	0	0	0	0	0	0
Solyc01g066430.3	5.16512	4.72441	3.61708	32.3839	28.9664	31.4766	11.6552	10.6362	11.1275	11.7851	12.3985	11.4416	4.85145	6.09058	5.12239
Solyc01g066440.3	15.5771	14.9131	12.4183	6.60631	7.46252	7.04049	9.77719	8.69911	13.296	14.702	14.0659	11.2436	15.0994	17.5575	13.7877
Solyc01g066445.1	0	0	0	0	0	0	0	0	0	0	0	0	0	0	0
Solyc01g066450.3	2.23476	3.3019	2.54957	18.7919	19.9278	19.0408	5.78114	8.44354	6.1933	2.96392	2.44951	3.25171	3.23249	3.60665	2.91848
Solyc01g066455.1	0	0	0	0	0	0	0	0	0	0	0	0	0	0	0
Solyc01g066457.1	1.2169	0.976979	1.33355	0.0669005	0	0.0549408	0	0.0751818	0	0.276026	0.0635732	0	0.35831	0.344365	0.756493
Solyc01g066480.3	31.7874	29.5616	29.0385	16.0969	13.1792	15.9636	18.42	19.2575	18.4391	20.7688	24.1012	21.4711	26.9876	31.5359	32.5344
Solyc01g066490.2	0	0	0	0	0	0	0	0	0	0	0	0	0	0	0
Solyc01g066500.1	0.127572	0.326713	0	0.210057	0.285417	0.0856736	0.249322	0.117741	0.122555	0.216419	0	0	0	0.135789	0
Solyc01g066510.3	0.901121	0.450274	0.499354	0.0225613	0.123189	0.0373497	0.188151	0.305118	0.263477	0.629178	0.473539	0.375028	0.0487266	0.0577533	0.228633
Solyc01g066520.3	11.2554	9.52783	9.7352	39.7803	35.2681	37.6903	34.6936	34.5891	32.3202	15.2265	13.4853	12.0324	10.7274	11.1577	12.7994
Solyc01g066560.3	0.52487	0.949853	0.705096	0.921698	0.97059	0.943195	0.538385	0.509338	0.569876	1.12015	1.17293	1.21883	0.839878	0.55485	0.549197
Solyc01g066570.3	0.370499	0.527491	1.06303	2.33888	2.85612	1.90899	0.48287	1.14024	0.593322	1.36216	1.156	1.49196	0.865952	2.23414	1.84599
Solyc01g066575.1	0	0	0	0	0	0	0	0	0	0	0	0	0	0	0
Solyc01g066590.3	81.6354	78.6419	70.3409	80.6925	72.6162	70.115	135.91	119.863	130.051	82.2675	71.2292	81.3079	78.2162	85.8065	76.9965
Solyc01g066610.4	0.380522	0.452458	0.384019	0.628951	0.39175	0.384018	0.414206	0.410531	0.347945	0.376167	0.379182	0.458791	0.71572	0.381041	0.949918
Solyc01g066612.1	0	0	0	0	0	0	0	0	0	0	0	0	0	0	0
Solyc01g066614.1	0	0	0	0	0	0	0	0	0	0	0	0	0	0	0
Solyc01g066616.1	0	0	0	0	0	0	0	0	0	0	0	0	0	0	0
Solyc01g066618.1	0	0	0	0	0	0	0	0	0	0	0	0	0	0	0
Solyc01g066620.4	0.694076	0.450574	0.565525	0.394028	0.651474	0.354961	0.12795	0.363018	0.250962	0.369832	0.580278	0.495606	0.19294	0.505138	0.403847
Solyc01g066625.1	0	0	0	0	0	0	0	0	0	0	0	0	0	0	0
Solyc01g066630.1	0	0	0	0	0	0	0	0	0	0	0	0	0	0	0
Solyc01g066640.2	7.66478	6.60952	6.87234	36.418	39.5203	38.4091	21.4676	21.0311	21.8311	13.7263	14.6775	13.8056	8.19416	7.84568	6.52687
Solyc01g066650.2	0	0	0	0	0	0	0	0	0	0	0	0	0	0	0
Solyc01g066660.1	0	0	0	0	0	0	0	0	0	0	0	0	0	0	0
Solyc01g066670.1	0	0	0	0	0	0	0	0	0	0	0	0	0	0	0
Solyc01g066680.3	73.6917	61.6492	65.9661	4.13074	4.60648	4.57867	30.8426	36.9684	40.3149	9.77877	14.5623	15.4803	62.1789	69.8855	61.2941
Solyc01g066690.3	19.4249	17.4831	18.3566	22.1195	23.7059	20.3607	21.402	22.6787	22.5882	19.8538	17.815	19.3121	16.7386	19.1533	16.6715
Solyc01g066700.4	0.617667	0.393739	0.529698	0.127009	0.459637	0.309613	0.150601	0.142182	0.889032	0.130769	0.600238	0.929618	0.269158	0.493957	0.577807
Solyc01g066710.4	0.289283	0	0	0	0.212946	0.377581	0.279413	0	0.551938	0.24301	0.221668	0	0.492141	0	0
Solyc01g066720.3	25.4337	30.0221	25.2697	32.3822	26.4708	27.0543	33.4797	30.1151	33.4782	26.0505	27.4972	27.6919	25.6411	26.207	28.3469
Solyc01g066730.4	1.74001	1.98156	1.64263	0.913176	1.48042	1.34244	1.16338	1.47017	2.05582	1.61823	1.24234	1.08216	1.4677	1.42665	1.17992
Solyc01g066740.3	30.2482	30.2979	28.4668	20.9216	21.5242	21.6367	25.3751	23.4908	24.533	28.3389	28.1225	28.6279	28.9968	30.2425	30.8917
Solyc01g066750.1	0	0	0	0	0	0	0	0	0	0	0	0	0	0	0
Solyc01g066760.2	3.55673	2.67488	2.44627	4.49431	5.69683	4.61498	1.24621	1.17351	2.15604	1.6264	3.4562	4.30138	4.92097	2.78895	8.83672
Solyc01g066770.3	1.542	1.20161	1.52606	1.27195	1.21005	1.84249	2.52124	2.11092	1.48486	1.62468	1.78526	2.78721	0.649544	0.623065	1.02672
Solyc01g066775.1	0	0	0	0	0	0	0	0	0	0	0	0	0	0	0
Solyc01g066790.1	0	0	0	0	0	0	0	0	0	0	0	0	0	0	0
Solyc01g066800.1	0	0	0	0	0	0	0	0	0	0	0	0	0	0	0
Solyc01g066810.4	0	0.108111	0	0	0	0	0	0	0	0	0	0	0	0	0
Solyc01g066820.4	1.68475	1.37296	1.67118	1.92048	1.67122	1.40403	1.65757	1.56785	1.46261	1.66711	2.09678	2.15805	1.05095	1.39023	1.22286
Solyc01g066830.3	5.20027	4.05107	4.36896	4.07941	4.1652	3.66423	4.98498	4.23091	4.17844	5.09851	3.88733	4.52194	3.43086	3.25711	4.15538
Solyc01g066840.3	244.048	227.89	215.006	175.881	186.916	176.771	166.739	164.375	154.17	163.726	153.094	165.67	255.903	289.071	303.206
Solyc01g066850.4	0.700112	0.669511	0.740604	0.320784	0.990229	0.368993	0.839194	0.937446	0.44936	0.33091	0.487848	0.531246	1.51266	1.81572	1.08792
Solyc01g066860.3	35.0987	30.753	40.1671	32.7328	38.588	37.79	33.4618	32.0229	30.5189	31.8424	35.196	32.654	36.0371	37.0966	43.2451
Solyc01g066870.3	16.9138	17.5596	18.6182	7.87483	8.11856	8.17195	13.3364	13.0227	13.413	13.3252	12.7205	12.5375	17.1264	17.5992	16.803
Solyc01g066880.3	24.6192	21.6946	24.8007	11.4104	12.5758	11.3635	18.2933	17.7172	17.6981	20.5315	21.7397	22.662	17.933	15.6875	19.5018
Solyc01g066890.2	0	0	0.121599	0	0	0	0	0	0.135926	0	0	0	0	0	0.132365
Solyc01g066895.1	0	0	0	0	0	0	0	0	0	0	0	0	0	0	0
Solyc01g066900.4	5.96342	7.75041	6.62076	6.61212	6.93484	5.71247	5.72063	4.55645	6.06284	4.86755	5.19335	5.11366	9.66505	9.51333	8.3534
Solyc01g066905.1	0	0	0	0	0	0	0	0	0	0	0	0	0	0	0
Solyc01g066910.3	10.5359	8.80825	9.79686	1.053	0.379305	1.68655	2.98536	1.17253	3.19135	10.1654	9.28666	8.60675	5.27639	4.4137	2.65617
Solyc01g066915.1	0	0	0	0	0	0	0	0	0	0	0	0	0	0	0
Solyc01g066940.3	6.42754	7.07168	8.07726	19.5731	18.0207	16.9912	13.104	14.9251	10.3101	13.045	11.881	12.5399	6.95873	8.1875	7.19373
Solyc01g066950.1	0	0	0	1.06839	0	1.52193	0	0	0	0	0	0	0	0	0
Solyc01g066970.2	1.30857	0.437266	0.6648	175.634	181.686	180.548	19.5028	24.5895	20.4972	4.62448	4.82716	5.84072	0.223715	0.562065	0.245976
Solyc01g066980.3	0.231784	0.389118	0.393905	2.85187	4.11381	2.13918	16.6351	25.4378	18.6199	0.976895	0.536102	1.90276	0	0	0
Solyc01g066990.1	0	0	0	0	0	0	0	0	0	0	0	0	0	0	0
Solyc01g067000.4	26.906	28.3158	29.6995	41.3307	38.688	37.8226	30.4911	30.2775	32.7246	38.9735	34.9327	33.0164	25.7489	29.123	27.0585
Solyc01g067005.1	0	0	0	0	0	0	0	0	0	0	0	0	0	0	0
Solyc01g067010.3	12.0271	11.2731	13.4653	4.11962	2.84568	4.39073	10.0763	8.612	10.2283	8.08185	6.18026	6.99711	10.8942	12.3813	12.2588
Solyc01g067020.4	0.171336	0.296631	0.111689	0.0353707	0.096496	0.0292109	0.126345	0.358468	0.289112	0.219115	0.269653	0.163133	0.0381064	0.136027	0.0398757
Solyc01g067030.2	0.940774	0.685733	0.814775	0.656653	0.704756	0.441781	0.142	0.268465	0.418132	1.29336	0.567633	1.15384	0.512225	1.6118	0.94438
Solyc01g067040.2	0	0.0743806	0.112026	0.0354777	0	0	0	0	0.0414266	0	0.0338082	0.06545	0.152884	0	0.159987
Solyc01g067045.1	0	0	0	0	0	0	0	0	0	0	0	0	0	0	0
Solyc01g067070.3	14.2135	17.0131	18.8983	25.1305	23.4874	24.8345	26.7845	26.6129	23.2722	22.8854	22.2876	21.0024	13.1735	16.3461	13.2404
Solyc01g067080.3	8.31571	8.7716	6.57706	10.1336	8.84496	9.43282	8.69114	7.68414	6.67947	7.34952	8.18329	6.71575	6.70121	6.42061	6.80798
Solyc01g067090.4	4.90137	4.11718	4.17682	3.78847	3.72518	3.67705	2.74967	3.48455	3.99205	4.38536	4.4248	4.42379	4.04462	4.4305	4.36348
Solyc01g067100.4	29.7884	32.046	31.1208	42.017	41.3805	41.9949	45.9282	48.1134	45.9693	36.1143	36.0278	34.197	31.879	32.3488	30.7043
Solyc01g067120.4	0.972363	0.687861	0.97197	0.533041	0.361568	0.21633	0.473905	0.298241	0.62182	0.411537	0.251772	0.487415	0.564177	0.345778	1.36488
Solyc01g067130.4	0	0	0.34328	0.336296	0	0	0	1.11455	0	0	0	0	0.343475	0	0.390328
Solyc01g067140.2	0	0	0	0	0	0	0	0	0	0	0	0	0	0	0
Solyc01g067145.1	0	0	0	0	0	0	0	0	0	0	0	0	0	0	0
Solyc01g067150.1	0	0	0	0	0	0	0	0	0	0	0	0	0	0	0
Solyc01g067160.4	0.347792	0.19831	0.399516	0.0954838	0.519236	0.156038	0.113381	0.107107	0.222857	0.590426	0.543023	1.13886	0.101751	0.246609	0.216535
Solyc01g067170.1	0	0	0	0	0	0	0	0	0	0	0	0	0	0	0
Solyc01g067173.1	0	0	0	0	0	0	0	0	0	0	0	0	0	0	0
Solyc01g067177.1	0	0	0	0	0	0	0	0	0	0	0	0	0	0	0
Solyc01g067190.1	0.300515	0	0	0	0.221015	0	0	0	0	0	0	0	0	0	0
Solyc01g067200.1	0.146699	0.37453	0	0	0	0.0981817	0.429461	0.135168	0	0.124291	0.114143	0.441947	0	0	0.411558
Solyc01g067210.4	0.91658	0.831098	1.32763	0.648734	0.458828	0.416649	0.55785	0.811651	0.378754	1.00468	0.927261	1.32971	1.12588	0.55446	1.13774
Solyc01g067220.1	0	0	0	0	0	0	0	0	0	0	0	0	0	0	0
Solyc01g067230.4	0	0.984892	0.506165	0	0	0.384479	0	0	0	0.512856	0	0	0	0	0
Solyc01g067250.3	0.616457	0.173215	0.350303	0	0.761414	0.816559	0	0.188362	0	0.346969	1.11211	1.23028	0.35487	0.439681	0.577963
Solyc01g067255.1	0	0	0	0	0.171409	0	0	0	0.443332	0	0	0.172978	0.199197	0	0
Solyc01g067270.4	2.09609	3.3161	1.74033	2.00489	1.69426	1.36207	3.28762	1.39826	3.22799	2.35309	1.44502	2.28883	2.44281	2.31374	2.50214
Solyc01g067280.3	15.8858	14.3585	12.545	23.7931	20.2417	21.1009	21.4108	22.8971	22.3207	18.5815	13.7964	14.6983	11.9058	16.3003	14.7288
Solyc01g067290.3	233.345	216.443	217.631	42.2717	47.7566	43.4099	109.477	112.378	128.9	95.278	92.277	95.1439	205.736	217	218.662
Solyc01g067295.1	58.354	55.6852	53.4541	12.9959	11.4732	15.2342	26.8958	26.2166	25.0891	23.5155	26.632	28.507	46.8213	64.4696	53.1212
Solyc01g067300.3	0.266319	0.227142	0.114486	0.438429	0.0992613	0.26801	1.04055	0.61419	0.383677	0.451645	0.20752	0.401745	0.116504	0.567155	0
Solyc01g067320.1	0	0	0	0	0	0	0	0	0	0	0	0	0	0	0
Solyc01g067330.3	0.55795	0.594227	0.359506	0.918322	1.14318	1.02823	1.22569	0.514416	0.401799	0.118232	1.08616	0.420548	0.487598	0.891529	0.652005
Solyc01g067340.3	0	0	0.183809	0.177203	0.159874	0	0	0.395475	0	0	0	0	0	0	0
[truncated: 32,076 more rows]
