# Supplementary material for: Genome-wide expression analysis of LBD genes in tomato (Solanum lycopersicum L.) under different light conditions
Source: Plant Signal Behav. 2023 Dec 7;18(1):2290414. doi: 10.1080/15592324.2023.2290414 (PMC10732681; doi:10.1080/15592324.2023.2290414)
Supplement: Table S7 LBD Coexpressed and Targeted Genes information.xlsx [file KPSB_A_2290414_SM1434.xlsx]

## Sheet: SlLBD1 Coexpression genes
SlLBD1	Coexpression Gene ID	PCC	P value
Solyc01g107190.3	Solyc00g500079.1	0.879175	0.0494923
Solyc01g107190.3	Solyc01g005300.4	0.930693	0.0216738
Solyc01g107190.3	Solyc01g005710.2	0.882309	0.0476027
Solyc01g107190.3	Solyc01g006500.4	0.879332	0.0493968
Solyc01g107190.3	Solyc01g007750.3	0.888016	0.0442218
Solyc01g107190.3	Solyc01g008830.2	0.904646	0.0348363
Solyc01g107190.3	Solyc01g009500.4	0.902658	0.0359204
Solyc01g107190.3	Solyc01g044370.3	0.884454	0.0463228
Solyc01g107190.3	Solyc01g057910.3	0.881333	0.0481887
Solyc01g107190.3	Solyc01g058450.3	0.937452	0.018601
Solyc01g107190.3	Solyc01g060450.3	0.90057	0.0370704
Solyc01g107190.3	Solyc01g065980.4	0.898801	0.0380534
Solyc01g107190.3	Solyc01g067200.1	0.907508	0.0332942
Solyc01g107190.3	Solyc01g073660.3	0.90227	0.0361333
Solyc01g107190.3	Solyc01g073700.3	0.922117	0.0257846
Solyc01g107190.3	Solyc01g073960.4	0.969823	0.00626421
Solyc01g107190.3	Solyc01g081420.3	0.931735	0.0211902
Solyc01g107190.3	Solyc01g081440.3	0.879157	0.0495034
Solyc01g107190.3	Solyc01g086740.3	0.954787	0.0114619
Solyc01g107190.3	Solyc01g086840.3	0.888987	0.0436545
Solyc01g107190.3	Solyc01g087700.1	0.911321	0.0312756
Solyc01g107190.3	Solyc01g087770.4	0.897871	0.0385733
Solyc01g107190.3	Solyc01g088050.3	0.911637	0.03111
Solyc01g107190.3	Solyc01g088260.3	0.880453	0.0487186
Solyc01g107190.3	Solyc01g090470.3	0.973503	0.00515693
Solyc01g107190.3	Solyc01g091490.3	0.880348	0.0487822
Solyc01g107190.3	Solyc01g091520.3	0.883704	0.0467687
Solyc01g107190.3	Solyc01g095420.3	0.952825	0.0122123
Solyc01g107190.3	Solyc01g095620.3	0.957472	0.0104607
Solyc01g107190.3	Solyc01g095690.2	0.973008	0.0053018
Solyc01g107190.3	Solyc01g095700.3	0.965778	0.00756063
Solyc01g107190.3	Solyc01g095710.3	0.929822	0.0220807
Solyc01g107190.3	Solyc01g096370.4	0.880691	0.0485753
Solyc01g107190.3	Solyc01g097080.1	0.939968	0.0174968
Solyc01g107190.3	Solyc01g098650.2	0.945009	0.0153516
Solyc01g107190.3	Solyc01g099380.4	0.958905	0.00993839
Solyc01g107190.3	Solyc01g102710.2	0.910393	0.0317631
Solyc01g107190.3	Solyc01g103460.2	0.934482	0.0199323
Solyc01g107190.3	Solyc01g103560.3	0.928312	0.0227916
Solyc01g107190.3	Solyc01g103570.3	0.922579	0.025557
Solyc01g107190.3	Solyc01g103770.3	0.98532	0.00213042
Solyc01g107190.3	Solyc01g104860.3	0.994902	0.000436668
Solyc01g107190.3	Solyc01g104940.2	0.990404	0.00112688
Solyc01g107190.3	Solyc01g105490.4	0.891662	0.0421035
Solyc01g107190.3	Solyc01g106470.3	0.944659	0.0154976
Solyc01g107190.3	Solyc01g107410.3	0.888265	0.0440761
Solyc01g107190.3	Solyc01g107440.2	0.954223	0.0116763
Solyc01g107190.3	Solyc01g107760.4	0.994457	0.000494948
Solyc01g107190.3	Solyc01g107990.3	0.898433	0.0382587
Solyc01g107190.3	Solyc01g108180.4	0.952751	0.0122412
Solyc01g107190.3	Solyc01g111530.3	0.891799	0.0420249
Solyc01g107190.3	Solyc02g021430.1	0.91007	0.0319331
Solyc01g107190.3	Solyc02g021590.3	0.964259	0.00806761
Solyc01g107190.3	Solyc02g022850.1	0.890193	0.0429532
Solyc01g107190.3	Solyc02g032910.3	0.899654	0.0375785
Solyc01g107190.3	Solyc02g036370.3	0.923701	0.0250081
Solyc01g107190.3	Solyc02g038804.1	0.952347	0.0123978
Solyc01g107190.3	Solyc02g061910.1	0.898196	0.0383916
Solyc01g107190.3	Solyc02g062720.4	0.958033	0.0102553
Solyc01g107190.3	Solyc02g062740.3	0.91079	0.0315541
Solyc01g107190.3	Solyc02g063180.4	0.896984	0.0390718
Solyc01g107190.3	Solyc02g064770.4	0.905078	0.0346021
Solyc01g107190.3	Solyc02g065360.4	0.914103	0.0298282
Solyc01g107190.3	Solyc02g065740.3	0.919877	0.0268955
Solyc01g107190.3	Solyc02g069290.3	0.940119	0.0174314
Solyc01g107190.3	Solyc02g071350.3	0.883644	0.0468046
Solyc01g107190.3	Solyc02g071790.3	0.897129	0.03899
Solyc01g107190.3	Solyc02g071990.3	0.945473	0.0151587
Solyc01g107190.3	Solyc02g072030.1	0.933373	0.020437
Solyc01g107190.3	Solyc02g072230.3	0.896097	0.0395723
Solyc01g107190.3	Solyc02g077670.3	0.976142	0.00440779
Solyc01g107190.3	Solyc02g077890.4	0.956871	0.0106823
Solyc01g107190.3	Solyc02g077910.4	0.913661	0.0300565
Solyc01g107190.3	Solyc02g078140.3	0.990925	0.00103644
Solyc01g107190.3	Solyc02g079280.3	0.927667	0.0230978
Solyc01g107190.3	Solyc02g081345.1	0.936588	0.0189853
Solyc01g107190.3	Solyc02g081500.3	0.916692	0.0285011
Solyc01g107190.3	Solyc02g083550.2	0.926958	0.0234357
Solyc01g107190.3	Solyc02g084440.4	0.929375	0.0222901
Solyc01g107190.3	Solyc02g084450.4	0.922036	0.0258243
Solyc01g107190.3	Solyc02g084600.4	0.916695	0.0284993
Solyc01g107190.3	Solyc02g085340.1	0.893806	0.0408735
Solyc01g107190.3	Solyc02g086230.2	0.921874	0.0259045
Solyc01g107190.3	Solyc02g086440.4	0.887612	0.0444586
Solyc01g107190.3	Solyc02g087930.3	0.90183	0.0363751
Solyc01g107190.3	Solyc02g088140.3	0.910537	0.0316871
Solyc01g107190.3	Solyc02g089120.4	0.913826	0.0299714
Solyc01g107190.3	Solyc02g089280.3	0.918511	0.0275805
Solyc01g107190.3	Solyc02g089490.4	0.888668	0.0438405
Solyc01g107190.3	Solyc02g089610.2	0.925368	0.0241989
Solyc01g107190.3	Solyc02g090430.3	0.8844	0.0463545
Solyc01g107190.3	Solyc02g092290.4	0.919435	0.0271165
Solyc01g107190.3	Solyc02g094350.3	0.896265	0.0394771
Solyc01g107190.3	Solyc03g005870.4	0.960787	0.00926637
Solyc01g107190.3	Solyc03g005900.4	0.896225	0.0394999
Solyc01g107190.3	Solyc03g006030.4	0.968235	0.00676343
Solyc01g107190.3	Solyc03g006400.3	0.894035	0.0407431
Solyc01g107190.3	Solyc03g007370.3	0.904453	0.0349409
Solyc01g107190.3	Solyc03g025480.4	0.920542	0.0265642
Solyc01g107190.3	Solyc03g025670.3	0.91491	0.0294123
Solyc01g107190.3	Solyc03g025770.4	0.952585	0.0123054
Solyc01g107190.3	Solyc03g026300.4	0.90227	0.0361331
Solyc01g107190.3	Solyc03g031520.4	0.934078	0.0201157
Solyc01g107190.3	Solyc03g032060.1	0.95559	0.0111593
Solyc01g107190.3	Solyc03g034270.3	0.93005	0.0219737
Solyc01g107190.3	Solyc03g043950.4	0.981506	0.00301073
Solyc01g107190.3	Solyc03g059070.4	0.947443	0.0143491
Solyc01g107190.3	Solyc03g063550.1	0.963978	0.00816246
Solyc01g107190.3	Solyc03g078830.1	0.9124	0.0307112
Solyc01g107190.3	Solyc03g081320.3	0.929978	0.0220076
Solyc01g107190.3	Solyc03g095200.1	0.919226	0.0272213
Solyc01g107190.3	Solyc03g095850.1	0.886936	0.0448552
Solyc01g107190.3	Solyc03g097870.4	0.928386	0.0227569
Solyc01g107190.3	Solyc03g098020.4	0.883291	0.0470153
Solyc01g107190.3	Solyc03g098110.4	0.948977	0.0137287
Solyc01g107190.3	Solyc03g111700.3	0.886974	0.0448331
Solyc01g107190.3	Solyc03g112420.3	0.879663	0.0491967
Solyc01g107190.3	Solyc03g112930.3	0.94087	0.0171064
Solyc01g107190.3	Solyc03g113420.4	0.958521	0.0100776
Solyc01g107190.3	Solyc03g114740.4	0.892753	0.0414764
Solyc01g107190.3	Solyc03g115020.3	0.916446	0.0286262
Solyc01g107190.3	Solyc03g115250.4	0.949692	0.0134425
Solyc01g107190.3	Solyc03g116020.3	0.89564	0.0398305
Solyc01g107190.3	Solyc03g116730.4	0.978204	0.00385017
Solyc01g107190.3	Solyc03g117930.4	0.883779	0.0467238
Solyc01g107190.3	Solyc03g118140.3	0.953759	0.0118531
Solyc01g107190.3	Solyc03g118280.1	0.95739	0.0104909
Solyc01g107190.3	Solyc03g119110.4	0.879443	0.0493297
Solyc01g107190.3	Solyc03g119260.4	0.879386	0.0493643
Solyc01g107190.3	Solyc03g119320.1	0.907294	0.0334092
Solyc01g107190.3	Solyc03g119470.2	0.930793	0.0216273
Solyc01g107190.3	Solyc03g119500.1	0.924202	0.024764
Solyc01g107190.3	Solyc03g119910.4	0.926693	0.0235624
Solyc01g107190.3	Solyc03g119930.1	0.955963	0.0110196
Solyc01g107190.3	Solyc03g120790.1	0.927622	0.0231192
Solyc01g107190.3	Solyc03g120980.3	0.948834	0.0137863
Solyc01g107190.3	Solyc03g123560.3	0.9129	0.0304514
Solyc01g107190.3	Solyc04g005480.1	0.927296	0.0232745
Solyc01g107190.3	Solyc04g005650.3	0.890429	0.0428159
Solyc01g107190.3	Solyc04g005830.3	0.919955	0.0268567
Solyc01g107190.3	Solyc04g007390.4	0.943013	0.0161899
Solyc01g107190.3	Solyc04g007510.4	0.905114	0.0345826
Solyc01g107190.3	Solyc04g008770.3	0.907674	0.0332058
Solyc01g107190.3	Solyc04g009050.4	0.909757	0.0320986
Solyc01g107190.3	Solyc04g009130.4	0.883191	0.0470747
Solyc01g107190.3	Solyc04g009260.3	0.883024	0.0471746
Solyc01g107190.3	Solyc04g009360.3	0.897547	0.0387555
Solyc01g107190.3	Solyc04g009580.3	0.92186	0.0259109
Solyc01g107190.3	Solyc04g010040.3	0.896789	0.0391817
Solyc01g107190.3	Solyc04g010290.4	0.884063	0.0465549
Solyc01g107190.3	Solyc04g012160.4	0.880423	0.048737
Solyc01g107190.3	Solyc04g013200.1	0.933527	0.020367
Solyc01g107190.3	Solyc04g014290.1	0.929161	0.0223909
Solyc01g107190.3	Solyc04g014510.3	0.901215	0.0367135
Solyc01g107190.3	Solyc04g014690.3	0.961266	0.00909772
Solyc01g107190.3	Solyc04g015400.3	0.943024	0.0161855
Solyc01g107190.3	Solyc04g026230.1	0.909265	0.0323592
Solyc01g107190.3	Solyc04g028580.3	0.9192	0.0272342
Solyc01g107190.3	Solyc04g039980.3	0.966306	0.0073868
Solyc01g107190.3	Solyc04g040200.3	0.952275	0.0124258
Solyc01g107190.3	Solyc04g049680.2	0.89771	0.0386641
Solyc01g107190.3	Solyc04g049930.2	0.934849	0.0197662
Solyc01g107190.3	Solyc04g050720.4	0.924062	0.0248318
Solyc01g107190.3	Solyc04g050960.3	0.903218	0.0356138
Solyc01g107190.3	Solyc04g051680.4	0.8991	0.0378865
Solyc01g107190.3	Solyc04g054190.3	0.88819	0.0441197
Solyc01g107190.3	Solyc04g058190.3	0.951858	0.0125881
Solyc01g107190.3	Solyc04g064640.4	0.965362	0.00769844
Solyc01g107190.3	Solyc04g064650.1	0.911543	0.0311588
Solyc01g107190.3	Solyc04g071083.1	0.957981	0.0102743
Solyc01g107190.3	Solyc04g072034.1	0.883962	0.0466154
Solyc01g107190.3	Solyc04g074580.1	0.9598	0.00961693
Solyc01g107190.3	Solyc04g076010.3	0.878989	0.049605
Solyc01g107190.3	Solyc04g076180.4	0.933465	0.0203952
Solyc01g107190.3	Solyc04g076370.4	0.973197	0.00524626
Solyc01g107190.3	Solyc04g076870.4	0.975197	0.00467166
Solyc01g107190.3	Solyc04g078610.4	0.937478	0.0185895
Solyc01g107190.3	Solyc04g079400.3	0.940728	0.0171675
Solyc01g107190.3	Solyc04g080100.3	0.879296	0.0494186
Solyc01g107190.3	Solyc04g081460.2	0.952437	0.0123628
Solyc01g107190.3	Solyc04g081700.3	0.883256	0.047036
Solyc01g107190.3	Solyc04g081850.4	0.966382	0.00736192
Solyc01g107190.3	Solyc04g082320.3	0.915958	0.0288755
Solyc01g107190.3	Solyc04g082845.2	0.895998	0.0396278
Solyc01g107190.3	Solyc05g005180.3	0.890142	0.0429824
Solyc01g107190.3	Solyc05g006850.4	0.889347	0.0434444
Solyc01g107190.3	Solyc05g008280.2	0.944011	0.015769
Solyc01g107190.3	Solyc05g008560.1	0.931245	0.021417
Solyc01g107190.3	Solyc05g008910.3	0.967232	0.00708526
Solyc01g107190.3	Solyc05g008930.3	0.897838	0.0385922
Solyc01g107190.3	Solyc05g009080.4	0.918207	0.0277338
Solyc01g107190.3	Solyc05g009150.4	0.915013	0.0293595
Solyc01g107190.3	Solyc05g009250.1	0.942105	0.0165763
Solyc01g107190.3	Solyc05g009400.3	0.907356	0.0333757
Solyc01g107190.3	Solyc05g009700.4	0.992059	0.000848411
Solyc01g107190.3	Solyc05g011960.4	0.955382	0.0112376
Solyc01g107190.3	Solyc05g012190.3	0.884592	0.0462407
Solyc01g107190.3	Solyc05g012250.3	0.895245	0.0400545
Solyc01g107190.3	Solyc05g012940.4	0.888474	0.0439538
Solyc01g107190.3	Solyc05g013180.4	0.888549	0.0439099
Solyc01g107190.3	Solyc05g015780.1	0.911754	0.0310485
Solyc01g107190.3	Solyc05g016030.3	0.946149	0.0148792
Solyc01g107190.3	Solyc05g016320.2	0.894785	0.0403155
Solyc01g107190.3	Solyc05g018390.3	0.98143	0.00302937
Solyc01g107190.3	Solyc05g018510.3	0.9569	0.0106716
Solyc01g107190.3	Solyc05g024160.3	0.889482	0.0433663
Solyc01g107190.3	Solyc05g026595.1	0.879955	0.04902
Solyc01g107190.3	Solyc05g032770.4	0.92872	0.0225989
Solyc01g107190.3	Solyc05g048740.3	0.943721	0.0158911
Solyc01g107190.3	Solyc05g050700.1	0.948102	0.0140813
Solyc01g107190.3	Solyc05g050710.3	0.881198	0.0482699
Solyc01g107190.3	Solyc05g050740.3	0.973249	0.005231
Solyc01g107190.3	Solyc05g051710.4	0.879974	0.0490085
Solyc01g107190.3	Solyc05g052590.1	0.913773	0.0299985
Solyc01g107190.3	Solyc05g052910.4	0.918088	0.0277937
Solyc01g107190.3	Solyc05g055410.3	0.948082	0.0140896
Solyc01g107190.3	Solyc06g005130.3	0.933049	0.0205852
Solyc01g107190.3	Solyc06g005250.3	0.952584	0.0123058
Solyc01g107190.3	Solyc06g005370.3	0.880261	0.0488348
Solyc01g107190.3	Solyc06g005560.4	0.886672	0.045011
Solyc01g107190.3	Solyc06g005990.4	0.958014	0.010262
Solyc01g107190.3	Solyc06g006022.1	0.900337	0.0371989
Solyc01g107190.3	Solyc06g007480.3	0.879145	0.0495105
Solyc01g107190.3	Solyc06g009160.4	0.962325	0.00872875
Solyc01g107190.3	Solyc06g009840.3	0.987232	0.00172851
Solyc01g107190.3	Solyc06g011560.3	0.907968	0.0330484
Solyc01g107190.3	Solyc06g016750.3	0.968005	0.00683703
Solyc01g107190.3	Solyc06g030470.4	0.93467	0.0198474
Solyc01g107190.3	Solyc06g050130.3	0.916772	0.0284606
Solyc01g107190.3	Solyc06g053790.3	0.906034	0.0340855
Solyc01g107190.3	Solyc06g061080.3	0.899122	0.0378744
Solyc01g107190.3	Solyc06g062500.4	0.931618	0.0212442
Solyc01g107190.3	Solyc06g062730.2	0.960052	0.00952691
Solyc01g107190.3	Solyc06g064450.3	0.945261	0.0152469
Solyc01g107190.3	Solyc06g064620.3	0.961137	0.00914294
Solyc01g107190.3	Solyc06g065200.4	0.901956	0.0363053
Solyc01g107190.3	Solyc06g066080.1	0.936838	0.0188739
Solyc01g107190.3	Solyc06g066810.3	0.965767	0.00756401
Solyc01g107190.3	Solyc06g068510.1	0.899318	0.0377651
Solyc01g107190.3	Solyc06g069220.1	0.952144	0.0124766
Solyc01g107190.3	Solyc06g069740.1	0.930543	0.0217436
Solyc01g107190.3	Solyc06g070950.2	0.91483	0.0294534
Solyc01g107190.3	Solyc06g071120.3	0.913441	0.0301703
Solyc01g107190.3	Solyc06g071250.4	0.881678	0.0479811
Solyc01g107190.3	Solyc06g071670.1	0.928591	0.02266
Solyc01g107190.3	Solyc06g072017.1	0.918073	0.0278012
Solyc01g107190.3	Solyc06g072270.4	0.899837	0.0374763
Solyc01g107190.3	Solyc06g072750.3	0.93354	0.020361
Solyc01g107190.3	Solyc06g073180.3	0.933326	0.0204585
Solyc01g107190.3	Solyc06g073520.3	0.914145	0.0298064
Solyc01g107190.3	Solyc06g074120.3	0.884389	0.0463614
Solyc01g107190.3	Solyc06g075290.4	0.887523	0.0445103
Solyc01g107190.3	Solyc06g075567.1	0.945946	0.0149629
Solyc01g107190.3	Solyc06g076400.3	0.941187	0.0169699
Solyc01g107190.3	Solyc06g082060.3	0.946928	0.0145595
Solyc01g107190.3	Solyc06g083870.3	0.888684	0.0438309
Solyc01g107190.3	Solyc06g084160.4	0.900623	0.0370407
Solyc01g107190.3	Solyc07g005120.3	0.892685	0.0415154
Solyc01g107190.3	Solyc07g006770.2	0.892137	0.0418302
Solyc01g107190.3	Solyc07g006870.4	0.885907	0.0454615
Solyc01g107190.3	Solyc07g006990.3	0.924932	0.0244097
Solyc01g107190.3	Solyc07g007120.3	0.956755	0.0107252
Solyc01g107190.3	Solyc07g007680.4	0.97355	0.00514318
Solyc01g107190.3	Solyc07g007705.1	0.90386	0.0352633
Solyc01g107190.3	Solyc07g008630.1	0.915567	0.0290755
Solyc01g107190.3	Solyc07g008880.3	0.998751	5.29621e-05
Solyc01g107190.3	Solyc07g020960.3	0.887442	0.0445578
Solyc01g107190.3	Solyc07g032080.3	0.879036	0.0495768
Solyc01g107190.3	Solyc07g041180.4	0.901028	0.0368168
Solyc01g107190.3	Solyc07g045480.3	0.891518	0.0421865
Solyc01g107190.3	Solyc07g047940.4	0.970291	0.00611963
Solyc01g107190.3	Solyc07g049290.3	0.910577	0.0316662
Solyc01g107190.3	Solyc07g051820.3	0.941936	0.0166487
Solyc01g107190.3	Solyc07g052380.3	0.945356	0.0152075
Solyc01g107190.3	Solyc07g052900.1	0.89112	0.0424164
Solyc01g107190.3	Solyc07g053900.2	0.893497	0.04105
Solyc01g107190.3	Solyc07g054475.1	0.973689	0.00510279
Solyc01g107190.3	Solyc07g056270.3	0.88794	0.0442662
Solyc01g107190.3	Solyc07g062220.3	0.917705	0.0279871
Solyc01g107190.3	Solyc07g062720.3	0.942243	0.0165173
Solyc01g107190.3	Solyc07g062980.4	0.919205	0.0272319
Solyc01g107190.3	Solyc07g063145.1	0.915824	0.028944
Solyc01g107190.3	Solyc07g064090.3	0.917328	0.0281782
Solyc01g107190.3	Solyc07g064490.4	0.920507	0.0265814
Solyc01g107190.3	Solyc07g064700.4	0.921202	0.0262367
Solyc01g107190.3	Solyc07g064960.2	0.920531	0.0265697
Solyc01g107190.3	Solyc07g065270.1	0.967763	0.00691431
Solyc01g107190.3	Solyc07g065630.4	0.968871	0.00656195
Solyc01g107190.3	Solyc08g005010.4	0.923677	0.0250194
Solyc01g107190.3	Solyc08g006010.3	0.925279	0.0242422
Solyc01g107190.3	Solyc08g007000.3	0.886365	0.0451914
Solyc01g107190.3	Solyc08g008010.4	0.969648	0.00631857
Solyc01g107190.3	Solyc08g016580.1	0.926042	0.0238747
Solyc01g107190.3	Solyc08g029110.3	0.891646	0.0421126
Solyc01g107190.3	Solyc08g041820.3	0.915894	0.0289082
Solyc01g107190.3	Solyc08g044280.1	0.96887	0.00656229
Solyc01g107190.3	Solyc08g065360.3	0.960311	0.00943504
Solyc01g107190.3	Solyc08g068460.1	0.913172	0.0303098
Solyc01g107190.3	Solyc08g068510.2	0.915979	0.0288648
Solyc01g107190.3	Solyc08g068530.4	0.945857	0.015
Solyc01g107190.3	Solyc08g068700.1	0.889247	0.0435028
Solyc01g107190.3	Solyc08g069050.3	0.990175	0.00116726
Solyc01g107190.3	Solyc08g074520.2	0.940988	0.0170554
Solyc01g107190.3	Solyc08g075680.4	0.940401	0.0173089
Solyc01g107190.3	Solyc08g076050.4	0.930292	0.0218608
Solyc01g107190.3	Solyc08g076320.3	0.966595	0.00729232
Solyc01g107190.3	Solyc08g076720.4	0.897699	0.0386699
Solyc01g107190.3	Solyc08g077210.4	0.911196	0.0313409
Solyc01g107190.3	Solyc08g078750.4	0.931229	0.0214246
Solyc01g107190.3	Solyc08g079120.3	0.962885	0.00853533
Solyc01g107190.3	Solyc08g079800.4	0.878506	0.0498987
Solyc01g107190.3	Solyc08g081000.3	0.98649	0.00188115
Solyc01g107190.3	Solyc08g081210.4	0.910873	0.0315107
Solyc01g107190.3	Solyc08g081930.3	0.95763	0.0104026
Solyc01g107190.3	Solyc09g008100.4	0.893086	0.0412854
Solyc01g107190.3	Solyc09g008150.3	0.921414	0.0261313
Solyc01g107190.3	Solyc09g008200.4	0.883799	0.0467123
Solyc01g107190.3	Solyc09g008330.3	0.902446	0.0360363
Solyc01g107190.3	Solyc09g008470.4	0.936826	0.0188792
Solyc01g107190.3	Solyc09g009100.4	0.881391	0.0481534
Solyc01g107190.3	Solyc09g011227.1	0.964206	0.00808542
Solyc01g107190.3	Solyc09g011540.2	0.892543	0.0415965
Solyc01g107190.3	Solyc09g011710.4	0.960441	0.0093888
Solyc01g107190.3	Solyc09g011990.1	0.889331	0.0434539
Solyc01g107190.3	Solyc09g055180.4	0.907738	0.0331715
Solyc01g107190.3	Solyc09g059400.4	0.901649	0.0364746
Solyc01g107190.3	Solyc09g059630.3	0.906573	0.0337957
Solyc01g107190.3	Solyc09g061791.1	0.880867	0.0484691
Solyc01g107190.3	Solyc09g061840.4	0.880421	0.0487383
Solyc01g107190.3	Solyc09g065020.4	0.9597	0.00965275
Solyc01g107190.3	Solyc09g065410.4	0.932614	0.0207848
Solyc01g107190.3	Solyc09g065560.3	0.921498	0.02609
Solyc01g107190.3	Solyc09g074040.1	0.928886	0.0225205
Solyc01g107190.3	Solyc09g075980.3	0.9644	0.00801994
Solyc01g107190.3	Solyc09g082810.3	0.967298	0.00706419
Solyc01g107190.3	Solyc09g082820.3	0.891595	0.0421423
Solyc01g107190.3	Solyc09g089540.4	0.921384	0.0261466
Solyc01g107190.3	Solyc09g089690.3	0.885506	0.0456988
Solyc01g107190.3	Solyc09g089890.1	0.892845	0.0414235
Solyc01g107190.3	Solyc09g090420.4	0.914921	0.0294066
Solyc01g107190.3	Solyc09g090430.3	0.921818	0.0259319
Solyc01g107190.3	Solyc09g091250.4	0.882793	0.0473129
Solyc01g107190.3	Solyc09g097780.2	0.943378	0.0160359
Solyc01g107190.3	Solyc10g005030.4	0.96736	0.00704398
Solyc01g107190.3	Solyc10g005040.4	0.920985	0.0263443
Solyc01g107190.3	Solyc10g005340.3	0.959946	0.00956486
Solyc01g107190.3	Solyc10g006090.4	0.903337	0.0355489
Solyc01g107190.3	Solyc10g006780.4	0.952578	0.0123079
Solyc01g107190.3	Solyc10g008670.3	0.963336	0.00838075
Solyc01g107190.3	Solyc10g017630.3	0.904145	0.0351082
Solyc01g107190.3	Solyc10g049800.2	0.931251	0.0214142
Solyc01g107190.3	Solyc10g051050.3	0.941872	0.0166761
Solyc01g107190.3	Solyc10g052510.2	0.898147	0.0384188
Solyc01g107190.3	Solyc10g054400.1	0.907131	0.0334963
Solyc01g107190.3	Solyc10g055240.2	0.995909	0.000313886
Solyc01g107190.3	Solyc10g074930.1	0.909348	0.0323149
Solyc01g107190.3	Solyc10g078710.1	0.978362	0.00380842
Solyc01g107190.3	Solyc10g078960.2	0.918323	0.0276754
Solyc01g107190.3	Solyc10g080110.3	0.963607	0.00828863
Solyc01g107190.3	Solyc10g080340.3	0.94202	0.0166127
Solyc01g107190.3	Solyc10g081410.2	0.897525	0.0387679
Solyc01g107190.3	Solyc10g082040.2	0.907713	0.0331851
Solyc01g107190.3	Solyc10g083180.2	0.977978	0.00391014
Solyc01g107190.3	Solyc10g083360.2	0.885334	0.0458007
Solyc01g107190.3	Solyc10g084370.3	0.995874	0.000317934
Solyc01g107190.3	Solyc10g084560.3	0.929835	0.0220746
Solyc01g107190.3	Solyc10g085460.3	0.974706	0.00481075
Solyc01g107190.3	Solyc10g086710.3	0.976446	0.00432412
Solyc01g107190.3	Solyc11g005030.3	0.963399	0.00835931
Solyc01g107190.3	Solyc11g005590.1	0.913521	0.030129
Solyc01g107190.3	Solyc11g007230.1	0.901927	0.0363213
Solyc01g107190.3	Solyc11g007510.2	0.92803	0.0229254
Solyc01g107190.3	Solyc11g007670.3	0.954127	0.0117129
Solyc01g107190.3	Solyc11g009030.1	0.888275	0.0440701
Solyc01g107190.3	Solyc11g010290.2	0.934259	0.0200334
Solyc01g107190.3	Solyc11g010940.2	0.911665	0.0310953
Solyc01g107190.3	Solyc11g013480.3	0.982477	0.00277726
Solyc01g107190.3	Solyc11g013530.3	0.972172	0.00554922
Solyc01g107190.3	Solyc11g017290.1	0.986943	0.0017876
Solyc01g107190.3	Solyc11g031960.2	0.918683	0.0274939
Solyc01g107190.3	Solyc11g042500.3	0.89603	0.0396102
Solyc01g107190.3	Solyc11g044330.3	0.905168	0.0345534
Solyc01g107190.3	Solyc11g044450.3	0.897004	0.0390607
Solyc01g107190.3	Solyc11g045140.1	0.947975	0.014133
Solyc01g107190.3	Solyc11g062220.2	0.986967	0.00178254
Solyc01g107190.3	Solyc11g066480.2	0.920938	0.0263675
Solyc01g107190.3	Solyc11g066900.2	0.880852	0.0484782
Solyc01g107190.3	Solyc11g067050.4	0.886518	0.0451012
Solyc01g107190.3	Solyc11g069300.2	0.88256	0.0474523
Solyc01g107190.3	Solyc11g069625.1	0.915903	0.0289032
Solyc01g107190.3	Solyc11g071240.2	0.913278	0.030255
Solyc01g107190.3	Solyc11g071530.1	0.8914	0.0422547
Solyc01g107190.3	Solyc11g071550.2	0.951262	0.0128214
Solyc01g107190.3	Solyc11g071570.3	0.952871	0.0121946
Solyc01g107190.3	Solyc11g071780.1	0.89924	0.0378087
Solyc01g107190.3	Solyc12g005980.2	0.878585	0.0498506
Solyc01g107190.3	Solyc12g006000.1	0.9583	0.0101578
Solyc01g107190.3	Solyc12g006050.2	0.885129	0.0459222
Solyc01g107190.3	Solyc12g006840.2	0.922751	0.0254729
Solyc01g107190.3	Solyc12g008750.3	0.892964	0.0413554
Solyc01g107190.3	Solyc12g008800.3	0.909679	0.0321399
Solyc01g107190.3	Solyc12g009220.2	0.885162	0.0459024
Solyc01g107190.3	Solyc12g009680.2	0.914308	0.0297221
Solyc01g107190.3	Solyc12g010030.3	0.995862	0.000319317
Solyc01g107190.3	Solyc12g010700.2	0.977824	0.00395107
Solyc01g107190.3	Solyc12g011450.2	0.891438	0.0422328
Solyc01g107190.3	Solyc12g014450.2	0.890475	0.0427893
Solyc01g107190.3	Solyc12g014460.2	0.925912	0.0239371
Solyc01g107190.3	Solyc12g017370.3	0.879026	0.0495826
Solyc01g107190.3	Solyc12g017410.2	0.905901	0.0341572
Solyc01g107190.3	Solyc12g017630.2	0.890205	0.0429462
Solyc01g107190.3	Solyc12g027580.3	0.933664	0.0203044
Solyc01g107190.3	Solyc12g035490.1	0.940692	0.0171829
Solyc01g107190.3	Solyc12g038490.2	0.935285	0.0195696
Solyc01g107190.3	Solyc12g038520.3	0.957261	0.0105381
Solyc01g107190.3	Solyc12g038570.3	0.904406	0.0349665
Solyc01g107190.3	Solyc12g042500.2	0.927072	0.023381
Solyc01g107190.3	Solyc12g044390.3	0.969609	0.00633069
Solyc01g107190.3	Solyc12g055720.2	0.952188	0.0124594
Solyc01g107190.3	Solyc12g055840.2	0.965125	0.00777725
Solyc01g107190.3	Solyc12g056490.1	0.960336	0.00942605
Solyc01g107190.3	Solyc12g088070.2	0.975852	0.0044882
Solyc01g107190.3	Solyc12g088190.2	0.983014	0.00265077
Solyc01g107190.3	Solyc12g089160.3	0.925793	0.0239944
Solyc01g107190.3	Solyc12g089250.1	0.883379	0.0469628
Solyc01g107190.3	Solyc12g089350.3	0.995417	0.000372218
Solyc01g107190.3	Solyc12g094710.2	0.924799	0.0244742
Solyc01g107190.3	Solyc12g096320.2	0.947203	0.0144469
Solyc01g107190.3	Solyc12g096900.2	0.886966	0.0448378
Solyc01g107190.3	Solyc12g097000.2	0.890645	0.0426911
Solyc01g107190.3	Solyc12g098910.2	0.940041	0.0174652

## Sheet: SlLBD2 coexpression genes
SlLBD2	Coexpression Gene ID	PCC	P value
Solyc04g077990.3	Solyc00g500071.1	0.944852	0.0154171
Solyc04g077990.3	Solyc00g500138.1	0.939167	0.0178459
Solyc04g077990.3	Solyc01g005300.4	0.884481	0.0463066
Solyc04g077990.3	Solyc01g005420.2	0.954016	0.011755
Solyc04g077990.3	Solyc01g005450.3	0.923801	0.0249591
Solyc04g077990.3	Solyc01g005700.3	0.964829	0.00787593
Solyc04g077990.3	Solyc01g005720.3	0.946751	0.0146319
Solyc04g077990.3	Solyc01g005730.3	0.965835	0.00754167
Solyc04g077990.3	Solyc01g005770.3	0.886096	0.0453502
Solyc04g077990.3	Solyc01g005780.1	0.970991	0.00590521
Solyc04g077990.3	Solyc01g005870.3	0.927311	0.0232671
Solyc04g077990.3	Solyc01g006250.2	0.927822	0.0230243
Solyc04g077990.3	Solyc01g006280.3	0.908491	0.0327702
Solyc04g077990.3	Solyc01g006480.3	0.949231	0.0136268
Solyc04g077990.3	Solyc01g006520.3	0.89372	0.0409227
Solyc04g077990.3	Solyc01g006555.1	0.996362	0.000263286
Solyc04g077990.3	Solyc01g006650.2	0.919625	0.0270217
Solyc04g077990.3	Solyc01g006910.4	0.882394	0.0475516
Solyc04g077990.3	Solyc01g006920.4	0.929381	0.0222874
Solyc04g077990.3	Solyc01g007790.4	0.960089	0.00951369
Solyc04g077990.3	Solyc01g007850.2	0.910571	0.0316691
Solyc04g077990.3	Solyc01g007920.2	0.963283	0.00839895
Solyc04g077990.3	Solyc01g007980.4	0.900752	0.0369695
Solyc04g077990.3	Solyc01g008100.3	0.884266	0.0464342
Solyc04g077990.3	Solyc01g008510.3	0.947894	0.0141657
Solyc04g077990.3	Solyc01g009620.3	0.894537	0.040457
Solyc04g077990.3	Solyc01g009630.3	0.974504	0.00486815
Solyc04g077990.3	Solyc01g010510.4	0.92759	0.0231342
Solyc04g077990.3	Solyc01g011495.1	0.955416	0.0112247
Solyc04g077990.3	Solyc01g014105.1	0.940904	0.0170916
Solyc04g077990.3	Solyc01g014140.3	0.895576	0.0398667
Solyc04g077990.3	Solyc01g014320.4	0.935457	0.019492
Solyc04g077990.3	Solyc01g014373.1	0.927433	0.0232089
Solyc04g077990.3	Solyc01g017600.3	0.90389	0.0352471
Solyc04g077990.3	Solyc01g020240.4	0.96346	0.00833845
Solyc04g077990.3	Solyc01g020353.1	0.91176	0.0310455
Solyc04g077990.3	Solyc01g020357.1	0.880386	0.0487596
Solyc04g077990.3	Solyc01g020495.1	0.928367	0.0227657
Solyc04g077990.3	Solyc01g028803.1	0.893176	0.0412336
Solyc04g077990.3	Solyc01g028810.3	0.893311	0.0411565
Solyc04g077990.3	Solyc01g044558.1	0.921542	0.0260684
Solyc04g077990.3	Solyc01g049810.4	0.884129	0.0465156
Solyc04g077990.3	Solyc01g056310.3	0.950514	0.0131161
Solyc04g077990.3	Solyc01g056480.3	0.9267	0.0235589
Solyc04g077990.3	Solyc01g056570.3	0.912941	0.0304301
Solyc04g077990.3	Solyc01g057020.3	0.997171	0.000180561
Solyc04g077990.3	Solyc01g057785.1	0.941501	0.0168348
Solyc04g077990.3	Solyc01g057855.1	0.976583	0.00428646
Solyc04g077990.3	Solyc01g058260.4	0.902254	0.0361417
Solyc04g077990.3	Solyc01g058270.3	0.920592	0.0265393
Solyc04g077990.3	Solyc01g065690.3	0.927196	0.0233219
Solyc04g077990.3	Solyc01g066880.3	0.940688	0.0171847
Solyc04g077990.3	Solyc01g066910.3	0.893882	0.0408303
Solyc04g077990.3	Solyc01g067700.3	0.917136	0.0282754
Solyc04g077990.3	Solyc01g068080.4	0.94356	0.015959
Solyc04g077990.3	Solyc01g068280.3	0.889285	0.043481
Solyc04g077990.3	Solyc01g073910.4	0.905371	0.0344437
Solyc04g077990.3	Solyc01g079750.3	0.952918	0.0121765
Solyc04g077990.3	Solyc01g079860.3	0.944494	0.0155665
Solyc04g077990.3	Solyc01g080130.2	0.948959	0.0137359
Solyc04g077990.3	Solyc01g080150.3	0.946333	0.0148036
Solyc04g077990.3	Solyc01g080210.3	0.960502	0.00936718
Solyc04g077990.3	Solyc01g080690.3	0.880607	0.0486259
Solyc04g077990.3	Solyc01g081160.4	0.891766	0.0420436
Solyc04g077990.3	Solyc01g081240.3	0.943953	0.0157933
Solyc04g077990.3	Solyc01g081400.3	0.950684	0.0130492
Solyc04g077990.3	Solyc01g081430.4	0.903039	0.0357115
Solyc04g077990.3	Solyc01g081460.3	0.945554	0.0151253
Solyc04g077990.3	Solyc01g081470.4	0.915609	0.0290538
Solyc04g077990.3	Solyc01g081530.3	0.923147	0.0252789
Solyc04g077990.3	Solyc01g086700.4	0.895982	0.0396368
Solyc04g077990.3	Solyc01g086720.3	0.901716	0.0364375
Solyc04g077990.3	Solyc01g086840.3	0.933233	0.020501
Solyc04g077990.3	Solyc01g086900.4	0.917204	0.0282411
Solyc04g077990.3	Solyc01g086930.4	0.954795	0.011459
Solyc04g077990.3	Solyc01g087040.2	0.89037	0.0428502
Solyc04g077990.3	Solyc01g087690.3	0.887084	0.0447682
Solyc04g077990.3	Solyc01g088030.4	0.954418	0.0116019
Solyc04g077990.3	Solyc01g088160.4	0.891818	0.0420134
Solyc04g077990.3	Solyc01g088460.3	0.918335	0.0276691
Solyc04g077990.3	Solyc01g088490.3	0.921458	0.0261099
Solyc04g077990.3	Solyc01g088630.3	0.894867	0.0402692
Solyc04g077990.3	Solyc01g088670.3	0.977797	0.00395826
Solyc04g077990.3	Solyc01g090200.4	0.933956	0.0201711
Solyc04g077990.3	Solyc01g090390.1	0.921261	0.026207
Solyc04g077990.3	Solyc01g090490.1	0.908792	0.0326101
Solyc04g077990.3	Solyc01g090500.4	0.922241	0.0257236
Solyc04g077990.3	Solyc01g090790.4	0.929578	0.0221948
Solyc04g077990.3	Solyc01g091170.3	0.916051	0.0288279
Solyc04g077990.3	Solyc01g091350.4	0.888336	0.0440342
Solyc04g077990.3	Solyc01g091800.3	0.881334	0.048188
Solyc04g077990.3	Solyc01g094080.4	0.920948	0.0263626
Solyc04g077990.3	Solyc01g094100.2	0.887023	0.0448042
Solyc04g077990.3	Solyc01g094180.4	0.955145	0.0113266
Solyc04g077990.3	Solyc01g094210.2	0.896741	0.0392089
Solyc04g077990.3	Solyc01g094220.3	0.962818	0.00855835
Solyc04g077990.3	Solyc01g094230.4	0.897736	0.0386494
Solyc04g077990.3	Solyc01g094540.4	0.944152	0.0157098
Solyc04g077990.3	Solyc01g094600.2	0.951022	0.0129158
Solyc04g077990.3	Solyc01g094830.4	0.932001	0.0210674
Solyc04g077990.3	Solyc01g094860.4	0.908758	0.0326281
Solyc04g077990.3	Solyc01g095070.4	0.880518	0.0486796
Solyc04g077990.3	Solyc01g095160.3	0.992505	0.000778006
Solyc04g077990.3	Solyc01g095530.2	0.89916	0.0378534
Solyc04g077990.3	Solyc01g095680.2	0.91165	0.0311033
Solyc04g077990.3	Solyc01g096010.4	0.922236	0.0257258
Solyc04g077990.3	Solyc01g096400.4	0.941196	0.0169657
Solyc04g077990.3	Solyc01g096480.2	0.950284	0.0132071
Solyc04g077990.3	Solyc01g096970.3	0.884456	0.0463216
Solyc04g077990.3	Solyc01g097490.1	0.88169	0.0479738
Solyc04g077990.3	Solyc01g097500.4	0.974751	0.00479776
Solyc04g077990.3	Solyc01g097570.2	0.903111	0.035672
Solyc04g077990.3	Solyc01g097670.4	0.935313	0.0195571
Solyc04g077990.3	Solyc01g097790.3	0.942602	0.0163647
Solyc04g077990.3	Solyc01g097800.3	0.927669	0.023097
Solyc04g077990.3	Solyc01g098030.4	0.916334	0.0286836
Solyc04g077990.3	Solyc01g098150.3	0.92845	0.0227263
Solyc04g077990.3	Solyc01g098240.3	0.922697	0.0254991
Solyc04g077990.3	Solyc01g098280.4	0.902629	0.035936
Solyc04g077990.3	Solyc01g098320.4	0.927829	0.0230209
Solyc04g077990.3	Solyc01g098500.3	0.890721	0.042647
Solyc04g077990.3	Solyc01g098630.3	0.88003	0.0489746
Solyc04g077990.3	Solyc01g099150.5.1	0.916496	0.028601
Solyc04g077990.3	Solyc01g099460.3	0.978226	0.00384422
Solyc04g077990.3	Solyc01g099470.3	0.879687	0.0491817
Solyc04g077990.3	Solyc01g099580.3	0.961137	0.00914299
Solyc04g077990.3	Solyc01g099590.4	0.975427	0.00460699
Solyc04g077990.3	Solyc01g099690.3	0.903612	0.0353986
Solyc04g077990.3	Solyc01g099880.4	0.94714	0.0144727
Solyc04g077990.3	Solyc01g100000.3	0.889913	0.0431152
Solyc04g077990.3	Solyc01g100230.3	0.943549	0.0159637
Solyc04g077990.3	Solyc01g100390.3	0.921763	0.0259591
Solyc04g077990.3	Solyc01g101150.3	0.896512	0.0393379
Solyc04g077990.3	Solyc01g101260.2	0.901242	0.0366986
Solyc04g077990.3	Solyc01g102610.3	0.894786	0.0403153
Solyc04g077990.3	Solyc01g102850.3	0.922451	0.0256203
Solyc04g077990.3	Solyc01g102860.2	0.906955	0.0335903
Solyc04g077990.3	Solyc01g102980.3	0.888804	0.0437611
Solyc04g077990.3	Solyc01g103110.3	0.887852	0.0443175
Solyc04g077990.3	Solyc01g103390.3	0.935101	0.0196526
Solyc04g077990.3	Solyc01g103570.3	0.905881	0.0341679
Solyc04g077990.3	Solyc01g103990.3	0.955313	0.0112636
Solyc04g077990.3	Solyc01g104020.2	0.916737	0.0284784
Solyc04g077990.3	Solyc01g104060.3	0.900576	0.0370666
Solyc04g077990.3	Solyc01g104310.3	0.917741	0.0279688
Solyc04g077990.3	Solyc01g104550.3	0.895261	0.0400453
Solyc04g077990.3	Solyc01g104760.2	0.902252	0.036143
Solyc04g077990.3	Solyc01g105340.4	0.988931	0.00139573
Solyc04g077990.3	Solyc01g105420.4	0.927585	0.0231368
Solyc04g077990.3	Solyc01g106040.3	0.922503	0.0255943
Solyc04g077990.3	Solyc01g106130.1	0.892253	0.0417631
Solyc04g077990.3	Solyc01g107070.4	0.894672	0.0403799
Solyc04g077990.3	Solyc01g107380.3	0.934641	0.0198605
Solyc04g077990.3	Solyc01g107460.2	0.942096	0.01658
Solyc04g077990.3	Solyc01g107510.3	0.972036	0.00559
Solyc04g077990.3	Solyc01g108110.4	0.916882	0.0284043
Solyc04g077990.3	Solyc01g108120.3	0.893186	0.0412281
Solyc04g077990.3	Solyc01g108650.3	0.886056	0.0453739
Solyc04g077990.3	Solyc01g108775.1	0.923393	0.0251583
Solyc04g077990.3	Solyc01g108930.3	0.917394	0.0281446
Solyc04g077990.3	Solyc01g110010.3	0.944771	0.0154511
Solyc04g077990.3	Solyc01g110140.4	0.907842	0.0331157
Solyc04g077990.3	Solyc01g110570.3	0.929672	0.0221507
Solyc04g077990.3	Solyc01g110940.3	0.925519	0.0241263
Solyc04g077990.3	Solyc01g111800.4	0.9592	0.00983203
Solyc04g077990.3	Solyc01g111810.3	0.913617	0.0300792
Solyc04g077990.3	Solyc01g111970.4	0.963669	0.00826752
Solyc04g077990.3	Solyc01g112020.3	0.938699	0.0180511
Solyc04g077990.3	Solyc01g112120.4	0.882931	0.0472303
Solyc04g077990.3	Solyc01g112130.4	0.981374	0.00304297
Solyc04g077990.3	Solyc01g112200.3	0.924239	0.0247458
Solyc04g077990.3	Solyc02g005180.3	0.892875	0.041406
Solyc04g077990.3	Solyc02g005280.1	0.940253	0.017373
Solyc04g077990.3	Solyc02g011680.4	0.985027	0.00219445
Solyc04g077990.3	Solyc02g014070.2	0.945124	0.0153038
Solyc04g077990.3	Solyc02g014430.3	0.996229	0.000277819
Solyc04g077990.3	Solyc02g014450.3	0.922261	0.0257135
Solyc04g077990.3	Solyc02g021020.4	0.91419	0.0297829
Solyc04g077990.3	Solyc02g021050.3	0.894728	0.0403484
Solyc04g077990.3	Solyc02g021060.4	0.946104	0.0148979
Solyc04g077990.3	Solyc02g021480.4	0.99564	0.000345373
Solyc04g077990.3	Solyc02g022830.3	0.947697	0.0142456
Solyc04g077990.3	Solyc02g022870.4	0.950771	0.0130147
Solyc04g077990.3	Solyc02g022900.3	0.885409	0.0457561
Solyc04g077990.3	Solyc02g030300.3	0.998245	8.82177e-05
Solyc04g077990.3	Solyc02g032030.1	0.919373	0.0271474
Solyc04g077990.3	Solyc02g032120.3	0.903399	0.0355149
Solyc04g077990.3	Solyc02g032300.3	0.878508	0.0498976
Solyc04g077990.3	Solyc02g032410.3	0.965454	0.00766775
Solyc04g077990.3	Solyc02g036270.4	0.92987	0.0220581
Solyc04g077990.3	Solyc02g036280.3	0.994543	0.000483526
Solyc04g077990.3	Solyc02g037555.1	0.956169	0.0109429
Solyc04g077990.3	Solyc02g038680.1	0.938542	0.0181199
Solyc04g077990.3	Solyc02g043940.1	0.890343	0.0428657
Solyc04g077990.3	Solyc02g055460.3	0.916535	0.0285812
Solyc04g077990.3	Solyc02g061790.4	0.918146	0.0277643
Solyc04g077990.3	Solyc02g062130.4	0.981214	0.00308206
Solyc04g077990.3	Solyc02g062330.3	0.909239	0.0323728
Solyc04g077990.3	Solyc02g062580.3	0.880962	0.0484118
Solyc04g077990.3	Solyc02g062650.3	0.927577	0.0231405
Solyc04g077990.3	Solyc02g062725.1	0.9413	0.016921
Solyc04g077990.3	Solyc02g063140.4	0.947589	0.0142895
Solyc04g077990.3	Solyc02g064770.4	0.910826	0.0315349
Solyc04g077990.3	Solyc02g065520.1	0.972836	0.00535246
Solyc04g077990.3	Solyc02g065780.1	0.964332	0.0080428
Solyc04g077990.3	Solyc02g067290.3	0.890335	0.0428705
Solyc04g077990.3	Solyc02g067310.4	0.882753	0.0473368
Solyc04g077990.3	Solyc02g067680.1	0.969497	0.00636561
Solyc04g077990.3	Solyc02g068280.4	0.94322	0.0161023
Solyc04g077990.3	Solyc02g068440.3	0.944727	0.0154691
Solyc04g077990.3	Solyc02g068630.1	0.955655	0.0111351
Solyc04g077990.3	Solyc02g068710.3	0.893446	0.0410793
Solyc04g077990.3	Solyc02g068930.4	0.901764	0.0364114
Solyc04g077990.3	Solyc02g069050.1	0.932575	0.020803
Solyc04g077990.3	Solyc02g069320.1	0.882439	0.0475244
Solyc04g077990.3	Solyc02g069500.1	0.935283	0.0195703
Solyc04g077990.3	Solyc02g069620.4	0.879398	0.0493569
Solyc04g077990.3	Solyc02g069740.4	0.937921	0.0183937
Solyc04g077990.3	Solyc02g070030.4	0.938688	0.0180558
Solyc04g077990.3	Solyc02g070380.1	0.916413	0.0286431
Solyc04g077990.3	Solyc02g070530.4	0.961521	0.00900841
Solyc04g077990.3	Solyc02g070650.2	0.945557	0.015124
Solyc04g077990.3	Solyc02g070760.4	0.881452	0.0481167
Solyc04g077990.3	Solyc02g070810.4	0.962666	0.00861072
Solyc04g077990.3	Solyc02g071110.3	0.914445	0.0296517
Solyc04g077990.3	Solyc02g071450.3	0.924827	0.0244607
Solyc04g077990.3	Solyc02g071570.4	0.879042	0.0495727
Solyc04g077990.3	Solyc02g072160.4	0.927457	0.0231976
Solyc04g077990.3	Solyc02g072170.3	0.900586	0.0370612
Solyc04g077990.3	Solyc02g076720.3	0.918785	0.0274425
Solyc04g077990.3	Solyc02g076760.3	0.943973	0.0157849
Solyc04g077990.3	Solyc02g076940.2	0.90622	0.0339855
Solyc04g077990.3	Solyc02g077130.2	0.900253	0.0372458
Solyc04g077990.3	Solyc02g077250.2	0.964513	0.00798188
Solyc04g077990.3	Solyc02g077310.4	0.995572	0.000353431
Solyc04g077990.3	Solyc02g077500.2	0.975578	0.00456461
Solyc04g077990.3	Solyc02g077710.1	0.95989	0.00958485
Solyc04g077990.3	Solyc02g077870.1	0.960586	0.00933746
Solyc04g077990.3	Solyc02g078130.3	0.880942	0.0484239
Solyc04g077990.3	Solyc02g078200.4	0.973904	0.00504059
Solyc04g077990.3	Solyc02g078410.1	0.956424	0.010848
Solyc04g077990.3	Solyc02g078550.3	0.888218	0.0441036
Solyc04g077990.3	Solyc02g078750.3	0.902785	0.0358509
Solyc04g077990.3	Solyc02g078830.4	0.929923	0.0220333
Solyc04g077990.3	Solyc02g079130.3	0.883273	0.047026
Solyc04g077990.3	Solyc02g079320.3	0.895583	0.039863
Solyc04g077990.3	Solyc02g079370.3	0.881588	0.0480352
Solyc04g077990.3	Solyc02g079570.4	0.980186	0.00333799
Solyc04g077990.3	Solyc02g079730.4	0.913917	0.029924
Solyc04g077990.3	Solyc02g079860.1	0.954636	0.0115191
Solyc04g077990.3	Solyc02g079990.3	0.980447	0.00327248
Solyc04g077990.3	Solyc02g080180.1	0.893259	0.0411864
Solyc04g077990.3	Solyc02g080410.3	0.905471	0.0343893
Solyc04g077990.3	Solyc02g080950.3	0.972666	0.0054025
Solyc04g077990.3	Solyc02g081130.3	0.968944	0.00653917
Solyc04g077990.3	Solyc02g081150.1	0.945839	0.0150074
Solyc04g077990.3	Solyc02g081170.4	0.925932	0.0239275
Solyc04g077990.3	Solyc02g081570.4	0.911264	0.031305
Solyc04g077990.3	Solyc02g081660.3	0.935954	0.0192688
Solyc04g077990.3	Solyc02g081690.1	0.893233	0.041201
Solyc04g077990.3	Solyc02g082000.3	0.952887	0.0121885
Solyc04g077990.3	Solyc02g082160.2	0.99111	0.00100479
Solyc04g077990.3	Solyc02g082310.2	0.883548	0.0468618
Solyc04g077990.3	Solyc02g082720.4	0.91786	0.0279087
Solyc04g077990.3	Solyc02g082850.3	0.882146	0.0477004
Solyc04g077990.3	Solyc02g083540.3	0.880466	0.0487109
Solyc04g077990.3	Solyc02g083785.1	0.88355	0.0468608
Solyc04g077990.3	Solyc02g083950.3	0.93358	0.0203426
Solyc04g077990.3	Solyc02g083980.3	0.903707	0.0353468
Solyc04g077990.3	Solyc02g084410.3	0.922082	0.0258016
Solyc04g077990.3	Solyc02g084540.3	0.894236	0.0406284
Solyc04g077990.3	Solyc02g084590.4	0.997294	0.000168923
Solyc04g077990.3	Solyc02g084730.3	0.933778	0.0202523
Solyc04g077990.3	Solyc02g084830.4	0.964718	0.00791325
Solyc04g077990.3	Solyc02g084960.1	0.884263	0.0464358
Solyc04g077990.3	Solyc02g084990.3	0.979099	0.00361598
Solyc04g077990.3	Solyc02g085250.4	0.983488	0.00254073
Solyc04g077990.3	Solyc02g085400.3	0.932775	0.0207111
Solyc04g077990.3	Solyc02g085490.2	0.959293	0.00979855
Solyc04g077990.3	Solyc02g086060.4	0.908303	0.0328704
Solyc04g077990.3	Solyc02g086100.4	0.976159	0.00440312
Solyc04g077990.3	Solyc02g086150.4	0.94266	0.0163397
Solyc04g077990.3	Solyc02g086200.3	0.97541	0.00461185
Solyc04g077990.3	Solyc02g086452.1	0.922698	0.0254986
Solyc04g077990.3	Solyc02g086454.1	0.926964	0.0234329
Solyc04g077990.3	Solyc02g086456.1	0.916334	0.0286836
Solyc04g077990.3	Solyc02g086458.1	0.920949	0.0263618
Solyc04g077990.3	Solyc02g086500.3	0.98772	0.00163055
Solyc04g077990.3	Solyc02g086580.4	0.953353	0.012009
Solyc04g077990.3	Solyc02g086800.4	0.955965	0.011019
Solyc04g077990.3	Solyc02g086840.3	0.883888	0.0466589
Solyc04g077990.3	Solyc02g086960.2	0.899798	0.037498
Solyc04g077990.3	Solyc02g086970.4	0.941803	0.0167053
Solyc04g077990.3	Solyc02g086980.3	0.941744	0.0167308
Solyc04g077990.3	Solyc02g087360.4	0.968703	0.00661511
Solyc04g077990.3	Solyc02g088600.4	0.940026	0.0174717
Solyc04g077990.3	Solyc02g088610.4	0.881343	0.0481823
Solyc04g077990.3	Solyc02g088650.1	0.896862	0.0391404
Solyc04g077990.3	Solyc02g088770.3	0.929348	0.0223031
Solyc04g077990.3	Solyc02g088940.3	0.98496	0.00220907
Solyc04g077990.3	Solyc02g089120.4	0.879555	0.0492618
Solyc04g077990.3	Solyc02g089210.4	0.952834	0.0122091
Solyc04g077990.3	Solyc02g089250.4	0.974172	0.00496344
Solyc04g077990.3	Solyc02g089530.3	0.954527	0.0115605
Solyc04g077990.3	Solyc02g089930.4	0.892063	0.0418726
Solyc04g077990.3	Solyc02g089970.3	0.923005	0.025348
Solyc04g077990.3	Solyc02g090170.3	0.922035	0.0258251
Solyc04g077990.3	Solyc02g090300.3	0.929242	0.0223528
Solyc04g077990.3	Solyc02g090340.2	0.92578	0.0240006
Solyc04g077990.3	Solyc02g090400.4	0.970836	0.00595252
Solyc04g077990.3	Solyc02g090420.2	0.977508	0.00403548
Solyc04g077990.3	Solyc02g090740.3	0.902361	0.0360834
Solyc04g077990.3	Solyc02g090870.1	0.887591	0.0444706
Solyc04g077990.3	Solyc02g091090.4	0.976807	0.00422529
Solyc04g077990.3	Solyc02g091120.4	0.910719	0.0315914
Solyc04g077990.3	Solyc02g091800.4	0.927619	0.0231208
Solyc04g077990.3	Solyc02g091950.4	0.957236	0.0105473
Solyc04g077990.3	Solyc02g092200.3	0.918118	0.0277785
Solyc04g077990.3	Solyc02g092340.2	0.935488	0.0194783
Solyc04g077990.3	Solyc02g092570.1	0.906742	0.0337047
Solyc04g077990.3	Solyc02g092710.3	0.975392	0.00461678
Solyc04g077990.3	Solyc02g092760.3	0.962383	0.00870864
Solyc04g077990.3	Solyc02g092830.4	0.951072	0.0128961
Solyc04g077990.3	Solyc02g093080.3	0.916495	0.0286014
Solyc04g077990.3	Solyc02g093525.1	0.886037	0.0453852
Solyc04g077990.3	Solyc02g093800.3	0.967402	0.00703062
Solyc04g077990.3	Solyc02g094150.4	0.933155	0.0205367
Solyc04g077990.3	Solyc02g094260.1	0.895044	0.0401686
Solyc04g077990.3	Solyc02g094580.3	0.963361	0.00837245
Solyc04g077990.3	Solyc03g005080.4	0.972603	0.00542107
Solyc04g077990.3	Solyc03g005120.3	0.940779	0.0171454
Solyc04g077990.3	Solyc03g005280.4	0.894915	0.040242
Solyc04g077990.3	Solyc03g005580.2	0.980994	0.00313649
Solyc04g077990.3	Solyc03g005970.4	0.93767	0.0185046
Solyc04g077990.3	Solyc03g006280.4	0.894834	0.040288
Solyc04g077990.3	Solyc03g006300.3	0.961827	0.00890144
Solyc04g077990.3	Solyc03g006750.1	0.951753	0.0126292
Solyc04g077990.3	Solyc03g006760.4	0.9326	0.0207913
Solyc04g077990.3	Solyc03g006820.3	0.904047	0.0351617
Solyc04g077990.3	Solyc03g007390.4	0.914286	0.0297335
Solyc04g077990.3	Solyc03g007510.4	0.910567	0.0316716
Solyc04g077990.3	Solyc03g007600.3	0.895802	0.0397391
Solyc04g077990.3	Solyc03g007700.1	0.942386	0.0164566
Solyc04g077990.3	Solyc03g007850.1	0.887032	0.0447987
Solyc04g077990.3	Solyc03g013160.4	0.944151	0.0157101
Solyc04g077990.3	Solyc03g025370.3	0.87873	0.0497623
Solyc04g077990.3	Solyc03g025430.1	0.93739	0.0186285
Solyc04g077990.3	Solyc03g025840.3	0.905351	0.0344543
Solyc04g077990.3	Solyc03g025890.2	0.937681	0.0184996
Solyc04g077990.3	Solyc03g026320.4	0.916488	0.028605
Solyc04g077990.3	Solyc03g031520.4	0.87946	0.0493193
Solyc04g077990.3	Solyc03g031920.3	0.933344	0.0204506
Solyc04g077990.3	Solyc03g033860.1	0.901997	0.0362831
Solyc04g077990.3	Solyc03g034180.3	0.921074	0.0262998
Solyc04g077990.3	Solyc03g034240.4	0.929901	0.0220436
Solyc04g077990.3	Solyc03g044090.4	0.889242	0.0435055
Solyc04g077990.3	Solyc03g044430.3	0.908174	0.0329387
Solyc04g077990.3	Solyc03g044620.4	0.926025	0.0238825
Solyc04g077990.3	Solyc03g044666.1	0.920213	0.0267277
Solyc04g077990.3	Solyc03g044900.3	0.88202	0.0477758
Solyc04g077990.3	Solyc03g046580.1	0.995569	0.000353781
Solyc04g077990.3	Solyc03g058950.3	0.956029	0.0109952
Solyc04g077990.3	Solyc03g059160.3	0.932354	0.0209047
Solyc04g077990.3	Solyc03g059310.3	0.911107	0.0313876
Solyc04g077990.3	Solyc03g063650.1	0.898438	0.038256
Solyc04g077990.3	Solyc03g071550.3	0.929108	0.0224162
Solyc04g077990.3	Solyc03g071720.4	0.916555	0.0285709
Solyc04g077990.3	Solyc03g077930.3	0.957282	0.0105305
Solyc04g077990.3	Solyc03g077950.3	0.915808	0.028952
Solyc04g077990.3	Solyc03g078080.4	0.897184	0.0389591
Solyc04g077990.3	Solyc03g078380.1	0.971233	0.00583156
Solyc04g077990.3	Solyc03g078440.3	0.973962	0.00502378
Solyc04g077990.3	Solyc03g078570.3	0.951135	0.0128715
Solyc04g077990.3	Solyc03g078580.3	0.908167	0.0329426
Solyc04g077990.3	Solyc03g078800.2	0.961461	0.00902939
Solyc04g077990.3	Solyc03g080070.4	0.931486	0.0213052
Solyc04g077990.3	Solyc03g080195.1	0.941277	0.0169308
Solyc04g077990.3	Solyc03g082420.3	0.879251	0.0494461
Solyc04g077990.3	Solyc03g082830.2	0.998456	7.27923e-05
Solyc04g077990.3	Solyc03g082945.1	0.901204	0.0367196
Solyc04g077990.3	Solyc03g083060.3	0.895235	0.04006
Solyc04g077990.3	Solyc03g083130.3	0.906883	0.0336292
Solyc04g077990.3	Solyc03g083240.4	0.933688	0.0202932
Solyc04g077990.3	Solyc03g083410.3	0.972612	0.00541849
Solyc04g077990.3	Solyc03g083570.3	0.893263	0.041184
Solyc04g077990.3	Solyc03g083590.3	0.890453	0.0428021
Solyc04g077990.3	Solyc03g093230.4	0.979914	0.00340696
Solyc04g077990.3	Solyc03g093400.2	0.911487	0.0311883
Solyc04g077990.3	Solyc03g093440.4	0.922941	0.0253797
Solyc04g077990.3	Solyc03g093630.3	0.889267	0.043491
Solyc04g077990.3	Solyc03g093830.3	0.888608	0.0438753
Solyc04g077990.3	Solyc03g094100.1	0.94311	0.0161489
Solyc04g077990.3	Solyc03g094177.1	0.930771	0.0216375
Solyc04g077990.3	Solyc03g095680.2	0.883512	0.0468835
Solyc04g077990.3	Solyc03g095960.1	0.884836	0.0460958
Solyc04g077990.3	Solyc03g096050.3	0.917903	0.0278869
Solyc04g077990.3	Solyc03g096290.3	0.92619	0.0238036
Solyc04g077990.3	Solyc03g096800.4	0.935472	0.0194854
Solyc04g077990.3	Solyc03g097000.3	0.934811	0.0197835
Solyc04g077990.3	Solyc03g097670.4	0.904301	0.0350236
Solyc04g077990.3	Solyc03g097960.1	0.942409	0.0164465
Solyc04g077990.3	Solyc03g098030.3	0.978962	0.00365142
Solyc04g077990.3	Solyc03g098210.4	0.908992	0.0325036
Solyc04g077990.3	Solyc03g098760.3	0.880371	0.0487681
Solyc04g077990.3	Solyc03g098780.2	0.972528	0.00544343
Solyc04g077990.3	Solyc03g098790.3	0.922398	0.0256462
Solyc04g077990.3	Solyc03g111010.4	0.966177	0.00742895
Solyc04g077990.3	Solyc03g111050.3	0.944171	0.0157018
Solyc04g077990.3	Solyc03g111210.4	0.88109	0.0483348
Solyc04g077990.3	Solyc03g111260.3	0.882519	0.0474768
Solyc04g077990.3	Solyc03g111360.3	0.919443	0.0271123
Solyc04g077990.3	Solyc03g111500.3	0.901846	0.0363662
Solyc04g077990.3	Solyc03g111650.4	0.937819	0.0184384
Solyc04g077990.3	Solyc03g111800.2	0.915437	0.0291419
Solyc04g077990.3	Solyc03g112190.4	0.905108	0.0345857
Solyc04g077990.3	Solyc03g112760.3	0.902478	0.0360189
Solyc04g077990.3	Solyc03g112810.3	0.951806	0.0126085
Solyc04g077990.3	Solyc03g112930.3	0.882947	0.0472207
Solyc04g077990.3	Solyc03g113040.4	0.956789	0.0107127
Solyc04g077990.3	Solyc03g113210.3	0.879163	0.0494998
Solyc04g077990.3	Solyc03g113330.3	0.892749	0.0414783
Solyc04g077990.3	Solyc03g113370.3	0.966533	0.00731251
Solyc04g077990.3	Solyc03g113410.2	0.934632	0.0198644
Solyc04g077990.3	Solyc03g113430.3	0.882108	0.0477229
Solyc04g077990.3	Solyc03g113460.1	0.906724	0.0337146
Solyc04g077990.3	Solyc03g113630.3	0.900544	0.0370844
Solyc04g077990.3	Solyc03g113670.4	0.910486	0.0317138
Solyc04g077990.3	Solyc03g113770.3	0.906601	0.0337804
Solyc04g077990.3	Solyc03g113860.2	0.952823	0.0122133
Solyc04g077990.3	Solyc03g114130.1	0.913254	0.0302673
Solyc04g077990.3	Solyc03g114350.1	0.945213	0.0152669
Solyc04g077990.3	Solyc03g114560.2	0.887768	0.0443668
Solyc04g077990.3	Solyc03g114660.1	0.932547	0.0208156
Solyc04g077990.3	Solyc03g114780.3	0.930382	0.0218186
Solyc04g077990.3	Solyc03g114910.4	0.932388	0.0208888
Solyc04g077990.3	Solyc03g115220.4	0.944817	0.0154316
Solyc04g077990.3	Solyc03g115420.3	0.986159	0.00195067
Solyc04g077990.3	Solyc03g115490.1	0.991875	0.000878116
Solyc04g077990.3	Solyc03g115510.3	0.953363	0.0120051
Solyc04g077990.3	Solyc03g115790.1	0.994904	0.000436347
Solyc04g077990.3	Solyc03g116360.2	0.949754	0.013418
Solyc04g077990.3	Solyc03g116540.1	0.959366	0.00977252
Solyc04g077990.3	Solyc03g116560.1	0.958191	0.0101974
Solyc04g077990.3	Solyc03g116570.3	0.911483	0.0311905
Solyc04g077990.3	Solyc03g116630.3	0.894584	0.0404303
Solyc04g077990.3	Solyc03g116740.3	0.90867	0.0326746
Solyc04g077990.3	Solyc03g117430.3	0.904156	0.0351023
Solyc04g077990.3	Solyc03g117510.4	0.880639	0.0486064
Solyc04g077990.3	Solyc03g117640.1	0.936532	0.0190102
Solyc04g077990.3	Solyc03g117750.3	0.909955	0.0319938
Solyc04g077990.3	Solyc03g117790.2	0.937857	0.0184219
Solyc04g077990.3	Solyc03g117920.1	0.888279	0.0440676
Solyc04g077990.3	Solyc03g118000.1	0.883334	0.0469895
Solyc04g077990.3	Solyc03g118210.3	0.922899	0.0254002
Solyc04g077990.3	Solyc03g118360.2	0.925153	0.0243028
Solyc04g077990.3	Solyc03g118980.2	0.922824	0.0254369
Solyc04g077990.3	Solyc03g119040.3	0.879909	0.0490474
Solyc04g077990.3	Solyc03g119120.3	0.942455	0.0164272
Solyc04g077990.3	Solyc03g119290.3	0.894288	0.0405988
Solyc04g077990.3	Solyc03g119370.2	0.883622	0.0468179
Solyc04g077990.3	Solyc03g119620.1	0.88621	0.0452828
Solyc04g077990.3	Solyc03g119780.4	0.900476	0.0371223
Solyc04g077990.3	Solyc03g119830.4	0.963343	0.00837847
Solyc04g077990.3	Solyc03g119900.4	0.963407	0.00835657
Solyc04g077990.3	Solyc03g119950.1	0.971329	0.00580255
Solyc04g077990.3	Solyc03g120150.3	0.889363	0.0434355
Solyc04g077990.3	Solyc03g120460.4	0.998335	8.15674e-05
Solyc04g077990.3	Solyc03g120480.3	0.879985	0.0490013
Solyc04g077990.3	Solyc03g120510.1	0.922013	0.0258355
Solyc04g077990.3	Solyc03g120520.2	0.937919	0.0183945
Solyc04g077990.3	Solyc03g120570.3	0.892726	0.0414919
Solyc04g077990.3	Solyc03g120580.3	0.900781	0.0369535
Solyc04g077990.3	Solyc03g120790.1	0.881083	0.0483389
Solyc04g077990.3	Solyc03g120850.4	0.897422	0.0388255
Solyc04g077990.3	Solyc03g120990.3	0.962638	0.00862034
Solyc04g077990.3	Solyc03g121000.3	0.978942	0.00365676
Solyc04g077990.3	Solyc03g121550.3	0.946707	0.0146499
Solyc04g077990.3	Solyc03g121850.3	0.989053	0.00137257
Solyc04g077990.3	Solyc03g122000.4	0.900828	0.0369274
Solyc04g077990.3	Solyc03g122100.3	0.979101	0.00361539
Solyc04g077990.3	Solyc03g122110.1	0.896636	0.0392678
Solyc04g077990.3	Solyc03g123540.3	0.967739	0.00692204
Solyc04g077990.3	Solyc03g123890.4	0.913511	0.030134
Solyc04g077990.3	Solyc04g005180.4	0.974315	0.00492229
Solyc04g077990.3	Solyc04g005190.2	0.972936	0.00532299
Solyc04g077990.3	Solyc04g005200.4	0.928569	0.0226701
Solyc04g077990.3	Solyc04g005440.1	0.950296	0.0132027
Solyc04g077990.3	Solyc04g005460.1	0.952109	0.01249
Solyc04g077990.3	Solyc04g005480.1	0.89466	0.040387
Solyc04g077990.3	Solyc04g005550.2	0.911504	0.0311792
Solyc04g077990.3	Solyc04g005680.4	0.968192	0.00677722
Solyc04g077990.3	Solyc04g005730.3	0.898618	0.0381553
Solyc04g077990.3	Solyc04g005770.3	0.938389	0.0181872
Solyc04g077990.3	Solyc04g006983.1	0.906295	0.0339449
Solyc04g077990.3	Solyc04g007010.3	0.964448	0.00800403
Solyc04g077990.3	Solyc04g007310.2	0.881074	0.0483445
Solyc04g077990.3	Solyc04g007820.3	0.917386	0.0281487
Solyc04g077990.3	Solyc04g008230.3	0.969542	0.00635171
Solyc04g077990.3	Solyc04g008240.3	0.916782	0.0284554
Solyc04g077990.3	Solyc04g008450.4	0.950798	0.0130041
Solyc04g077990.3	Solyc04g008460.4	0.882281	0.047619
Solyc04g077990.3	Solyc04g009000.1	0.942471	0.0164203
Solyc04g077990.3	Solyc04g009120.3	0.908033	0.033014
Solyc04g077990.3	Solyc04g009450.1	0.894112	0.0406992
Solyc04g077990.3	Solyc04g009730.4	0.915369	0.0291765
Solyc04g077990.3	Solyc04g009970.4	0.914533	0.0296061
Solyc04g077990.3	Solyc04g010010.3	0.917788	0.0279451
Solyc04g077990.3	Solyc04g010040.3	0.912093	0.0308713
Solyc04g077990.3	Solyc04g010110.3	0.953624	0.0119051
Solyc04g077990.3	Solyc04g010155.2	0.909844	0.0320529
Solyc04g077990.3	Solyc04g011630.1	0.879846	0.0490854
Solyc04g077990.3	Solyc04g011690.4	0.927823	0.0230235
Solyc04g077990.3	Solyc04g011700.2	0.900214	0.0372675
Solyc04g077990.3	Solyc04g014290.1	0.899668	0.0375705
Solyc04g077990.3	Solyc04g014400.4	0.948299	0.0140018
Solyc04g077990.3	Solyc04g014450.1	0.961711	0.00894208
Solyc04g077990.3	Solyc04g014510.3	0.89584	0.0397172
Solyc04g077990.3	Solyc04g014720.4	0.957311	0.01052
Solyc04g077990.3	Solyc04g014790.1	0.962905	0.0085284
Solyc04g077990.3	Solyc04g014830.3	0.946268	0.0148302
Solyc04g077990.3	Solyc04g014855.1	0.967184	0.00710094
Solyc04g077990.3	Solyc04g014930.3	0.941769	0.0167199
Solyc04g077990.3	Solyc04g015760.4	0.949593	0.013482
Solyc04g077990.3	Solyc04g015950.3	0.963942	0.00817462
Solyc04g077990.3	Solyc04g016050.3	0.954243	0.0116685
Solyc04g077990.3	Solyc04g016175.2	0.879439	0.0493321
Solyc04g077990.3	Solyc04g016590.3	0.920172	0.0267484
Solyc04g077990.3	Solyc04g017720.3	0.908697	0.0326607
Solyc04g077990.3	Solyc04g018100.4	0.977347	0.00407877
Solyc04g077990.3	Solyc04g025160.3	0.900026	0.0373716
Solyc04g077990.3	Solyc04g025260.3	0.932651	0.0207679
Solyc04g077990.3	Solyc04g039650.4	0.900072	0.0373463
Solyc04g077990.3	Solyc04g049550.3	0.883013	0.0471812
Solyc04g077990.3	Solyc04g049840.4	0.895137	0.0401155
Solyc04g077990.3	Solyc04g049930.2	0.891023	0.0424724
Solyc04g077990.3	Solyc04g050310.3	0.881836	0.0478862
Solyc04g077990.3	Solyc04g050440.3	0.970677	0.0060011
Solyc04g077990.3	Solyc04g050540.4	0.880208	0.0488666
Solyc04g077990.3	Solyc04g051120.4	0.937232	0.0186986
Solyc04g077990.3	Solyc04g051880.3	0.913208	0.0302915
Solyc04g077990.3	Solyc04g054780.3	0.892967	0.0413534
Solyc04g077990.3	Solyc04g054910.4	0.944867	0.0154109
Solyc04g077990.3	Solyc04g056380.3	0.886559	0.045077
Solyc04g077990.3	Solyc04g056390.3	0.982461	0.00278099
Solyc04g077990.3	Solyc04g056540.3	0.898305	0.0383308
Solyc04g077990.3	Solyc04g057940.4	0.941775	0.0167174
Solyc04g077990.3	Solyc04g058090.3	0.983191	0.00260946
Solyc04g077990.3	Solyc04g058200.3	0.980531	0.00325143
Solyc04g077990.3	Solyc04g063340.3	0.9485	0.0139206
Solyc04g077990.3	Solyc04g064690.4	0.920647	0.0265117
Solyc04g077990.3	Solyc04g071000.1	0.937017	0.0187942
Solyc04g077990.3	Solyc04g071420.3	0.960661	0.00931096
Solyc04g077990.3	Solyc04g071680.2	0.945597	0.0151073
Solyc04g077990.3	Solyc04g072400.4	0.890981	0.0424965
Solyc04g077990.3	Solyc04g072500.1	0.92068	0.0264954
Solyc04g077990.3	Solyc04g072520.3	0.885696	0.0455867
Solyc04g077990.3	Solyc04g072770.4	0.960855	0.00924237
Solyc04g077990.3	Solyc04g072880.3	0.880248	0.0488426
Solyc04g077990.3	Solyc04g074530.3	0.927251	0.023296
Solyc04g077990.3	Solyc04g074650.2	0.992699	0.000748063
Solyc04g077990.3	Solyc04g074710.3	0.888739	0.0437992
Solyc04g077990.3	Solyc04g076050.4	0.934754	0.0198091
Solyc04g077990.3	Solyc04g076080.3	0.90441	0.0349643
Solyc04g077990.3	Solyc04g076250.3	0.881431	0.0481294
Solyc04g077990.3	Solyc04g076330.3	0.975217	0.00466595
Solyc04g077990.3	Solyc04g076480.3	0.942159	0.0165531
Solyc04g077990.3	Solyc04g076660.3	0.901983	0.0362909
Solyc04g077990.3	Solyc04g076845.1	0.972477	0.00545842
Solyc04g077990.3	Solyc04g077160.1	0.91977	0.0269492
Solyc04g077990.3	Solyc04g077390.3	0.880809	0.0485041
Solyc04g077990.3	Solyc04g077450.3	0.90378	0.0353073
Solyc04g077990.3	Solyc04g077630.3	0.88924	0.043507
Solyc04g077990.3	Solyc04g078380.3	0.960282	0.00944505
Solyc04g077990.3	Solyc04g078620.3	0.895261	0.0400456
Solyc04g077990.3	Solyc04g078860.4	0.900354	0.03719
Solyc04g077990.3	Solyc04g079060.3	0.906079	0.0340616
Solyc04g077990.3	Solyc04g079080.2	0.989297	0.00132701
Solyc04g077990.3	Solyc04g079320.4	0.904938	0.0346777
Solyc04g077990.3	Solyc04g079330.2	0.995061	0.000416361
Solyc04g077990.3	Solyc04g080040.3	0.900702	0.0369973
Solyc04g077990.3	Solyc04g080250.3	0.913413	0.0301849
Solyc04g077990.3	Solyc04g080550.4	0.945679	0.0150736
Solyc04g077990.3	Solyc04g081140.1	0.904867	0.0347164
Solyc04g077990.3	Solyc04g081700.3	0.925022	0.0243661
Solyc04g077990.3	Solyc04g081840.4	0.88956	0.0433209
Solyc04g077990.3	Solyc04g081870.4	0.886315	0.0452213
Solyc04g077990.3	Solyc04g081920.3	0.894225	0.0406346
Solyc04g077990.3	Solyc04g081950.4	0.919227	0.0272209
Solyc04g077990.3	Solyc04g082110.4	0.934746	0.0198128
Solyc04g077990.3	Solyc04g082330.3	0.881001	0.0483885
Solyc04g077990.3	Solyc04g082400.3	0.911018	0.0314346
Solyc04g077990.3	Solyc04g082760.3	0.9041	0.0351331
Solyc04g077990.3	Solyc04g082870.1	0.953795	0.0118394
Solyc04g077990.3	Solyc04g150113.1	0.883379	0.0469625
Solyc04g077990.3	Solyc04g150164.1	0.908987	0.0325066
Solyc04g077990.3	Solyc05g005170.4	0.982696	0.00272539
Solyc04g077990.3	Solyc05g005180.3	0.889354	0.0434404
Solyc04g077990.3	Solyc05g005330.3	0.952505	0.0123362
Solyc04g077990.3	Solyc05g005460.3	0.978636	0.00373643
Solyc04g077990.3	Solyc05g005970.3	0.951777	0.0126199
Solyc04g077990.3	Solyc05g006110.3	0.905041	0.0346221
Solyc04g077990.3	Solyc05g006220.3	0.979955	0.00339661
Solyc04g077990.3	Solyc05g006620.3	0.907833	0.033121
Solyc04g077990.3	Solyc05g006690.3	0.959582	0.00969482
Solyc04g077990.3	Solyc05g006780.3	0.950275	0.0132109
Solyc04g077990.3	Solyc05g006930.3	0.949821	0.0133913
Solyc04g077990.3	Solyc05g006965.1	0.900788	0.0369495
Solyc04g077990.3	Solyc05g007100.3	0.914072	0.0298442
Solyc04g077990.3	Solyc05g007240.1	0.948106	0.0140798
Solyc04g077990.3	Solyc05g007245.1	0.940375	0.0173202
Solyc04g077990.3	Solyc05g007300.3	0.901247	0.0366962
Solyc04g077990.3	Solyc05g007570.4	0.92739	0.0232297
Solyc04g077990.3	Solyc05g007730.4	0.965328	0.00770948
Solyc04g077990.3	Solyc05g007850.2	0.919903	0.0268828
Solyc04g077990.3	Solyc05g007910.3	0.908566	0.0327299
Solyc04g077990.3	Solyc05g008010.3	0.9906	0.00109251
Solyc04g077990.3	Solyc05g008020.4	0.956368	0.0108686
Solyc04g077990.3	Solyc05g008040.4	0.928234	0.0228287
Solyc04g077990.3	Solyc05g008180.3	0.928554	0.0226771
Solyc04g077990.3	Solyc05g008800.4	0.984104	0.00240007
Solyc04g077990.3	Solyc05g008895.1	0.922856	0.0254211
Solyc04g077990.3	Solyc05g008920.3	0.959756	0.00963279
Solyc04g077990.3	Solyc05g008930.3	0.923668	0.0250239
Solyc04g077990.3	Solyc05g008940.3	0.996241	0.00027649
Solyc04g077990.3	Solyc05g008970.1	0.95054	0.0131057
Solyc04g077990.3	Solyc05g008980.2	0.889278	0.0434849
Solyc04g077990.3	Solyc05g009090.3	0.918883	0.0273936
Solyc04g077990.3	Solyc05g009253.1	0.959742	0.00963761
Solyc04g077990.3	Solyc05g009270.4	0.89055	0.042746
Solyc04g077990.3	Solyc05g009800.4	0.989114	0.00136126
Solyc04g077990.3	Solyc05g009880.3	0.881209	0.0482632
Solyc04g077990.3	Solyc05g009900.3	0.971209	0.00583901
Solyc04g077990.3	Solyc05g009940.4	0.88164	0.0480042
Solyc04g077990.3	Solyc05g010070.3	0.903899	0.0352425
Solyc04g077990.3	Solyc05g010540.2	0.984787	0.0022472
Solyc04g077990.3	Solyc05g010620.3	0.951502	0.0127274
Solyc04g077990.3	Solyc05g010670.3	0.948015	0.0141166
Solyc04g077990.3	Solyc05g010770.4	0.885541	0.0456784
Solyc04g077990.3	Solyc05g012140.3	0.941208	0.0169607
Solyc04g077990.3	Solyc05g012200.3	0.900262	0.0372406
Solyc04g077990.3	Solyc05g012230.4	0.941854	0.0166836
Solyc04g077990.3	Solyc05g013210.3	0.932609	0.020787
Solyc04g077990.3	Solyc05g013280.4	0.907541	0.0332768
Solyc04g077990.3	Solyc05g013690.4	0.896541	0.0393212
Solyc04g077990.3	Solyc05g013800.1	0.937246	0.0186924
Solyc04g077990.3	Solyc05g014210.4	0.920498	0.0265859
Solyc04g077990.3	Solyc05g014490.3	0.943011	0.016191
Solyc04g077990.3	Solyc05g014550.1	0.954521	0.0115627
Solyc04g077990.3	Solyc05g015310.3	0.92348	0.0251156
Solyc04g077990.3	Solyc05g015470.1	0.901176	0.036735
Solyc04g077990.3	Solyc05g016390.4	0.948817	0.013793
Solyc04g077990.3	Solyc05g017990.4	0.973978	0.0050193
Solyc04g077990.3	Solyc05g018417.1	0.882556	0.0474545
Solyc04g077990.3	Solyc05g018820.1	0.904213	0.0350712
Solyc04g077990.3	Solyc05g023900.1	0.972299	0.00551135
Solyc04g077990.3	Solyc05g024020.1	0.979961	0.00339495
Solyc04g077990.3	Solyc05g024160.3	0.895474	0.0399249
Solyc04g077990.3	Solyc05g024260.3	0.938495	0.0181407
Solyc04g077990.3	Solyc05g024457.1	0.918074	0.0278007
Solyc04g077990.3	Solyc05g025870.4	0.906333	0.0339245
Solyc04g077990.3	Solyc05g025907.1	0.965776	0.00756103
Solyc04g077990.3	Solyc05g026140.4	0.979433	0.00352988
Solyc04g077990.3	Solyc05g026180.2	0.897467	0.0388001
Solyc04g077990.3	Solyc05g026470.2	0.93087	0.0215911
Solyc04g077990.3	Solyc05g031600.3	0.94146	0.0168525
Solyc04g077990.3	Solyc05g032880.3	0.945472	0.0151594
Solyc04g077990.3	Solyc05g039940.2	0.892695	0.0415094
Solyc04g077990.3	Solyc05g042120.4	0.992641	0.000757022
Solyc04g077990.3	Solyc05g046200.3	0.91784	0.0279187
Solyc04g077990.3	Solyc05g047600.4	0.935404	0.0195157
Solyc04g077990.3	Solyc05g049900.3	0.939024	0.0179084
Solyc04g077990.3	Solyc05g049970.3	0.916451	0.0286238
Solyc04g077990.3	Solyc05g049980.3	0.942373	0.0164618
Solyc04g077990.3	Solyc05g049990.4	0.902285	0.0361249
Solyc04g077990.3	Solyc05g050090.4	0.906322	0.0339307
Solyc04g077990.3	Solyc05g050490.4	0.961955	0.00885693
Solyc04g077990.3	Solyc05g050770.4	0.899523	0.0376513
Solyc04g077990.3	Solyc05g050940.4	0.886292	0.0452347
Solyc04g077990.3	Solyc05g050980.3	0.902125	0.0362125
Solyc04g077990.3	Solyc05g051230.4	0.930279	0.0218667
Solyc04g077990.3	Solyc05g052100.3	0.915208	0.0292592
Solyc04g077990.3	Solyc05g052160.4	0.919665	0.0270016
Solyc04g077990.3	Solyc05g052580.3	0.944373	0.0156173
Solyc04g077990.3	Solyc05g053210.4	0.92221	0.0257385
Solyc04g077990.3	Solyc05g053220.3	0.948172	0.014053
Solyc04g077990.3	Solyc05g053290.3	0.908893	0.0325564
Solyc04g077990.3	Solyc05g053310.3	0.969758	0.00628458
Solyc04g077990.3	Solyc05g053570.4	0.993701	0.00059955
Solyc04g077990.3	Solyc05g053660.3	0.897994	0.0385046
Solyc04g077990.3	Solyc05g054025.1	0.966001	0.00748708
Solyc04g077990.3	Solyc05g054090.3	0.958129	0.01022
Solyc04g077990.3	Solyc05g054200.4	0.903418	0.0355048
Solyc04g077990.3	Solyc05g054220.3	0.95293	0.012172
Solyc04g077990.3	Solyc05g054310.4	0.958849	0.00995889
Solyc04g077990.3	Solyc05g054530.1	0.902389	0.0360679
Solyc04g077990.3	Solyc05g054950.2	0.924945	0.0244037
Solyc04g077990.3	Solyc05g055570.3	0.98217	0.00285044
Solyc04g077990.3	Solyc05g055890.3	0.932376	0.0208946
Solyc04g077990.3	Solyc05g056240.3	0.901144	0.0367531
Solyc04g077990.3	Solyc05g056270.3	0.97044	0.00607365
Solyc04g077990.3	Solyc05g056360.2	0.931718	0.0211979
Solyc04g077990.3	Solyc05g056430.3	0.992736	0.000742387
Solyc04g077990.3	Solyc05g056440.3	0.952991	0.0121485
Solyc04g077990.3	Solyc05g150153.1	0.946214	0.0148527
Solyc04g077990.3	Solyc06g005100.3	0.919849	0.0269095
Solyc04g077990.3	Solyc06g005330.3	0.926361	0.0237215
Solyc04g077990.3	Solyc06g005780.1	0.931562	0.0212703
Solyc04g077990.3	Solyc06g005850.3	0.959851	0.00959868
Solyc04g077990.3	Solyc06g005910.4	0.91144	0.0312128
Solyc04g077990.3	Solyc06g006020.3	0.905702	0.0342649
Solyc04g077990.3	Solyc06g006022.1	0.911021	0.0314325
Solyc04g077990.3	Solyc06g007300.2	0.956885	0.0106771
Solyc04g077990.3	Solyc06g007340.3	0.892898	0.0413931
Solyc04g077990.3	Solyc06g007680.1	0.936483	0.0190321
Solyc04g077990.3	Solyc06g008220.4	0.927688	0.0230878
Solyc04g077990.3	Solyc06g008810.3	0.975959	0.00445841
Solyc04g077990.3	Solyc06g009200.3	0.948682	0.0138475
Solyc04g077990.3	Solyc06g009620.1	0.931681	0.0212151
Solyc04g077990.3	Solyc06g009800.3	0.90214	0.0362045
Solyc04g077990.3	Solyc06g010010.3	0.906729	0.0337118
Solyc04g077990.3	Solyc06g011570.3	0.964752	0.00790165
Solyc04g077990.3	Solyc06g018100.4	0.91802	0.0278281
Solyc04g077990.3	Solyc06g030570.3	0.887858	0.0443143
Solyc04g077990.3	Solyc06g034140.3	0.930652	0.0216927
Solyc04g077990.3	Solyc06g035600.3	0.949448	0.0135399
Solyc04g077990.3	Solyc06g035960.3	0.882144	0.0477014
Solyc04g077990.3	Solyc06g036050.4	0.993515	0.000626315
Solyc04g077990.3	Solyc06g036640.4	0.927424	0.0232134
Solyc04g077990.3	Solyc06g043070.4	0.936909	0.0188423
Solyc04g077990.3	Solyc06g050440.3	0.909088	0.0324529
Solyc04g077990.3	Solyc06g050710.4	0.965279	0.00772576
Solyc04g077990.3	Solyc06g050837.1	0.962319	0.00873082
Solyc04g077990.3	Solyc06g051410.4	0.93637	0.0190826
Solyc04g077990.3	Solyc06g051800.3	0.892644	0.0415388
Solyc04g077990.3	Solyc06g052010.2	0.92199	0.025847
Solyc04g077990.3	Solyc06g053260.1	0.893073	0.0412928
Solyc04g077990.3	Solyc06g053320.4	0.917845	0.0279163
Solyc04g077990.3	Solyc06g053380.3	0.972527	0.00544381
Solyc04g077990.3	Solyc06g053470.3	0.883088	0.0471364
Solyc04g077990.3	Solyc06g053730.1	0.962148	0.00878989
Solyc04g077990.3	Solyc06g053790.3	0.888838	0.0437414
Solyc04g077990.3	Solyc06g053850.4	0.913819	0.0299745
Solyc04g077990.3	Solyc06g054090.2	0.970139	0.00616638
Solyc04g077990.3	Solyc06g054120.2	0.932208	0.0209718
Solyc04g077990.3	Solyc06g054290.3	0.907307	0.0334018
Solyc04g077990.3	Solyc06g059870.1	0.912848	0.0304783
Solyc04g077990.3	Solyc06g060140.4	0.941069	0.0170207
Solyc04g077990.3	Solyc06g060760.3	0.948194	0.0140441
Solyc04g077990.3	Solyc06g060960.3	0.895427	0.0399513
Solyc04g077990.3	Solyc06g061050.4	0.901751	0.0364185
Solyc04g077990.3	Solyc06g061100.4	0.892241	0.0417701
Solyc04g077990.3	Solyc06g062610.2	0.951325	0.0127968
Solyc04g077990.3	Solyc06g062980.3	0.917974	0.0278512
Solyc04g077990.3	Solyc06g063170.3	0.941186	0.0169704
Solyc04g077990.3	Solyc06g063230.3	0.955242	0.0112901
Solyc04g077990.3	Solyc06g064510.2	0.915775	0.0289688
Solyc04g077990.3	Solyc06g064660.4	0.964348	0.00803745
Solyc04g077990.3	Solyc06g065510.4	0.954194	0.0116874
Solyc04g077990.3	Solyc06g065800.3	0.893669	0.0409518
Solyc04g077990.3	Solyc06g066530.1	0.89222	0.0417825
Solyc04g077990.3	Solyc06g066540.1	0.902425	0.0360481
Solyc04g077990.3	Solyc06g066670.4	0.88876	0.0437867
Solyc04g077990.3	Solyc06g066770.1	0.919807	0.0269306
Solyc04g077990.3	Solyc06g066790.3	0.925242	0.02426
Solyc04g077990.3	Solyc06g068290.1	0.903351	0.0355411
Solyc04g077990.3	Solyc06g068710.3	0.935532	0.0194584
Solyc04g077990.3	Solyc06g068720.3	0.900969	0.0368493
Solyc04g077990.3	Solyc06g069030.3	0.887716	0.0443971
Solyc04g077990.3	Solyc06g069135.1	0.947655	0.0142628
Solyc04g077990.3	Solyc06g069280.4	0.880243	0.0488455
Solyc04g077990.3	Solyc06g069390.4	0.913479	0.0301508
Solyc04g077990.3	Solyc06g069700.4	0.990589	0.00109437
Solyc04g077990.3	Solyc06g071020.3	0.896744	0.0392071
Solyc04g077990.3	Solyc06g071090.3	0.919409	0.0271298
Solyc04g077990.3	Solyc06g071460.3	0.944234	0.0156754
Solyc04g077990.3	Solyc06g071540.3	0.96122	0.00911389
Solyc04g077990.3	Solyc06g071580.3	0.924399	0.024668
Solyc04g077990.3	Solyc06g071670.1	0.897273	0.0389092
Solyc04g077990.3	Solyc06g071730.3	0.946418	0.0147684
Solyc04g077990.3	Solyc06g071920.4	0.961025	0.00918243
Solyc04g077990.3	Solyc06g072230.1	0.88613	0.0453301
Solyc04g077990.3	Solyc06g072270.4	0.926928	0.0234497
Solyc04g077990.3	Solyc06g073320.3	0.954047	0.0117433
Solyc04g077990.3	Solyc06g073400.3	0.952149	0.0124747
Solyc04g077990.3	Solyc06g073430.4	0.897795	0.0386161
Solyc04g077990.3	Solyc06g073520.3	0.893517	0.0410386
Solyc04g077990.3	Solyc06g073587.1	0.947053	0.0145085
Solyc04g077990.3	Solyc06g073980.4	0.907279	0.0334171
Solyc04g077990.3	Solyc06g075340.4	0.889624	0.0432835
Solyc04g077990.3	Solyc06g075675.1	0.947903	0.014162
Solyc04g077990.3	Solyc06g075790.3	0.946835	0.0145975
Solyc04g077990.3	Solyc06g076360.4	0.991374	0.000960531
Solyc04g077990.3	Solyc06g076600.2	0.88159	0.0480341
Solyc04g077990.3	Solyc06g082270.2	0.895603	0.0398517
Solyc04g077990.3	Solyc06g082300.4	0.883794	0.0467153
Solyc04g077990.3	Solyc06g082860.4	0.923928	0.0248972
Solyc04g077990.3	Solyc06g082960.3	0.986689	0.00183994
Solyc04g077990.3	Solyc06g083220.3	0.887616	0.0444561
Solyc04g077990.3	Solyc06g083360.3	0.919737	0.0269656
Solyc04g077990.3	Solyc06g083900.3	0.979071	0.00362308
Solyc04g077990.3	Solyc06g084080.4	0.967345	0.007049
Solyc04g077990.3	Solyc06g084250.4	0.953009	0.0121414
Solyc04g077990.3	Solyc06g084360.4	0.915464	0.0291282
Solyc04g077990.3	Solyc06g084460.4	0.922003	0.0258407
Solyc04g077990.3	Solyc06g084580.1	0.990042	0.00119108
Solyc04g077990.3	Solyc06g150128.1	0.941638	0.016776
Solyc04g077990.3	Solyc07g005210.3	0.915488	0.0291159
Solyc04g077990.3	Solyc07g005240.4	0.879115	0.0495289
Solyc04g077990.3	Solyc07g005710.3	0.917413	0.0281352
Solyc04g077990.3	Solyc07g005740.1	0.920058	0.0268054
Solyc04g077990.3	Solyc07g005850.3	0.917828	0.027925
Solyc04g077990.3	Solyc07g005930.4	0.923231	0.0252376
Solyc04g077990.3	Solyc07g006170.4	0.994951	0.000430385
Solyc04g077990.3	Solyc07g006380.3	0.970048	0.00619458
Solyc04g077990.3	Solyc07g006410.1	0.904083	0.035142
Solyc04g077990.3	Solyc07g007000.2	0.958913	0.00993558
Solyc04g077990.3	Solyc07g007310.3	0.916909	0.0283905
Solyc04g077990.3	Solyc07g007650.3	0.88357	0.0468488
Solyc04g077990.3	Solyc07g007705.1	0.918585	0.0275434
Solyc04g077990.3	Solyc07g007860.1	0.978422	0.00379264
Solyc04g077990.3	Solyc07g008170.2	0.953446	0.0119731
Solyc04g077990.3	Solyc07g008640.3	0.959454	0.00974074
Solyc04g077990.3	Solyc07g008650.4	0.950867	0.0129769
Solyc04g077990.3	Solyc07g009440.2	0.929863	0.0220611
Solyc04g077990.3	Solyc07g009447.1	0.994523	0.000486228
Solyc04g077990.3	Solyc07g017800.4	0.934399	0.0199701
Solyc04g077990.3	Solyc07g018180.3	0.982862	0.0026864
Solyc04g077990.3	Solyc07g019650.4	0.883716	0.0467618
Solyc04g077990.3	Solyc07g021120.3	0.971364	0.00579214
Solyc04g077990.3	Solyc07g021620.1	0.893547	0.0410216
Solyc04g077990.3	Solyc07g025140.4	0.949288	0.0136041
Solyc04g077990.3	Solyc07g025230.2	0.930508	0.0217599
Solyc04g077990.3	Solyc07g032490.3	0.938863	0.0179792
Solyc04g077990.3	Solyc07g039210.4	0.879276	0.0494311
Solyc04g077990.3	Solyc07g041920.4	0.921685	0.0259974
Solyc04g077990.3	Solyc07g042010.4	0.940609	0.0172191
Solyc04g077990.3	Solyc07g042250.3	0.931818	0.0211516
Solyc04g077990.3	Solyc07g042630.4	0.9639	0.00818908
Solyc04g077990.3	Solyc07g042800.2	0.895686	0.0398043
Solyc04g077990.3	Solyc07g043510.3	0.918406	0.0276335
Solyc04g077990.3	Solyc07g043650.3	0.913586	0.0300951
Solyc04g077990.3	Solyc07g043670.1	0.906642	0.0337587
Solyc04g077990.3	Solyc07g044750.3	0.968551	0.00666322
Solyc04g077990.3	Solyc07g045170.3	0.895496	0.039912
Solyc04g077990.3	Solyc07g045480.3	0.890776	0.0426152
Solyc04g077990.3	Solyc07g047990.1	0.978576	0.00375224
Solyc04g077990.3	Solyc07g049160.4	0.965724	0.00757841
Solyc04g077990.3	Solyc07g049230.1	0.934031	0.0201371
Solyc04g077990.3	Solyc07g049270.4	0.885308	0.0458163
Solyc04g077990.3	Solyc07g049310.3	0.928086	0.0228988
Solyc04g077990.3	Solyc07g049360.3	0.923622	0.0250467
Solyc04g077990.3	Solyc07g049470.4	0.923815	0.0249526
Solyc04g077990.3	Solyc07g049645.1	0.902981	0.0357432
Solyc04g077990.3	Solyc07g049655.1	0.993919	0.000568719
Solyc04g077990.3	Solyc07g049690.3	0.918972	0.0273489
Solyc04g077990.3	Solyc07g049700.1	0.9371	0.0187572
Solyc04g077990.3	Solyc07g051940.4	0.899348	0.0377483
Solyc04g077990.3	Solyc07g052050.2	0.937857	0.0184218
Solyc04g077990.3	Solyc07g052300.3	0.87916	0.0495013
Solyc04g077990.3	Solyc07g052730.3	0.998051	0.000103234
Solyc04g077990.3	Solyc07g052770.2	0.903455	0.0354846
Solyc04g077990.3	Solyc07g052780.3	0.988593	0.00145989
Solyc04g077990.3	Solyc07g052950.3	0.949966	0.0133335
Solyc04g077990.3	Solyc07g053290.3	0.924654	0.0245444
Solyc04g077990.3	Solyc07g053320.4	0.94633	0.0148048
Solyc04g077990.3	Solyc07g053340.2	0.886162	0.0453113
Solyc04g077990.3	Solyc07g053380.2	0.883483	0.0469008
Solyc04g077990.3	Solyc07g053530.1	0.994699	0.000462894
Solyc04g077990.3	Solyc07g053710.3	0.918723	0.0274739
Solyc04g077990.3	Solyc07g053900.2	0.915901	0.0289044
Solyc04g077990.3	Solyc07g054120.2	0.93455	0.0199015
Solyc04g077990.3	Solyc07g054130.2	0.946463	0.0147503
Solyc04g077990.3	Solyc07g054180.4	0.906428	0.0338736
Solyc04g077990.3	Solyc07g054480.3	0.929675	0.0221494
Solyc04g077990.3	Solyc07g054620.4	0.9075	0.0332987
Solyc04g077990.3	Solyc07g055030.1	0.934792	0.0197918
Solyc04g077990.3	Solyc07g055330.3	0.919768	0.0269499
Solyc04g077990.3	Solyc07g055640.1	0.975466	0.00459606
Solyc04g077990.3	Solyc07g056170.4	0.914248	0.0297533
Solyc04g077990.3	Solyc07g056240.3	0.921177	0.026249
Solyc04g077990.3	Solyc07g056280.3	0.885499	0.0457028
Solyc04g077990.3	Solyc07g061790.3	0.885443	0.0457363
Solyc04g077990.3	Solyc07g061870.1	0.881902	0.0478463
Solyc04g077990.3	Solyc07g062120.4	0.999215	2.63975e-05
Solyc04g077990.3	Solyc07g062290.3	0.961065	0.00916822
Solyc04g077990.3	Solyc07g062710.4	0.947661	0.0142604
Solyc04g077990.3	Solyc07g063575.1	0.942946	0.0162187
Solyc04g077990.3	Solyc07g063800.2	0.918843	0.0274135
Solyc04g077990.3	Solyc07g063900.3	0.962226	0.00876294
Solyc04g077990.3	Solyc07g063910.4	0.980204	0.00333347
Solyc04g077990.3	Solyc07g064010.3	0.939811	0.0175652
Solyc04g077990.3	Solyc07g064020.4	0.918107	0.0277842
Solyc04g077990.3	Solyc07g064710.3	0.907461	0.0333196
Solyc04g077990.3	Solyc07g064760.2	0.88482	0.0461051
Solyc04g077990.3	Solyc07g064830.3	0.934907	0.0197402
Solyc04g077990.3	Solyc07g065480.3	0.896398	0.039402
Solyc04g077990.3	Solyc07g065620.4	0.930264	0.0218737
Solyc04g077990.3	Solyc07g066300.4	0.932527	0.0208249
Solyc04g077990.3	Solyc07g066340.3	0.949999	0.0133203
Solyc04g077990.3	Solyc08g005020.3	0.924901	0.0244249
Solyc04g077990.3	Solyc08g005220.4	0.87958	0.0492466
Solyc04g077990.3	Solyc08g005240.3	0.879882	0.0490642
Solyc04g077990.3	Solyc08g005260.2	0.918415	0.0276287
Solyc04g077990.3	Solyc08g005330.2	0.914626	0.0295585
Solyc04g077990.3	Solyc08g005390.1	0.923656	0.0250298
Solyc04g077990.3	Solyc08g006050.2	0.938443	0.0181633
Solyc04g077990.3	Solyc08g006240.3	0.885254	0.0458481
Solyc04g077990.3	Solyc08g006270.1	0.950457	0.0131387
Solyc04g077990.3	Solyc08g006430.4	0.885453	0.0457302
Solyc04g077990.3	Solyc08g006510.3	0.936807	0.0188874
Solyc04g077990.3	Solyc08g006540.4	0.88557	0.0456612
Solyc04g077990.3	Solyc08g006630.3	0.895583	0.039863
Solyc04g077990.3	Solyc08g006690.1	0.917052	0.028318
Solyc04g077990.3	Solyc08g006760.4	0.935789	0.0193427
Solyc04g077990.3	Solyc08g006830.3	0.890076	0.0430209
Solyc04g077990.3	Solyc08g006990.3	0.93931	0.0177836
Solyc04g077990.3	Solyc08g007070.2	0.882856	0.047275
Solyc04g077990.3	Solyc08g007130.4	0.898412	0.0382705
Solyc04g077990.3	Solyc08g007180.3	0.901422	0.0365994
Solyc04g077990.3	Solyc08g007190.3	0.923195	0.0252554
Solyc04g077990.3	Solyc08g008270.4	0.911754	0.0310487
Solyc04g077990.3	Solyc08g008580.3	0.901453	0.0365824
Solyc04g077990.3	Solyc08g013740.4	0.968367	0.00672159
Solyc04g077990.3	Solyc08g013820.3	0.960703	0.00929591
Solyc04g077990.3	Solyc08g014430.3	0.933493	0.0203823
Solyc04g077990.3	Solyc08g014470.4	0.89214	0.0418281
Solyc04g077990.3	Solyc08g014510.3	0.915355	0.0291841
Solyc04g077990.3	Solyc08g014570.3	0.937975	0.0183696
Solyc04g077990.3	Solyc08g016620.3	0.968685	0.00662089
Solyc04g077990.3	Solyc08g023570.2	0.978859	0.00367819
Solyc04g077990.3	Solyc08g023640.1	0.910874	0.0315097
Solyc04g077990.3	Solyc08g023660.3	0.961523	0.00900758
Solyc04g077990.3	Solyc08g029385.1	0.924317	0.0247081
Solyc04g077990.3	Solyc08g041850.4	0.907255	0.03343
Solyc04g077990.3	Solyc08g043170.4	0.898146	0.0384195
Solyc04g077990.3	Solyc08g043180.3	0.887517	0.044514
Solyc04g077990.3	Solyc08g045780.4	0.930371	0.0218236
Solyc04g077990.3	Solyc08g062340.3	0.970597	0.00602562
Solyc04g077990.3	Solyc08g062360.3	0.892968	0.0413527
Solyc04g077990.3	Solyc08g062760.1	0.96001	0.00954192
Solyc04g077990.3	Solyc08g062770.3	0.93344	0.0204064
Solyc04g077990.3	Solyc08g065210.1	0.88052	0.0486782
Solyc04g077990.3	Solyc08g065760.3	0.884911	0.0460514
Solyc04g077990.3	Solyc08g065850.1	0.943303	0.0160676
Solyc04g077990.3	Solyc08g066060.2	0.953077	0.0121153
Solyc04g077990.3	Solyc08g066460.3	0.969393	0.00639809
Solyc04g077990.3	Solyc08g066800.4	0.918622	0.0275246
Solyc04g077990.3	Solyc08g067410.2	0.966052	0.00747029
Solyc04g077990.3	Solyc08g067795.2	0.914674	0.0295338
Solyc04g077990.3	Solyc08g067930.4	0.949382	0.0135665
Solyc04g077990.3	Solyc08g068040.3	0.946652	0.0146723
Solyc04g077990.3	Solyc08g068540.4	0.932351	0.0209061
Solyc04g077990.3	Solyc08g068700.1	0.897956	0.0385259
Solyc04g077990.3	Solyc08g068770.3	0.915281	0.0292218
Solyc04g077990.3	Solyc08g068870.3	0.887307	0.0446372
Solyc04g077990.3	Solyc08g069020.1	0.880383	0.0487608
Solyc04g077990.3	Solyc08g069030.4	0.924073	0.0248267
Solyc04g077990.3	Solyc08g069232.1	0.893375	0.0411197
Solyc04g077990.3	Solyc08g074260.3	0.954813	0.0114522
Solyc04g077990.3	Solyc08g074670.3	0.926921	0.0234534
Solyc04g077990.3	Solyc08g074960.3	0.883958	0.0466176
Solyc04g077990.3	Solyc08g075480.4	0.931462	0.0213166
Solyc04g077990.3	Solyc08g075490.4	0.890418	0.0428225
Solyc04g077990.3	Solyc08g075500.4	0.953239	0.0120529
Solyc04g077990.3	Solyc08g075510.4	0.901507	0.0365527
Solyc04g077990.3	Solyc08g075630.3	0.9444	0.015606
Solyc04g077990.3	Solyc08g075670.2	0.904271	0.0350399
Solyc04g077990.3	Solyc08g075790.4	0.932784	0.0207069
Solyc04g077990.3	Solyc08g075990.3	0.901549	0.0365298
Solyc04g077990.3	Solyc08g076000.4	0.933978	0.0201613
Solyc04g077990.3	Solyc08g076020.4	0.957203	0.0105595
Solyc04g077990.3	Solyc08g076060.3	0.920822	0.0264249
Solyc04g077990.3	Solyc08g076380.3	0.95756	0.0104284
Solyc04g077990.3	Solyc08g076480.3	0.888881	0.0437164
Solyc04g077990.3	Solyc08g076720.4	0.879993	0.0489968
Solyc04g077990.3	Solyc08g076883.1	0.920606	0.0265324
Solyc04g077990.3	Solyc08g077050.3	0.890364	0.0428539
Solyc04g077990.3	Solyc08g077385.1	0.87933	0.0493984
Solyc04g077990.3	Solyc08g077740.1	0.906438	0.0338685
Solyc04g077990.3	Solyc08g078100.1	0.981318	0.00305671
Solyc04g077990.3	Solyc08g078490.4	0.908682	0.0326685
Solyc04g077990.3	Solyc08g078600.3	0.89073	0.042642
Solyc04g077990.3	Solyc08g078720.3	0.909604	0.0321797
Solyc04g077990.3	Solyc08g078750.4	0.886732	0.0449753
Solyc04g077990.3	Solyc08g079070.2	0.917386	0.0281485
Solyc04g077990.3	Solyc08g079330.2	0.888131	0.0441544
Solyc04g077990.3	Solyc08g079550.1	0.882621	0.0474154
Solyc04g077990.3	Solyc08g079640.3	0.983633	0.00250738
Solyc04g077990.3	Solyc08g079770.3	0.919256	0.0272063
Solyc04g077990.3	Solyc08g079830.4	0.904223	0.0350658
Solyc04g077990.3	Solyc08g079860.2	0.924906	0.0244226
Solyc04g077990.3	Solyc08g080010.1	0.963381	0.00836562
Solyc04g077990.3	Solyc08g080250.4	0.961352	0.00906763
Solyc04g077990.3	Solyc08g080270.3	0.942005	0.0166191
Solyc04g077990.3	Solyc08g080770.3	0.918369	0.0276517
Solyc04g077990.3	Solyc08g081030.1	0.925967	0.0239104
Solyc04g077990.3	Solyc08g081070.3	0.931991	0.0210719
Solyc04g077990.3	Solyc08g081080.3	0.899552	0.0376348
Solyc04g077990.3	Solyc08g081380.3	0.892771	0.041466
Solyc04g077990.3	Solyc08g081480.3	0.902288	0.0361232
Solyc04g077990.3	Solyc08g081505.1	0.908576	0.032725
Solyc04g077990.3	Solyc08g081650.3	0.930903	0.0215761
Solyc04g077990.3	Solyc08g081810.3	0.941645	0.0167733
Solyc04g077990.3	Solyc08g081820.4	0.914669	0.0295362
Solyc04g077990.3	Solyc08g082040.4	0.959848	0.00959984
Solyc04g077990.3	Solyc08g082590.3	0.895451	0.0399376
Solyc04g077990.3	Solyc08g082790.3	0.911221	0.0313278
Solyc04g077990.3	Solyc08g083370.4	0.978346	0.00381254
Solyc04g077990.3	Solyc08g083500.2	0.995575	0.000353117
Solyc04g077990.3	Solyc08g083520.2	0.924683	0.0245304
Solyc04g077990.3	Solyc09g005020.1	0.975483	0.00459133
Solyc04g077990.3	Solyc09g005030.3	0.95442	0.0116013
Solyc04g077990.3	Solyc09g005250.3	0.936248	0.0191373
Solyc04g077990.3	Solyc09g005910.4	0.929257	0.0223459
Solyc04g077990.3	Solyc09g005980.4	0.966836	0.00721388
Solyc04g077990.3	Solyc09g007040.1	0.977031	0.00416445
Solyc04g077990.3	Solyc09g007320.4	0.894721	0.0403521
Solyc04g077990.3	Solyc09g007380.3	0.922271	0.0257086
Solyc04g077990.3	Solyc09g007460.4	0.964735	0.00790761
Solyc04g077990.3	Solyc09g007710.3	0.953735	0.0118623
Solyc04g077990.3	Solyc09g007760.4	0.914395	0.0296775
Solyc04g077990.3	Solyc09g007770.3	0.884705	0.0461733
Solyc04g077990.3	Solyc09g008190.3	0.881551	0.0480573
Solyc04g077990.3	Solyc09g008200.4	0.922939	0.0253807
Solyc04g077990.3	Solyc09g008260.3	0.882439	0.0475247
Solyc04g077990.3	Solyc09g008640.1	0.933919	0.0201883
Solyc04g077990.3	Solyc09g008670.3	0.968764	0.00659572
Solyc04g077990.3	Solyc09g008730.3	0.88132	0.0481962
Solyc04g077990.3	Solyc09g010285.1	0.936988	0.0188071
Solyc04g077990.3	Solyc09g010920.1	0.947212	0.0144432
Solyc04g077990.3	Solyc09g011060.2	0.924915	0.024418
Solyc04g077990.3	Solyc09g011080.3	0.984948	0.00221172
Solyc04g077990.3	Solyc09g011410.4	0.936871	0.0188592
Solyc04g077990.3	Solyc09g011830.4	0.909901	0.0320225
Solyc04g077990.3	Solyc09g011850.4	0.909065	0.0324652
Solyc04g077990.3	Solyc09g011990.1	0.920069	0.0267998
Solyc04g077990.3	Solyc09g014230.2	0.932693	0.0207488
Solyc04g077990.3	Solyc09g014400.3	0.94333	0.0160559
Solyc04g077990.3	Solyc09g014440.4	0.905823	0.0341997
Solyc04g077990.3	Solyc09g014500.3	0.909268	0.0323572
Solyc04g077990.3	Solyc09g015085.1	0.878402	0.049962
Solyc04g077990.3	Solyc09g015120.4	0.964411	0.00801622
Solyc04g077990.3	Solyc09g018720.3	0.960584	0.00933798
Solyc04g077990.3	Solyc09g018805.1	0.881366	0.0481687
Solyc04g077990.3	Solyc09g031610.4	0.881856	0.0478742
Solyc04g077990.3	Solyc09g047860.1	0.944338	0.0156317
Solyc04g077990.3	Solyc09g055180.4	0.886023	0.0453933
Solyc04g077990.3	Solyc09g055660.3	0.952337	0.0124016
Solyc04g077990.3	Solyc09g055830.1	0.919566	0.027051
Solyc04g077990.3	Solyc09g055940.3	0.87982	0.0491015
Solyc04g077990.3	Solyc09g056160.4	0.885533	0.0456831
Solyc04g077990.3	Solyc09g057880.3	0.915084	0.0293227
Solyc04g077990.3	Solyc09g058980.3	0.92912	0.0224104
Solyc04g077990.3	Solyc09g059390.2	0.936242	0.0191399
Solyc04g077990.3	Solyc09g059475.1	0.886802	0.0449342
Solyc04g077990.3	Solyc09g061340.1	0.989066	0.00137017
Solyc04g077990.3	Solyc09g061680.3	0.881303	0.0482064
Solyc04g077990.3	Solyc09g061760.1	0.940071	0.0174519
Solyc04g077990.3	Solyc09g061790.1	0.936608	0.0189765
Solyc04g077990.3	Solyc09g064740.4	0.943613	0.0159366
Solyc04g077990.3	Solyc09g064790.3	0.986196	0.00194283
Solyc04g077990.3	Solyc09g065260.2	0.893824	0.0408632
Solyc04g077990.3	Solyc09g065510.3	0.934749	0.0198117
Solyc04g077990.3	Solyc09g065600.3	0.930885	0.0215842
Solyc04g077990.3	Solyc09g065710.1	0.954767	0.0114698
Solyc04g077990.3	Solyc09g065760.4	0.956403	0.0108557
Solyc04g077990.3	Solyc09g065930.4	0.923727	0.0249954
Solyc04g077990.3	Solyc09g066150.2	0.890573	0.0427327
Solyc04g077990.3	Solyc09g072590.3	0.936367	0.019084
Solyc04g077990.3	Solyc09g072880.3	0.952745	0.0122435
Solyc04g077990.3	Solyc09g072970.3	0.925415	0.0241764
Solyc04g077990.3	Solyc09g074050.3	0.973781	0.00507638
Solyc04g077990.3	Solyc09g074250.3	0.911467	0.0311989
Solyc04g077990.3	Solyc09g074260.1	0.902523	0.0359942
Solyc04g077990.3	Solyc09g074780.3	0.891416	0.0422454
Solyc04g077990.3	Solyc09g075060.3	0.880128	0.0489154
Solyc04g077990.3	Solyc09g075130.3	0.912889	0.0304567
Solyc04g077990.3	Solyc09g075320.1	0.92741	0.02322
Solyc04g077990.3	Solyc09g075470.2	0.914438	0.0296552
Solyc04g077990.3	Solyc09g075500.3	0.908897	0.0325544
Solyc04g077990.3	Solyc09g075770.3	0.893573	0.0410068
Solyc04g077990.3	Solyc09g082150.1	0.898104	0.0384432
Solyc04g077990.3	Solyc09g082170.4	0.921763	0.0259593
Solyc04g077990.3	Solyc09g082380.4	0.918211	0.0277317
Solyc04g077990.3	Solyc09g082390.3	0.925327	0.0242188
Solyc04g077990.3	Solyc09g082450.1	0.899427	0.0377047
Solyc04g077990.3	Solyc09g082460.3	0.971958	0.0056131
Solyc04g077990.3	Solyc09g083060.4	0.934588	0.0198842
Solyc04g077990.3	Solyc09g083070.3	0.936649	0.0189582
Solyc04g077990.3	Solyc09g083110.3	0.932076	0.0210327
Solyc04g077990.3	Solyc09g083435.1	0.93061	0.0217124
Solyc04g077990.3	Solyc09g084440.2	0.986153	0.00195193
Solyc04g077990.3	Solyc09g084470.3	0.900859	0.0369105
Solyc04g077990.3	Solyc09g084480.3	0.93808	0.0183232
Solyc04g077990.3	Solyc09g089520.4	0.961169	0.0091318
Solyc04g077990.3	Solyc09g089530.3	0.944553	0.0155421
Solyc04g077990.3	Solyc09g089700.3	0.956689	0.0107497
Solyc04g077990.3	Solyc09g089720.3	0.910423	0.0317472
Solyc04g077990.3	Solyc09g089730.3	0.881671	0.0479853
Solyc04g077990.3	Solyc09g089800.2	0.965639	0.00760635
Solyc04g077990.3	Solyc09g090090.2	0.978589	0.00374872
Solyc04g077990.3	Solyc09g090380.1	0.941572	0.0168046
Solyc04g077990.3	Solyc09g090440.1	0.911171	0.031354
Solyc04g077990.3	Solyc09g090460.3	0.882887	0.0472568
Solyc04g077990.3	Solyc09g091220.3	0.946302	0.0148163
Solyc04g077990.3	Solyc09g092090.4	0.895126	0.0401221
Solyc04g077990.3	Solyc09g092100.4	0.968546	0.00666483
Solyc04g077990.3	Solyc09g092150.1	0.917	0.0283444
Solyc04g077990.3	Solyc09g092560.4	0.988537	0.00147082
Solyc04g077990.3	Solyc09g092725.1	0.932649	0.020769
Solyc04g077990.3	Solyc09g097820.3	0.907108	0.0335086
Solyc04g077990.3	Solyc09g098220.3	0.945527	0.0151365
Solyc04g077990.3	Solyc09g098350.4	0.98869	0.0014414
Solyc04g077990.3	Solyc09g098390.3	0.930325	0.0218455
Solyc04g077990.3	Solyc09g150155.1	0.931672	0.0212194
Solyc04g077990.3	Solyc10g005600.4	0.962887	0.00853489
Solyc04g077990.3	Solyc10g006300.4	0.913954	0.0299049
Solyc04g077990.3	Solyc10g006450.3	0.933907	0.0201936
Solyc04g077990.3	Solyc10g006610.4	0.96815	0.00679054
Solyc04g077990.3	Solyc10g006690.4	0.933081	0.0205708
Solyc04g077990.3	Solyc10g007073.1	0.932262	0.0209468
Solyc04g077990.3	Solyc10g007360.4	0.959531	0.0097133
Solyc04g077990.3	Solyc10g007880.4	0.962424	0.00869431
Solyc04g077990.3	Solyc10g008060.4	0.902492	0.0360111
Solyc04g077990.3	Solyc10g008230.3	0.909075	0.03246
Solyc04g077990.3	Solyc10g009170.2	0.947056	0.014507
Solyc04g077990.3	Solyc10g009230.1	0.913894	0.0299362
Solyc04g077990.3	Solyc10g009365.1	0.879184	0.0494869
Solyc04g077990.3	Solyc10g009400.3	0.888332	0.044037
Solyc04g077990.3	Solyc10g009430.3	0.90944	0.0322663
Solyc04g077990.3	Solyc10g009550.3	0.908845	0.0325821
Solyc04g077990.3	Solyc10g011730.3	0.958985	0.00990958
Solyc04g077990.3	Solyc10g011880.1	0.886202	0.0452876
Solyc04g077990.3	Solyc10g018390.3	0.93143	0.0213314
Solyc04g077990.3	Solyc10g018590.2	0.890163	0.0429705
Solyc04g077990.3	Solyc10g018760.1	0.91036	0.0317802
Solyc04g077990.3	Solyc10g037940.1	0.9316	0.0212527
Solyc04g077990.3	Solyc10g039380.2	0.952432	0.0123647
Solyc04g077990.3	Solyc10g045310.2	0.890425	0.0428182
Solyc04g077990.3	Solyc10g045320.2	0.897562	0.0387472
Solyc04g077990.3	Solyc10g049210.3	0.939077	0.0178855
Solyc04g077990.3	Solyc10g049585.1	0.921159	0.0262575
Solyc04g077990.3	Solyc10g049650.3	0.914149	0.0298045
Solyc04g077990.3	Solyc10g051010.3	0.993545	0.000622025
Solyc04g077990.3	Solyc10g051020.2	0.899986	0.0373936
Solyc04g077990.3	Solyc10g052540.1	0.884319	0.0464027
Solyc04g077990.3	Solyc10g054727.1	0.891675	0.042096
Solyc04g077990.3	Solyc10g055250.1	0.912307	0.0307596
Solyc04g077990.3	Solyc10g055680.1	0.900673	0.0370129
Solyc04g077990.3	Solyc10g061955.1	0.883669	0.0467894
Solyc04g077990.3	Solyc10g073357.1	0.884438	0.0463318
Solyc04g077990.3	Solyc10g074600.3	0.957893	0.0103064
Solyc04g077990.3	Solyc10g074610.3	0.883621	0.046818
Solyc04g077990.3	Solyc10g074750.1	0.939522	0.0176911
Solyc04g077990.3	Solyc10g075160.1	0.913202	0.0302945
Solyc04g077990.3	Solyc10g076450.2	0.961827	0.00890147
Solyc04g077990.3	Solyc10g076760.3	0.965616	0.00761418
Solyc04g077990.3	Solyc10g078630.2	0.910973	0.0314582
Solyc04g077990.3	Solyc10g078660.2	0.911482	0.0311909
Solyc04g077990.3	Solyc10g078800.3	0.953671	0.0118869
Solyc04g077990.3	Solyc10g079490.2	0.991876	0.000877925
Solyc04g077990.3	Solyc10g079550.3	0.972955	0.00531744
Solyc04g077990.3	Solyc10g080070.3	0.895362	0.0399879
Solyc04g077990.3	Solyc10g080260.3	0.930774	0.021636
Solyc04g077990.3	Solyc10g080600.3	0.89475	0.0403356
Solyc04g077990.3	Solyc10g080680.3	0.934301	0.0200143
Solyc04g077990.3	Solyc10g080780.2	0.972345	0.00549785
Solyc04g077990.3	Solyc10g081280.2	0.89415	0.0406774
Solyc04g077990.3	Solyc10g081290.2	0.920299	0.0266853
Solyc04g077990.3	Solyc10g081450.2	0.926419	0.0236933
Solyc04g077990.3	Solyc10g081490.2	0.935596	0.0194294
Solyc04g077990.3	Solyc10g081750.1	0.908397	0.0328203
Solyc04g077990.3	Solyc10g081760.3	0.969224	0.00645125
Solyc04g077990.3	Solyc10g082040.2	0.901039	0.0368111
Solyc04g077990.3	Solyc10g083360.2	0.904293	0.0350279
Solyc04g077990.3	Solyc10g083500.2	0.883655	0.046798
Solyc04g077990.3	Solyc10g083950.1	0.968754	0.00659902
Solyc04g077990.3	Solyc10g083960.2	0.9719	0.00563057
Solyc04g077990.3	Solyc10g084430.2	0.951433	0.0127542
Solyc04g077990.3	Solyc10g084590.2	0.91019	0.0318698
Solyc04g077990.3	Solyc10g084840.2	0.986619	0.00185429
Solyc04g077990.3	Solyc10g085040.1	0.906686	0.0337349
Solyc04g077990.3	Solyc10g085050.3	0.994597	0.000476385
Solyc04g077990.3	Solyc10g085080.3	0.914584	0.0295802
Solyc04g077990.3	Solyc10g085100.2	0.879004	0.0495959
Solyc04g077990.3	Solyc10g085750.2	0.938739	0.0180336
Solyc04g077990.3	Solyc10g085900.3	0.926048	0.0238716
Solyc04g077990.3	Solyc10g085910.2	0.926621	0.0235968
Solyc04g077990.3	Solyc10g086420.1	0.891874	0.0419813
Solyc04g077990.3	Solyc10g086430.3	0.908742	0.0326366
Solyc04g077990.3	Solyc10g086530.1	0.899729	0.0375364
Solyc04g077990.3	Solyc10g086720.2	0.985437	0.0021051
Solyc04g077990.3	Solyc11g005080.1	0.934563	0.0198957
Solyc04g077990.3	Solyc11g005560.3	0.930579	0.0217269
Solyc04g077990.3	Solyc11g005810.2	0.936084	0.0192104
Solyc04g077990.3	Solyc11g005970.1	0.884021	0.04658
Solyc04g077990.3	Solyc11g006030.1	0.927455	0.0231984
Solyc04g077990.3	Solyc11g006640.3	0.914914	0.0294102
Solyc04g077990.3	Solyc11g006650.3	0.880186	0.04888
Solyc04g077990.3	Solyc11g006920.2	0.947649	0.0142653
Solyc04g077990.3	Solyc11g006940.3	0.902013	0.0362741
Solyc04g077990.3	Solyc11g007010.2	0.962759	0.00857887
Solyc04g077990.3	Solyc11g007160.2	0.940099	0.0174398
Solyc04g077990.3	Solyc11g007310.3	0.941358	0.0168961
Solyc04g077990.3	Solyc11g007360.1	0.939218	0.0178238
Solyc04g077990.3	Solyc11g007410.3	0.948764	0.0138143
Solyc04g077990.3	Solyc11g007460.1	0.923767	0.024976
Solyc04g077990.3	Solyc11g007710.2	0.886531	0.045094
Solyc04g077990.3	Solyc11g007820.1	0.880648	0.0486013
Solyc04g077990.3	Solyc11g007945.1	0.915467	0.0291263
Solyc04g077990.3	Solyc11g008090.2	0.886544	0.0450862
Solyc04g077990.3	Solyc11g008450.2	0.934549	0.0199023
Solyc04g077990.3	Solyc11g008490.3	0.958034	0.0102547
Solyc04g077990.3	Solyc11g008940.1	0.960796	0.00926321
Solyc04g077990.3	Solyc11g009010.2	0.880655	0.0485969
Solyc04g077990.3	Solyc11g010220.2	0.94125	0.0169428
Solyc04g077990.3	Solyc11g010230.2	0.926625	0.0235951
Solyc04g077990.3	Solyc11g010270.2	0.906193	0.0340003
Solyc04g077990.3	Solyc11g010930.2	0.909079	0.0324578
Solyc04g077990.3	Solyc11g011060.3	0.892144	0.0418261
Solyc04g077990.3	Solyc11g011140.2	0.926349	0.0237269
Solyc04g077990.3	Solyc11g011230.3	0.973525	0.0051506
Solyc04g077990.3	Solyc11g011240.1	0.880693	0.0485739
Solyc04g077990.3	Solyc11g011500.2	0.96957	0.00634311
Solyc04g077990.3	Solyc11g012385.1	0.972162	0.00555224
Solyc04g077990.3	Solyc11g012920.3	0.880859	0.0484738
Solyc04g077990.3	Solyc11g013030.2	0.903902	0.0352407
Solyc04g077990.3	Solyc11g013060.1	0.924707	0.0245188
Solyc04g077990.3	Solyc11g013080.3	0.919401	0.0271338
Solyc04g077990.3	Solyc11g013890.1	0.902603	0.0359506
Solyc04g077990.3	Solyc11g017230.2	0.993707	0.000598662
Solyc04g077990.3	Solyc11g017240.3	0.92832	0.0227881
Solyc04g077990.3	Solyc11g017370.3	0.953942	0.0117835
Solyc04g077990.3	Solyc11g017440.3	0.88158	0.0480402
Solyc04g077990.3	Solyc11g018750.2	0.894916	0.0402412
Solyc04g077990.3	Solyc11g019910.1	0.895816	0.0397307
Solyc04g077990.3	Solyc11g019930.2	0.99778	0.00012549
Solyc04g077990.3	Solyc11g020100.3	0.986978	0.00178043
Solyc04g077990.3	Solyc11g020260.3	0.971991	0.00560321
Solyc04g077990.3	Solyc11g022400.1	0.892796	0.0414513
Solyc04g077990.3	Solyc11g022590.1	0.968938	0.00654111
Solyc04g077990.3	Solyc11g032200.2	0.958423	0.0101132
Solyc04g077990.3	Solyc11g032220.2	0.924179	0.0247752
Solyc04g077990.3	Solyc11g042820.2	0.951953	0.0125509
Solyc04g077990.3	Solyc11g044450.3	0.916519	0.0285893
Solyc04g077990.3	Solyc11g044530.2	0.907447	0.0333272
Solyc04g077990.3	Solyc11g045215.1	0.965975	0.00749539
Solyc04g077990.3	Solyc11g045225.1	0.943852	0.0158357
Solyc04g077990.3	Solyc11g045310.3	0.915071	0.0293297
Solyc04g077990.3	Solyc11g064750.3	0.898241	0.0383664
Solyc04g077990.3	Solyc11g065530.1	0.925203	0.0242788
Solyc04g077990.3	Solyc11g065640.2	0.924324	0.0247046
Solyc04g077990.3	Solyc11g065710.3	0.918028	0.0278241
Solyc04g077990.3	Solyc11g066080.2	0.905708	0.0342616
Solyc04g077990.3	Solyc11g066780.3	0.923029	0.0253367
Solyc04g077990.3	Solyc11g066850.3	0.927596	0.0231316
Solyc04g077990.3	Solyc11g066900.2	0.932714	0.0207391
Solyc04g077990.3	Solyc11g067210.1	0.909611	0.0321759
Solyc04g077990.3	Solyc11g067300.2	0.883304	0.0470076
Solyc04g077990.3	Solyc11g068810.2	0.884687	0.0461841
Solyc04g077990.3	Solyc11g068890.2	0.909162	0.0324138
Solyc04g077990.3	Solyc11g069240.2	0.931711	0.0212014
Solyc04g077990.3	Solyc11g069510.3	0.896095	0.039573
Solyc04g077990.3	Solyc11g069570.2	0.912638	0.0305873
Solyc04g077990.3	Solyc11g069765.1	0.997468	0.000152927
Solyc04g077990.3	Solyc11g069830.2	0.88316	0.0470933
Solyc04g077990.3	Solyc11g069950.2	0.930584	0.0217243
Solyc04g077990.3	Solyc11g069960.2	0.881234	0.0482478
Solyc04g077990.3	Solyc11g069990.2	0.923281	0.0252132
Solyc04g077990.3	Solyc11g070060.2	0.980375	0.0032905
Solyc04g077990.3	Solyc11g070180.1	0.922717	0.0254897
Solyc04g077990.3	Solyc11g071280.2	0.881791	0.0479131
Solyc04g077990.3	Solyc11g071320.2	0.976944	0.00418789
Solyc04g077990.3	Solyc11g072040.2	0.930423	0.0217994
Solyc04g077990.3	Solyc11g072430.3	0.930742	0.0216508
Solyc04g077990.3	Solyc11g072960.1	0.915447	0.0291369
Solyc04g077990.3	Solyc11g073270.1	0.916553	0.0285717
Solyc04g077990.3	Solyc12g005230.3	0.931528	0.021286
Solyc04g077990.3	Solyc12g006120.3	0.981201	0.00308538
Solyc04g077990.3	Solyc12g006240.2	0.883937	0.04663
Solyc04g077990.3	Solyc12g006520.2	0.987841	0.00160661
Solyc04g077990.3	Solyc12g006570.2	0.917208	0.0282389
Solyc04g077990.3	Solyc12g006575.1	0.963407	0.0083565
Solyc04g077990.3	Solyc12g006620.2	0.929099	0.02242
Solyc04g077990.3	Solyc12g006670.3	0.925602	0.0240861
Solyc04g077990.3	Solyc12g006800.2	0.958259	0.0101727
Solyc04g077990.3	Solyc12g006805.1	0.905467	0.0343915
Solyc04g077990.3	Solyc12g006850.2	0.897683	0.0386787
Solyc04g077990.3	Solyc12g007090.2	0.889014	0.0436386
Solyc04g077990.3	Solyc12g008400.2	0.911884	0.0309807
Solyc04g077990.3	Solyc12g008530.2	0.935189	0.0196127
Solyc04g077990.3	Solyc12g008790.3	0.933958	0.0201703
Solyc04g077990.3	Solyc12g008800.3	0.913559	0.0301095
Solyc04g077990.3	Solyc12g008830.3	0.934361	0.0199875
Solyc04g077990.3	Solyc12g009050.3	0.976695	0.00425592
Solyc04g077990.3	Solyc12g009070.1	0.880631	0.0486115
Solyc04g077990.3	Solyc12g009220.2	0.88817	0.0441313
Solyc04g077990.3	Solyc12g009245.1	0.951735	0.0126359
Solyc04g077990.3	Solyc12g009875.1	0.917923	0.027877
Solyc04g077990.3	Solyc12g010870.3	0.930198	0.0219047
Solyc04g077990.3	Solyc12g010910.2	0.904008	0.0351829
Solyc04g077990.3	Solyc12g011100.2	0.964333	0.00804268
Solyc04g077990.3	Solyc12g011400.3	0.956702	0.0107446
Solyc04g077990.3	Solyc12g013650.2	0.934155	0.0200806
Solyc04g077990.3	Solyc12g013840.3	0.89982	0.0374861
Solyc04g077990.3	Solyc12g013910.2	0.887007	0.0448137
Solyc04g077990.3	Solyc12g013970.3	0.950055	0.0132981
Solyc04g077990.3	Solyc12g014190.2	0.93388	0.020206
Solyc04g077990.3	Solyc12g014280.2	0.973438	0.00517597
Solyc04g077990.3	Solyc12g015640.2	0.887961	0.0442537
Solyc04g077990.3	Solyc12g015710.2	0.938423	0.0181721
Solyc04g077990.3	Solyc12g015830.1	0.894785	0.0403157
Solyc04g077990.3	Solyc12g015880.2	0.924563	0.0245884
Solyc04g077990.3	Solyc12g015910.1	0.883335	0.046989
Solyc04g077990.3	Solyc12g017470.2	0.934614	0.0198727
Solyc04g077990.3	Solyc12g019060.2	0.929627	0.0221722
Solyc04g077990.3	Solyc12g019470.2	0.918448	0.0276124
Solyc04g077990.3	Solyc12g019560.1	0.936582	0.0189877
Solyc04g077990.3	Solyc12g019570.2	0.889473	0.0433711
Solyc04g077990.3	Solyc12g019945.1	0.928172	0.0228582
Solyc04g077990.3	Solyc12g020110.2	0.953005	0.0121431
Solyc04g077990.3	Solyc12g021330.1	0.927707	0.0230786
Solyc04g077990.3	Solyc12g027770.3	0.889879	0.0431349
Solyc04g077990.3	Solyc12g035500.3	0.917376	0.0281539
Solyc04g077990.3	Solyc12g035520.3	0.941834	0.0166922
Solyc04g077990.3	Solyc12g035710.2	0.906668	0.0337448
Solyc04g077990.3	Solyc12g036220.3	0.902255	0.0361413
Solyc04g077990.3	Solyc12g038130.1	0.958513	0.0100804
Solyc04g077990.3	Solyc12g039120.2	0.922561	0.0255659
Solyc04g077990.3	Solyc12g040740.3	0.978703	0.00371896
Solyc04g077990.3	Solyc12g042240.2	0.987652	0.00164409
Solyc04g077990.3	Solyc12g042470.2	0.958071	0.0102414
Solyc04g077990.3	Solyc12g042530.2	0.933337	0.0204534
Solyc04g077990.3	Solyc12g044450.2	0.94668	0.014661
Solyc04g077990.3	Solyc12g044930.3	0.926512	0.023649
Solyc04g077990.3	Solyc12g049440.3	0.938507	0.0181353
Solyc04g077990.3	Solyc12g049510.3	0.900814	0.0369354
Solyc04g077990.3	Solyc12g049520.2	0.923865	0.0249281
Solyc04g077990.3	Solyc12g055770.1	0.95001	0.013316
Solyc04g077990.3	Solyc12g056150.2	0.920966	0.0263535
Solyc04g077990.3	Solyc12g056520.3	0.893215	0.0412111
Solyc04g077990.3	Solyc12g056740.2	0.950217	0.013234
Solyc04g077990.3	Solyc12g068070.2	0.999753	4.66815e-06
Solyc04g077990.3	Solyc12g087830.2	0.902178	0.0361836
Solyc04g077990.3	Solyc12g087840.1	0.906575	0.0337947
Solyc04g077990.3	Solyc12g087990.3	0.882351	0.0475776
Solyc04g077990.3	Solyc12g088250.2	0.936536	0.0190087
Solyc04g077990.3	Solyc12g094430.1	0.972195	0.00554252
Solyc04g077990.3	Solyc12g095770.2	0.917978	0.0278493
Solyc04g077990.3	Solyc12g095970.3	0.968133	0.00679623
Solyc04g077990.3	Solyc12g096020.3	0.885259	0.0458449
Solyc04g077990.3	Solyc12g096120.2	0.902167	0.0361894
Solyc04g077990.3	Solyc12g096220.2	0.981431	0.00302898
Solyc04g077990.3	Solyc12g096640.3	0.990301	0.001145
Solyc04g077990.3	Solyc12g096780.2	0.961046	0.00917508
Solyc04g077990.3	Solyc12g096920.1	0.907725	0.0331785
Solyc04g077990.3	Solyc12g096990.2	0.89459	0.0404267
Solyc04g077990.3	Solyc12g099025.1	0.952398	0.0123779
Solyc04g077990.3	Solyc12g099110.2	0.953883	0.0118059
Solyc04g077990.3	Solyc12g099370.2	0.920428	0.0266208
Solyc04g077990.3	Solyc12g099740.2	0.905595	0.0343223
Solyc04g077990.3	Solyc12g099780.2	0.919742	0.0269629
Solyc04g077990.3	Solyc12g100200.2	0.885288	0.0458281

## Sheet: SlLBD1 Target Genes
Gene ID	Target Genes	start	stop	strand	p-value	matched_sequence
SlLBD1	Solyc10g080110.3_Promoter|SL4.0ch10_60624569:60626569	1108	1124	-	3.2e-07	TGGCGGAAGACACGGCG
	Solyc11g071530.1_Promoter|SL4.0ch11_53037550:53039550	1320	1336	+	9.38e-07	CGGCGAGGACCACGGCG
	Solyc10g006090.4_Promoter|SL4.0ch10_698591:700591	1035	1051	-	1.18e-06	CGGCGAAGTCGCCGGAG
	Solyc10g083180.2_Promoter|SL4.0ch10_62209049:62211049	1723	1739	+	2.75e-06	CGGCGCCGGCGCCGGCG
	Solyc10g083180.2_Promoter|SL4.0ch10_62209049:62211049	1729	1745	+	2.75e-06	CGGCGCCGGCGCCGGCG
	Solyc10g083180.2_Promoter|SL4.0ch10_62209049:62211049	1726	1742	-	2.75e-06	CGGCGCCGGCGCCGGCG
	Solyc03g095200.1_Promoter|SL4.0ch03_50737909:50739909	1812	1828	-	5.49e-06	CGGCGGGAACACCGGGG
	Solyc10g083180.2_Promoter|SL4.0ch10_62209049:62211049	1726	1742	+	1.23e-05	CGCCGGCGCCGGCGCCG
	Solyc10g083180.2_Promoter|SL4.0ch10_62209049:62211049	1723	1739	-	1.23e-05	CGCCGGCGCCGGCGCCG
	Solyc10g083180.2_Promoter|SL4.0ch10_62209049:62211049	1729	1745	-	1.23e-05	CGCCGGCGCCGGCGCCG
	Solyc04g007390.4_Promoter|SL4.0ch04_1116253:1118253	653	669	-	1.35e-05	AGCCGGGAATAACGGCT
	Solyc03g095850.1_Promoter|SL4.0ch03_52113888:52115888	1855	1871	-	1.46e-05	TGCCGTTAGTAACGGAG
	Solyc04g081700.3_Promoter|SL4.0ch04_63602066:63604066	64	80	-	1.54e-05	GGGCGGTGGTTCCGGCA
	Solyc07g065630.4_Promoter|SL4.0ch07_67161832:67163832	487	503	+	1.98e-05	CGGCGAACTTCTCGGCG
	Solyc02g072230.3_Promoter|SL4.0ch02_39550201:39552201	876	892	+	2.33e-05	AGGCGGGAGAGGTGGAG
	Solyc06g062730.2_Promoter|SL4.0ch06_37229774:37231774	1013	1029	+	2.8e-05	CGGAGGATATGGAGGTG
	Solyc07g056270.3_Promoter|SL4.0ch07_64040519:64042519	1497	1513	+	3.01e-05	CAGCGAAGTTGACGGAT
	Solyc07g063145.1_Promoter|SL4.0ch07_65543174:65545174	509	525	-	3.3e-05	CGGTGAGGTAGGCGGCG
	Solyc07g007705.1_Promoter|SL4.0ch07_2328105:2330105	1717	1733	-	3.45e-05	TGGCGAATAAACCGGTA
	Solyc12g017370.3_Promoter|SL4.0ch12_6659117:6661117	566	582	-	3.72e-05	CGGAGGAAATAGTGGCA
	Solyc10g083180.2_Promoter|SL4.0ch10_62209049:62211049	1720	1736	+	4.98e-05	AGGCGGCGCCGGCGCCG
	Solyc10g006090.4_Promoter|SL4.0ch10_698591:700591	1035	1051	+	6.19e-05	CTCCGGCGACTTCGCCG
	Solyc05g008560.1_Promoter|SL4.0ch05_2924884:2926884	1776	1792	-	6.91e-05	CGGCGGAGGAGGCAGCT
	Solyc06g062730.2_Promoter|SL4.0ch06_37229774:37231774	881	897	+	6.96e-05	TGGAGGTGGTGGCGGAA
	Solyc07g065630.4_Promoter|SL4.0ch07_67161832:67163832	487	503	-	7.24e-05	CGCCGAGAAGTTCGCCG
	Solyc06g064620.3_Promoter|SL4.0ch06_37912951:37914951	278	294	+	7.64e-05	CAACGGTAACGACGGAG
	Solyc09g089690.3_Promoter|SL4.0ch09_65543437:65545437	1903	1919	+	7.95e-05	CGGCATAGGTTGAGGAG
	Solyc03g025670.3_Promoter|SL4.0ch03_3091633:3093633	28	44	-	8.07e-05	TGCCGTAAGAAATGGAG
	Solyc03g095200.1_Promoter|SL4.0ch03_50737909:50739909	1812	1828	+	8.71e-05	CCCCGGTGTTCCCGCCG
	Solyc11g071530.1_Promoter|SL4.0ch11_53037550:53039550	1320	1336	-	0.000101	CGCCGTGGTCCTCGCCG
	Solyc06g005250.3_Promoter|SL4.0ch06_284307:286307	867	883	-	0.000101	CGGCGGTGAAAACGAAG
	Solyc00g500079.1_Promoter|SL4.0ch00_1545006:1547006	436	452	-	0.000105	CACCGACAGAACCGGAA
	Solyc01g090470.3_Promoter|SL4.0ch01_76388186:76390186	1980	1996	+	0.000105	CAGCGAAAATAACGGGT
	Solyc06g062730.2_Promoter|SL4.0ch06_37229774:37231774	890	906	+	0.00011	TGGCGGAAATGGTGCCT
	Solyc06g062730.2_Promoter|SL4.0ch06_37229774:37231774	872	888	+	0.000116	CAGAGGATATGGAGGTG
	Solyc04g009580.3_Promoter|SL4.0ch04_3009627:3011627	260	276	+	0.000117	CGGCAGCGGTAGAGGTG
	Solyc10g006090.4_Promoter|SL4.0ch10_698591:700591	1038	1054	-	0.000117	CGACGGCGAAGTCGCCG
	Solyc12g017410.2_Promoter|SL4.0ch12_6709586:6711586	1240	1256	-	0.000125	TGGAGAAAATGGAGGTG
	Solyc09g061840.4_Promoter|SL4.0ch09_56538417:56540417	1915	1931	-	0.000125	CCCCGTGGAAAACGGGG
	Solyc08g029110.3_Promoter|SL4.0ch08_37033778:37035778	562	578	-	0.000127	AGGAGGAGAAAGAGGAG
	Solyc06g083870.3_Promoter|SL4.0ch06_46740007:46742007	1135	1151	+	0.000135	CGCCGGAGGCGACGACA
	Solyc06g062730.2_Promoter|SL4.0ch06_37229774:37231774	692	708	+	0.000137	TGCAGGAAGTTATGGTG
	Solyc07g041180.4_Promoter|SL4.0ch07_51805572:51807572	1686	1702	-	0.000139	TAGCGATGTCTGAGGCG
	Solyc04g007390.4_Promoter|SL4.0ch04_1116253:1118253	653	669	+	0.00014	AGCCGTTATTCCCGGCT
	Solyc12g010700.2_Promoter|SL4.0ch12_3671471:3673471	449	465	+	0.000141	AAGCATAAATTACGGAG
	Solyc01g099380.4_Promoter|SL4.0ch01_81928504:81930504	664	680	-	0.000141	CTGAGAAAATTGTGGAG
	Solyc05g008930.3_Promoter|SL4.0ch05_3186692:3188692	1723	1739	+	0.000141	TGGCGTAGGAGTAGGAG
	Solyc01g095710.3_Promoter|SL4.0ch01_79156310:79158310	1981	1997	-	0.000141	TTGCGGCGACGGCGGGA
	Solyc07g007705.1_Promoter|SL4.0ch07_2328105:2330105	529	545	-	0.000142	CGGTGACGGCGCCGGCG
	Solyc10g078960.2_Promoter|SL4.0ch10_59714705:59716705	980	996	+	0.000144	CAGAGAAAGAAGCGGGG
	Solyc10g006780.4_Promoter|SL4.0ch10_1116898:1118898	850	866	+	0.000145	TTCCGGTCAATACGGTG
	Solyc01g107760.4_Promoter|SL4.0ch01_87509694:87511694	1177	1193	+	0.000147	CTCAGCTGATAGCGGTG
	Solyc10g006090.4_Promoter|SL4.0ch10_698591:700591	1038	1054	+	0.000148	CGGCGACTTCGCCGTCG
	Solyc03g095850.1_Promoter|SL4.0ch03_52113888:52115888	1855	1871	+	0.00015	CTCCGTTACTAACGGCA
	Solyc05g008280.2_Promoter|SL4.0ch05_2705447:2707447	1974	1990	-	0.00015	GAACGGATTTTCCGGCG
	Solyc12g055720.2_Promoter|SL4.0ch12_61289762:61291762	354	370	-	0.000153	TTGCAAATAAGGCGGTG
	Solyc06g071120.3_Promoter|SL4.0ch06_41370238:41372238	893	909	+	0.000154	TGGAGGAGTGTTCGGAG
	Solyc10g006780.4_Promoter|SL4.0ch10_1116898:1118898	1773	1789	+	0.000157	AGGCAGGTGATGCGGGG
	Solyc01g095690.2_Promoter|SL4.0ch01_79138299:79140299	243	259	+	0.000159	CGGCGCAATTGCTGGTT
	Solyc04g076180.4_Promoter|SL4.0ch04_59110065:59112065	1131	1147	-	0.00016	TGGAGGGAGTGGCGCCA
	Solyc06g030470.4_Promoter|SL4.0ch06_16596391:16598391	143	159	-	0.000161	CTGAGGGAATGGTGGTG
	Solyc03g095850.1_Promoter|SL4.0ch03_52113888:52115888	638	654	-	0.000161	CCGCGATCAATACGGTG
	Solyc10g080110.3_Promoter|SL4.0ch10_60624569:60626569	1096	1112	-	0.000161	CGGCGGAGGTGGCAGTC
	Solyc03g025670.3_Promoter|SL4.0ch03_3091633:3093633	1592	1608	+	0.000162	GGCCACTGATGGCGGAG
	Solyc06g069740.1_Promoter|SL4.0ch06_41066080:41068080	478	494	+	0.000163	TACCGACATTAACGGAA
	Solyc03g095850.1_Promoter|SL4.0ch03_52113888:52115888	339	355	+	0.000165	TGGCGAATTTGAAGGAA
	Solyc06g009160.4_Promoter|SL4.0ch06_3109340:3111340	1456	1472	-	0.000165	CGCCGAGTAGGATGGTG
	Solyc05g009400.3_Promoter|SL4.0ch05_3593039:3595039	1005	1021	-	0.000166	CACCGGCATATATGGAA
	Solyc10g085460.3_Promoter|SL4.0ch10_63783354:63785354	1086	1102	-	0.000166	TGGCGATTGTAATGGAG
	Solyc02g089610.2_Promoter|SL4.0ch02_49411733:49413733	1513	1529	+	0.000166	CAGCGAAAAAAATGGGG
	Solyc07g064700.4_Promoter|SL4.0ch07_66567518:66569518	167	183	+	0.00017	GGCTGGCAATAACGGCG
	Solyc05g018390.3_Promoter|SL4.0ch05_20755759:20757759	727	743	-	0.000178	TGCCGGTAGAGGCTGTG
	Solyc05g008280.2_Promoter|SL4.0ch05_2705447:2707447	1974	1990	+	0.000179	CGCCGGAAAATCCGTTC
	Solyc06g065200.4_Promoter|SL4.0ch06_38298282:38300282	455	471	+	0.00018	GGGCGGAGGCTAAGGAA
	Solyc05g008560.1_Promoter|SL4.0ch05_2924884:2926884	1773	1789	-	0.00018	CGGAGGAGGCAGCTGCG
	Solyc08g074520.2_Promoter|SL4.0ch08_56744641:56746641	1191	1207	-	0.000181	CGACGATGGTGATGGCG
	Solyc10g086710.3_Promoter|SL4.0ch10_64617595:64619595	49	65	+	0.000191	AGGAGGAAAATGCGCTA
	Solyc06g064620.3_Promoter|SL4.0ch06_37912951:37914951	1957	1973	+	0.000193	TAGCGGAAAATGCAGCA
	Solyc06g011560.3_Promoter|SL4.0ch06_8160971:8162971	799	815	-	0.000196	CAAAGGAGAACGCGGAG
	Solyc01g095620.3_Promoter|SL4.0ch01_79091191:79093191	80	96	-	0.000197	GAGAGAATATGCCGGCG
	Solyc05g005180.3_Promoter|SL4.0ch05_208906:210906	1916	1932	-	0.000205	GGCAGGATAGGGCGGCA
	Solyc10g006090.4_Promoter|SL4.0ch10_698591:700591	1010	1026	-	0.000213	TGGCGCGCGCAACGGAG
	Solyc08g029110.3_Promoter|SL4.0ch08_37033778:37035778	550	566	-	0.000218	AGGAGGAGGAGAAGGAG
	Solyc10g080110.3_Promoter|SL4.0ch10_60624569:60626569	1108	1124	+	0.00022	CGCCGTGTCTTCCGCCA
	Solyc10g083180.2_Promoter|SL4.0ch10_62209049:62211049	1720	1736	-	0.000223	CGGCGCCGGCGCCGCCT
	Solyc08g081930.3_Promoter|SL4.0ch08_62957498:62959498	432	448	-	0.000227	AGCCGAGGGTGGAGGAA
	Solyc05g009150.4_Promoter|SL4.0ch05_3320733:3322733	1974	1990	-	0.000234	GGGCGGATAAAGAGGAT
	Solyc01g095690.2_Promoter|SL4.0ch01_79138299:79140299	243	259	-	0.000235	AACCAGCAATTGCGCCG
	Solyc04g009130.4_Promoter|SL4.0ch04_2679956:2681956	707	723	-	0.000235	CACAGGTATTAACGGCT
	Solyc04g009580.3_Promoter|SL4.0ch04_3009627:3011627	290	306	+	0.000237	CGCCGTGAGTAACAGAG
	Solyc07g052380.3_Promoter|SL4.0ch07_60806010:60808010	1801	1817	+	0.000237	CCCCGAAAAATATGGCT
	Solyc11g007230.1_Promoter|SL4.0ch11_1670332:1672332	1013	1029	-	0.000238	AGCCGGTGATTAAGGAT
	Solyc11g067050.4_Promoter|SL4.0ch11_50829480:50831480	1647	1663	+	0.000242	TGGAGAAGGAGGAGGTG
	Solyc06g062730.2_Promoter|SL4.0ch06_37229774:37231774	1010	1026	+	0.000243	CAACGGAGGATATGGAG
	Solyc04g005830.3_Promoter|SL4.0ch04_545076:547076	1496	1512	+	0.000245	TGGCGGATGTTGTGCTA
	Solyc09g089690.3_Promoter|SL4.0ch09_65543437:65545437	1891	1907	-	0.000251	TGCCGGAAATCTCAGAG
	Solyc06g066810.3_Promoter|SL4.0ch06_39633080:39635080	894	910	-	0.000253	CGCAGTCTGTGACGGCC
	Solyc08g074520.2_Promoter|SL4.0ch08_56744641:56746641	1221	1237	-	0.000255	CGACGCTAGGCGCGGAG
	Solyc11g017290.1_Promoter|SL4.0ch11_8260175:8262175	723	739	-	0.00026	TGCAGGAACAGAAGGCG
	Solyc08g079120.3_Promoter|SL4.0ch08_60870584:60872584	1684	1700	+	0.00026	AGGCAGAAAAAATGGTG
	Solyc07g032080.3_Promoter|SL4.0ch07_34896742:34898742	1886	1902	-	0.000262	CGGCGGAAATTCCATCG
	Solyc06g007480.3_Promoter|SL4.0ch06_1500150:1502150	248	264	+	0.000263	CGGCATAGGTTGAGGGG
	Solyc02g065740.3_Promoter|SL4.0ch02_34921957:34923957	63	79	+	0.000265	CGGAGGAATTGGAGGGA
	Solyc05g012250.3_Promoter|SL4.0ch05_5627165:5629165	786	802	+	0.000265	TTCCATCAAAGGCGGAG
	Solyc08g029110.3_Promoter|SL4.0ch08_37033778:37035778	559	575	-	0.000267	AGGAGAAAGAGGAGGAG
	Solyc06g005250.3_Promoter|SL4.0ch06_284307:286307	876	892	-	0.000274	TACAGTGAACGGCGGTG
	Solyc05g009400.3_Promoter|SL4.0ch05_3593039:3595039	1526	1542	-	0.000276	CGGTGGTGTGGACGGTG
	Solyc00g500079.1_Promoter|SL4.0ch00_1545006:1547006	436	452	+	0.000281	TTCCGGTTCTGTCGGTG
	Solyc02g094350.3_Promoter|SL4.0ch02_52994988:52996988	1973	1989	-	0.000283	TAGCGACATAGATGGAG
	Solyc06g069220.1_Promoter|SL4.0ch06_40619669:40621669	68	84	+	0.000287	AGGCGAAAGGAAAGGAG
	Solyc07g054475.1_Promoter|SL4.0ch07_62714263:62716263	59	75	-	0.000287	TGCCGTTATATGTGGCC
	Solyc05g051710.4_Promoter|SL4.0ch05_61504212:61506212	810	826	-	0.000287	TGCAGGTAACAATGGCG
	Solyc04g014690.3_Promoter|SL4.0ch04_4974312:4976312	413	429	-	0.000293	AAGCGAGGTCTGAGGAG
	Solyc06g062730.2_Promoter|SL4.0ch06_37229774:37231774	647	663	+	0.000293	CGGAGGATATGAAGGAT
	Solyc10g080110.3_Promoter|SL4.0ch10_60624569:60626569	1105	1121	-	0.000293	CGGAAGACACGGCGGAG
	Solyc06g005250.3_Promoter|SL4.0ch06_284307:286307	833	849	+	0.000298	CGCCGGACGATCTGGCC
	Solyc04g081700.3_Promoter|SL4.0ch04_63602066:63604066	124	140	-	0.0003	TGACGGTGGAGGTGGAG
	Solyc05g011960.4_Promoter|SL4.0ch05_5250839:5252839	754	770	+	0.000304	AAGTGGCAAAGGCGGAG
	Solyc05g013180.4_Promoter|SL4.0ch05_6341151:6343151	443	459	-	0.000306	AAGCGGGCTAGGCGGGG
	Solyc03g095850.1_Promoter|SL4.0ch03_52113888:52115888	519	535	+	0.000314	TGCCATTTGCAGCGGAG
	Solyc03g117930.4_Promoter|SL4.0ch03_61359729:61361729	1162	1178	-	0.000314	CACCGGATATGGCGTTT
	Solyc06g083870.3_Promoter|SL4.0ch06_46740007:46742007	1624	1640	+	0.000318	CGGTGAAGATGATGGTG
	Solyc05g008560.1_Promoter|SL4.0ch05_2924884:2926884	1761	1777	-	0.00032	CTGCGTGTTTACTGGAG
	Solyc06g007480.3_Promoter|SL4.0ch06_1500150:1502150	487	503	-	0.000325	GGGCGAGTTGAGCGGAA
	Solyc10g006780.4_Promoter|SL4.0ch10_1116898:1118898	850	866	-	0.000331	CACCGTATTGACCGGAA
	Solyc05g008560.1_Promoter|SL4.0ch05_2924884:2926884	1779	1795	-	0.000333	GAGCGGCGGAGGAGGCA
	Solyc01g104940.2_Promoter|SL4.0ch01_85567097:85569097	236	252	-	0.000335	GGACGGCACATACGGTG
	Solyc04g049930.2_Promoter|SL4.0ch04_44102634:44104634	521	537	-	0.000335	AAGCGGGTCTAACGGAA
	Solyc08g074520.2_Promoter|SL4.0ch08_56744641:56746641	1209	1225	-	0.000335	CGGAGAAAACGTTGGTG
	Solyc08g044280.1_Promoter|SL4.0ch08_21866562:21868562	1961	1977	+	0.000337	TACCGGAATTGGAGCCA
	Solyc09g097780.2_Promoter|SL4.0ch09_67847194:67849194	886	902	+	0.000344	CAACGGTGGATGAGGAG
	Solyc02g084450.4_Promoter|SL4.0ch02_45540951:45542951	153	169	-	0.000346	AAGCAGCACTGGCGGTG
	Solyc04g079400.3_Promoter|SL4.0ch04_61892301:61894301	1683	1699	-	0.000348	CTGAGTCGGCAGCGGCA
	Solyc11g067050.4_Promoter|SL4.0ch11_50829480:50831480	1644	1660	+	0.00035	AGGTGGAGAAGGAGGAG
	Solyc05g026595.1_Promoter|SL4.0ch05_42230632:42232632	639	655	+	0.00036	TGGCAATGATTACGGAT
	Solyc11g069625.1_Promoter|SL4.0ch11_52325242:52327242	670	686	+	0.00036	TTGAAGATATGGCGGAG
	Solyc03g119260.4_Promoter|SL4.0ch03_62350148:62352148	1070	1086	-	0.000364	TTCCGGAAGTCATGGAA
	Solyc08g074520.2_Promoter|SL4.0ch08_56744641:56746641	1288	1304	-	0.000366	TGGTGAGGGAGACGGTG
	Solyc04g008770.3_Promoter|SL4.0ch04_2442581:2444581	647	663	-	0.000373	CGGTGGCTTTGGAGGTG
	Solyc07g054475.1_Promoter|SL4.0ch07_62714263:62716263	59	75	+	0.000376	GGCCACATATAACGGCA
	Solyc06g069740.1_Promoter|SL4.0ch06_41066080:41068080	478	494	-	0.000378	TTCCGTTAATGTCGGTA
	Solyc03g006400.3_Promoter|SL4.0ch03_1012868:1014868	487	503	+	0.000383	TGGCAGAGTTTATGGAA
	Solyc07g007705.1_Promoter|SL4.0ch07_2328105:2330105	532	548	-	0.000385	TAACGGTGACGGCGCCG
	Solyc04g005830.3_Promoter|SL4.0ch04_545076:547076	1487	1503	+	0.000388	TAGAGAAATTGGCGGAT
	Solyc02g064770.4_Promoter|SL4.0ch02_33902867:33904867	608	624	+	0.00039	CTCCAAAATATGTGGTG
	Solyc05g009400.3_Promoter|SL4.0ch05_3593039:3595039	1005	1021	+	0.00039	TTCCATATATGCCGGTG
	Solyc08g074520.2_Promoter|SL4.0ch08_56744641:56746641	1781	1797	+	0.00039	TTGCAGGGTCAACGGTG
	Solyc11g066480.2_Promoter|SL4.0ch11_50254405:50256405	342	358	+	0.000403	CGGAGAGTGCTTCGCCG
	Solyc03g034270.3_Promoter|SL4.0ch03_5876210:5878210	667	683	+	0.000403	GGGTGGAGTATTCGGTG
	Solyc02g072230.3_Promoter|SL4.0ch02_39550201:39552201	515	531	-	0.000408	TGGAGAAAAGTGAGGAG
	Solyc03g119500.1_Promoter|SL4.0ch03_62537294:62539294	1224	1240	+	0.00041	TAGCGGCTGTGTTGGAG
	Solyc06g053790.3_Promoter|SL4.0ch06_34431439:34433439	872	888	-	0.000426	AGCCGCTTATTTAGGAG
	Solyc02g089120.4_Promoter|SL4.0ch02_49052014:49054014	318	334	+	0.000428	CTGCGTGGTTGGTGGAT
	Solyc02g071350.3_Promoter|SL4.0ch02_38842203:38844203	684	700	-	0.000434	TGGTGGCAATGGTGGTG
	Solyc01g103460.2_Promoter|SL4.0ch01_84353651:84355651	1536	1552	+	0.000434	TGCCGATTAGTATGGTG
	Solyc07g006770.2_Promoter|SL4.0ch07_1594110:1596110	195	211	+	0.000437	ATCCGTAATCAGAGGTG
	Solyc02g089610.2_Promoter|SL4.0ch02_49411733:49413733	662	678	+	0.000437	AACCGGAAGAGCTGGCT
	Solyc01g107410.3_Promoter|SL4.0ch01_87288674:87290674	1938	1954	+	0.000437	GGGAAACAGTGGCGGCG
	Solyc04g054190.3_Promoter|SL4.0ch04_51191639:51193639	1814	1830	+	0.000445	CGACAATAGATACGGTG
	Solyc06g005990.4_Promoter|SL4.0ch06_996629:998629	630	646	-	0.000447	CAGAGAGAGAGGCGGAC
	Solyc06g005990.4_Promoter|SL4.0ch06_996629:998629	633	649	-	0.000447	GGGCAGAGAGAGAGGCG
	Solyc10g008670.3_Promoter|SL4.0ch10_2627925:2629925	859	875	-	0.000447	ATGCATCTGTCGCGGCG
	Solyc07g052900.1_Promoter|SL4.0ch07_61236199:61238199	1331	1347	-	0.000447	TCCCGGAGTCTTTGGAG
	Solyc11g013530.3_Promoter|SL4.0ch11_6679961:6681961	1982	1998	+	0.000447	TGGTGGTGATGGTGGAG
	Solyc01g106470.3_Promoter|SL4.0ch01_86663861:86665861	1825	1841	+	0.00045	ATGCGACGAACACGGAT
	Solyc03g112930.3_Promoter|SL4.0ch03_57650916:57652916	1463	1479	-	0.000456	GCCCGGGAAAAGCGGGA
	Solyc04g064640.4_Promoter|SL4.0ch04_55159192:55161192	1843	1859	-	0.000456	AGGAGAGGATAGTGGTG
	Solyc04g081700.3_Promoter|SL4.0ch04_63602066:63604066	64	80	+	0.000459	TGCCGGAACCACCGCCC
	Solyc04g074580.1_Promoter|SL4.0ch04_58505775:58507775	1985	2001	+	0.000459	TGGCGTATGTGATGGAC
	Solyc06g064620.3_Promoter|SL4.0ch06_37912951:37914951	1770	1786	-	0.000461	TGGTGGAAATGCAGGTG
	Solyc06g064450.3_Promoter|SL4.0ch06_37786189:37788189	41	57	+	0.000467	CGGCGTCGTATGCGTAC
	Solyc04g005830.3_Promoter|SL4.0ch04_545076:547076	851	867	+	0.000473	CTCCAAGGTACACGGCA
	Solyc10g081410.2_Promoter|SL4.0ch10_61587589:61589589	515	531	+	0.000476	CGGCGAAATACTCAGCA
	Solyc03g119470.2_Promoter|SL4.0ch03_62519081:62521081	1714	1730	-	0.000479	AGGCAACATGGACGGAG
	Solyc10g083180.2_Promoter|SL4.0ch10_62209049:62211049	1732	1748	+	0.000479	CGCCGGCGCCGGCGTTA
	Solyc09g065560.3_Promoter|SL4.0ch09_59797686:59799686	567	583	-	0.000482	TGCAGCAGTTAACGCTG
	Solyc09g008200.4_Promoter|SL4.0ch09_1675076:1677076	1756	1772	-	0.000482	AGCCACAAATTAAGGTG
	Solyc09g061840.4_Promoter|SL4.0ch09_56538417:56540417	1915	1931	+	0.000482	CCCCGTTTTCCACGGGG
	Solyc12g089350.3_Promoter|SL4.0ch12_64047776:64049776	1459	1475	-	0.000485	TGGCGTCGTAGGTGGAC
	Solyc07g065630.4_Promoter|SL4.0ch07_67161832:67163832	699	715	+	0.000487	GAGAGTGTGCGGCGGCG
	Solyc05g005180.3_Promoter|SL4.0ch05_208906:210906	427	443	+	0.00049	CAACGAATGAAACGGAA
	Solyc01g095420.3_Promoter|SL4.0ch01_78941259:78943259	1002	1018	+	0.00049	AAGAGAAGGTAGCGGTA
	Solyc02g065740.3_Promoter|SL4.0ch02_34921957:34923957	60	76	+	0.000493	GAGCGGAGGAATTGGAG
	Solyc03g119260.4_Promoter|SL4.0ch03_62350148:62352148	1826	1842	-	0.000493	CGGAGGGTCTATCGGAA
	Solyc06g011560.3_Promoter|SL4.0ch06_8160971:8162971	1954	1970	+	0.000499	AGACGTAGGGAACGGAG
	Solyc12g042500.2_Promoter|SL4.0ch12_57456001:57458001	198	214	+	0.000502	CGGAGATGTTGACGCGG
	Solyc02g081345.1_Promoter|SL4.0ch02_43331418:43333418	201	217	+	0.000506	ATAAGGAAGTTGCGGTG
	Solyc06g009160.4_Promoter|SL4.0ch06_3109340:3111340	129	145	+	0.000515	GGGCATAAAAACCGGAA
	Solyc01g090470.3_Promoter|SL4.0ch01_76388186:76390186	563	579	+	0.000515	TACCGTAAAATCAGGAA
	Solyc02g062720.4_Promoter|SL4.0ch02_32484230:32486230	932	948	-	0.000515	GGGCATAAAAACCGGAA
	Solyc05g005180.3_Promoter|SL4.0ch05_208906:210906	1086	1102	+	0.000521	AGCTAGAAATTGCGGCA
	Solyc11g067050.4_Promoter|SL4.0ch11_50829480:50831480	225	241	+	0.000524	CGACGATGAACAAGGTG
	Solyc05g013180.4_Promoter|SL4.0ch05_6341151:6343151	1009	1025	-	0.000527	CGCTGAGATTTACGGAT
	Solyc12g014460.2_Promoter|SL4.0ch12_5473493:5475493	378	394	+	0.000531	CCCCGAGACATGTGGCA
	Solyc06g005990.4_Promoter|SL4.0ch06_996629:998629	1322	1338	+	0.000531	AAGCATTGAACGCGGTG
	Solyc03g115250.4_Promoter|SL4.0ch03_59461495:59463495	258	274	+	0.000534	ACGCGGTGAATGAGGTA
	Solyc07g052900.1_Promoter|SL4.0ch07_61236199:61238199	1366	1382	-	0.00054	TTGCAGAAGAAGAGGAG
	Solyc06g005250.3_Promoter|SL4.0ch06_284307:286307	833	849	-	0.000543	GGCCAGATCGTCCGGCG
	Solyc02g084600.4_Promoter|SL4.0ch02_45707924:45709924	1704	1720	+	0.000543	CGCCGATTCAAGTGGTA
	Solyc10g052510.2_Promoter|SL4.0ch10_51876044:51878044	117	133	+	0.00055	CAGAGGTTTATCCGGAT
	Solyc03g117930.4_Promoter|SL4.0ch03_61359729:61361729	1009	1025	+	0.00055	GAGCGGGAATGCAGCCG
	Solyc10g052510.2_Promoter|SL4.0ch10_51876044:51878044	1391	1407	-	0.00055	ATGCGGAGGACAAGGGG
	Solyc07g064090.3_Promoter|SL4.0ch07_66208715:66210715	1583	1599	+	0.00055	CGGCGTTGTTAGCGAAA
	Solyc05g008560.1_Promoter|SL4.0ch05_2924884:2926884	1761	1777	+	0.00055	CTCCAGTAAACACGCAG
	Solyc03g098020.4_Promoter|SL4.0ch03_54878087:54880087	1796	1812	+	0.000553	AACCGTAAATCGAGGTA
	Solyc11g045140.1_Promoter|SL4.0ch11_30344910:30346910	71	87	+	0.00056	TTGAGAAAATTATGGAG
	Solyc05g050740.3_Promoter|SL4.0ch05_60253742:60255742	1979	1995	+	0.00056	ATCCGGAGGTCCCGGGT
	Solyc03g119470.2_Promoter|SL4.0ch03_62519081:62521081	721	737	-	0.000563	CGGTGGAAGAGGCTGAG
	Solyc07g064090.3_Promoter|SL4.0ch07_66208715:66210715	1664	1680	+	0.000563	TGGAGGAGAGAATGGTG
	Solyc01g108180.4_Promoter|SL4.0ch01_87857368:87859368	1254	1270	+	0.00057	TGGAGCCAATTTAGGCG
	Solyc07g054475.1_Promoter|SL4.0ch07_62714263:62716263	880	896	-	0.000577	CAGAGGAGATGAAGCAG
	Solyc10g083180.2_Promoter|SL4.0ch10_62209049:62211049	1717	1733	+	0.000591	AGAAGGCGGCGCCGGCG
	Solyc05g012940.4_Promoter|SL4.0ch05_6133602:6135602	166	182	+	0.000594	CGCCAGTGTCAAAGGCA
	Solyc09g065560.3_Promoter|SL4.0ch09_59797686:59799686	567	583	+	0.000594	CAGCGTTAACTGCTGCA
	Solyc07g007120.3_Promoter|SL4.0ch07_1845495:1847495	1649	1665	-	0.000594	CGAAGGAATATTCGGCC
	Solyc10g083180.2_Promoter|SL4.0ch10_62209049:62211049	1732	1748	-	0.000594	TAACGCCGGCGCCGGCG
	Solyc06g062730.2_Promoter|SL4.0ch06_37229774:37231774	980	996	+	0.000598	GAGCAGAGGTAACGGCT
	Solyc06g083870.3_Promoter|SL4.0ch06_46740007:46742007	1141	1157	+	0.000598	AGGCGACGACAATGGTA
	Solyc04g005650.3_Promoter|SL4.0ch04_438699:440699	535	551	-	0.000605	CACCACGCAAGGCGGAG
	Solyc12g038520.3_Promoter|SL4.0ch12_50096978:50098978	759	775	-	0.000605	ACGAGGAGGTGGTGGAG
	Solyc07g045480.3_Promoter|SL4.0ch07_58493584:58495584	457	473	-	0.000608	TGGAGGATATAGAGCTG
	Solyc04g049680.2_Promoter|SL4.0ch04_42100506:42102506	1193	1209	+	0.000616	TGCCGATAAAGTCGTTG
	Solyc08g081210.4_Promoter|SL4.0ch08_62398150:62400150	213	229	+	0.000627	TGCAGGAGATTATGGAC
	Solyc02g088140.3_Promoter|SL4.0ch02_48349346:48351346	215	231	-	0.000627	AGGAGAAAATTAAGGGG
	Solyc02g089610.2_Promoter|SL4.0ch02_49411733:49413733	1402	1418	+	0.00063	GGCCGGCAAAGAAGCCA
	Solyc02g021430.1_Promoter|SL4.0ch02_21105950:21107950	1479	1495	-	0.000634	AGGCGGAAGAAAAGGGT
	Solyc04g081700.3_Promoter|SL4.0ch04_63602066:63604066	204	220	-	0.000638	AAGAGAAGTAATCGGAG
	Solyc09g065020.4_Promoter|SL4.0ch09_58868462:58870462	1535	1551	-	0.000638	TTCCAGAATATAAGGAG
	Solyc05g008930.3_Promoter|SL4.0ch05_3186692:3188692	54	70	+	0.000642	AAGCGGATGAAAAGGTA
	Solyc07g052900.1_Promoter|SL4.0ch07_61236199:61238199	1462	1478	-	0.000642	AGCCGAATGTTGCTGCT
	Solyc02g065740.3_Promoter|SL4.0ch02_34921957:34923957	51	67	+	0.000645	TAGTGGAATGAGCGGAG
	Solyc07g007705.1_Promoter|SL4.0ch07_2328105:2330105	1717	1733	+	0.000645	TACCGGTTTATTCGCCA
	Solyc06g053790.3_Promoter|SL4.0ch06_34431439:34433439	1890	1906	-	0.000645	ACGCGGCTGCTTCGGAA
	Solyc06g072270.4_Promoter|SL4.0ch06_42227213:42229213	329	345	-	0.000657	TGGCGACGTTACTGCAG
	Solyc04g005830.3_Promoter|SL4.0ch04_545076:547076	851	867	-	0.000657	TGCCGTGTACCTTGGAG
	Solyc06g005250.3_Promoter|SL4.0ch06_284307:286307	1553	1569	-	0.000657	AGGCAAAAATACCGGGA
	Solyc01g086740.3_Promoter|SL4.0ch01_73935782:73937782	122	138	+	0.000664	TGGTGGTGATAGTGGTG
	Solyc05g048740.3_Promoter|SL4.0ch05_58664447:58666447	344	360	-	0.000668	GGGAGCCAATGCCGGTA
	Solyc07g054475.1_Promoter|SL4.0ch07_62714263:62716263	761	777	+	0.000668	GGCAGAAGTTTCCGGTT
	Solyc12g006000.1_Promoter|SL4.0ch12_623146:625146	1369	1385	-	0.000676	CCCAGTTAGGGGCGGAG
	Solyc11g071530.1_Promoter|SL4.0ch11_53037550:53039550	254	270	+	0.00068	CACCAATCATTACGGTG
	Solyc05g052590.1_Promoter|SL4.0ch05_62193617:62195617	270	286	-	0.00068	CAAAGGTTAAGACGGTG
	Solyc02g071790.3_Promoter|SL4.0ch02_39154539:39156539	1245	1261	-	0.00068	AAGCGAGAATCGAGGTA
	Solyc08g081930.3_Promoter|SL4.0ch08_62957498:62959498	1910	1926	+	0.00068	GGCCGTTAATTCAGGTA
	Solyc10g078960.2_Promoter|SL4.0ch10_59714705:59716705	705	721	-	0.000684	CGCAAAAAAAAGTGGAG
	Solyc07g032080.3_Promoter|SL4.0ch07_34896742:34898742	1886	1902	+	0.000684	CGATGGAATTTCCGCCG
	Solyc09g009100.4_Promoter|SL4.0ch09_2487913:2489913	261	277	+	0.000688	TGGTGGAGTTTGTGGGG
	Solyc01g098650.2_Promoter|SL4.0ch01_81360347:81362347	1282	1298	+	0.000688	TGGAGAGGCTCTCGGAG
	Solyc06g009840.3_Promoter|SL4.0ch06_3886632:3888632	804	820	-	0.000696	GGGCATAAACACCGGAA
	Solyc03g095850.1_Promoter|SL4.0ch03_52113888:52115888	506	522	-	0.000704	GGCAGTCGAAGGCGGAT
	Solyc12g027580.3_Promoter|SL4.0ch12_25019146:25021146	857	873	-	0.000704	CTGAGGAAGATCTGGGG
	Solyc02g090430.3_Promoter|SL4.0ch02_50030816:50032816	145	161	+	0.000708	TGGCAAAAATTTAGGCA
	Solyc10g008670.3_Promoter|SL4.0ch10_2627925:2629925	702	718	+	0.000708	AGGCATTGATTGTGGCA
	Solyc06g050130.3_Promoter|SL4.0ch06_30217033:30219033	1250	1266	+	0.000716	GTGCGGAGTTCGCGAAG
	Solyc01g081440.3_Promoter|SL4.0ch01_73235935:73237935	115	131	+	0.000721	GAACGAAATAGGCGGAA
	Solyc03g006400.3_Promoter|SL4.0ch03_1012868:1014868	318	334	-	0.000725	CGGCATAATTCAAGGTA
	Solyc05g015780.1_Promoter|SL4.0ch05_12105071:12107071	745	761	-	0.000725	TAGCGACATAGTTGGTG
	Solyc02g065740.3_Promoter|SL4.0ch02_34921957:34923957	112	128	+	0.000729	TCGCGATATTTGCGTTG
	Solyc01g060450.3_Promoter|SL4.0ch01_64210827:64212827	559	575	+	0.000729	AGGAGAAAGAGGTGGAA
	Solyc02g084450.4_Promoter|SL4.0ch02_45540951:45542951	1017	1033	+	0.000737	TTGCGAATTTTACAGAG
	Solyc12g097000.2_Promoter|SL4.0ch12_65200267:65202267	1269	1285	-	0.000737	TGGAGTATGAAAAGGAG
	Solyc01g088260.3_Promoter|SL4.0ch01_75310980:75312980	173	189	-	0.000742	TTGAGTTAATGACGGCT
	Solyc12g056490.1_Promoter|SL4.0ch12_62029763:62031763	645	661	+	0.000742	AGCCAAAATTTGAGGCT
	Solyc11g010940.2_Promoter|SL4.0ch11_4020904:4022904	590	606	+	0.000746	CAGAGATAGATGAGGCA
	Solyc04g007510.4_Promoter|SL4.0ch04_1218876:1220876	1770	1786	-	0.000746	CGGCGGATGGAACTGAA
	Solyc09g089690.3_Promoter|SL4.0ch09_65543437:65545437	1891	1907	+	0.000746	CTCTGAGATTTCCGGCA
	Solyc09g075980.3_Promoter|SL4.0ch09_63881037:63883037	172	188	-	0.000754	AGACGGAAGCAGCGCTA
	Solyc03g111700.3_Promoter|SL4.0ch03_56760097:56762097	330	346	-	0.000754	CGGAGAAAATCTTGGAA
	Solyc06g016750.3_Promoter|SL4.0ch06_11277753:11279753	879	895	-	0.000754	CGCAGAAAGAGATGGAT
	Solyc11g013530.3_Promoter|SL4.0ch11_6679961:6681961	1969	1985	+	0.000754	CGGCGGCGATGACTGGT
	Solyc04g082845.2_Promoter|SL4.0ch04_64345430:64347430	134	150	-	0.000759	TTCAGGAAGTAATGGTG
	Solyc03g119470.2_Promoter|SL4.0ch03_62519081:62521081	1344	1360	-	0.000759	TGACGATATATAAGGAG
	Solyc01g067200.1_Promoter|SL4.0ch01_68377934:68379934	1492	1508	+	0.000759	TGACGGATGTATTGGAG
	Solyc07g052380.3_Promoter|SL4.0ch07_60806010:60808010	1801	1817	-	0.000759	AGCCATATTTTTCGGGG
	Solyc05g012250.3_Promoter|SL4.0ch05_5627165:5629165	786	802	-	0.000763	CTCCGCCTTTGATGGAA
	Solyc02g021590.3_Promoter|SL4.0ch02_21636827:21638827	1279	1295	+	0.000763	TTCCAAAATTTGAGGTG
	Solyc01g099380.4_Promoter|SL4.0ch01_81928504:81930504	1858	1874	+	0.000763	GCGAGTAAATTTCGGAG
	Solyc05g011960.4_Promoter|SL4.0ch05_5250839:5252839	1304	1320	-	0.000767	TAGAGGAAGAATTGGCG
	Solyc11g067050.4_Promoter|SL4.0ch11_50829480:50831480	1641	1657	+	0.000772	CCGAGGTGGAGAAGGAG
	Solyc06g066080.1_Promoter|SL4.0ch06_39062754:39064754	247	263	-	0.000781	TAGAGGCGAGGGTGGCG
	Solyc12g017410.2_Promoter|SL4.0ch12_6709586:6711586	1243	1259	-	0.000781	CACTGGAGAAAATGGAG
	Solyc05g008930.3_Promoter|SL4.0ch05_3186692:3188692	1902	1918	+	0.000781	ATCCAAAATTTATGGCG
	Solyc04g014290.1_Promoter|SL4.0ch04_4611854:4613854	1162	1178	-	0.000785	CCCAGAAATGTGCGGCC
	Solyc07g054475.1_Promoter|SL4.0ch07_62714263:62716263	402	418	-	0.00079	CTACGGGAAAGCTGGCA
	Solyc08g029110.3_Promoter|SL4.0ch08_37033778:37035778	580	596	-	0.00079	AGGAGTAAGAGAAGGCA
	Solyc07g054475.1_Promoter|SL4.0ch07_62714263:62716263	1684	1700	+	0.00079	GGCAGCATAAGCTGGCG
	Solyc06g050130.3_Promoter|SL4.0ch06_30217033:30219033	1028	1044	+	0.000794	CTGAGGTAATTGTGCTG
	Solyc08g074520.2_Promoter|SL4.0ch08_56744641:56746641	1212	1228	-	0.000794	GCGCGGAGAAAACGTTG
	Solyc02g061910.1_Promoter|SL4.0ch02_31469532:31471532	1722	1738	-	0.000799	TACCATGAACGGCGGCT
	Solyc08g068700.1_Promoter|SL4.0ch08_55930896:55932896	245	261	-	0.000803	CAGCAAAATTGGTGGCC
	Solyc06g062730.2_Promoter|SL4.0ch06_37229774:37231774	605	621	+	0.000803	TGGTGGATATGGTGGAA
	Solyc03g117930.4_Promoter|SL4.0ch03_61359729:61361729	931	947	+	0.000803	TGCTGGAGGTCATGGAG
	Solyc06g083870.3_Promoter|SL4.0ch06_46740007:46742007	1199	1215	+	0.000803	AGGCAGTGACAATGGTG
	Solyc03g114740.4_Promoter|SL4.0ch03_59074156:59076156	57	73	+	0.000808	AAGCGTGTAACAAGGTG
	Solyc09g008150.3_Promoter|SL4.0ch09_1633900:1635900	482	498	-	0.000808	TACCAAGTAGGGCGGAG
	Solyc12g038570.3_Promoter|SL4.0ch12_50187823:50189823	1930	1946	-	0.000808	CTGCATTTCAGACGGAG
	Solyc03g117930.4_Promoter|SL4.0ch03_61359729:61361729	1171	1187	-	0.000812	CAGCAGCATCACCGGAT
	Solyc09g097780.2_Promoter|SL4.0ch09_67847194:67849194	1222	1238	-	0.000817	CGACGGCTCTTGTGGGG
	Solyc12g010030.3_Promoter|SL4.0ch12_3207026:3209026	255	271	-	0.000822	CGGAGAATGACATGGCT
	Solyc07g007120.3_Promoter|SL4.0ch07_1845495:1847495	971	987	-	0.000822	AGGCATAGGTTGAGGGG
	Solyc04g050960.3_Promoter|SL4.0ch04_48331591:48333591	1075	1091	-	0.000822	AGACGTAATCGGCGTCG
	Solyc02g072030.1_Promoter|SL4.0ch02_39345311:39347311	1471	1487	-	0.000826	AGCCAAAAGTCAAGGTG
	Solyc06g070950.2_Promoter|SL4.0ch06_41240070:41242070	1912	1928	+	0.000826	ATGTGAAAATGGCGGAA
	Solyc03g117930.4_Promoter|SL4.0ch03_61359729:61361729	1095	1111	-	0.000831	ATGCGTGGTGTTCGGCA
	Solyc08g068510.2_Promoter|SL4.0ch08_55745901:55747901	15	31	+	0.00084	TGGCGAAGCATTTGGTA
	Solyc04g028580.3_Promoter|SL4.0ch04_14110805:14112805	23	39	-	0.000845	TCGCAGTTTATCCGGCA
	Solyc07g045480.3_Promoter|SL4.0ch07_58493584:58495584	1019	1035	+	0.000845	GGACGAAAGAGAAGGAG
	Solyc04g040200.3_Promoter|SL4.0ch04_11699593:11701593	1436	1452	+	0.000855	TTCAGGCAACGGTGGTG
	Solyc03g119260.4_Promoter|SL4.0ch03_62350148:62352148	1700	1716	+	0.000855	AGCCATGATTTGTGGCA
	Solyc03g098110.4_Promoter|SL4.0ch03_54963271:54965271	1276	1292	-	0.000859	AAGCGAATATCGTGGAT
	Solyc06g064620.3_Promoter|SL4.0ch06_37912951:37914951	278	294	-	0.000864	CTCCGTCGTTACCGTTG
	Solyc06g064450.3_Promoter|SL4.0ch06_37786189:37788189	1128	1144	-	0.000864	TGGAGGCAATCAAGGTA
	Solyc02g061910.1_Promoter|SL4.0ch02_31469532:31471532	1722	1738	+	0.000864	AGCCGCCGTTCATGGTA
	Solyc04g082845.2_Promoter|SL4.0ch04_64345430:64347430	306	322	-	0.000869	AGCAGCGTTTGGTGGAG
	Solyc01g099380.4_Promoter|SL4.0ch01_81928504:81930504	1223	1239	-	0.000869	TAGCGAAAAAGAAGGGA
	Solyc11g007230.1_Promoter|SL4.0ch11_1670332:1672332	1352	1368	-	0.000869	CCGCGTAATAAACGCTC
	Solyc01g086740.3_Promoter|SL4.0ch01_73935782:73937782	316	332	+	0.000874	TTGAGGAATACAAGGTG
	Solyc02g021430.1_Promoter|SL4.0ch02_21105950:21107950	843	859	-	0.000879	CGCAGGTTAATGAGTCG
	Solyc07g065630.4_Promoter|SL4.0ch07_67161832:67163832	1866	1882	-	0.000879	AACTGAGGATCGCGGAG
	Solyc05g012250.3_Promoter|SL4.0ch05_5627165:5629165	511	527	+	0.000884	AAGCGAAGCTGGTGGTA
	Solyc01g060450.3_Promoter|SL4.0ch01_64210827:64212827	957	973	+	0.000884	CAACGATACTAGCGGAA
	Solyc03g117930.4_Promoter|SL4.0ch03_61359729:61361729	1162	1178	+	0.000884	AAACGCCATATCCGGTG
	Solyc03g025670.3_Promoter|SL4.0ch03_3091633:3093633	1592	1608	-	0.000884	CTCCGCCATCAGTGGCC
	Solyc11g067050.4_Promoter|SL4.0ch11_50829480:50831480	1187	1203	-	0.000889	CACCGGGAATGCTGTTG
	Solyc05g012250.3_Promoter|SL4.0ch05_5627165:5629165	1582	1598	-	0.000889	GGGAGGAGGTGGAGCTG
	Solyc03g119930.1_Promoter|SL4.0ch03_62913942:62915942	993	1009	-	0.000894	CAGCGAAATAGTCAGCA
	Solyc01g111530.3_Promoter|SL4.0ch01_90107529:90109529	1634	1650	+	0.000899	GGGCATAGATTGAGGGG
	Solyc09g061791.1_Promoter|SL4.0ch09_56410092:56412092	1972	1988	+	0.000899	GGGCATAGATTGAGGGG
	Solyc03g119470.2_Promoter|SL4.0ch03_62519081:62521081	707	723	-	0.000904	GAGAGCAATGGCCGGCG
	Solyc06g005250.3_Promoter|SL4.0ch06_284307:286307	756	772	-	0.000904	AGCCGAGAGAAATGGAT
	Solyc06g072017.1_Promoter|SL4.0ch06_42051486:42053486	791	807	-	0.000909	TGCAGTGGATGGCGTTG
	Solyc11g071530.1_Promoter|SL4.0ch11_53037550:53039550	254	270	-	0.000914	CACCGTAATGATTGGTG
	Solyc02g065740.3_Promoter|SL4.0ch02_34921957:34923957	1340	1356	-	0.000914	CGCCATTGTATGTGGCC
	Solyc07g052380.3_Promoter|SL4.0ch07_60806010:60808010	142	158	-	0.000919	CCGAGGAATCAATGGCA
	Solyc07g064700.4_Promoter|SL4.0ch07_66567518:66569518	167	183	-	0.000919	CGCCGTTATTGCCAGCC
	Solyc03g119260.4_Promoter|SL4.0ch03_62350148:62352148	438	454	+	0.000919	AAGCAAAAGAGGAGGAG
	Solyc07g063145.1_Promoter|SL4.0ch07_65543174:65545174	1461	1477	+	0.000919	AAGAAGAAAAGGCGGGG
	Solyc07g007705.1_Promoter|SL4.0ch07_2328105:2330105	715	731	-	0.000924	TGCAGAGATTTTCGGTT
	Solyc01g104860.3_Promoter|SL4.0ch01_85490814:85492814	1983	1999	-	0.000929	TAGAGAATTAGGTGGTG
	Solyc06g009160.4_Promoter|SL4.0ch06_3109340:3111340	1346	1362	-	0.000934	TTCCGATTACTGAGCCG
	Solyc06g072270.4_Promoter|SL4.0ch06_42227213:42229213	40	56	-	0.00094	AACAGGCTGTTGTGGAG
	Solyc04g009130.4_Promoter|SL4.0ch04_2679956:2681956	707	723	+	0.00094	AGCCGTTAATACCTGTG
	Solyc12g005980.2_Promoter|SL4.0ch12_616359:618359	1139	1155	+	0.00094	CTGAGATCTTGCCGGAG
	Solyc07g052900.1_Promoter|SL4.0ch07_61236199:61238199	101	117	+	0.000945	AGGAGAAATATATGGAA
	Solyc10g080110.3_Promoter|SL4.0ch10_60624569:60626569	461	477	+	0.000945	GAGCAAGATATGCGGAA
	Solyc01g104860.3_Promoter|SL4.0ch01_85490814:85492814	1372	1388	+	0.000945	CGGCGGAAGAAATTGCT
	Solyc05g011960.4_Promoter|SL4.0ch05_5250839:5252839	757	773	+	0.00095	TGGCAAAGGCGGAGGAA
	Solyc09g011540.2_Promoter|SL4.0ch09_4880513:4882513	1038	1054	-	0.00095	CGGCGAAAAAAATGACA
	Solyc04g049680.2_Promoter|SL4.0ch04_42100506:42102506	1193	1209	-	0.00095	CAACGACTTTATCGGCA
	Solyc03g116020.3_Promoter|SL4.0ch03_59973015:59975015	1643	1659	+	0.00095	GCGAGAATTTCACGGAG
	Solyc03g098020.4_Promoter|SL4.0ch03_54878087:54880087	1941	1957	-	0.000955	CTGAGAGAATTACGCTA
	Solyc02g081500.3_Promoter|SL4.0ch02_43421502:43423502	260	276	+	0.000961	AGAAGGGAGTTACGGAA
	Solyc05g052590.1_Promoter|SL4.0ch05_62193617:62195617	971	987	-	0.000961	CAGAGATTTTTAAGGTG
	Solyc02g089490.4_Promoter|SL4.0ch02_49347584:49349584	1057	1073	-	0.000961	AAGCATAAGATGAGGAG
	Solyc04g079400.3_Promoter|SL4.0ch04_61892301:61894301	1666	1682	-	0.000961	GGACGGCTATAAAGGAG
	Solyc01g107760.4_Promoter|SL4.0ch01_87509694:87511694	1177	1193	-	0.000966	CACCGCTATCAGCTGAG
	Solyc01g044370.3_Promoter|SL4.0ch01_38693589:38695589	1386	1402	+	0.000966	TGCCGTTGCATATGGAA
	Solyc07g052900.1_Promoter|SL4.0ch07_61236199:61238199	1331	1347	+	0.000971	CTCCAAAGACTCCGGGA
	Solyc10g008670.3_Promoter|SL4.0ch10_2627925:2629925	1944	1960	+	0.000971	CAACAAATTACGCGGTG
	Solyc11g069625.1_Promoter|SL4.0ch11_52325242:52327242	754	770	+	0.000977	GTCCGAAGTTGATGGGG
	Solyc03g043950.4_Promoter|SL4.0ch03_7036452:7038452	937	953	-	0.000977	CGCAAGAAAATAAGGCT
	Solyc06g005370.3_Promoter|SL4.0ch06_398293:400293	951	967	-	0.000977	CACAGTAAGAGGAGGAA
	Solyc01g086740.3_Promoter|SL4.0ch01_73935782:73937782	20	36	+	0.000982	TGCAGTTGTTTCTGGTG
	Solyc06g069220.1_Promoter|SL4.0ch06_40619669:40621669	56	72	+	0.000982	AAGAGAAGGAAAAGGCG
	Solyc08g065360.3_Promoter|SL4.0ch08_51375230:51377230	875	891	-	0.000982	TTCCAGCTAAGGAGGAG
	Solyc01g091520.3_Promoter|SL4.0ch01_77385564:77387564	1135	1151	-	0.000982	TTGAGGAAATGGAGGAT
	Solyc04g007510.4_Promoter|SL4.0ch04_1218876:1220876	1849	1865	-	0.000982	CAGCGACGGAAAAGGTT
	Solyc03g116730.4_Promoter|SL4.0ch03_60473558:60475558	37	53	+	0.000988	TTGAGTTAATGGTGGAG
	Solyc09g097780.2_Promoter|SL4.0ch09_67847194:67849194	1906	1922	-	0.000993	TGGAGGTGTGAGAGGTG
	Solyc07g052380.3_Promoter|SL4.0ch07_60806010:60808010	76	92	-	0.000998	ACGCAGAGCTGGAGGCG
	Solyc06g005990.4_Promoter|SL4.0ch06_996629:998629	462	478	-	0.000998	TGCAGACAAATGAGGCC
	Solyc11g045140.1_Promoter|SL4.0ch11_30344910:30346910	1966	1982	-	0.000998	CACCATTGTTTATGGAG

## Sheet: SlLBD2 Target Genes
Gene ID	sequence_name	start	stop	strand	score	p-value	matched_sequence
SlLBD2	Solyc04g008460.4_Promoter|SL4.0ch04_2106065:2108065	857	873	-	19.7424	5.62e-08	CGGCGGCGGCGGCGGCG
	Solyc05g150153.1_Promoter|SL4.0ch05_65041642:65043642	440	456	+	19.4242	8.08e-08	CGGCGGCGGAGACGGCG
	Solyc04g076330.3_Promoter|SL4.0ch04_59236768:59238768	680	696	-	19.4242	8.08e-08	CGGCGGCGACGACGGCG
	Solyc02g086970.4_Promoter|SL4.0ch02_47552694:47554694	176	192	-	18.8333	1.53e-07	CGGCGGCAGCGACGGCG
	Solyc01g096480.2_Promoter|SL4.0ch01_79817303:79819303	136	152	-	18.7424	1.68e-07	AGGCGGAAGCGGCGGCG
	Solyc08g079830.4_Promoter|SL4.0ch08_61385616:61387616	1621	1637	-	17.0909	7.93e-07	CACCGGTGATTGCGGTG
	Solyc05g054200.4_Promoter|SL4.0ch05_63535587:63537587	378	394	+	16.5303	1.27e-06	TGGCGGCAGTGGCGGCA
	Solyc05g150153.1_Promoter|SL4.0ch05_65041642:65043642	443	459	+	16.3333	1.49e-06	CGGCGGAGACGGCGGAC
	Solyc01g096480.2_Promoter|SL4.0ch01_79817303:79819303	32	48	-	16	1.94e-06	CGGCGGCGGTTGCGGAT
	Solyc08g045780.4_Promoter|SL4.0ch08_16253725:16255725	1209	1225	-	15.5455	2.75e-06	CGGCGACGGCGACGGAG
	Solyc08g045780.4_Promoter|SL4.0ch08_16253725:16255725	1071	1087	+	15	4.11e-06	CTCCGGAGACGGCGCCG
	Solyc04g076330.3_Promoter|SL4.0ch04_59236768:59238768	677	693	-	14.8788	4.48e-06	CGGCGACGACGGCGGAA
	Solyc05g054950.2_Promoter|SL4.0ch05_64121210:64123210	475	491	+	14.8485	4.58e-06	TACCGAAATTGACGGCG
	Solyc04g008460.4_Promoter|SL4.0ch04_2106065:2108065	854	870	-	14.6667	5.21e-06	CGGCGGCGGCGGCGCAG
	Solyc08g045780.4_Promoter|SL4.0ch08_16253725:16255725	1071	1087	-	14.5606	5.61e-06	CGGCGCCGTCTCCGGAG
	Solyc01g098500.3_Promoter|SL4.0ch01_81265057:81267057	146	162	+	14.4848	5.91e-06	CGGCGGATAAAAAGGAG
	Solyc03g120850.4_Promoter|SL4.0ch03_63544262:63546262	1257	1273	+	14.4091	6.23e-06	CGGCGATGGCGCCGGTG
	Solyc01g096480.2_Promoter|SL4.0ch01_79817303:79819303	238	254	-	14.3182	6.63e-06	CGGCGGGAGCGGAGGAG
	Solyc09g098350.4_Promoter|SL4.0ch09_68245292:68247292	1933	1949	-	14.2727	6.83e-06	CGCCGGTGGTGGTGGTG
	Solyc06g051800.3_Promoter|SL4.0ch06_33253086:33255086	867	883	-	14.2121	7.12e-06	GGCCGATGATTGCGGTG
	Solyc02g091120.4_Promoter|SL4.0ch02_50582297:50584297	1839	1855	-	14.1667	7.35e-06	TAGCGTATTTTACGGCG
	Solyc10g085040.1_Promoter|SL4.0ch10_63513457:63515457	627	643	+	14.1515	7.42e-06	AGGCGACAAAGACGGTG
	Solyc03g113460.1_Promoter|SL4.0ch03_58026656:58028656	1105	1121	-	14.1061	7.65e-06	TGCCGGAGTTCACGGGG
	Solyc08g079550.1_Promoter|SL4.0ch08_61163598:61165598	364	380	+	13.803	9.35e-06	CGCCGGAAACGGTGCCG
	Solyc05g054950.2_Promoter|SL4.0ch05_64121210:64123210	1427	1443	-	13.7879	9.45e-06	TGGAGAAAAATGCGGAG
	Solyc02g077710.1_Promoter|SL4.0ch02_40580389:40582389	957	973	-	13.7121	9.93e-06	AGGCGGGGATTGTGGAG
	Solyc01g007980.4_Promoter|SL4.0ch01_2109760:2111760	74	90	-	13.6212	1.05e-05	CGCCGGATTTTGAGCCG
	Solyc05g054950.2_Promoter|SL4.0ch05_64121210:64123210	520	536	+	13.5455	1.1e-05	CGGCGATTCTGACGGAG
	Solyc05g052160.4_Promoter|SL4.0ch05_61852779:61854779	1030	1046	-	13.5152	1.13e-05	CGCCGTTCACGGCGGCG
	Solyc03g120850.4_Promoter|SL4.0ch03_63544262:63546262	1418	1434	-	13.3939	1.22e-05	GGCCGGTAAAGACGGCA
	Solyc09g061760.1_Promoter|SL4.0ch09_56380367:56382367	117	133	-	13.3485	1.25e-05	CAGAGGAGAAGACGGAG
	Solyc05g052160.4_Promoter|SL4.0ch05_61852779:61854779	1030	1046	+	13.1061	1.46e-05	CGCCGCCGTGAACGGCG
	Solyc10g078660.2_Promoter|SL4.0ch10_59509542:59511542	1906	1922	-	13.0758	1.49e-05	CGGCGGAGCAACTGGCG
	Solyc04g081700.3_Promoter|SL4.0ch04_63602066:63604066	64	80	-	13.0152	1.54e-05	GGGCGGTGGTTCCGGCA
	Solyc01g088490.3_Promoter|SL4.0ch01_75520041:75522041	1960	1976	-	12.9545	1.6e-05	CGACGATGGCTGCGGCG
	Solyc06g065510.4_Promoter|SL4.0ch06_38532720:38534720	1551	1567	-	12.8485	1.71e-05	AGGCGGCGATGGTGGTG
	Solyc03g007600.3_Promoter|SL4.0ch03_2168790:2170790	1697	1713	+	12.8485	1.71e-05	CGGCGGGAGGTGCGGTT
	Solyc05g052160.4_Promoter|SL4.0ch05_61852779:61854779	1033	1049	+	12.7424	1.82e-05	CGCCGTGAACGGCGGTT
	Solyc03g119950.1_Promoter|SL4.0ch03_62923310:62925310	47	63	+	12.6667	1.91e-05	CGGCGGGGTTTTAGGAG
	Solyc10g078630.2_Promoter|SL4.0ch10_59498030:59500030	586	602	-	12.6364	1.94e-05	CGGCGACATTGATGGAG
	Solyc10g009400.3_Promoter|SL4.0ch10_3340751:3342751	37	53	+	12.5455	2.05e-05	GGCCGGAGGTGGCGGAC
	Solyc08g005240.3_Promoter|SL4.0ch08_174439:176439	821	837	-	12.5152	2.09e-05	TGCCGGCGATTCCGGAT
	Solyc01g096480.2_Promoter|SL4.0ch01_79817303:79819303	121	137	-	12.4848	2.13e-05	CGGCGGAATTAGCGAAG
	Solyc01g086930.4_Promoter|SL4.0ch01_74087966:74089966	1535	1551	-	12.4697	2.15e-05	CGGCGAAATAATTGGCG
	Solyc04g008460.4_Promoter|SL4.0ch04_2106065:2108065	860	876	-	12.4545	2.17e-05	TGACGGCGGCGGCGGCG
	Solyc09g098350.4_Promoter|SL4.0ch09_68245292:68247292	1936	1952	-	12.4242	2.21e-05	CGGCGCCGGTGGTGGTG
	Solyc08g079550.1_Promoter|SL4.0ch08_61163598:61165598	162	178	+	12.3636	2.29e-05	CGCCGGCAAAGGAGGTA
	Solyc08g079550.1_Promoter|SL4.0ch08_61163598:61165598	364	380	-	12.3485	2.31e-05	CGGCACCGTTTCCGGCG
	Solyc05g054950.2_Promoter|SL4.0ch05_64121210:64123210	475	491	-	12.3485	2.31e-05	CGCCGTCAATTTCGGTA
	Solyc10g078660.2_Promoter|SL4.0ch10_59509542:59511542	1903	1919	-	12.2879	2.39e-05	CGGAGCAACTGGCGGAG
	Solyc04g009450.1_Promoter|SL4.0ch04_2897436:2899436	1957	1973	-	12.0303	2.78e-05	CGGCAACATCTCCGGCG
	Solyc02g091120.4_Promoter|SL4.0ch02_50582297:50584297	1865	1881	+	11.9697	2.88e-05	CCGCGAAGGAAGCGCCG
	Solyc08g079830.4_Promoter|SL4.0ch08_61385616:61387616	1621	1637	+	11.9545	2.9e-05	CACCGCAATCACCGGTG
	Solyc02g076760.3_Promoter|SL4.0ch02_39859447:39861447	13	29	+	11.8939	3.01e-05	CGGAGACGGAGACGGAG
	Solyc02g091120.4_Promoter|SL4.0ch02_50582297:50584297	1839	1855	+	11.8333	3.11e-05	CGCCGTAAAATACGCTA
	Solyc04g076330.3_Promoter|SL4.0ch04_59236768:59238768	680	696	+	11.803	3.17e-05	CGCCGTCGTCGCCGCCG
	Solyc04g009450.1_Promoter|SL4.0ch04_2897436:2899436	1957	1973	+	11.7576	3.25e-05	CGCCGGAGATGTTGCCG
	Solyc10g078660.2_Promoter|SL4.0ch10_59509542:59511542	1941	1957	-	11.6667	3.42e-05	TACCGGTGGTGGCGGAA
	Solyc07g007705.1_Promoter|SL4.0ch07_2328105:2330105	1717	1733	-	11.6515	3.45e-05	TGGCGAATAAACCGGTA
	Solyc09g098390.3_Promoter|SL4.0ch09_68278629:68280629	1916	1932	-	11.5758	3.6e-05	TGGCGGTCGACGCGGAG
	Solyc03g120850.4_Promoter|SL4.0ch03_63544262:63546262	1254	1270	+	11.5455	3.66e-05	GAGCGGCGATGGCGCCG
	Solyc04g076330.3_Promoter|SL4.0ch04_59236768:59238768	692	708	+	11.4394	3.88e-05	CGCCGTAGAGGGTGGTG
	Solyc09g089720.3_Promoter|SL4.0ch09_65548965:65550965	1810	1826	-	11.4091	3.95e-05	CGGCATAAATAGAGGCG
	Solyc04g077390.3_Promoter|SL4.0ch04_60288464:60290464	173	189	+	11.3788	4.01e-05	CAGAGGATTTGCCGGTG
	Solyc05g023900.1_Promoter|SL4.0ch05_30155702:30157702	1518	1534	-	11.3182	4.15e-05	CCGCGCTATACGCGGTG
	Solyc01g112020.3_Promoter|SL4.0ch01_90503457:90505457	969	985	-	11.303	4.19e-05	CGCCGTCAAAAATGGAG
	Solyc01g094210.2_Promoter|SL4.0ch01_78026993:78028993	1730	1746	+	11.2576	4.29e-05	TACCGGAGGTGGAGGTG
	Solyc03g005280.4_Promoter|SL4.0ch03_176531:178531	1019	1035	+	11.2273	4.36e-05	TGGCGATGGCGTCGGAG
	Solyc03g044620.4_Promoter|SL4.0ch03_9486332:9488332	488	504	-	11.1818	4.47e-05	GAGCGACGACGACGGCG
	Solyc11g066780.3_Promoter|SL4.0ch11_50605895:50607895	301	317	-	11.1515	4.55e-05	TGGCGGTGCTTGCGGTT
	Solyc11g011060.3_Promoter|SL4.0ch11_4194654:4196654	403	419	+	11.1515	4.55e-05	CTGCGTGATACACGGCA
	Solyc01g094100.2_Promoter|SL4.0ch01_77940430:77942430	1453	1469	-	11.1212	4.62e-05	CGGAGGATTATCAGGCG
	Solyc06g073587.1_Promoter|SL4.0ch06_43055606:43057606	1689	1705	-	11.1212	4.62e-05	AGGCGGGTTAGGTGGTG
	Solyc08g005240.3_Promoter|SL4.0ch08_174439:176439	821	837	+	11.1061	4.66e-05	ATCCGGAATCGCCGGCA
	Solyc05g006965.1_Promoter|SL4.0ch05_1600354:1602354	41	57	-	11.0909	4.7e-05	AGCCGGATATCACGGTC
	Solyc01g107460.2_Promoter|SL4.0ch01_87318189:87320189	130	146	-	11.0455	4.82e-05	AAGAGAAGTTGGCGGCG
	Solyc04g076660.3_Promoter|SL4.0ch04_59551295:59553295	63	79	-	11.0303	4.86e-05	TGACGGCAGAAGCGGTG
	Solyc05g007730.4_Promoter|SL4.0ch05_2255980:2257980	963	979	-	11.0303	4.86e-05	AACAGAAAAAGGCGGCG
	Solyc03g115790.1_Promoter|SL4.0ch03_59816903:59818903	1784	1800	-	10.9242	5.14e-05	CGGAGGATGAAGCGGAT
	Solyc02g070650.2_Promoter|SL4.0ch02_38346383:38348383	1959	1975	+	10.8788	5.27e-05	CGGCGGCAAACGCAGTG
	Solyc11g013060.1_Promoter|SL4.0ch11_5990670:5992670	1740	1756	+	10.8485	5.35e-05	TGGAGAAGTTTGCGGAA
	Solyc01g096480.2_Promoter|SL4.0ch01_79817303:79819303	247	263	-	10.8182	5.44e-05	AGCCGGCGACGGCGGGA
	Solyc03g120480.3_Promoter|SL4.0ch03_63314795:63316795	1631	1647	-	10.8182	5.44e-05	CGGAAGAGGAAGCGGAG
	Solyc03g005280.4_Promoter|SL4.0ch03_176531:178531	1438	1454	-	10.7879	5.53e-05	CGCCGGCGGTGGAGGAT
	Solyc06g065510.4_Promoter|SL4.0ch06_38532720:38534720	1548	1564	-	10.7424	5.67e-05	CGGCGATGGTGGTGGAA
	Solyc02g086970.4_Promoter|SL4.0ch02_47552694:47554694	176	192	+	10.7273	5.71e-05	CGCCGTCGCTGCCGCCG
	Solyc01g090500.4_Promoter|SL4.0ch01_76407027:76409027	784	800	-	10.7273	5.71e-05	CAGCGGAAATAAAGGAA
	Solyc04g079320.4_Promoter|SL4.0ch04_61806098:61808098	172	188	+	10.7121	5.76e-05	CGCCGGAGGCAGCAGTG
	Solyc01g096480.2_Promoter|SL4.0ch01_79817303:79819303	208	224	-	10.697	5.8e-05	AGCCGGAGGTGGAGGTA
	Solyc05g006965.1_Promoter|SL4.0ch05_1600354:1602354	772	788	-	10.697	5.8e-05	AGCCGGCTACTGTGGTG
	Solyc02g079370.3_Promoter|SL4.0ch02_41942963:41944963	1173	1189	-	10.697	5.8e-05	GGGCGGAGACGGCGCGG
	Solyc10g018760.1_Promoter|SL4.0ch10_9835097:9837097	1396	1412	+	10.697	5.8e-05	CGGCGGTGATGGTGGGA
	Solyc03g094100.1_Promoter|SL4.0ch03_50378280:50380280	1696	1712	+	10.5606	6.24e-05	TGCAGGATAAAGCGGAA
	Solyc05g052160.4_Promoter|SL4.0ch05_61852779:61854779	1033	1049	-	10.5303	6.34e-05	AACCGCCGTTCACGGCG
	Solyc09g072880.3_Promoter|SL4.0ch09_61727414:61729414	1302	1318	+	10.5152	6.39e-05	CTCCGAATTTAATGGCG
	Solyc01g096480.2_Promoter|SL4.0ch01_79817303:79819303	133	149	-	10.4848	6.49e-05	CGGAAGCGGCGGCGGCG
	Solyc01g090490.1_Promoter|SL4.0ch01_76402619:76404619	1187	1203	+	10.4697	6.54e-05	CGGTGGGGATCCCGGAG
	Solyc01g096480.2_Promoter|SL4.0ch01_79817303:79819303	241	257	-	10.4545	6.59e-05	CGACGGCGGGAGCGGAG
	Solyc09g011850.4_Promoter|SL4.0ch09_5165657:5167657	1305	1321	-	10.4394	6.64e-05	TGGAGGAAATCAAGGCG
	Solyc06g069030.3_Promoter|SL4.0ch06_40470049:40472049	591	607	+	10.3636	6.91e-05	GTGCGGAGATGACGCAG
	Solyc03g113460.1_Promoter|SL4.0ch03_58026656:58028656	1105	1121	+	10.3485	6.96e-05	CCCCGTGAACTCCGGCA
	Solyc01g096480.2_Promoter|SL4.0ch01_79817303:79819303	130	146	-	10.3333	7.02e-05	AAGCGGCGGCGGCGGAA
	Solyc04g011700.2_Promoter|SL4.0ch04_4202662:4204662	757	773	+	10.3333	7.02e-05	CGGAGGTGATGTCGCCG
	Solyc09g090380.1_Promoter|SL4.0ch09_66002949:66004949	399	415	+	10.303	7.13e-05	CGGTGGTTTTAGCGGTG
	Solyc02g091120.4_Promoter|SL4.0ch02_50582297:50584297	1868	1884	+	10.2273	7.41e-05	CGAAGGAAGCGCCGGCG
	Solyc01g006910.4_Promoter|SL4.0ch01_1492676:1494676	339	355	+	10.2121	7.47e-05	CACCAGAGGTGGAGGCG
	Solyc09g015120.4_Promoter|SL4.0ch09_8071033:8073033	1825	1841	+	10.1515	7.7e-05	CTGCGGTGATGGAGGAA
	Solyc06g007340.3_Promoter|SL4.0ch06_1377707:1379707	741	757	+	10.1364	7.76e-05	CAGCGAAATAGGCAGCG
	Solyc01g096400.4_Promoter|SL4.0ch01_79758020:79760020	800	816	-	10.1364	7.76e-05	CAGCGAAATAGGCAGCG
	Solyc12g015910.1_Promoter|SL4.0ch12_5930404:5932404	1091	1107	-	10.1364	7.76e-05	CAGCGAAATAGGCAGCG
	Solyc02g082160.2_Promoter|SL4.0ch02_43860917:43862917	1288	1304	+	10.1364	7.76e-05	CAGCGAAATAGGCAGCG
	Solyc04g011700.2_Promoter|SL4.0ch04_4202662:4204662	1471	1487	+	10.1364	7.76e-05	CAGCGAAATAGGCAGCG
	Solyc06g008810.3_Promoter|SL4.0ch06_2759356:2761356	1630	1646	+	10.1364	7.76e-05	CAGCGAAATAGGCAGCG
	Solyc02g088770.3_Promoter|SL4.0ch02_48791455:48793455	1967	1983	+	10.1061	7.88e-05	TGCCGAAGAACCTGGAG
	Solyc03g111800.2_Promoter|SL4.0ch03_56837037:56839037	1674	1690	-	10.0909	7.95e-05	TGGCGTGTGTCACGGGG
	Solyc05g026180.2_Promoter|SL4.0ch05_40162669:40164669	857	873	-	10.0606	8.07e-05	CGCCAAAAGATGCGGTT
	Solyc01g010510.4_Promoter|SL4.0ch01_5548492:5550492	104	120	-	9.9697	8.45e-05	AACCGAAACAGACGGAG
	Solyc05g013280.4_Promoter|SL4.0ch05_6452618:6454618	95	111	-	9.92424	8.64e-05	CAGCACAAGAACCGGCG
	Solyc05g056240.3_Promoter|SL4.0ch05_64979617:64981617	1018	1034	-	9.89394	8.78e-05	CAGCGCTATGCGCGGTG
	Solyc05g054950.2_Promoter|SL4.0ch05_64121210:64123210	571	587	+	9.86364	8.91e-05	AAGCAGAAACCACGGCG
	Solyc01g080130.2_Promoter|SL4.0ch01_71864312:71866312	181	197	+	9.81818	9.12e-05	CACCGACAGACACGGAA
	Solyc02g076760.3_Promoter|SL4.0ch02_39859447:39861447	7	23	+	9.78788	9.26e-05	TGGAGACGGAGACGGAG
	Solyc01g096480.2_Promoter|SL4.0ch01_79817303:79819303	232	248	-	9.78788	9.26e-05	GAGCGGAGGAGGAGGAG
	Solyc07g041920.4_Promoter|SL4.0ch07_54359518:54361518	745	761	-	9.78788	9.26e-05	TTCCGAAGAAGGAGGAG
	Solyc03g005280.4_Promoter|SL4.0ch03_176531:178531	890	906	+	9.78788	9.26e-05	CGGAGGTTGTTGTGGTG
	Solyc10g080070.3_Promoter|SL4.0ch10_60577728:60579728	1979	1995	+	9.77273	9.33e-05	TGGAGGAGGAGGAGGAG
	Solyc03g120480.3_Promoter|SL4.0ch03_63314795:63316795	1463	1479	+	9.72727	9.54e-05	CGGCGATGAGACTGGCG
	Solyc09g098350.4_Promoter|SL4.0ch09_68245292:68247292	1948	1964	-	9.72727	9.54e-05	AAGCAGGGACAGCGGCG
	Solyc06g036050.4_Promoter|SL4.0ch06_23277757:23279757	741	757	+	9.71212	9.61e-05	CGGAGGTTAAGGAGGTG
	Solyc09g072880.3_Promoter|SL4.0ch09_61727414:61729414	1302	1318	-	9.68182	9.76e-05	CGCCATTAAATTCGGAG
	Solyc09g090380.1_Promoter|SL4.0ch09_66002949:66004949	408	424	+	9.65152	9.9e-05	TAGCGGTGGCTCCGCCG
	Solyc06g071920.4_Promoter|SL4.0ch06_41978043:41980043	784	800	+	9.65152	9.9e-05	AACCGGGAGTTGAGGTG
	Solyc05g053570.4_Promoter|SL4.0ch05_63042175:63044175	805	821	+	9.63636	9.98e-05	CGGTGGTATCTCCGGAG
	Solyc02g076760.3_Promoter|SL4.0ch02_39859447:39861447	1	17	+	9.59091	0.000102	TGGAGATGGAGACGGAG
	Solyc06g071020.3_Promoter|SL4.0ch06_41287597:41289597	1727	1743	+	9.59091	0.000102	TAACGCAGATTGCGGTG
	Solyc08g075500.4_Promoter|SL4.0ch08_57772148:57774148	1764	1780	+	9.5303	0.000105	CTGCGTCTTTTGAGGAG
	Solyc07g049310.3_Promoter|SL4.0ch07_59477930:59479930	348	364	+	9.51515	0.000106	CAGCGAAATTGACAGCG
	Solyc01g088670.3_Promoter|SL4.0ch01_75675444:75677444	1972	1988	-	9.51515	0.000106	CAGAGAAGTCGTCGGCG
	Solyc09g014440.4_Promoter|SL4.0ch09_6063250:6065250	1983	1999	-	9.5	0.000107	CTGCGTCGCACGCGGCA
	Solyc08g076060.3_Promoter|SL4.0ch08_58222647:58224647	1152	1168	-	9.4697	0.000108	TGGCGTAGGCAGTGGCA
	Solyc09g014440.4_Promoter|SL4.0ch09_6063250:6065250	90	106	+	9.45455	0.000109	TTACGGAAATACCGGAG
	Solyc02g068280.4_Promoter|SL4.0ch02_36275365:36277365	251	267	-	9.39394	0.000112	CGCCGTAGATTTTGGTA
	Solyc01g099460.3_Promoter|SL4.0ch01_81963683:81965683	1405	1421	-	9.37879	0.000113	AGGCGAGGCGAACGGCG
	Solyc01g096480.2_Promoter|SL4.0ch01_79817303:79819303	229	245	-	9.34848	0.000115	CGGAGGAGGAGGAGGAA
	Solyc03g044900.3_Promoter|SL4.0ch03_10059424:10061424	299	315	+	9.34848	0.000115	ATCCGACGACAACGGAG
	Solyc03g005280.4_Promoter|SL4.0ch03_176531:178531	1013	1029	+	9.34848	0.000115	TGCCGTTGGCGATGGCG
	Solyc08g079550.1_Promoter|SL4.0ch08_61163598:61165598	210	226	+	9.33333	0.000116	CTCCGGTAGAATCGGAA
	Solyc02g070650.2_Promoter|SL4.0ch02_38346383:38348383	985	1001	-	9.31818	0.000117	TGGCGAACTCTGTGGCG
	Solyc01g006910.4_Promoter|SL4.0ch01_1492676:1494676	342	358	+	9.30303	0.000117	CAGAGGTGGAGGCGGAA
	Solyc05g008895.1_Promoter|SL4.0ch05_3154100:3156100	1178	1194	+	9.30303	0.000117	TAGCGGCTATTATGGTG
	Solyc11g011060.3_Promoter|SL4.0ch11_4194654:4196654	403	419	-	9.28788	0.000118	TGCCGTGTATCACGCAG
	Solyc12g013840.3_Promoter|SL4.0ch12_4673005:4675005	1042	1058	-	9.28788	0.000118	CTCCGAAATTTCAGGCA
	Solyc04g080040.3_Promoter|SL4.0ch04_62314322:62316322	1459	1475	+	9.28788	0.000118	CACCGGAGGATGAGGTT
	Solyc06g063170.3_Promoter|SL4.0ch06_37547946:37549946	322	338	+	9.25758	0.00012	TTGCGGCTGTGGTGGAG
	Solyc11g070180.1_Promoter|SL4.0ch11_52767376:52769376	1071	1087	-	9.22727	0.000122	AACCGAAATACTCGGAG
	Solyc02g083980.3_Promoter|SL4.0ch02_45209713:45211713	857	873	+	9.19697	0.000124	CGGCAGAGGTCACGGGA
	Solyc08g013740.4_Promoter|SL4.0ch08_3130312:3132312	219	235	-	9.18182	0.000125	AGGCAGATGTTACGGTA
	Solyc04g008460.4_Promoter|SL4.0ch04_2106065:2108065	857	873	+	9.18182	0.000125	CGCCGCCGCCGCCGCCG
	Solyc05g007300.3_Promoter|SL4.0ch05_2003412:2005412	1530	1546	-	9.18182	0.000125	TGGCGCGAGACCTGGCG
	Solyc10g006690.4_Promoter|SL4.0ch10_1057080:1059080	1205	1221	-	9.16667	0.000125	AGGCGGGGATGGTGGTT
	Solyc06g061100.4_Promoter|SL4.0ch06_36787763:36789763	350	366	-	9.13636	0.000127	CAGCGGCAGCTGCGTTG
	Solyc03g078380.1_Promoter|SL4.0ch03_45306503:45308503	1736	1752	+	9.13636	0.000127	GAGCGTAAGTTGCGGAT
	Solyc08g083500.2_Promoter|SL4.0ch08_61046121:61048121	1462	1478	+	9.10606	0.000129	AGCCGAAAGTAATGGCA
	Solyc02g068280.4_Promoter|SL4.0ch02_36275365:36277365	251	267	+	9.09091	0.00013	TACCAAAATCTACGGCG
	Solyc04g076330.3_Promoter|SL4.0ch04_59236768:59238768	668	684	-	9.09091	0.00013	CGGCGGAAAAGGAAGTG
	Solyc06g076600.2_Promoter|SL4.0ch06_45252513:45254513	936	952	+	9.09091	0.00013	ATGCAGAGTATACGGTG
	Solyc02g021020.4_Promoter|SL4.0ch02_19713185:19715185	1599	1615	+	9.06061	0.000132	AGGAGGAGGAGGAGGAG
	Solyc02g021020.4_Promoter|SL4.0ch02_19713185:19715185	1602	1618	+	9.06061	0.000132	AGGAGGAGGAGGAGGAG
	Solyc10g080070.3_Promoter|SL4.0ch10_60577728:60579728	1982	1998	+	9.06061	0.000132	AGGAGGAGGAGGAGGAG
	Solyc01g112020.3_Promoter|SL4.0ch01_90503457:90505457	988	1004	-	9.0303	0.000134	CGCCGGCAAAAATGGAC
	Solyc08g079830.4_Promoter|SL4.0ch08_61385616:61387616	1831	1847	-	9.01515	0.000135	TGGAGAAAAATGAGGTG
	Solyc08g077385.1_Promoter|SL4.0ch08_59371467:59373467	727	743	+	8.93939	0.00014	AGGCGGAATTTTTGGGG
	Solyc05g008930.3_Promoter|SL4.0ch05_3186692:3188692	1723	1739	+	8.92424	0.000141	TGGCGTAGGAGTAGGAG
	Solyc01g097490.1_Promoter|SL4.0ch01_80577527:80579527	54	70	-	8.90909	0.000142	AGGCAGAATATACGCAG
	Solyc07g007705.1_Promoter|SL4.0ch07_2328105:2330105	529	545	-	8.90909	0.000142	CGGTGACGGCGCCGGCG
	Solyc04g076660.3_Promoter|SL4.0ch04_59551295:59553295	86	102	-	8.87879	0.000144	GGGCGGCAATTGAGCAG
	Solyc01g088460.3_Promoter|SL4.0ch01_75506274:75508274	951	967	-	8.87879	0.000144	TGGCGACGTAAATGGTG
	Solyc08g076883.1_Promoter|SL4.0ch08_58936703:58938703	87	103	+	8.83333	0.000147	AGGTGGATAATCCGGTG
	Solyc07g063900.3_Promoter|SL4.0ch07_66071630:66073630	900	916	-	8.83333	0.000147	TAGCAGCGGTGGCGGCA
	Solyc05g055890.3_Promoter|SL4.0ch05_64729192:64731192	59	75	+	8.80303	0.000149	CGGCGGAAGAAGTGTTG
	Solyc09g090380.1_Promoter|SL4.0ch09_66002949:66004949	408	424	-	8.80303	0.000149	CGGCGGAGCCACCGCTA
	Solyc09g018805.1_Promoter|SL4.0ch09_17371046:17373046	575	591	+	8.77273	0.000151	CAGCGAAATATGCAGTG
	Solyc08g076883.1_Promoter|SL4.0ch08_58936703:58938703	99	115	+	8.75758	0.000152	CGGTGGAGGTAGTGGAG
	Solyc02g086454.1_Promoter|SL4.0ch02_47142355:47144355	1351	1367	+	8.75758	0.000152	AACCGACAATTGAGGAG
	Solyc11g069830.2_Promoter|SL4.0ch11_52529720:52531720	13	29	+	8.72727	0.000154	AGCAGTAGACTGCGGAA
	Solyc06g084250.4_Promoter|SL4.0ch06_47021254:47023254	1925	1941	+	8.72727	0.000154	CGGCAATAATGGCGGGA
	Solyc09g098350.4_Promoter|SL4.0ch09_68245292:68247292	1939	1955	-	8.72727	0.000154	CAGCGGCGCCGGTGGTG
	Solyc02g081150.1_Promoter|SL4.0ch02_43199111:43201111	1929	1945	+	8.71212	0.000156	CGCCGAAGAGGAAGCCG
	Solyc05g010070.3_Promoter|SL4.0ch05_4316635:4318635	35	51	-	8.69697	0.000157	AGCCAAAATAGGCGGAA
	Solyc03g120850.4_Promoter|SL4.0ch03_63544262:63546262	1418	1434	+	8.69697	0.000157	TGCCGTCTTTACCGGCC
	Solyc05g150153.1_Promoter|SL4.0ch05_65041642:65043642	440	456	-	8.68182	0.000158	CGCCGTCTCCGCCGCCG
	Solyc05g053570.4_Promoter|SL4.0ch05_63042175:63044175	825	841	-	8.63636	0.000161	AGCCGGATTTTACAGAG
	Solyc02g072160.4_Promoter|SL4.0ch02_39483373:39485373	1220	1236	+	8.60606	0.000163	TGGCGGAGGAGTTGGGG
	Solyc05g007300.3_Promoter|SL4.0ch05_2003412:2005412	1560	1576	-	8.60606	0.000163	CGCTGCAACTGGCGGTG
	Solyc01g098630.3_Promoter|SL4.0ch01_81353109:81355109	1628	1644	+	8.60606	0.000163	AGGCGCAATAACTGGTG
	Solyc11g070180.1_Promoter|SL4.0ch11_52767376:52769376	426	442	-	8.59091	0.000165	GAGCGAGGACGGCGGCT
	Solyc03g123890.4_Promoter|SL4.0ch03_65048286:65050286	593	609	-	8.54545	0.000168	TGCAGACTTCAACGGCG
	Solyc05g053570.4_Promoter|SL4.0ch05_63042175:63044175	775	791	-	8.54545	0.000168	CGGAGCACGCGCCGGCG
	Solyc03g120460.4_Promoter|SL4.0ch03_63292530:63294530	977	993	+	8.54545	0.000168	CTGCGTTTACTGTGGTG
	Solyc01g112020.3_Promoter|SL4.0ch01_90503457:90505457	969	985	+	8.51515	0.00017	CTCCATTTTTGACGGCG
	Solyc08g075790.4_Promoter|SL4.0ch08_58011827:58013827	1043	1059	+	8.51515	0.00017	CGACAGTGACAACGGCG
	Solyc11g045225.1_Promoter|SL4.0ch11_30200964:30202964	1957	1973	-	8.51515	0.00017	CACCGGAGAATATGGTC
	Solyc12g011100.2_Promoter|SL4.0ch12_4001417:4003417	344	360	-	8.4697	0.000174	TGGAGGTGGTGGTGGAG
	Solyc06g073587.1_Promoter|SL4.0ch06_43055606:43057606	1237	1253	-	8.45455	0.000175	CAGCGAAATAGGCAGTG
	Solyc10g049650.3_Promoter|SL4.0ch10_45344168:45346168	468	484	-	8.40909	0.000179	CGCAGTCTATGACGGCC
	Solyc09g083435.1_Promoter|SL4.0ch09_65201332:65203332	1369	1385	-	8.40909	0.000179	AAGAGGTGGTTACGGTG
	Solyc01g094210.2_Promoter|SL4.0ch01_78026993:78028993	1025	1041	+	8.39394	0.00018	GGCAGAAGGTCACGGTG
	Solyc06g083220.3_Promoter|SL4.0ch06_46304883:46306883	1066	1082	+	8.37879	0.000181	AGGCGGTGTAGTTGGTG
	Solyc03g005280.4_Promoter|SL4.0ch03_176531:178531	1441	1457	-	8.37879	0.000181	CACCGCCGGCGGTGGAG
	Solyc10g078660.2_Promoter|SL4.0ch10_59509542:59511542	1906	1922	+	8.37879	0.000181	CGCCAGTTGCTCCGCCG
	Solyc02g086458.1_Promoter|SL4.0ch02_47146316:47148316	597	613	+	8.30303	0.000188	TTGAGGAGATTGAGGAG
	Solyc02g086456.1_Promoter|SL4.0ch02_47145335:47147335	1578	1594	+	8.30303	0.000188	TTGAGGAGATTGAGGAG
	Solyc09g090090.2_Promoter|SL4.0ch09_65739684:65741684	237	253	-	8.27273	0.000191	CGGAGGAAGTAATGGAA
	Solyc03g120580.3_Promoter|SL4.0ch03_63392672:63394672	510	526	+	8.27273	0.000191	TGGAGCAAGTTGAGGAG
	Solyc03g120580.3_Promoter|SL4.0ch03_63392672:63394672	900	916	+	8.27273	0.000191	TGGTGGAGATGTCGGCA
	Solyc01g006250.2_Promoter|SL4.0ch01_873923:875923	1055	1071	+	8.25758	0.000192	CACCGAAAATTATGGAT
	Solyc02g086580.4_Promoter|SL4.0ch02_47241522:47243522	86	102	+	8.24242	0.000193	CGGAAAAGATTTCGGAG
	Solyc09g007380.3_Promoter|SL4.0ch09_989898:991898	643	659	+	8.24242	0.000193	CACCAGCGAAAGTGGCG
	Solyc01g112200.3_Promoter|SL4.0ch01_90612280:90614280	1069	1085	+	8.24242	0.000193	CACCGGAAAATGAGCAA
	Solyc08g005240.3_Promoter|SL4.0ch08_174439:176439	793	809	-	8.21212	0.000196	GAGCGGAAACAACGGAC
	Solyc04g071420.3_Promoter|SL4.0ch04_56204818:56206818	450	466	+	8.19697	0.000197	AGACGATGAAAACGGAG
	Solyc09g089800.2_Promoter|SL4.0ch09_65565438:65567438	703	719	-	8.18182	0.000199	CAGAGTAGGTAGAGGCG
	Solyc08g006270.1_Promoter|SL4.0ch08_957091:959091	843	859	+	8.18182	0.000199	TGCAGAAAATTCCGGAT
	Solyc08g079070.2_Promoter|SL4.0ch08_60819469:60821469	1105	1121	+	8.18182	0.000199	AGGCGGAGAATGCGAGG
	Solyc09g065760.4_Promoter|SL4.0ch09_60138807:60140807	1731	1747	-	8.18182	0.000199	TGGCGTGAGCTATGGCA
	Solyc04g017720.3_Promoter|SL4.0ch04_7837396:7839396	83	99	-	8.16667	0.0002	TGGAGGTGGTGGTGGTG
	Solyc11g072040.2_Promoter|SL4.0ch11_53396059:53398059	1783	1799	-	8.12121	0.000204	TGGAGGGGAAGATGGAG
	Solyc07g049690.3_Promoter|SL4.0ch07_59961576:59963576	362	378	+	8.10606	0.000205	AAGCGGATTTCAAGGTG
	Solyc01g079860.3_Promoter|SL4.0ch01_71573456:71575456	1221	1237	-	8.10606	0.000205	CGGAGGTGAAAGCAGCG
	Solyc05g005180.3_Promoter|SL4.0ch05_208906:210906	1916	1932	-	8.10606	0.000205	GGCAGGATAGGGCGGCA
	Solyc02g086970.4_Promoter|SL4.0ch02_47552694:47554694	173	189	-	8.07576	0.000208	CGGCAGCGACGGCGCAA
	Solyc11g010930.2_Promoter|SL4.0ch11_4008566:4010566	333	349	+	8.07576	0.000208	AGCAGAGAACAACGGTG
	Solyc03g114660.1_Promoter|SL4.0ch03_58995009:58997009	243	259	-	8.06061	0.00021	CTCCAAAAATGATGGCG
	Solyc05g007300.3_Promoter|SL4.0ch05_2003412:2005412	1560	1576	+	8.04545	0.000211	CACCGCCAGTTGCAGCG
	Solyc09g007040.1_Promoter|SL4.0ch09_723287:725287	449	465	-	8.0303	0.000213	CGCCGGAGTAGCCGTAT
	Solyc09g014440.4_Promoter|SL4.0ch09_6063250:6065250	1983	1999	+	8.01515	0.000214	TGCCGCGTGCGACGCAG
	Solyc03g122100.3_Promoter|SL4.0ch03_64496088:64498088	1855	1871	-	8	0.000215	CGCCGGAGAAGATGCAT
	Solyc00g500138.1_Promoter|SL4.0ch00_2538923:2540923	1889	1905	-	8	0.000215	TGGTGACGTAGGCGGAG
	Solyc08g076883.1_Promoter|SL4.0ch08_58936703:58938703	150	166	+	7.98485	0.000217	TGCAGGTGAAGGAGGTG
	Solyc02g014430.3_Promoter|SL4.0ch02_15403793:15405793	1109	1125	+	7.98485	0.000217	TTCCGAAATTAACGGAC
	Solyc03g044900.3_Promoter|SL4.0ch03_10059424:10061424	302	318	+	7.93939	0.000221	CGACGACAACGGAGGAG
	Solyc10g076450.2_Promoter|SL4.0ch10_58519441:58521441	82	98	+	7.87879	0.000227	TGGAGAAAACAATGGCG
	Solyc11g017440.3_Promoter|SL4.0ch11_8481850:8483850	1467	1483	+	7.87879	0.000227	AAGCGTATTTCACGGTA
	Solyc02g093525.1_Promoter|SL4.0ch02_52421304:52423304	1871	1887	+	7.87879	0.000227	CTCCGTTTTAGGTGGTG
	Solyc05g013280.4_Promoter|SL4.0ch05_6452618:6454618	95	111	+	7.84848	0.000231	CGCCGGTTCTTGTGCTG
	Solyc11g008940.1_Promoter|SL4.0ch11_3121001:3123001	1115	1131	+	7.84848	0.000231	TGGAAGATATTGCGCCG
	Solyc03g111210.4_Promoter|SL4.0ch03_56255117:56257117	1439	1455	+	7.84848	0.000231	GGCCGGGTAAGGTGGTA
	Solyc03g115790.1_Promoter|SL4.0ch03_59816903:59818903	1244	1260	+	7.83333	0.000232	ATGCGGGGATGGTGGAA
	Solyc09g083110.3_Promoter|SL4.0ch09_64903104:64905104	1468	1484	-	7.83333	0.000232	TGGTGCCAGTGGCGGAG
	Solyc06g051800.3_Promoter|SL4.0ch06_33253086:33255086	867	883	+	7.81818	0.000234	CACCGCAATCATCGGCC
	Solyc01g088670.3_Promoter|SL4.0ch01_75675444:75677444	1975	1991	-	7.81818	0.000234	CGCCAGAGAAGTCGTCG
	Solyc10g085040.1_Promoter|SL4.0ch10_63513457:63515457	791	807	+	7.80303	0.000235	GAGAGAAGAATACGGTG
	Solyc02g062130.4_Promoter|SL4.0ch02_31710970:31712970	1083	1099	+	7.80303	0.000235	CTGAGGAAGTGCCGGAC
	Solyc04g005200.4_Promoter|SL4.0ch04_157592:159592	962	978	+	7.78788	0.000237	AAGCGTCGTTGGCGGTT
	Solyc07g066300.4_Promoter|SL4.0ch07_67616542:67618542	973	989	-	7.78788	0.000237	GGCCGGTAGGGCCGGGG
	Solyc09g031610.4_Promoter|SL4.0ch09_27509670:27511670	252	268	-	7.77273	0.000238	AGGCGACATTTGCAGAG
	Solyc03g120850.4_Promoter|SL4.0ch03_63544262:63546262	1203	1219	+	7.75758	0.00024	CGCCGAAATGAACGCTA
	Solyc08g065210.1_Promoter|SL4.0ch08_51145301:51147301	1918	1934	-	7.75758	0.00024	AGGCGTGTGGGGTGGCG
	Solyc01g105340.4_Promoter|SL4.0ch01_85844647:85846647	99	115	+	7.74242	0.000242	TGGCGGTGGCGGCGAAG
	Solyc09g055830.1_Promoter|SL4.0ch09_41692160:41694160	1810	1826	+	7.74242	0.000242	CACAAGAAATAACGGTG
	Solyc04g072880.3_Promoter|SL4.0ch04_57770912:57772912	700	716	+	7.72727	0.000243	CCGCGGAATGGCTGGTG
	Solyc03g044430.3_Promoter|SL4.0ch03_8496977:8498977	1975	1991	-	7.72727	0.000243	CGGTGCCGGTGCCGGTG
	Solyc03g044430.3_Promoter|SL4.0ch03_8496977:8498977	1981	1997	-	7.72727	0.000243	CGGTGCCGGTGCCGGTG
	Solyc06g060960.3_Promoter|SL4.0ch06_36608559:36610559	186	202	-	7.71212	0.000245	TGGCGATGAAGGCTGTG
	Solyc06g071020.3_Promoter|SL4.0ch06_41287597:41289597	1841	1857	-	7.71212	0.000245	GGCCGGTGTTTACGTAG
	Solyc02g071570.4_Promoter|SL4.0ch02_38984908:38986908	1350	1366	-	7.69697	0.000246	TGGAGAAAAAAGCGGGA
	Solyc06g068290.1_Promoter|SL4.0ch06_39947002:39949002	249	265	+	7.68182	0.000248	CACCATGATAAGCGGCA
	Solyc09g082380.4_Promoter|SL4.0ch09_64235956:64237956	1893	1909	+	7.68182	0.000248	AACCGAAGTCGGCGGTC
	Solyc08g069030.4_Promoter|SL4.0ch08_56206654:56208654	23	39	-	7.65152	0.000251	AAGCGGAATTTTTGGCA
	Solyc03g120460.4_Promoter|SL4.0ch03_63292530:63294530	956	972	+	7.63636	0.000253	TTGAGTATTTGGCGGCA
	Solyc05g054950.2_Promoter|SL4.0ch05_64121210:64123210	517	533	+	7.62121	0.000255	CGGCGGCGATTCTGACG
	Solyc11g070180.1_Promoter|SL4.0ch11_52767376:52769376	1071	1087	+	7.62121	0.000255	CTCCGAGTATTTCGGTT
	Solyc01g057785.1_Promoter|SL4.0ch01_57152178:57154178	293	309	-	7.60606	0.000257	CAGCGAAATAGGCAGCA
	Solyc03g120850.4_Promoter|SL4.0ch03_63544262:63546262	1203	1219	-	7.60606	0.000257	TAGCGTTCATTTCGGCG
	Solyc11g069960.2_Promoter|SL4.0ch11_52624569:52626569	1407	1423	+	7.60606	0.000257	TACAGTAATTAACGGTG
	Solyc06g007300.2_Promoter|SL4.0ch06_1342516:1344516	1815	1831	+	7.60606	0.000257	TAGAGGCGAAGGAGGCG
	Solyc05g008020.4_Promoter|SL4.0ch05_2487757:2489757	1140	1156	+	7.59091	0.000258	TACCAGAAAATGTGGAG
	Solyc09g098220.3_Promoter|SL4.0ch09_68128119:68130119	288	304	+	7.57576	0.00026	CACCGGTGGTAATGGAA
	Solyc05g054950.2_Promoter|SL4.0ch05_64121210:64123210	520	536	-	7.57576	0.00026	CTCCGTCAGAATCGCCG
	Solyc06g066670.4_Promoter|SL4.0ch06_39523714:39525714	800	816	+	7.57576	0.00026	CTGCGGCGATCTAGGCA
	Solyc02g086454.1_Promoter|SL4.0ch02_47142355:47144355	749	765	-	7.56061	0.000262	CGCCGGTTCTTGAGGTT
	Solyc02g086454.1_Promoter|SL4.0ch02_47142355:47144355	1820	1836	-	7.56061	0.000262	CGCCGGTTCTTGAGGTT
	Solyc12g019560.1_Promoter|SL4.0ch12_10720444:10722444	302	318	+	7.54545	0.000263	CAACGTAAATAGCGGAT
	Solyc06g068290.1_Promoter|SL4.0ch06_39947002:39949002	249	265	-	7.5303	0.000265	TGCCGCTTATCATGGTG
	Solyc03g111800.2_Promoter|SL4.0ch03_56837037:56839037	975	991	+	7.5303	0.000265	TGCCAGTCATTACGGTG
	Solyc10g049585.1_Promoter|SL4.0ch10_45185070:45187070	1458	1474	+	7.5303	0.000265	CCCTGAAAATTACGGTG
	Solyc10g076450.2_Promoter|SL4.0ch10_58519441:58521441	387	403	+	7.51515	0.000267	ATCCGTTAATGGTGGAG
	Solyc10g005600.4_Promoter|SL4.0ch10_376732:378732	308	324	+	7.5	0.000269	AAGCGTAATTTATGGCA
	Solyc09g098350.4_Promoter|SL4.0ch09_68245292:68247292	772	788	+	7.5	0.000269	GGGCGAAGACAGAGGGG
	Solyc09g092560.4_Promoter|SL4.0ch09_67707733:67709733	1416	1432	+	7.5	0.000269	AGGCAAAATATGAGGAG
	Solyc02g072160.4_Promoter|SL4.0ch02_39483373:39485373	1955	1971	-	7.5	0.000269	AAGAGAGGAAAGCGGTG
	Solyc03g044430.3_Promoter|SL4.0ch03_8496977:8498977	1978	1994	+	7.48485	0.00027	CGGCACCGGCACCGGCA
	Solyc03g044430.3_Promoter|SL4.0ch03_8496977:8498977	1984	2000	+	7.48485	0.00027	CGGCACCGGCACCGGCA
	Solyc10g009400.3_Promoter|SL4.0ch10_3340751:3342751	986	1002	-	7.4697	0.000272	AGCAGGGGGTGGTGGTG
	Solyc11g065640.2_Promoter|SL4.0ch11_49200576:49202576	1313	1329	-	7.45455	0.000274	CGGAGAGATTAATGGTG
	Solyc11g069570.2_Promoter|SL4.0ch11_52256090:52258090	467	483	+	7.43939	0.000276	CGGAGGATCTATCGGAA
	Solyc05g054950.2_Promoter|SL4.0ch05_64121210:64123210	562	578	+	7.42424	0.000278	CGCCGGTGGAAGCAGAA
	Solyc01g101260.2_Promoter|SL4.0ch01_83344219:83346219	1626	1642	-	7.42424	0.000278	GGGCGTTTTTACCGGTA
	Solyc07g005850.3_Promoter|SL4.0ch07_659801:661801	24	40	+	7.40909	0.00028	CAGAGTAGACTGTGGAG
	Solyc10g078660.2_Promoter|SL4.0ch10_59509542:59511542	173	189	+	7.40909	0.00028	TACCGCAAAATGTGGGG
	Solyc07g049645.1_Promoter|SL4.0ch07_59910983:59912983	859	875	-	7.40909	0.00028	TGGCAAAAATACCGCAG
	Solyc02g011680.4_Promoter|SL4.0ch02_12248697:12250697	1047	1063	+	7.40909	0.00028	CCGCGCGAAGCGCGGCT
	Solyc04g054910.4_Promoter|SL4.0ch04_52702084:52704084	132	148	+	7.39394	0.000281	TGGAGGTTGGTTCGGCG
	Solyc03g112810.3_Promoter|SL4.0ch03_57552034:57554034	419	435	+	7.39394	0.000281	ATCCGAATTCCGCGGTA
	Solyc04g079320.4_Promoter|SL4.0ch04_61806098:61808098	204	220	+	7.37879	0.000283	CAGTGAAAATGGTGGCG
	Solyc06g051800.3_Promoter|SL4.0ch06_33253086:33255086	240	256	-	7.34848	0.000287	GAGCGGAAAATTCGGGA
	Solyc01g111810.3_Promoter|SL4.0ch01_90326568:90328568	408	424	-	7.33333	0.000289	TGGCAGGGGAAGTGGAG
	Solyc10g073357.1_Promoter|SL4.0ch10_56668502:56670502	487	503	+	7.33333	0.000289	CAGCAGAATCAGTGGTG
	Solyc11g007945.1_Promoter|SL4.0ch11_2207915:2209915	1043	1059	+	7.33333	0.000289	GGCCGTAATGGGAGGAG
	Solyc08g013740.4_Promoter|SL4.0ch08_3130312:3132312	231	247	-	7.31818	0.000291	AGGAGGCATTTGAGGCA
	Solyc09g098350.4_Promoter|SL4.0ch09_68245292:68247292	1930	1946	-	7.31818	0.000291	CGGTGGTGGTGGTGGTG
	Solyc01g088670.3_Promoter|SL4.0ch01_75675444:75677444	1957	1973	-	7.31818	0.000291	CGAAGATTTTTCCGGCG
	Solyc05g023900.1_Promoter|SL4.0ch05_30155702:30157702	1518	1534	+	7.30303	0.000293	CACCGCGTATAGCGCGG
	Solyc04g071420.3_Promoter|SL4.0ch04_56204818:56206818	441	457	+	7.28788	0.000294	AGGCGAAGAAGACGATG
	Solyc01g086930.4_Promoter|SL4.0ch01_74087966:74089966	1535	1551	+	7.28788	0.000294	CGCCAATTATTTCGCCG
	Solyc11g065640.2_Promoter|SL4.0ch11_49200576:49202576	345	361	-	7.27273	0.000296	CAGAGGTGAATTCGGGG
	Solyc09g007040.1_Promoter|SL4.0ch09_723287:725287	449	465	+	7.27273	0.000296	ATACGGCTACTCCGGCG
	Solyc01g079860.3_Promoter|SL4.0ch01_71573456:71575456	1218	1234	-	7.25758	0.000298	AGGTGAAAGCAGCGGTG
	Solyc04g081700.3_Promoter|SL4.0ch04_63602066:63604066	124	140	-	7.24242	0.0003	TGACGGTGGAGGTGGAG
	Solyc04g014790.1_Promoter|SL4.0ch04_5056578:5058578	517	533	+	7.24242	0.0003	CGACGCAAGAAGCGTCG
	Solyc01g080690.3_Promoter|SL4.0ch01_72504682:72506682	685	701	+	7.24242	0.0003	TGGAGGAAATTCAGGCT
	Solyc08g014570.3_Promoter|SL4.0ch08_4714427:4716427	1123	1139	-	7.24242	0.0003	CAGCAAGAAGACCGGCG
	Solyc05g008980.2_Promoter|SL4.0ch05_3217705:3219705	230	246	-	7.22727	0.000302	AGGAGTAGTTCACGGCT
	Solyc09g007770.3_Promoter|SL4.0ch09_1318678:1320678	565	581	-	7.22727	0.000302	CACCGTGAATTGCGATG
	Solyc01g097670.4_Promoter|SL4.0ch01_80688918:80690918	1044	1060	-	7.22727	0.000302	CACCAAGGATAGTGGCG
	Solyc01g056570.3_Promoter|SL4.0ch01_47974740:47976740	1683	1699	+	7.22727	0.000302	TTGAGACGAAGACGGTG
	Solyc08g080010.1_Promoter|SL4.0ch08_61480809:61482809	586	602	-	7.21212	0.000304	TTGCAGAATTAACGGAA
	Solyc02g091090.4_Promoter|SL4.0ch02_50540773:50542773	1500	1516	+	7.21212	0.000304	TAGCGGAAAATTTGGAA
	Solyc02g084540.3_Promoter|SL4.0ch02_45642965:45644965	1683	1699	-	7.21212	0.000304	TAGCGGAAAATTTGGAA
	Solyc11g013060.1_Promoter|SL4.0ch11_5990670:5992670	130	146	+	7.19697	0.000306	ACGCGCAAGAGGTGGAG
	Solyc08g067930.4_Promoter|SL4.0ch08_55082921:55084921	1429	1445	-	7.19697	0.000306	CGCCAAAAATTATGGTA
	Solyc03g120580.3_Promoter|SL4.0ch03_63392672:63394672	891	907	+	7.18182	0.000308	CACAGGGTTTGGTGGAG
	Solyc08g065850.1_Promoter|SL4.0ch08_52288843:52290843	54	70	+	7.16667	0.00031	ACGAGGCAATAACGGTG
	Solyc03g120460.4_Promoter|SL4.0ch03_63292530:63294530	965	981	+	7.16667	0.00031	TGGCGGCAGCTTCTGCG
	Solyc05g012200.3_Promoter|SL4.0ch05_5540543:5542543	1326	1342	-	7.16667	0.00031	AGCCGAAAATTACGTCT
	Solyc06g043070.4_Promoter|SL4.0ch06_27584450:27586450	1265	1281	+	7.15152	0.000312	CACCGGAAAATAAGCAA
	Solyc07g052050.2_Promoter|SL4.0ch07_60502332:60504332	1528	1544	+	7.15152	0.000312	CACCGAAGATTTTGGTA
	Solyc03g113040.4_Promoter|SL4.0ch03_57771237:57773237	244	260	+	7.13636	0.000314	TTCCGGTGAAGGAGGCT
	Solyc05g054200.4_Promoter|SL4.0ch05_63535587:63537587	571	587	+	7.12121	0.000316	GTACGGAAACAACGGAG
	Solyc03g007600.3_Promoter|SL4.0ch03_2168790:2170790	1671	1687	+	7.12121	0.000316	TGAAGAAACTGGCGGCG
	Solyc01g006520.3_Promoter|SL4.0ch01_1103731:1105731	1	17	-	7.10606	0.000318	AGCCGATGACATCGGCC
	Solyc08g045780.4_Promoter|SL4.0ch08_16253725:16255725	1083	1099	-	7.10606	0.000318	AGACGGGAAGATCGGCG
	Solyc07g055640.1_Promoter|SL4.0ch07_63512725:63514725	1614	1630	-	7.10606	0.000318	TGCAGTAGAATTCGGAA
	Solyc05g010620.3_Promoter|SL4.0ch05_4902152:4904152	825	841	+	7.09091	0.00032	CAGCGGATTACACGCAC
	Solyc01g099590.4_Promoter|SL4.0ch01_82041752:82043752	1764	1780	+	7.09091	0.00032	GACAGGAGAAGGAGGCG
	Solyc02g082310.2_Promoter|SL4.0ch02_43999727:44001727	393	409	+	7.07576	0.000322	CAGCAGAGAAGGTGGCT
	Solyc11g070180.1_Promoter|SL4.0ch11_52767376:52769376	457	473	-	7.07576	0.000322	TGGAGGTAGACGAGGAG
	Solyc03g120990.3_Promoter|SL4.0ch03_63653793:63655793	464	480	-	7.07576	0.000322	AGGCGAAAAAGACTGCA
	Solyc04g071680.2_Promoter|SL4.0ch04_56475476:56477476	1372	1388	-	7.07576	0.000322	GGGCGGATGGAAAGGAG
	Solyc11g032200.2_Promoter|SL4.0ch11_24967121:24969121	1468	1484	-	7.07576	0.000322	CAACGGCGTTCGCGCAG
	Solyc10g051020.2_Promoter|SL4.0ch10_50374660:50376660	1884	1900	-	7.07576	0.000322	GGGAGGAAGAGGAGGCA
	Solyc03g112810.3_Promoter|SL4.0ch03_57552034:57554034	461	477	+	7.06061	0.000325	TGCCGCAGCTGGTGGAA
	Solyc01g096480.2_Promoter|SL4.0ch01_79817303:79819303	217	233	-	7.04545	0.000327	AGGAAGAGTAGCCGGAG
	Solyc04g014855.1_Promoter|SL4.0ch04_5114964:5116964	227	243	+	7.0303	0.000329	TCGAGGAGATTGTGGTG
	Solyc02g005280.1_Promoter|SL4.0ch02_7425819:7427819	659	675	-	7.0303	0.000329	GGGCATAGATTGAGGAG
	Solyc06g011570.3_Promoter|SL4.0ch06_8168865:8170865	1015	1031	-	7.0303	0.000329	AGGCGAATTCAGAGGAA
	Solyc01g056310.3_Promoter|SL4.0ch01_46549478:46551478	1104	1120	+	7.0303	0.000329	AGGCGAATTCAGAGGAA
	Solyc02g083540.3_Promoter|SL4.0ch02_44902370:44904370	1224	1240	+	7.0303	0.000329	AGGCGAATTCAGAGGAA
	Solyc10g055680.1_Promoter|SL4.0ch10_56256893:56258893	1390	1406	+	7.0303	0.000329	AGGCGAATTCAGAGGAA
	Solyc06g054290.3_Promoter|SL4.0ch06_34893231:34895231	1674	1690	-	7.0303	0.000329	CGGAGGAACGTGAGGTG
	Solyc08g078600.3_Promoter|SL4.0ch08_60488313:60490313	1762	1778	-	7.0303	0.000329	CTCCGGGTTTGGTGGTT
	Solyc10g011730.3_Promoter|SL4.0ch10_3772261:3774261	1820	1836	+	7.0303	0.000329	GAGAGAAGTAGGCGGCA
	Solyc08g045780.4_Promoter|SL4.0ch08_16253725:16255725	1212	1228	-	7.01515	0.000331	CGACGGCGACGGCGACG
	Solyc04g051880.3_Promoter|SL4.0ch04_50410058:50412058	442	458	-	7	0.000333	TAGCGACATATCAGGAG
	Solyc04g049930.2_Promoter|SL4.0ch04_44102634:44104634	521	537	-	6.98485	0.000335	AAGCGGGTCTAACGGAA
	Solyc09g005910.4_Promoter|SL4.0ch09_637383:639383	1893	1909	-	6.98485	0.000335	CGGTGGTGATCGAGGTG
	Solyc09g015120.4_Promoter|SL4.0ch09_8071033:8073033	1170	1186	+	6.95455	0.000339	TGGCGTGAGTAGTGCAG
	Solyc03g119040.3_Promoter|SL4.0ch03_62203753:62205753	1823	1839	-	6.95455	0.000339	AACAGCAGATGACGGCA
	Solyc08g023570.2_Promoter|SL4.0ch08_26950334:26952334	181	197	-	6.93939	0.000342	AGCCGGATGTTATGGGA
	Solyc01g112130.4_Promoter|SL4.0ch01_90576768:90578768	561	577	+	6.93939	0.000342	TGGAGCGAGTTGTGGAG
	Solyc01g112120.4_Promoter|SL4.0ch01_90576232:90578232	1097	1113	+	6.93939	0.000342	TGGAGCGAGTTGTGGAG
	Solyc02g083980.3_Promoter|SL4.0ch02_45209713:45211713	956	972	-	6.92424	0.000344	CACCAGAGAACTCGGAA
	Solyc02g021020.4_Promoter|SL4.0ch02_19713185:19715185	1593	1609	+	6.92424	0.000344	AGGCAAAGGAGGAGGAG
	Solyc10g006450.3_Promoter|SL4.0ch10_945553:947553	785	801	+	6.90909	0.000346	AGGCGAGAGAGAAGGGG
	Solyc02g093525.1_Promoter|SL4.0ch02_52421304:52423304	1871	1887	-	6.90909	0.000346	CACCACCTAAAACGGAG
	Solyc02g086970.4_Promoter|SL4.0ch02_47552694:47554694	179	195	-	6.89394	0.000348	GGGCGGCGGCAGCGACG
	Solyc08g079550.1_Promoter|SL4.0ch08_61163598:61165598	367	383	+	6.89394	0.000348	CGGAAACGGTGCCGGAG
	Solyc03g120850.4_Promoter|SL4.0ch03_63544262:63546262	1257	1273	-	6.89394	0.000348	CACCGGCGCCATCGCCG
	Solyc01g020495.1_Promoter|SL4.0ch01_31058201:31060201	1406	1422	+	6.87879	0.00035	TGGTGGATTTTGAGGAG
	Solyc06g005910.4_Promoter|SL4.0ch06_910431:912431	94	110	+	6.86364	0.000353	CAGAGTAATGAACGGTG
	Solyc00g500138.1_Promoter|SL4.0ch00_2538923:2540923	1722	1738	-	6.86364	0.000353	CGGCGCCAAAATTGGCT
	Solyc12g055770.1_Promoter|SL4.0ch12_61353024:61355024	645	661	-	6.84848	0.000355	AGGAGGAACAAACGGTA
	Solyc04g080040.3_Promoter|SL4.0ch04_62314322:62316322	1366	1382	+	6.84848	0.000355	CACTGGAAACGACGGAA
	Solyc02g090740.3_Promoter|SL4.0ch02_50300489:50302489	1487	1503	+	6.84848	0.000355	GTCAGGATACTCCGGAG
	Solyc12g006805.1_Promoter|SL4.0ch12_1240910:1242910	678	694	-	6.83333	0.000357	TGGCGACGATGACGATG
	Solyc08g066060.2_Promoter|SL4.0ch08_52604782:52606782	752	768	-	6.83333	0.000357	CTCCAAAACCGACGGAG
	Solyc05g005170.4_Promoter|SL4.0ch05_203256:205256	1306	1322	+	6.83333	0.000357	CGCCAGCAAAAGAGGTA
	Solyc12g006670.3_Promoter|SL4.0ch12_1131623:1133623	81	97	+	6.81818	0.00036	TAGCGGTAAGAACGCAG
	Solyc01g096480.2_Promoter|SL4.0ch01_79817303:79819303	136	152	+	6.81818	0.00036	CGCCGCCGCTTCCGCCT
	Solyc03g083240.4_Promoter|SL4.0ch03_47666865:47668865	786	802	+	6.81818	0.00036	CAAAGGAAACAGCGGCA
	Solyc08g076060.3_Promoter|SL4.0ch08_58222647:58224647	608	624	+	6.80303	0.000362	AACAGAATGAGACGGAG
	Solyc11g011240.1_Promoter|SL4.0ch11_4319542:4321542	889	905	+	6.80303	0.000362	CTGCAGTAGTAGCGGTT
	Solyc06g073980.4_Promoter|SL4.0ch06_43389176:43391176	534	550	+	6.78788	0.000364	AAGCGGGGACGCCGTCG
	Solyc08g066060.2_Promoter|SL4.0ch08_52604782:52606782	752	768	+	6.78788	0.000364	CTCCGTCGGTTTTGGAG
	Solyc04g009970.4_Promoter|SL4.0ch04_3314661:3316661	1798	1814	+	6.78788	0.000364	AACCGGATAAATCGGTT
	Solyc08g074960.3_Promoter|SL4.0ch08_57209488:57211488	460	476	-	6.77273	0.000366	GAGCGACGACGATGGCG
	Solyc02g087360.4_Promoter|SL4.0ch02_47818404:47820404	1459	1475	-	6.77273	0.000366	CACAGGTTATGGCGGGA
	Solyc04g079330.2_Promoter|SL4.0ch04_61821267:61823267	1525	1541	-	6.74242	0.000371	CGACGTAAAAAGTGGAA
	Solyc06g073430.4_Promoter|SL4.0ch06_42917593:42919593	720	736	+	6.72727	0.000373	CAGAGGAATGTGTGGTG
	Solyc12g009050.3_Promoter|SL4.0ch12_2393056:2395056	1514	1530	-	6.72727	0.000373	CAGCGGAGTGTACAGAG
	Solyc08g007130.4_Promoter|SL4.0ch08_1706073:1708073	1674	1690	-	6.72727	0.000373	TGGAGGTTATATCGCCG
	Solyc05g007245.1_Promoter|SL4.0ch05_1957805:1959805	1977	1993	-	6.72727	0.000373	TGACGAAAATGACGTCG
	Solyc06g066670.4_Promoter|SL4.0ch06_39523714:39525714	419	435	-	6.69697	0.000378	AGGTGTGGAAGACGGAG
	Solyc04g006983.1_Promoter|SL4.0ch04_734256:736256	482	498	+	6.69697	0.000378	TGCCGGTAAAGACGTTA
	Solyc08g076000.4_Promoter|SL4.0ch08_58173111:58175111	551	567	+	6.69697	0.000378	TAGTGTAAAAAGCGGAG
	Solyc11g065530.1_Promoter|SL4.0ch11_49015229:49017229	757	773	-	6.69697	0.000378	GGGAGGAGAGAGAGGCG
	Solyc01g088490.3_Promoter|SL4.0ch01_75520041:75522041	1131	1147	-	6.69697	0.000378	TGCCGATAGTTACAGAG
	Solyc11g072040.2_Promoter|SL4.0ch11_53396059:53398059	1260	1276	-	6.69697	0.000378	TGGCGCAACAAGCGTAG
	Solyc02g091120.4_Promoter|SL4.0ch02_50582297:50584297	1822	1838	-	6.69697	0.000378	CGGTGGAGAAGGTGGCC
	Solyc02g086060.4_Promoter|SL4.0ch02_46864440:46866440	390	406	-	6.68182	0.000381	AGGAGTATTATCCGGGG
	Solyc08g005240.3_Promoter|SL4.0ch08_174439:176439	696	712	-	6.68182	0.000381	CTCCGGCGGGAATGGAG
	Solyc01g112020.3_Promoter|SL4.0ch01_90503457:90505457	1009	1025	-	6.68182	0.000381	TCGCGGGTAAAATGGTG
	Solyc05g007730.4_Promoter|SL4.0ch05_2255980:2257980	1315	1331	+	6.68182	0.000381	CGGCGGGAGTTATAGTG
	Solyc01g107070.4_Promoter|SL4.0ch01_87032807:87034807	1486	1502	-	6.68182	0.000381	CGGCAACTTTTCCGGTT
	Solyc05g007300.3_Promoter|SL4.0ch05_2003412:2005412	1591	1607	-	6.68182	0.000381	TGGAGATGGAGGCGCTG
	Solyc11g007010.2_Promoter|SL4.0ch11_1531985:1533985	41	57	-	6.66667	0.000383	AGCAGCTTTATCCGGAG
	Solyc09g010285.1_Promoter|SL4.0ch09_3701918:3703918	1016	1032	-	6.66667	0.000383	TTGCGGCTTACGTGGCA
	Solyc03g044430.3_Promoter|SL4.0ch03_8496977:8498977	1978	1994	-	6.66667	0.000383	TGCCGGTGCCGGTGCCG
	Solyc03g044430.3_Promoter|SL4.0ch03_8496977:8498977	1984	2000	-	6.66667	0.000383	TGCCGGTGCCGGTGCCG
	Solyc08g079550.1_Promoter|SL4.0ch08_61163598:61165598	210	226	-	6.65152	0.000385	TTCCGATTCTACCGGAG
	Solyc07g049690.3_Promoter|SL4.0ch07_59961576:59963576	395	411	+	6.65152	0.000385	AGGAGGGGGATATGGTG
	Solyc07g007705.1_Promoter|SL4.0ch07_2328105:2330105	532	548	-	6.65152	0.000385	TAACGGTGACGGCGCCG
	Solyc05g006965.1_Promoter|SL4.0ch05_1600354:1602354	884	900	+	6.65152	0.000385	TGGCGATTGAAGTGGCT
	Solyc06g009200.3_Promoter|SL4.0ch06_3146340:3148340	163	179	+	6.63636	0.000388	AGCAGGTGAAAGTGGTG
	Solyc05g032880.3_Promoter|SL4.0ch05_43138749:43140749	951	967	-	6.63636	0.000388	AGGCGCAATTTCCAGTG
	Solyc08g076883.1_Promoter|SL4.0ch08_58936703:58938703	57	73	+	6.62121	0.00039	CAACGGATATGGTGCCG
	Solyc02g064770.4_Promoter|SL4.0ch02_33902867:33904867	608	624	+	6.62121	0.00039	CTCCAAAATATGTGGTG
	Solyc02g082000.3_Promoter|SL4.0ch02_43736576:43738576	1665	1681	-	6.60606	0.000393	CTCCAGTGAAAATGGCG
	Solyc03g117790.2_Promoter|SL4.0ch03_61271213:61273213	195	211	-	6.59091	0.000395	TGGCGGGATTTATGCAA
	Solyc11g007820.1_Promoter|SL4.0ch11_2075843:2077843	704	720	-	6.59091	0.000395	AGGCGGTAACAGCTGCA
	Solyc05g031600.3_Promoter|SL4.0ch05_46254363:46256363	1976	1992	+	6.59091	0.000395	CGGCGAGGGCATCAGCG
	Solyc05g006965.1_Promoter|SL4.0ch05_1600354:1602354	41	57	+	6.57576	0.000398	GACCGTGATATCCGGCT
	Solyc04g008460.4_Promoter|SL4.0ch04_2106065:2108065	854	870	+	6.57576	0.000398	CTGCGCCGCCGCCGCCG
	Solyc11g007360.1_Promoter|SL4.0ch11_1760067:1762067	1688	1704	+	6.57576	0.000398	TGCCGATGAATATGCAG
	Solyc00g500138.1_Promoter|SL4.0ch00_2538923:2540923	1722	1738	+	6.56061	0.0004	AGCCAATTTTGGCGCCG
	Solyc06g051410.4_Promoter|SL4.0ch06_32532352:32534352	474	490	-	6.54545	0.000403	AAGAGGATATGGCGGTC
	Solyc06g053380.3_Promoter|SL4.0ch06_33921646:33923646	877	893	-	6.54545	0.000403	AAGCGAGGATCATGGTG
	Solyc03g071720.4_Promoter|SL4.0ch03_15351098:15353098	269	285	-	6.5303	0.000405	AGGCGGAAGGAAAGGGG
	Solyc12g006805.1_Promoter|SL4.0ch12_1240910:1242910	675	691	-	6.5303	0.000405	CGACGATGACGATGGAG
	Solyc03g120850.4_Promoter|SL4.0ch03_63544262:63546262	1275	1291	+	6.5303	0.000405	CTGAGAAAATGGCTGCG
	Solyc05g014490.3_Promoter|SL4.0ch05_8411135:8413135	1581	1597	-	6.5303	0.000405	CGCCGGATGTTTAGCAA
	Solyc11g011060.3_Promoter|SL4.0ch11_4194654:4196654	244	260	-	6.5	0.00041	CGGAAGAGTTGAAGGAG
	Solyc12g006575.1_Promoter|SL4.0ch12_1081032:1083032	1632	1648	+	6.5	0.00041	AACCGATTGTTGAGGTG
	Solyc01g091170.3_Promoter|SL4.0ch01_77104693:77106693	3	19	+	6.48485	0.000413	GTCCGAATAATGTGGCA
	Solyc12g010910.2_Promoter|SL4.0ch12_3852072:3854072	1550	1566	+	6.48485	0.000413	CGCCAAAAGCGAAGGCA
	Solyc11g071320.2_Promoter|SL4.0ch11_52911010:52913010	1914	1930	-	6.4697	0.000415	GGGAGAATTACGCGGCT
	Solyc07g055640.1_Promoter|SL4.0ch07_63512725:63514725	1636	1652	-	6.43939	0.000421	AAGAGGAAAGTCCGGCA
	Solyc01g094230.4_Promoter|SL4.0ch01_78038578:78040578	1962	1978	+	6.43939	0.000421	AAGAGGAAATGACGGTC
	Solyc01g108650.3_Promoter|SL4.0ch01_88213010:88215010	1481	1497	+	6.42424	0.000423	CTACGGAAACAGAGGCA
	Solyc03g026320.4_Promoter|SL4.0ch03_3751782:3753782	853	869	-	6.40909	0.000426	AGCCGCTTATTTAGGAG
	Solyc06g053790.3_Promoter|SL4.0ch06_34431439:34433439	872	888	-	6.40909	0.000426	AGCCGCTTATTTAGGAG
	Solyc01g110140.4_Promoter|SL4.0ch01_89266000:89268000	929	945	+	6.40909	0.000426	AGCCGCTTATTTAGGAG
	Solyc08g081650.3_Promoter|SL4.0ch08_62759000:62761000	1177	1193	+	6.40909	0.000426	AGCCGCTTATTTAGGAG
	Solyc07g056170.4_Promoter|SL4.0ch07_63945485:63947485	1376	1392	+	6.40909	0.000426	CTCCGTAAGGTCTGGTG
	Solyc08g043170.4_Promoter|SL4.0ch08_22602684:22604684	1614	1630	-	6.40909	0.000426	ATGAGGAAATTACGGTC
	Solyc04g009730.4_Promoter|SL4.0ch04_3090252:3092252	240	256	-	6.39394	0.000428	CAGCATATAACACGGAA
	Solyc02g089120.4_Promoter|SL4.0ch02_49052014:49054014	318	334	+	6.39394	0.000428	CTGCGTGGTTGGTGGAT
	Solyc03g120510.1_Promoter|SL4.0ch03_63333680:63335680	1385	1401	-	6.39394	0.000428	CACCGGTGGACGAGGAT
	Solyc05g007245.1_Promoter|SL4.0ch05_1957805:1959805	198	214	-	6.37879	0.000431	TGGCAAAAATAACGTCG
	Solyc06g054290.3_Promoter|SL4.0ch06_34893231:34895231	1683	1699	-	6.37879	0.000431	TTCCGGTGACGGAGGAA
	Solyc09g083110.3_Promoter|SL4.0ch09_64903104:64905104	53	69	+	6.36364	0.000434	TGCAGAAGAAAATGGTG
	Solyc12g015640.2_Promoter|SL4.0ch12_5668374:5670374	654	670	+	6.36364	0.000434	CGGTGGCCGCAACGGCG
	Solyc07g049160.4_Promoter|SL4.0ch07_59343917:59345917	1164	1180	+	6.36364	0.000434	TGCAGCAAACAGAGGAG
	Solyc04g009450.1_Promoter|SL4.0ch04_2897436:2899436	1772	1788	+	6.36364	0.000434	AGGAGATGTATGCGCTG
	Solyc01g111810.3_Promoter|SL4.0ch01_90326568:90328568	830	846	-	6.34848	0.000437	CCCCGAAAACGGAGGAT
	Solyc03g006280.4_Promoter|SL4.0ch03_910574:912574	1653	1669	+	6.34848	0.000437	CGCCACTAGTCGAGGAG
	Solyc10g009430.3_Promoter|SL4.0ch10_3367259:3369259	459	475	-	6.33333	0.000439	AAGCGGAAAAAATGCAG
	Solyc02g081660.3_Promoter|SL4.0ch02_43516979:43518979	1052	1068	+	6.33333	0.000439	ACCCATGGATTGCGGTG
	Solyc07g043650.3_Promoter|SL4.0ch07_57464228:57466228	1150	1166	-	6.33333	0.000439	CCACGTAAATCTCGGTG
	Solyc03g119900.4_Promoter|SL4.0ch03_62873524:62875524	1310	1326	+	6.33333	0.000439	TGGTGGGGTTATCGGTG
	Solyc03g006280.4_Promoter|SL4.0ch03_910574:912574	1721	1737	+	6.33333	0.000439	TGGTGGTATATGCGCAG
	Solyc02g090170.3_Promoter|SL4.0ch02_49841995:49843995	885	901	+	6.31818	0.000442	TAGAGCCAAAAACGGTG
	Solyc02g030300.3_Promoter|SL4.0ch02_24057620:24059620	1516	1532	+	6.31818	0.000442	CGCCAGATGATCCGGGC
	Solyc11g013060.1_Promoter|SL4.0ch11_5990670:5992670	1636	1652	-	6.31818	0.000442	ATGCGATGACTGCGTCG
	Solyc07g061870.1_Promoter|SL4.0ch07_64616754:64618754	1589	1605	-	6.30303	0.000445	AGCCGGTGGAAGAGGTT
	Solyc08g008580.3_Promoter|SL4.0ch08_2959167:2961167	624	640	+	6.28788	0.000447	TGGAGAATAAAATGGAG
	Solyc06g071580.3_Promoter|SL4.0ch06_41731738:41733738	1076	1092	+	6.28788	0.000447	ATCCGGAATTTACAGTG
	Solyc01g099460.3_Promoter|SL4.0ch01_81963683:81965683	1412	1428	-	6.28788	0.000447	CGCCACAAGGCGAGGCG
	Solyc03g007600.3_Promoter|SL4.0ch03_2168790:2170790	1734	1750	+	6.28788	0.000447	GAACGGCGACGGCGGCA
	Solyc11g042820.2_Promoter|SL4.0ch11_32862333:32864333	1828	1844	+	6.28788	0.000447	TGGCAGTGAGTGCGCTG
	Solyc07g054130.2_Promoter|SL4.0ch07_62428963:62430963	1970	1986	+	6.28788	0.000447	ATGCATCTGTCGCGGCG
	Solyc01g088670.3_Promoter|SL4.0ch01_75675444:75677444	1975	1991	+	6.28788	0.000447	CGACGACTTCTCTGGCG
	Solyc02g086580.4_Promoter|SL4.0ch02_47241522:47243522	71	87	+	6.27273	0.00045	TAGCAGAAAGGGTGGCG
	Solyc04g009970.4_Promoter|SL4.0ch04_3314661:3316661	391	407	-	6.27273	0.00045	TTGCAGAAATGCCGGTT
	Solyc11g070180.1_Promoter|SL4.0ch11_52767376:52769376	306	322	-	6.25758	0.000453	AAGAGAGAAAATCGGCG
	Solyc07g025230.2_Promoter|SL4.0ch07_27032928:27034928	899	915	-	6.25758	0.000453	CTGAGCAAGTTAAGGAG
	Solyc11g006640.3_Promoter|SL4.0ch11_1278448:1280448	1343	1359	+	6.25758	0.000453	CTGCAGGAATTGAGGAA
	Solyc05g007245.1_Promoter|SL4.0ch05_1957805:1959805	1770	1786	-	6.25758	0.000453	CACCAAAAAAGATGGTG
	Solyc08g081030.1_Promoter|SL4.0ch08_62282351:62284351	526	542	+	6.24242	0.000456	AGGAGGAACCTGAGGTG
	Solyc02g021020.4_Promoter|SL4.0ch02_19713185:19715185	1454	1470	+	6.24242	0.000456	AGGAGAAGGAGAAGGAG
	Solyc03g112930.3_Promoter|SL4.0ch03_57650916:57652916	1463	1479	-	6.24242	0.000456	GCCCGGGAAAAGCGGGA
	Solyc01g080150.3_Promoter|SL4.0ch01_71903883:71905883	1544	1560	+	6.24242	0.000456	CTCCAAAATTTAAGGAG
	Solyc04g081700.3_Promoter|SL4.0ch04_63602066:63604066	64	80	+	6.22727	0.000459	TGCCGGAACCACCGCCC
	Solyc12g013840.3_Promoter|SL4.0ch12_4673005:4675005	190	206	-	6.22727	0.000459	GGGCATATATTGAGGAG
	Solyc06g066670.4_Promoter|SL4.0ch06_39523714:39525714	791	807	+	6.22727	0.000459	AACTGAGAACTGCGGCG
	Solyc03g005580.2_Promoter|SL4.0ch03_428800:430800	1212	1228	-	6.22727	0.000459	CGCCACAAAATAAGGAA
	Solyc10g078660.2_Promoter|SL4.0ch10_59509542:59511542	173	189	-	6.21212	0.000461	CCCCACATTTTGCGGTA
	Solyc01g088460.3_Promoter|SL4.0ch01_75506274:75508274	438	454	-	6.21212	0.000461	CGCCGCGTGGCGAGGCA
	Solyc09g082150.1_Promoter|SL4.0ch09_64075827:64077827	458	474	+	6.21212	0.000461	AGGAGGAGAAGAAGGAA
	Solyc11g011060.3_Promoter|SL4.0ch11_4194654:4196654	1516	1532	+	6.21212	0.000461	ATCCGAGAAATCTGGTG
	Solyc02g021020.4_Promoter|SL4.0ch02_19713185:19715185	1611	1627	+	6.21212	0.000461	AGGAGGAGAAGAAGGAA
	Solyc02g021020.4_Promoter|SL4.0ch02_19713185:19715185	1638	1654	+	6.21212	0.000461	AGGAGGAGAAGAAGGAA
	Solyc02g021020.4_Promoter|SL4.0ch02_19713185:19715185	1680	1696	+	6.21212	0.000461	AGGCAAAGGATATGGAG
	Solyc03g097000.3_Promoter|SL4.0ch03_53932943:53934943	1916	1932	-	6.21212	0.000461	TGCTGAGGATTGAGGCG
	Solyc07g021620.1_Promoter|SL4.0ch07_20538630:20540630	568	584	+	6.19697	0.000464	CTCCGACTTCAAAGGAG
	Solyc11g007010.2_Promoter|SL4.0ch11_1531985:1533985	41	57	+	6.18182	0.000467	CTCCGGATAAAGCTGCT
	Solyc01g010510.4_Promoter|SL4.0ch01_5548492:5550492	104	120	+	6.16667	0.00047	CTCCGTCTGTTTCGGTT
	Solyc09g007380.3_Promoter|SL4.0ch09_989898:991898	646	662	+	6.16667	0.00047	CAGCGAAAGTGGCGAAA
	Solyc03g059310.3_Promoter|SL4.0ch03_24649148:24651148	731	747	-	6.16667	0.00047	GGGCGAATACATCGGAC
	Solyc05g006965.1_Promoter|SL4.0ch05_1600354:1602354	772	788	+	6.16667	0.00047	CACCACAGTAGCCGGCT
	Solyc09g082380.4_Promoter|SL4.0ch09_64235956:64237956	1308	1324	-	6.15152	0.000473	AAGAGAGAAAGGCGGAA
	Solyc01g049810.4_Promoter|SL4.0ch01_42009192:42011192	1906	1922	+	6.15152	0.000473	AAGCAAATGTTGCGGCT
	Solyc07g049700.1_Promoter|SL4.0ch07_59973241:59975241	471	487	-	6.13636	0.000476	AGGCAAGGTTGGTGGAG
	Solyc05g056240.3_Promoter|SL4.0ch05_64979617:64981617	1018	1034	+	6.13636	0.000476	CACCGCGCATAGCGCTG
	Solyc01g101260.2_Promoter|SL4.0ch01_83344219:83346219	1626	1642	+	6.13636	0.000476	TACCGGTAAAAACGCCC
	Solyc12g095970.3_Promoter|SL4.0ch12_64590458:64592458	81	97	+	6.12121	0.000479	TGGAGAAAAAAATGGCA
	Solyc04g011700.2_Promoter|SL4.0ch04_4202662:4204662	754	770	+	6.12121	0.000479	GGCCGGAGGTGATGTCG
	Solyc07g064010.3_Promoter|SL4.0ch07_66147144:66149144	30	46	+	6.10606	0.000482	AACCGAAAATGGCGCTC
	Solyc08g080250.4_Promoter|SL4.0ch08_61671289:61673289	243	259	-	6.10606	0.000482	CGGCAACATTTTTGGAG
	Solyc01g099460.3_Promoter|SL4.0ch01_81963683:81965683	1143	1159	+	6.10606	0.000482	GCCAGGCTTTTCCGGCG
	Solyc09g008200.4_Promoter|SL4.0ch09_1675076:1677076	1756	1772	-	6.10606	0.000482	AGCCACAAATTAAGGTG
	Solyc08g007190.3_Promoter|SL4.0ch08_1762185:1764185	1837	1853	-	6.10606	0.000482	GAGCGTGAAATAAGGTG
	Solyc07g062290.3_Promoter|SL4.0ch07_64907816:64909816	1873	1889	-	6.10606	0.000482	TGCAGAATACTATGGAG
	Solyc04g017720.3_Promoter|SL4.0ch04_7837396:7839396	107	123	-	6.09091	0.000485	TGGCGGGGGATACTGCT
	Solyc01g080130.2_Promoter|SL4.0ch01_71864312:71866312	235	251	+	6.09091	0.000485	CAGCGACCTTACCGGGG
	Solyc03g114560.2_Promoter|SL4.0ch03_58935622:58937622	1942	1958	+	6.09091	0.000485	CACAAAAAGATACGGAG
	Solyc06g054120.2_Promoter|SL4.0ch06_34722781:34724781	885	901	-	6.07576	0.000487	AACCGCCAGAAACGGCC
	Solyc07g056170.4_Promoter|SL4.0ch07_63945485:63947485	1376	1392	-	6.07576	0.000487	CACCAGACCTTACGGAG
	Solyc01g107070.4_Promoter|SL4.0ch01_87032807:87034807	1489	1505	+	6.07576	0.000487	CGGAAAAGTTGCCGGAA
	Solyc01g110010.3_Promoter|SL4.0ch01_89182843:89184843	1515	1531	+	6.07576	0.000487	GTCCGACAATAGAGGTG
	Solyc11g010270.2_Promoter|SL4.0ch11_3387760:3389760	1543	1559	+	6.07576	0.000487	AGCAGAGGAACACGGCT
	Solyc07g052950.3_Promoter|SL4.0ch07_61277539:61279539	65	81	+	6.06061	0.00049	ATGTGAAAGTAACGGCG
	Solyc08g079070.2_Promoter|SL4.0ch08_60819469:60821469	290	306	+	6.06061	0.00049	TTGCGAAAACGATGGAA
	Solyc05g005180.3_Promoter|SL4.0ch05_208906:210906	427	443	+	6.06061	0.00049	CAACGAATGAAACGGAA
	Solyc01g110570.3_Promoter|SL4.0ch01_89570681:89572681	579	595	-	6.06061	0.00049	AGCCGAAAATTACAGAA
	Solyc04g005190.2_Promoter|SL4.0ch04_141856:143856	746	762	-	6.06061	0.00049	AACCGCAAGAGCAGGTG
	Solyc07g053710.3_Promoter|SL4.0ch07_62064771:62066771	1260	1276	+	6.06061	0.00049	TAGAGGATTAGGAGGTG
	Solyc03g005280.4_Promoter|SL4.0ch03_176531:178531	1253	1269	-	6.04545	0.000493	AGCCGAATTAAATGGTA
	Solyc10g055250.1_Promoter|SL4.0ch10_55575319:55577319	1619	1635	+	6.04545	0.000493	TGCCAAAATTCACGGTT
	Solyc06g036050.4_Promoter|SL4.0ch06_23277757:23279757	738	754	+	6.0303	0.000496	TAACGGAGGTTAAGGAG
	Solyc12g035520.3_Promoter|SL4.0ch12_40038521:40040521	800	816	-	6.0303	0.000496	CGGCGGCAATTAAGTCT
	Solyc03g077930.3_Promoter|SL4.0ch03_43092395:43094395	903	919	+	6.0303	0.000496	CCGAGCAACAGCCGGAG
	Solyc02g079370.3_Promoter|SL4.0ch02_41942963:41944963	122	138	+	6	0.000502	AGGAGGGAACAGAGGCA
	Solyc03g119040.3_Promoter|SL4.0ch03_62203753:62205753	685	701	-	6	0.000502	TGCCGTGTGAGTAGGTG
	Solyc05g012200.3_Promoter|SL4.0ch05_5540543:5542543	1326	1342	+	6	0.000502	AGACGTAATTTTCGGCT
	Solyc04g011630.1_Promoter|SL4.0ch04_4137338:4139338	914	930	-	5.98485	0.000506	CAGTGGAGAAGATGGAG
	Solyc03g005280.4_Promoter|SL4.0ch03_176531:178531	965	981	+	5.98485	0.000506	AGGAGAAGTGTTCGGTG
	Solyc03g120850.4_Promoter|SL4.0ch03_63544262:63546262	1254	1270	-	5.98485	0.000506	CGGCGCCATCGCCGCTC
	Solyc08g006050.2_Promoter|SL4.0ch08_815931:817931	133	149	-	5.9697	0.000509	AACCGAAGATGAAGGTA
	Solyc05g054200.4_Promoter|SL4.0ch05_63535587:63537587	378	394	-	5.9697	0.000509	TGCCGCCACTGCCGCCA
	Solyc10g009430.3_Promoter|SL4.0ch10_3367259:3369259	468	484	-	5.9697	0.000509	AAGAGAAGTAAGCGGAA
	Solyc06g071460.3_Promoter|SL4.0ch06_41627925:41629925	786	802	-	5.9697	0.000509	TGGAGGATTTTGTGGAT
	Solyc01g107070.4_Promoter|SL4.0ch01_87032807:87034807	1486	1502	+	5.9697	0.000509	AACCGGAAAAGTTGCCG
	Solyc05g053570.4_Promoter|SL4.0ch05_63042175:63044175	805	821	-	5.95455	0.000512	CTCCGGAGATACCACCG
	Solyc05g007300.3_Promoter|SL4.0ch05_2003412:2005412	1563	1579	-	5.95455	0.000512	AGGCGCTGCAACTGGCG
	Solyc03g007850.1_Promoter|SL4.0ch03_2416531:2418531	1889	1905	+	5.95455	0.000512	TGCCGTTTTTGACGACG
	Solyc04g071420.3_Promoter|SL4.0ch04_56204818:56206818	107	123	-	5.93939	0.000515	GGGCATAAAAACCGGAA
	Solyc04g081920.3_Promoter|SL4.0ch04_63747417:63749417	195	211	-	5.93939	0.000515	CAGAGCATCATGCGGAA
	Solyc10g006690.4_Promoter|SL4.0ch10_1057080:1059080	246	262	-	5.93939	0.000515	CACCGAGATAAGAGCAG
	Solyc11g006640.3_Promoter|SL4.0ch11_1278448:1280448	823	839	+	5.93939	0.000515	TGATGGAGATTCCGGAG
	Solyc01g102860.2_Promoter|SL4.0ch01_83814023:83816023	232	248	-	5.92424	0.000518	TGACGGAAGCTCTGGCA
	Solyc12g096990.2_Promoter|SL4.0ch12_65195034:65197034	1925	1941	-	5.92424	0.000518	TCGCGGCTTAAGAGGCA
	Solyc01g006520.3_Promoter|SL4.0ch01_1103731:1105731	1	17	+	5.90909	0.000521	GGCCGATGTCATCGGCT
	Solyc02g078410.1_Promoter|SL4.0ch02_41090731:41092731	120	136	+	5.90909	0.000521	TGGAGTCAAATATGGTG
	Solyc11g069765.1_Promoter|SL4.0ch11_52446956:52448956	488	504	-	5.90909	0.000521	AGCCGAAGAGGGCAGAG
	Solyc01g108120.3_Promoter|SL4.0ch01_87784565:87786565	554	570	+	5.90909	0.000521	AAGCGAAAGAGATGCCG
	Solyc07g054120.2_Promoter|SL4.0ch07_62423985:62425985	659	675	+	5.90909	0.000521	ATCCGAGGTTAACGGTT
	Solyc05g005180.3_Promoter|SL4.0ch05_208906:210906	1086	1102	+	5.90909	0.000521	AGCTAGAAATTGCGGCA
	Solyc04g071680.2_Promoter|SL4.0ch04_56475476:56477476	1545	1561	-	5.90909	0.000521	TGCAGGGTAAGGCTGCG
	Solyc09g014500.3_Promoter|SL4.0ch09_6146811:6148811	1051	1067	-	5.89394	0.000524	CACCGAAAATTAAGCAA
	Solyc05g052160.4_Promoter|SL4.0ch05_61852779:61854779	1067	1083	-	5.89394	0.000524	GGCTGAGTGAAGCGGCG
	Solyc06g082960.3_Promoter|SL4.0ch06_46136288:46138288	1383	1399	+	5.89394	0.000524	TGGTGGAATTTCTGGTG
	Solyc05g008970.1_Promoter|SL4.0ch05_3214987:3216987	186	202	-	5.87879	0.000527	TTCAGGGAAAGGAGGAG
	Solyc05g053210.4_Promoter|SL4.0ch05_62734255:62736255	976	992	+	5.87879	0.000527	CGGAGTAATTAGTGGAT
	Solyc10g085040.1_Promoter|SL4.0ch10_63513457:63515457	1865	1881	-	5.87879	0.000527	TGGCGGTAGATGAGGGC
	Solyc02g086580.4_Promoter|SL4.0ch02_47241522:47243522	1927	1943	-	5.87879	0.000527	CGGAGAAGGAAATGGGG
	Solyc04g078620.3_Promoter|SL4.0ch04_61285811:61287811	1490	1506	-	5.86364	0.000531	AGCAGGTGTAAACGCAG
	Solyc03g120460.4_Promoter|SL4.0ch03_63292530:63294530	965	981	-	5.84848	0.000534	CGCAGAAGCTGCCGCCA
	Solyc12g036220.3_Promoter|SL4.0ch12_44041035:44043035	11	27	-	5.83333	0.000537	TGGCAGATTGGGAGGAG
	Solyc01g096010.4_Promoter|SL4.0ch01_79374923:79376923	585	601	-	5.83333	0.000537	CTCCGGAGGAGACAGAA
	Solyc11g072430.3_Promoter|SL4.0ch11_53677199:53679199	14	30	+	5.81818	0.00054	TTCAGGGGGAACCGGCA
	Solyc02g088650.1_Promoter|SL4.0ch02_48721186:48723186	1243	1259	-	5.81818	0.00054	TGCCAGGAGTCATGGTG
	Solyc06g083360.3_Promoter|SL4.0ch06_46357799:46359799	212	228	+	5.80303	0.000543	ATGCGAGCATGGTGGCG
	Solyc07g005850.3_Promoter|SL4.0ch07_659801:661801	1260	1276	-	5.80303	0.000543	AAGAGAAGGTAGAGGCG
	Solyc08g066460.3_Promoter|SL4.0ch08_53206467:53208467	506	522	+	5.78788	0.000547	TTGCGCAGGTTGAGCAG
	Solyc04g078380.3_Promoter|SL4.0ch04_61094956:61096956	640	656	+	5.78788	0.000547	CAGAGAGGTTTGAGGCA
	Solyc08g083370.4_Promoter|SL4.0ch08_63978164:63980164	842	858	-	5.78788	0.000547	TTCCGGAAGTTGCTGAA
	Solyc05g032880.3_Promoter|SL4.0ch05_43138749:43140749	951	967	+	5.78788	0.000547	CACTGGAAATTGCGCCT
	Solyc01g090490.1_Promoter|SL4.0ch01_76402619:76404619	1196	1212	+	5.78788	0.000547	TCCCGGAGGAGGAGGAT
	Solyc08g065760.3_Promoter|SL4.0ch08_52174999:52176999	1984	2000	+	5.78788	0.000547	TCGCGGATGATATGGTA
	Solyc08g080010.1_Promoter|SL4.0ch08_61480809:61482809	469	485	+	5.77273	0.00055	TGGCAGAAATGAAGGAT
	Solyc04g077630.3_Promoter|SL4.0ch04_60562927:60564927	1317	1333	+	5.77273	0.00055	TAGAGAATTTTATGGCG
	Solyc01g066910.3_Promoter|SL4.0ch01_67946787:67948787	1650	1666	-	5.77273	0.00055	AGGCATCAACAGTGGCG
	Solyc10g080070.3_Promoter|SL4.0ch10_60577728:60579728	1797	1813	+	5.77273	0.00055	TTGTGAAAGTTCCGGAG
	Solyc03g112810.3_Promoter|SL4.0ch03_57552034:57554034	419	435	-	5.75758	0.000553	TACCGCGGAATTCGGAT
	Solyc02g065520.1_Promoter|SL4.0ch02_34713086:34715086	671	687	+	5.75758	0.000553	CGGAGTAAATGTCGTAG
	Solyc04g008460.4_Promoter|SL4.0ch04_2106065:2108065	869	885	+	5.75758	0.000553	CGCCGTCAAGTCAGGCC
	Solyc01g088460.3_Promoter|SL4.0ch01_75506274:75508274	996	1012	+	5.75758	0.000553	CTCAGTGGATAATGGCG
	Solyc03g005280.4_Promoter|SL4.0ch03_176531:178531	1013	1029	-	5.75758	0.000553	CGCCATCGCCAACGGCA
	Solyc03g113460.1_Promoter|SL4.0ch03_58026656:58028656	1136	1152	+	5.75758	0.000553	CACCATTGATAACGGAA
	Solyc01g098630.3_Promoter|SL4.0ch01_81353109:81355109	916	932	-	5.74242	0.000557	AGGAGAAAAAGGAGGGG
	Solyc01g020495.1_Promoter|SL4.0ch01_31058201:31060201	1619	1635	+	5.74242	0.000557	TGGAGATGTAGACGGAT
	Solyc10g085040.1_Promoter|SL4.0ch10_63513457:63515457	306	322	-	5.72727	0.00056	GAGCGGGAAAGAAGGAA
	Solyc02g086960.2_Promoter|SL4.0ch02_47543424:47545424	757	773	+	5.72727	0.00056	TGCAGGAGAAAGCAGTG
	Solyc03g005280.4_Promoter|SL4.0ch03_176531:178531	1007	1023	+	5.72727	0.00056	CCGCGGTGCCGTTGGCG
	Solyc06g061100.4_Promoter|SL4.0ch06_36787763:36789763	1021	1037	+	5.72727	0.00056	CAGCGGAGACGCTGCAA
	Solyc01g007980.4_Promoter|SL4.0ch01_2109760:2111760	45	61	-	5.71212	0.000563	CGCCGGTGAAAACTGAT
	Solyc02g061790.4_Promoter|SL4.0ch02_31303984:31305984	566	582	-	5.71212	0.000563	AGGAGGGAGACAAGGAG
	Solyc06g054120.2_Promoter|SL4.0ch06_34722781:34724781	885	901	+	5.71212	0.000563	GGCCGTTTCTGGCGGTT
	Solyc05g008180.3_Promoter|SL4.0ch05_2617858:2619858	1101	1117	-	5.71212	0.000563	TGGTGGATGAGGAGGTG
	Solyc09g082450.1_Promoter|SL4.0ch09_64272817:64274817	1321	1337	+	5.71212	0.000563	AGGAGGGAGACAAGGAG
	Solyc10g006690.4_Promoter|SL4.0ch10_1057080:1059080	806	822	+	5.69697	0.000567	TGGCGGAGACAGTAGAG
	Solyc01g080690.3_Promoter|SL4.0ch01_72504682:72506682	1029	1045	-	5.69697	0.000567	TTGCGTAAAAGCAGGAA
	Solyc04g007820.3_Promoter|SL4.0ch04_1531550:1533550	1080	1096	+	5.69697	0.000567	AGGAGTAGAGGACGGGG
	Solyc05g054025.1_Promoter|SL4.0ch05_63383506:63385506	1442	1458	-	5.69697	0.000567	AGGCGTGTAATACGTCA
	Solyc01g088490.3_Promoter|SL4.0ch01_75520041:75522041	1960	1976	+	5.69697	0.000567	CGCCGCAGCCATCGTCG
	Solyc01g096480.2_Promoter|SL4.0ch01_79817303:79819303	44	60	-	5.68182	0.00057	AGGAAGAAGCATCGGCG
	Solyc05g052160.4_Promoter|SL4.0ch05_61852779:61854779	1101	1117	-	5.68182	0.00057	TGGCGGCGGCGTTGGCC
	Solyc01g080130.2_Promoter|SL4.0ch01_71864312:71866312	181	197	-	5.66667	0.000573	TTCCGTGTCTGTCGGTG
	Solyc01g107460.2_Promoter|SL4.0ch01_87318189:87320189	305	321	-	5.66667	0.000573	ACGCGCCTCCGGCGGTG
	Solyc08g074960.3_Promoter|SL4.0ch08_57209488:57211488	378	394	+	5.66667	0.000573	CGGCAAAAGAAATGGAA
	Solyc11g011060.3_Promoter|SL4.0ch11_4194654:4196654	690	706	+	5.66667	0.000573	CGGCGTATATTGTGTCT
	Solyc12g019570.2_Promoter|SL4.0ch12_10737344:10739344	728	744	-	5.66667	0.000573	AGGAGGATGTGGAGGCC
	Solyc06g061100.4_Promoter|SL4.0ch06_36787763:36789763	967	983	+	5.66667	0.000573	AAGCAAAAGAAGCGGAA
	Solyc07g006380.3_Promoter|SL4.0ch07_1185368:1187368	26	42	+	5.65152	0.000577	CGCAGCCTGTGACGGTC
	Solyc05g023900.1_Promoter|SL4.0ch05_30155702:30157702	979	995	+	5.65152	0.000577	CGCAGCCTGTGACGGTC
	Solyc02g088650.1_Promoter|SL4.0ch02_48721186:48723186	1015	1031	-	5.65152	0.000577	TGGAGGGTATAGTGGAA
	Solyc05g052160.4_Promoter|SL4.0ch05_61852779:61854779	1021	1037	-	5.65152	0.000577	CGGCGGCGGCAACTGCC
	Solyc08g068040.3_Promoter|SL4.0ch08_55233726:55235726	1059	1075	-	5.65152	0.000577	TAGAGGAGAATGAGGAA
	Solyc05g007300.3_Promoter|SL4.0ch05_2003412:2005412	1530	1546	+	5.65152	0.000577	CGCCAGGTCTCGCGCCA
	Solyc02g088770.3_Promoter|SL4.0ch02_48791455:48793455	1967	1983	-	5.65152	0.000577	CTCCAGGTTCTTCGGCA
	Solyc03g005280.4_Promoter|SL4.0ch03_176531:178531	914	930	+	5.63636	0.00058	CTCCGTCTGTCCAGGTG
	Solyc03g111650.4_Promoter|SL4.0ch03_56703019:56705019	1485	1501	+	5.63636	0.00058	CACAGTAAAATAAGGCA
	Solyc05g008040.4_Promoter|SL4.0ch05_2504009:2506009	28	44	-	5.62121	0.000584	AAGCGGGTGCCTCGGAA
	Solyc04g014930.3_Promoter|SL4.0ch04_5208278:5210278	305	321	+	5.62121	0.000584	TGAAAAAAATTGCGGCG
	Solyc04g011700.2_Promoter|SL4.0ch04_4202662:4204662	797	813	+	5.62121	0.000584	CGCCGAGGAGTTAGCCG
	Solyc12g011100.2_Promoter|SL4.0ch12_4001417:4003417	168	184	-	5.60606	0.000587	CACAGACAACTGAGGTG
	Solyc04g076330.3_Promoter|SL4.0ch04_59236768:59238768	854	870	-	5.60606	0.000587	CGCCGTCAATGGAGTCA
	Solyc03g044900.3_Promoter|SL4.0ch03_10059424:10061424	299	315	-	5.59091	0.000591	CTCCGTTGTCGTCGGAT
	Solyc05g010770.4_Promoter|SL4.0ch05_5024748:5026748	875	891	-	5.59091	0.000591	TGGAGAAGTATACGCAA
	Solyc02g014430.3_Promoter|SL4.0ch02_15403793:15405793	1109	1125	-	5.59091	0.000591	GTCCGTTAATTTCGGAA
	Solyc02g086454.1_Promoter|SL4.0ch02_47142355:47144355	1751	1767	+	5.59091	0.000591	TACCAGCAGTTGAGGAG
	Solyc02g092200.3_Promoter|SL4.0ch02_51393851:51395851	648	664	-	5.57576	0.000594	CACAGCACATTGCGGCT
	Solyc02g079320.3_Promoter|SL4.0ch02_41911545:41913545	781	797	+	5.57576	0.000594	TGCCAACAGCCGCGGTA
	Solyc02g086458.1_Promoter|SL4.0ch02_47146316:47148316	567	583	+	5.56061	0.000598	CAGCGGAAAAGAAGCTT
	Solyc08g078600.3_Promoter|SL4.0ch08_60488313:60490313	1231	1247	-	5.56061	0.000598	TGGCGTGAGATTTGGAA
	Solyc12g036220.3_Promoter|SL4.0ch12_44041035:44043035	1360	1376	-	5.56061	0.000598	GGCAGAAGTCATCGGTG
	Solyc02g086456.1_Promoter|SL4.0ch02_47145335:47147335	1548	1564	+	5.56061	0.000598	CAGCGGAAAAGAAGCTT
	Solyc07g005850.3_Promoter|SL4.0ch07_659801:661801	1716	1732	-	5.56061	0.000598	CAGCAGCTATGCAGGTG
	Solyc09g055830.1_Promoter|SL4.0ch09_41692160:41694160	1898	1914	+	5.56061	0.000598	CTGCGATAGAAAAGGCT
	Solyc11g007310.3_Promoter|SL4.0ch11_1729722:1731722	7	23	-	5.54545	0.000601	TGAAGGAAAAGGAGGAG
	Solyc10g080780.2_Promoter|SL4.0ch10_61090006:61092006	563	579	+	5.54545	0.000601	TGCCGGAGTTAATGTTG
	Solyc08g078600.3_Promoter|SL4.0ch08_60488313:60490313	650	666	-	5.54545	0.000601	ATGCGTGAATTACGGGT
	Solyc05g007910.3_Promoter|SL4.0ch05_2393496:2395496	920	936	+	5.54545	0.000601	CACAGAAAGTTGTGGAA
	Solyc02g021020.4_Promoter|SL4.0ch02_19713185:19715185	1572	1588	+	5.54545	0.000601	AGGAGAAGGAAAAGGAG
	Solyc03g093230.4_Promoter|SL4.0ch03_48981364:48983364	1638	1654	-	5.54545	0.000601	AAGAGGATTCTATGGCG
	Solyc03g078440.3_Promoter|SL4.0ch03_45468488:45470488	78	94	+	5.5303	0.000605	TGCCAATGATGGTGGCA
	Solyc09g014440.4_Promoter|SL4.0ch09_6063250:6065250	90	106	-	5.5303	0.000605	CTCCGGTATTTCCGTAA
	Solyc12g006120.3_Promoter|SL4.0ch12_692171:694171	400	416	+	5.5303	0.000605	GACCGCAATTAAAGGTG
	Solyc09g083070.3_Promoter|SL4.0ch09_64850837:64852837	608	624	-	5.5303	0.000605	AACCAGAAACCACGGAA
	Solyc05g053570.4_Promoter|SL4.0ch05_63042175:63044175	834	850	-	5.5303	0.000605	CACCAAAGTAGCCGGAT
	Solyc12g019570.2_Promoter|SL4.0ch12_10737344:10739344	270	286	+	5.51515	0.000608	CAGCGGCAATGCTGCAA
	Solyc07g045480.3_Promoter|SL4.0ch07_58493584:58495584	457	473	-	5.51515	0.000608	TGGAGGATATAGAGCTG
	Solyc01g098630.3_Promoter|SL4.0ch01_81353109:81355109	1628	1644	-	5.51515	0.000608	CACCAGTTATTGCGCCT
	Solyc01g094180.4_Promoter|SL4.0ch01_78004732:78006732	1708	1724	+	5.51515	0.000608	TGGCGTCAAGTTTGGTG
	Solyc03g111360.3_Promoter|SL4.0ch03_56366829:56368829	1829	1845	-	5.51515	0.000608	GAGCGATTTACTCGGTG
	Solyc09g098350.4_Promoter|SL4.0ch09_68245292:68247292	1927	1943	-	5.51515	0.000608	TGGTGGTGGTGGTGGAG
	Solyc05g006930.3_Promoter|SL4.0ch05_1579331:1581331	1942	1958	-	5.51515	0.000608	CTCAGTATAATATGGAG
	Solyc04g015760.4_Promoter|SL4.0ch04_6082474:6084474	32	48	-	5.5	0.000612	TGCCAGCAACGACGTCG
	Solyc01g080130.2_Promoter|SL4.0ch01_71864312:71866312	235	251	-	5.5	0.000612	CCCCGGTAAGGTCGCTG
	Solyc02g084590.4_Promoter|SL4.0ch02_45694051:45696051	1002	1018	-	5.5	0.000612	AGCCGAATAAAGCGTTA
	Solyc12g007090.2_Promoter|SL4.0ch12_1542621:1544621	1121	1137	+	5.5	0.000612	CGGAGAGAAGTCAGGAG
	Solyc05g014490.3_Promoter|SL4.0ch05_8411135:8413135	1521	1537	+	5.5	0.000612	CCCAAGAAGATCCGGTG
	Solyc05g055570.3_Promoter|SL4.0ch05_64535869:64537869	1681	1697	-	5.5	0.000612	CGGTGCAAATCATGGTG
	Solyc03g025890.2_Promoter|SL4.0ch03_3276281:3278281	160	176	-	5.48485	0.000616	TGGAGGATAAAATGGAA
	Solyc02g085490.2_Promoter|SL4.0ch02_46373286:46375286	202	218	+	5.48485	0.000616	GGCAAGTTTTTGCGGAG
	Solyc04g010010.3_Promoter|SL4.0ch04_3356358:3358358	347	363	+	5.48485	0.000616	AAGAGGAAGTAACGGTT
	Solyc08g005240.3_Promoter|SL4.0ch08_174439:176439	693	709	-	5.48485	0.000616	CGGCGGGAATGGAGAAA
	Solyc05g050940.4_Promoter|SL4.0ch05_60553766:60555766	1584	1600	+	5.4697	0.000619	GAGCGAAATTTAAGGGG
	Solyc03g007850.1_Promoter|SL4.0ch03_2416531:2418531	1659	1675	+	5.4697	0.000619	TGCCGAAGCAAAAGGCT
	Solyc02g091090.4_Promoter|SL4.0ch02_50540773:50542773	665	681	+	5.45455	0.000623	CTGAGGAATCAATGGCA
	Solyc11g007820.1_Promoter|SL4.0ch11_2075843:2077843	668	684	+	5.45455	0.000623	CTGCAGAAACAGTGGAA
	Solyc05g053570.4_Promoter|SL4.0ch05_63042175:63044175	690	706	+	5.45455	0.000623	CGCCACAGAGGAAGGAG
	Solyc06g071580.3_Promoter|SL4.0ch06_41731738:41733738	756	772	+	5.45455	0.000623	TGGCGTAATTTGCTGTT
	Solyc04g018100.4_Promoter|SL4.0ch04_9613616:9615616	890	906	-	5.45455	0.000623	CGGAATAAATTTCGGAA
	Solyc03g120150.3_Promoter|SL4.0ch03_63070688:63072688	912	928	+	5.45455	0.000623	ATCCAGAATCGGCGCAG
	Solyc02g079860.1_Promoter|SL4.0ch02_42258291:42260291	1518	1534	-	5.45455	0.000623	CAGAGGAGGAATTGGAG
	Solyc07g052770.2_Promoter|SL4.0ch07_61125267:61127267	1888	1904	-	5.45455	0.000623	CACAGAAAGTGAAGGCA
	Solyc11g065710.3_Promoter|SL4.0ch11_49313152:49315152	290	306	+	5.43939	0.000627	TGGCAGTAAGGGTGGTG
	Solyc06g068290.1_Promoter|SL4.0ch06_39947002:39949002	1018	1034	+	5.43939	0.000627	CAGCGTATGCGGAGGAC
	Solyc03g120850.4_Promoter|SL4.0ch03_63544262:63546262	1263	1279	+	5.43939	0.000627	TGGCGCCGGTGCCTGAG
	Solyc01g105340.4_Promoter|SL4.0ch01_85844647:85846647	102	118	+	5.42424	0.00063	CGGTGGCGGCGAAGGAG
	Solyc03g116630.3_Promoter|SL4.0ch03_60418503:60420503	727	743	-	5.42424	0.00063	TGGCGTAATTGTAGGTT
	Solyc01g094540.4_Promoter|SL4.0ch01_78234777:78236777	1193	1209	+	5.42424	0.00063	TGGAGTAGACGATGGCA
	Solyc02g091090.4_Promoter|SL4.0ch02_50540773:50542773	1417	1433	+	5.42424	0.00063	CCCAGACGAGACCGGCG
	Solyc06g071020.3_Promoter|SL4.0ch06_41287597:41289597	1727	1743	-	5.42424	0.00063	CACCGCAATCTGCGTTA
	Solyc02g084540.3_Promoter|SL4.0ch02_45642965:45644965	1766	1782	-	5.42424	0.00063	CCCAGACGAGACCGGCG
	Solyc03g095680.2_Promoter|SL4.0ch03_51423868:51425868	1933	1949	-	5.42424	0.00063	CCCAGACGAGACCGGCG
	Solyc11g032200.2_Promoter|SL4.0ch11_24967121:24969121	1582	1598	-	5.40909	0.000634	AAGCAAGAGTTCCGGCA
	Solyc03g034240.4_Promoter|SL4.0ch03_5800309:5802309	1911	1927	+	5.40909	0.000634	AAGAGGAAAATAAGGCA
	Solyc03g113410.2_Promoter|SL4.0ch03_57988792:57990792	1929	1945	+	5.40909	0.000634	GAGAGATGTTTTCGGCG
	Solyc10g009400.3_Promoter|SL4.0ch10_3340751:3342751	24	40	+	5.39394	0.000638	CAGCAGCGATGGTGGCC
	Solyc04g081700.3_Promoter|SL4.0ch04_63602066:63604066	204	220	-	5.39394	0.000638	AAGAGAAGTAATCGGAG
	Solyc09g098220.3_Promoter|SL4.0ch09_68128119:68130119	308	324	+	5.39394	0.000638	CACCGATGGTTATGCTG
	Solyc10g049650.3_Promoter|SL4.0ch10_45344168:45346168	468	484	+	5.39394	0.000638	GGCCGTCATAGACTGCG
	Solyc01g106040.3_Promoter|SL4.0ch01_86342051:86344051	589	605	+	5.39394	0.000638	CTGCAATTATTGTGGTG
	Solyc07g052050.2_Promoter|SL4.0ch07_60502332:60504332	1528	1544	-	5.39394	0.000638	TACCAAAATCTTCGGTG
	Solyc02g091950.4_Promoter|SL4.0ch02_51196693:51198693	1803	1819	-	5.39394	0.000638	AACCGACGGGCACGGCA
	Solyc05g008930.3_Promoter|SL4.0ch05_3186692:3188692	54	70	+	5.37879	0.000642	AAGCGGATGAAAAGGTA
	Solyc05g013280.4_Promoter|SL4.0ch05_6452618:6454618	530	546	+	5.37879	0.000642	ATCCGGATAAAAAGGTA
	Solyc10g078630.2_Promoter|SL4.0ch10_59498030:59500030	946	962	+	5.37879	0.000642	TAGAGGCAAAGATGGAG
	Solyc10g078630.2_Promoter|SL4.0ch10_59498030:59500030	1096	1112	+	5.37879	0.000642	GGAAGGTAGAGGCGGTG
	Solyc02g061790.4_Promoter|SL4.0ch02_31303984:31305984	578	594	-	5.36364	0.000645	GAGAGGAGGAGGAGGAG
	Solyc04g011630.1_Promoter|SL4.0ch04_4137338:4139338	911	927	-	5.36364	0.000645	TGGAGAAGATGGAGGAT
	Solyc06g069030.3_Promoter|SL4.0ch06_40470049:40472049	1167	1183	+	5.36364	0.000645	TGCCAAAGAAGCCGTCG
	Solyc07g007705.1_Promoter|SL4.0ch07_2328105:2330105	1717	1733	+	5.36364	0.000645	TACCGGTTTATTCGCCA
	Solyc06g053790.3_Promoter|SL4.0ch06_34431439:34433439	1890	1906	-	5.36364	0.000645	ACGCGGCTGCTTCGGAA
	Solyc04g081950.4_Promoter|SL4.0ch04_63759100:63761100	410	426	+	5.34848	0.000649	AAGTGAAAGAAGCGGTG
	Solyc02g082160.2_Promoter|SL4.0ch02_43860917:43862917	1483	1499	-	5.34848	0.000649	CGCCATGTTCAGTGGAG
	Solyc10g009170.2_Promoter|SL4.0ch10_3042689:3044689	295	311	-	5.33333	0.000653	CACCGATTAAAATGGGG
	Solyc01g080130.2_Promoter|SL4.0ch01_71864312:71866312	710	726	-	5.33333	0.000653	CTCTGAATATTACGGGG
	Solyc04g071680.2_Promoter|SL4.0ch04_56475476:56477476	1381	1397	-	5.33333	0.000653	TGGTGGAGAGGGCGGAT
	Solyc02g079370.3_Promoter|SL4.0ch02_41942963:41944963	1798	1814	-	5.33333	0.000653	TAGAGGCTCCTACGGAG
	Solyc11g070180.1_Promoter|SL4.0ch11_52767376:52769376	294	310	-	5.31818	0.000657	CGGCGGAGAGAGTGAAG
	Solyc06g072270.4_Promoter|SL4.0ch06_42227213:42229213	329	345	-	5.31818	0.000657	TGGCGACGTTACTGCAG
	Solyc01g098030.4_Promoter|SL4.0ch01_80899889:80901889	470	486	-	5.31818	0.000657	AGGCGATGATCGCGTAA
	Solyc11g017370.3_Promoter|SL4.0ch11_8341964:8343964	698	714	+	5.31818	0.000657	GAGCGAGGAGAGAGGCG
	Solyc01g090490.1_Promoter|SL4.0ch01_76402619:76404619	1043	1059	-	5.31818	0.000657	CGCCGTTGAAGAAGCGG
	Solyc09g082450.1_Promoter|SL4.0ch09_64272817:64274817	1369	1385	+	5.31818	0.000657	CGGCGAAAAAAGTGTTA
	Solyc01g028803.1_Promoter|SL4.0ch01_37866787:37868787	189	205	-	5.30303	0.000661	TGGCGTGGAGTAAGGAA
	Solyc06g065510.4_Promoter|SL4.0ch06_38532720:38534720	213	229	-	5.30303	0.000661	CACCGAGGTAAAAGGCC
	Solyc02g068710.3_Promoter|SL4.0ch02_36648916:36650916	386	402	+	5.30303	0.000661	TAGAGGGGAAGTCGGAA
	Solyc03g116740.3_Promoter|SL4.0ch03_60481881:60483881	423	439	-	5.30303	0.000661	GAAAGCAAATTGCGGCG
	Solyc01g103390.3_Promoter|SL4.0ch01_84290050:84292050	637	653	+	5.30303	0.000661	TGACGGAGAGTGCGGGT
	Solyc05g053570.4_Promoter|SL4.0ch05_63042175:63044175	778	794	+	5.30303	0.000661	CGGCGCGTGCTCCGATG
	Solyc11g007310.3_Promoter|SL4.0ch11_1729722:1731722	1425	1441	+	5.30303	0.000661	GGCAGATTTCGCCGGAG
	Solyc06g009800.3_Promoter|SL4.0ch06_3831242:3833242	1591	1607	-	5.30303	0.000661	TAGAGAAAGTTATGGAG
	Solyc08g076883.1_Promoter|SL4.0ch08_58936703:58938703	111	127	+	5.28788	0.000664	TGGAGTCAGTGATGGTG
	Solyc01g096480.2_Promoter|SL4.0ch01_79817303:79819303	107	123	-	5.28788	0.000664	AAGAGGAAGCCGCGGAT
	Solyc11g005970.1_Promoter|SL4.0ch11_816297:818297	188	204	-	5.28788	0.000664	GTGCAGTGAAACCGGTG
	Solyc05g054950.2_Promoter|SL4.0ch05_64121210:64123210	547	563	-	5.28788	0.000664	CGCCGGAAAATCCATAG
	Solyc02g086454.1_Promoter|SL4.0ch02_47142355:47144355	576	592	+	5.28788	0.000664	TGCCGGTAATGATGTTG
	Solyc11g032200.2_Promoter|SL4.0ch11_24967121:24969121	1468	1484	+	5.28788	0.000664	CTGCGCGAACGCCGTTG
	Solyc03g077930.3_Promoter|SL4.0ch03_43092395:43094395	436	452	+	5.27273	0.000668	CCCCGAATTCTAAGGCT
	Solyc04g050540.4_Promoter|SL4.0ch04_46771189:46773189	805	821	-	5.27273	0.000668	GGGAGTGAATAGTGGAG
	Solyc06g073587.1_Promoter|SL4.0ch06_43055606:43057606	1538	1554	+	5.27273	0.000668	TACAGGCAGAGGTGGAG
	Solyc04g016050.3_Promoter|SL4.0ch04_6760347:6762347	1541	1557	+	5.27273	0.000668	GAGAGAAAAAAGAGGCG
	Solyc04g011700.2_Promoter|SL4.0ch04_4202662:4204662	812	828	+	5.25758	0.000672	CGGAGAAATATATGGAC
	Solyc06g050837.1_Promoter|SL4.0ch06_31386483:31388483	854	870	-	5.25758	0.000672	CTGTGTATATTGCGCAG
	Solyc01g096480.2_Promoter|SL4.0ch01_79817303:79819303	41	57	-	5.24242	0.000676	AAGAAGCATCGGCGGCG
	Solyc03g114660.1_Promoter|SL4.0ch03_58995009:58997009	243	259	+	5.24242	0.000676	CGCCATCATTTTTGGAG
	Solyc01g104020.2_Promoter|SL4.0ch01_84797228:84799228	261	277	-	5.24242	0.000676	ACCCAAAAGCTACGGTG
	Solyc06g083360.3_Promoter|SL4.0ch06_46357799:46359799	349	365	-	5.24242	0.000676	AAGCGGGATTCGCGAAG
	Solyc11g007160.2_Promoter|SL4.0ch11_1633369:1635369	507	523	+	5.24242	0.000676	AACCACGAGAGACGGAG
	Solyc02g079860.1_Promoter|SL4.0ch02_42258291:42260291	1433	1449	-	5.24242	0.000676	TACAGGAAAGGCCGCCG
	Solyc04g025260.3_Promoter|SL4.0ch04_24338617:24340617	1228	1244	-	5.22727	0.00068	AGGCATGGAAAGTGGAG
	Solyc05g007730.4_Promoter|SL4.0ch05_2255980:2257980	1303	1319	+	5.22727	0.00068	TAGCACGCAAGGCGGCG
	Solyc01g006910.4_Promoter|SL4.0ch01_1492676:1494676	1711	1727	+	5.22727	0.00068	AGGAGCATTATCCGCAG
	Solyc06g034140.3_Promoter|SL4.0ch06_21454480:21456480	1746	1762	+	5.22727	0.00068	CCGCGATAGAGAAGGCT
	Solyc03g115790.1_Promoter|SL4.0ch03_59816903:59818903	1984	2000	+	5.22727	0.00068	AGGAGTAAATGACGGGT
	Solyc06g008220.4_Promoter|SL4.0ch06_2104990:2106990	357	373	+	5.21212	0.000684	TTGCAGATTTTTCGGCT
	Solyc05g050090.4_Promoter|SL4.0ch05_59467256:59469256	354	370	-	5.21212	0.000684	TTGAGGTGTATCCGGTA
	Solyc01g112120.4_Promoter|SL4.0ch01_90576232:90578232	465	481	-	5.21212	0.000684	TGCTGGAATCAGCGGAC
	Solyc03g120150.3_Promoter|SL4.0ch03_63070688:63072688	792	808	+	5.21212	0.000684	AGGAGGAGATGAAGCTG
	Solyc07g043650.3_Promoter|SL4.0ch07_57464228:57466228	1150	1166	+	5.21212	0.000684	CACCGAGATTTACGTGG
	Solyc02g086500.3_Promoter|SL4.0ch02_47179088:47181088	1379	1395	+	5.21212	0.000684	TGGTGGTGGTGGTGGTG
	Solyc02g086500.3_Promoter|SL4.0ch02_47179088:47181088	1382	1398	+	5.21212	0.000684	TGGTGGTGGTGGTGGTG
	Solyc02g086500.3_Promoter|SL4.0ch02_47179088:47181088	1385	1401	+	5.21212	0.000684	TGGTGGTGGTGGTGGTG
	Solyc12g049510.3_Promoter|SL4.0ch12_60832135:60834135	1633	1649	+	5.21212	0.000684	CCGCGAGTGAGACTGCG
	Solyc06g084460.4_Promoter|SL4.0ch06_47132062:47134062	1823	1839	-	5.21212	0.000684	TGCAGCATGTGATGGTG
	Solyc08g069030.4_Promoter|SL4.0ch08_56206654:56208654	597	613	+	5.19697	0.000688	GGCAGTTACATGCGGCA
	Solyc02g091950.4_Promoter|SL4.0ch02_51196693:51198693	643	659	+	5.19697	0.000688	TGGCAGCATTATCGGAT
	Solyc01g081470.4_Promoter|SL4.0ch01_73267601:73269601	1162	1178	+	5.19697	0.000688	GGGCGTTTTAGGAGGGG
	Solyc01g007980.4_Promoter|SL4.0ch01_2109760:2111760	54	70	-	5.18182	0.000692	AAGAGAGATCGCCGGTG
	Solyc03g123540.3_Promoter|SL4.0ch03_64823379:64825379	1242	1258	+	5.18182	0.000692	CAGCACAAGTAGTGGCA
	Solyc02g091120.4_Promoter|SL4.0ch02_50582297:50584297	1825	1841	-	5.18182	0.000692	GCGCGGTGGAGAAGGTG
	Solyc06g065800.3_Promoter|SL4.0ch06_38881207:38883207	111	127	-	5.16667	0.000696	TTGAGAAATCTATGGCG
	Solyc04g076330.3_Promoter|SL4.0ch04_59236768:59238768	671	687	-	5.16667	0.000696	CGACGGCGGAAAAGGAA
	Solyc08g076480.3_Promoter|SL4.0ch08_58597936:58599936	928	944	-	5.16667	0.000696	AAGCGTGGTATGTGGAA
	Solyc04g082330.3_Promoter|SL4.0ch04_64015333:64017333	1035	1051	+	5.16667	0.000696	CGCCGGAGTAATTGTTG
	Solyc05g007730.4_Promoter|SL4.0ch05_2255980:2257980	1278	1294	+	5.16667	0.000696	GGGCGTATAATCAGCAG
	Solyc09g055830.1_Promoter|SL4.0ch09_41692160:41694160	1391	1407	+	5.16667	0.000696	ATGCGGAAATTACTGCT
	Solyc05g007300.3_Promoter|SL4.0ch05_2003412:2005412	1563	1579	+	5.16667	0.000696	CGCCAGTTGCAGCGCCT
	Solyc02g084990.3_Promoter|SL4.0ch02_46035650:46037650	1608	1624	+	5.16667	0.000696	TGCCGTGAATAATGGTC
	Solyc08g075490.4_Promoter|SL4.0ch08_57759126:57761126	1928	1944	+	5.16667	0.000696	TAGCGGAAAATAAGCTA
	Solyc01g096480.2_Promoter|SL4.0ch01_79817303:79819303	32	48	+	5.15152	0.0007	ATCCGCAACCGCCGCCG
	Solyc06g009800.3_Promoter|SL4.0ch06_3831242:3833242	503	519	+	5.15152	0.0007	GGGCGAATGATTCGGGT
	Solyc06g061100.4_Promoter|SL4.0ch06_36787763:36789763	979	995	+	5.15152	0.0007	CGGAAGCGAAGATGGAG
	Solyc02g091950.4_Promoter|SL4.0ch02_51196693:51198693	1165	1181	+	5.15152	0.0007	CCGCAGAAATTCCGTAG
	Solyc02g086458.1_Promoter|SL4.0ch02_47146316:47148316	1755	1771	+	5.15152	0.0007	CAGCAGTTGAAGAGGTG
	Solyc03g093230.4_Promoter|SL4.0ch03_48981364:48983364	1977	1993	-	5.15152	0.0007	TACAGACGGTTTCGGTG
	Solyc12g035500.3_Promoter|SL4.0ch12_39883111:39885111	509	525	+	5.13636	0.000704	CACCGGAGATTGCACAA
	Solyc11g071320.2_Promoter|SL4.0ch11_52911010:52913010	529	545	+	5.13636	0.000704	AGGAGAAAATGAAGGAA
	Solyc09g007320.4_Promoter|SL4.0ch09_934859:936859	622	638	+	5.13636	0.000704	AGGAGAAAATGAAGGAA
	Solyc11g068810.2_Promoter|SL4.0ch11_51488418:51490418	833	849	-	5.13636	0.000704	ACCCGTAGCTTGTGGTG
	Solyc06g071920.4_Promoter|SL4.0ch06_41978043:41980043	840	856	-	5.13636	0.000704	AGGCGGATAAAAAGCTA
	Solyc03g120150.3_Promoter|SL4.0ch03_63070688:63072688	912	928	-	5.13636	0.000704	CTGCGCCGATTCTGGAT
	Solyc01g006250.2_Promoter|SL4.0ch01_873923:875923	1055	1071	-	5.13636	0.000704	ATCCATAATTTTCGGTG
	Solyc10g055680.1_Promoter|SL4.0ch10_56256893:56258893	1920	1936	-	5.13636	0.000704	ACGCGATATACGTGGAG
	Solyc11g005970.1_Promoter|SL4.0ch11_816297:818297	716	732	-	5.12121	0.000708	GAGCGATGAAATCGGCT
	Solyc02g088940.3_Promoter|SL4.0ch02_48905086:48907086	1501	1517	+	5.12121	0.000708	CGCAGGTTTTTCAGGTA
	Solyc06g053850.4_Promoter|SL4.0ch06_34505947:34507947	1631	1647	-	5.12121	0.000708	CTGCATATGAGCAGGCG
	Solyc01g096480.2_Promoter|SL4.0ch01_79817303:79819303	247	263	+	5.10606	0.000712	TCCCGCCGTCGCCGGCT
	Solyc04g081840.4_Promoter|SL4.0ch04_63692383:63694383	713	729	-	5.10606	0.000712	AGGAGAACATAGTGGCG
	Solyc01g056570.3_Promoter|SL4.0ch01_47974740:47976740	866	882	-	5.10606	0.000712	TTGCGGTGAATAAGGTT
	Solyc12g019570.2_Promoter|SL4.0ch12_10737344:10739344	1001	1017	+	5.10606	0.000712	GACCGAATTCGATGGAG
	Solyc05g014490.3_Promoter|SL4.0ch05_8411135:8413135	1559	1575	+	5.10606	0.000712	TGCCGCAATTCCCGATG
	Solyc01g009630.3_Promoter|SL4.0ch01_3825000:3827000	112	128	+	5.09091	0.000716	TGCCGTCAATCATGGTT
	Solyc11g069570.2_Promoter|SL4.0ch11_52256090:52258090	252	268	-	5.09091	0.000716	CGGCAGATGATCTGGTT
	Solyc06g069390.4_Promoter|SL4.0ch06_40787747:40789747	299	315	-	5.09091	0.000716	TTGCGTGATTTATGGAA
	Solyc02g081130.3_Promoter|SL4.0ch02_43184550:43186550	364	380	-	5.09091	0.000716	CGGCATCAAACGTGGCT
	Solyc07g047990.1_Promoter|SL4.0ch07_59083048:59085048	1610	1626	+	5.09091	0.000716	TACCGATTATAATGGCA
	Solyc06g071020.3_Promoter|SL4.0ch06_41287597:41289597	1841	1857	+	5.09091	0.000716	CTACGTAAACACCGGCC
	Solyc10g080070.3_Promoter|SL4.0ch10_60577728:60579728	1976	1992	+	5.09091	0.000716	GGGTGGAGGAGGAGGAG
	Solyc09g061760.1_Promoter|SL4.0ch09_56380367:56382367	200	216	-	5.07576	0.000721	CGCCGAAAAGTTAGGAC
	Solyc07g063900.3_Promoter|SL4.0ch07_66071630:66073630	897	913	-	5.07576	0.000721	CAGCGGTGGCGGCAGCT
	Solyc08g079330.2_Promoter|SL4.0ch08_61011744:61013744	1166	1182	-	5.07576	0.000721	CAGCAAAAAAAAAGGCA
	Solyc08g045780.4_Promoter|SL4.0ch08_16253725:16255725	1209	1225	+	5.07576	0.000721	CTCCGTCGCCGTCGCCG
	Solyc01g099460.3_Promoter|SL4.0ch01_81963683:81965683	1400	1416	-	5.07576	0.000721	AGGCGAACGGCGAGGCG
	Solyc03g111260.3_Promoter|SL4.0ch03_56277499:56279499	1731	1747	-	5.07576	0.000721	ATGCGAGATATGAGGTA
	Solyc11g073270.1_Promoter|SL4.0ch11_54343310:54345310	21	37	+	5.06061	0.000725	TTGAGCTGATGGAGGCG
	Solyc02g014070.2_Promoter|SL4.0ch02_13864694:13866694	164	180	-	5.06061	0.000725	CAGAGGAATCTGTGCTG
	Solyc06g061050.4_Promoter|SL4.0ch06_36759133:36761133	421	437	+	5.06061	0.000725	GGGCGATTGGGGTGGTG
	Solyc08g077740.1_Promoter|SL4.0ch08_59750714:59752714	997	1013	+	5.06061	0.000725	ACGAGCAGAATGTGGCG
	Solyc03g115420.3_Promoter|SL4.0ch03_59565146:59567146	1016	1032	-	5.06061	0.000725	CAGCAGTAGCAGCGGGA
	Solyc03g005280.4_Promoter|SL4.0ch03_176531:178531	1441	1457	+	5.06061	0.000725	CTCCACCGCCGGCGGTG
	Solyc04g015760.4_Promoter|SL4.0ch04_6082474:6084474	32	48	+	5.04545	0.000729	CGACGTCGTTGCTGGCA
	Solyc09g056160.4_Promoter|SL4.0ch09_43273802:43275802	640	656	+	5.04545	0.000729	AAGTGAATAAGACGGAG
	Solyc04g071680.2_Promoter|SL4.0ch04_56475476:56477476	1650	1666	+	5.04545	0.000729	CCCAGGAAGAGGAGGAA
	Solyc08g065850.1_Promoter|SL4.0ch08_52288843:52290843	57	73	+	5.0303	0.000733	AGGCAATAACGGTGGTG
	Solyc02g079320.3_Promoter|SL4.0ch02_41911545:41913545	769	785	-	5.0303	0.000733	TGGCAGAGAATTAGCCG
	Solyc09g090380.1_Promoter|SL4.0ch09_66002949:66004949	803	819	-	5.0303	0.000733	CGGAGCTAGCACCGCTG
	Solyc12g014190.2_Promoter|SL4.0ch12_5080245:5082245	1533	1549	+	5.0303	0.000733	CGGCAAAATCGCTGGAA
	Solyc04g005730.3_Promoter|SL4.0ch04_485509:487509	1648	1664	+	5.0303	0.000733	CGGCGAACAAGATGGGA
	Solyc02g022900.3_Promoter|SL4.0ch02_22855164:22857164	461	477	-	5.01515	0.000737	TGGCAACGGCCACGGCT
	Solyc09g007320.4_Promoter|SL4.0ch09_934859:936859	741	757	+	5.01515	0.000737	CAGAGTAGGTGGTGGCT
	Solyc03g083590.3_Promoter|SL4.0ch03_48120236:48122236	968	984	+	5.01515	0.000737	TGCAGAAGGGGCCGGCT
	Solyc12g095970.3_Promoter|SL4.0ch12_64590458:64592458	1126	1142	-	5.01515	0.000737	AAGAGGGCAAAGCGGTG
	Solyc05g023900.1_Promoter|SL4.0ch05_30155702:30157702	1189	1205	-	5.01515	0.000737	CGACGGATTCCACGACG
	Solyc01g088490.3_Promoter|SL4.0ch01_75520041:75522041	1760	1776	+	5.01515	0.000737	AGGCGGGATTATAGCTG
	Solyc03g123890.4_Promoter|SL4.0ch03_65048286:65050286	593	609	+	5	0.000742	CGCCGTTGAAGTCTGCA
	Solyc04g072520.3_Promoter|SL4.0ch04_57459052:57461052	781	797	+	5	0.000742	CTGAAGCAGAGCCGGTG
	Solyc05g053570.4_Promoter|SL4.0ch05_63042175:63044175	802	818	-	5	0.000742	CGGAGATACCACCGGAA
	Solyc01g106040.3_Promoter|SL4.0ch01_86342051:86344051	914	930	-	5	0.000742	GGGAGGATATGCCGCAA
	Solyc12g042240.2_Promoter|SL4.0ch12_57011991:57013991	1564	1580	-	5	0.000742	ATGCGACTAAGGCGCTA
	Solyc03g120480.3_Promoter|SL4.0ch03_63314795:63316795	1697	1713	-	5	0.000742	CACCGAGAGATCCGAAG
	Solyc10g051020.2_Promoter|SL4.0ch10_50374660:50376660	1838	1854	-	5	0.000742	TGGCAACATCATCGGCA
	Solyc04g079320.4_Promoter|SL4.0ch04_61806098:61808098	230	246	+	4.98485	0.000746	AGGCAGCGACAATGGTG
	Solyc09g007710.3_Promoter|SL4.0ch09_1275287:1277287	420	436	+	4.98485	0.000746	CTCAGTGGGTAATGGCG
	Solyc04g076330.3_Promoter|SL4.0ch04_59236768:59238768	677	693	+	4.98485	0.000746	TTCCGCCGTCGTCGCCG
	Solyc02g092760.3_Promoter|SL4.0ch02_51769847:51771847	1596	1612	+	4.98485	0.000746	TTGCGGTTAAAAAGGAA
	Solyc02g081150.1_Promoter|SL4.0ch02_43199111:43201111	1917	1933	-	4.98485	0.000746	CGGCGATGTTCATGCAA
	Solyc10g039380.2_Promoter|SL4.0ch10_20837713:20839713	154	170	-	4.9697	0.00075	CGCCGATGATAGAGTCA
	Solyc08g067930.4_Promoter|SL4.0ch08_55082921:55084921	779	795	+	4.9697	0.00075	ATGAGAAAGTTGAGGTG
	Solyc01g005420.2_Promoter|SL4.0ch01_308340:310340	861	877	+	4.9697	0.00075	GAGCGGAATATCCGCAC
	Solyc03g111800.2_Promoter|SL4.0ch03_56837037:56839037	975	991	-	4.9697	0.00075	CACCGTAATGACTGGCA
	Solyc07g061870.1_Promoter|SL4.0ch07_64616754:64618754	1211	1227	+	4.9697	0.00075	GGGCGAATGACGAGGAT
	Solyc02g030300.3_Promoter|SL4.0ch02_24057620:24059620	1516	1532	-	4.9697	0.00075	GCCCGGATCATCTGGCG
	Solyc00g500138.1_Promoter|SL4.0ch00_2538923:2540923	1877	1893	-	4.9697	0.00075	CGGAGGTTTCCGAGGAA
	Solyc11g005080.1_Promoter|SL4.0ch11_78894:80894	1920	1936	-	4.9697	0.00075	CTGTGAAATTTGTGGTG
	Solyc02g090870.1_Promoter|SL4.0ch02_50395360:50397360	1927	1943	-	4.9697	0.00075	CGGTAACAGAAACGGCG
	Solyc03g122000.4_Promoter|SL4.0ch03_64448232:64450232	354	370	+	4.95455	0.000754	CACCGGAATAAGTAGAG
	Solyc05g150153.1_Promoter|SL4.0ch05_65041642:65043642	443	459	-	4.95455	0.000754	GTCCGCCGTCTCCGCCG
	Solyc10g085040.1_Promoter|SL4.0ch10_63513457:63515457	581	597	+	4.95455	0.000754	CAGCAGCTGTTATGGCA
	Solyc03g120460.4_Promoter|SL4.0ch03_63292530:63294530	977	993	-	4.95455	0.000754	CACCACAGTAAACGCAG
	Solyc06g060140.4_Promoter|SL4.0ch06_35781811:35783811	1826	1842	-	4.95455	0.000754	GGGAGGGATGGACGGAA
	Solyc06g071090.3_Promoter|SL4.0ch06_41330443:41332443	1948	1964	-	4.95455	0.000754	TAGCATATACAGCGGAA
	Solyc01g009630.3_Promoter|SL4.0ch01_3825000:3827000	112	128	-	4.93939	0.000759	AACCATGATTGACGGCA
	Solyc03g112810.3_Promoter|SL4.0ch03_57552034:57554034	1000	1016	+	4.93939	0.000759	CACCAACAAATATGGTG
	Solyc04g005680.4_Promoter|SL4.0ch04_467579:469579	1899	1915	-	4.93939	0.000759	TGGAGATTAAAACGGAT
	Solyc02g055460.3_Promoter|SL4.0ch02_2283181:2285181	855	871	-	4.92424	0.000763	CACCGAAAATATTGGTT
	Solyc11g072040.2_Promoter|SL4.0ch11_53396059:53398059	1465	1481	-	4.92424	0.000763	TGCTGGAGAAGAAGGCA
	Solyc11g069990.2_Promoter|SL4.0ch11_52643198:52645198	1636	1652	-	4.92424	0.000763	ACCCGAATGCTGTGGCA
	Solyc04g009970.4_Promoter|SL4.0ch04_3314661:3316661	1798	1814	-	4.92424	0.000763	AACCGATTTATCCGGTT
	Solyc03g119780.4_Promoter|SL4.0ch03_62804027:62806027	1834	1850	+	4.92424	0.000763	CCGAGTTTATATCGGAG
	Solyc06g060960.3_Promoter|SL4.0ch06_36608559:36610559	533	549	-	4.90909	0.000767	AACAGGTATTGGTGGAG
	Solyc06g066670.4_Promoter|SL4.0ch06_39523714:39525714	803	819	+	4.90909	0.000767	CGGCGATCTAGGCAGTG
	Solyc05g010620.3_Promoter|SL4.0ch05_4902152:4904152	825	841	-	4.90909	0.000767	GTGCGTGTAATCCGCTG
	Solyc01g099580.3_Promoter|SL4.0ch01_82040284:82042284	1155	1171	+	4.90909	0.000767	CAGAGGAAATAAAGGAT
	Solyc08g078720.3_Promoter|SL4.0ch08_60581951:60583951	1621	1637	-	4.90909	0.000767	GGGCGAGCTTTGTGGCA
	Solyc10g005600.4_Promoter|SL4.0ch10_376732:378732	1788	1804	+	4.90909	0.000767	TTCAGAAAAAAGTGGAG
	Solyc05g054950.2_Promoter|SL4.0ch05_64121210:64123210	547	563	+	4.89394	0.000772	CTATGGATTTTCCGGCG
	Solyc06g050710.4_Promoter|SL4.0ch06_31204871:31206871	1086	1102	+	4.89394	0.000772	GACAGAATTTGGCGGAA
	Solyc03g059310.3_Promoter|SL4.0ch03_24649148:24651148	1190	1206	-	4.89394	0.000772	TGGAGAGTAAAATGGAG
	Solyc08g045780.4_Promoter|SL4.0ch08_16253725:16255725	1197	1213	-	4.89394	0.000772	CGGAGAAGAGAGAGGAA
	Solyc06g071460.3_Promoter|SL4.0ch06_41627925:41629925	1277	1293	-	4.89394	0.000772	CGGCGGCCATGACACCG
	Solyc12g006805.1_Promoter|SL4.0ch12_1240910:1242910	4	20	+	4.87879	0.000776	CTCAACTAATGGCGGTG
	Solyc04g072770.4_Promoter|SL4.0ch04_57674153:57676153	117	133	-	4.87879	0.000776	CAGAGATAATGATGGCA
	Solyc03g082945.1_Promoter|SL4.0ch03_47387807:47389807	178	194	+	4.87879	0.000776	AGCCGAAATATTAGGAT
	Solyc04g081140.1_Promoter|SL4.0ch04_63141063:63143063	205	221	-	4.87879	0.000776	TGGAGAGGTCTAAGGTG
	Solyc04g077160.1_Promoter|SL4.0ch04_60080236:60082236	1157	1173	-	4.87879	0.000776	TGGCAGTGTAACAGGTG
	Solyc01g056480.3_Promoter|SL4.0ch01_47667987:47669987	1366	1382	+	4.87879	0.000776	TACCGTAATTTAAGCTG
	Solyc06g066540.1_Promoter|SL4.0ch06_39436159:39438159	1599	1615	+	4.87879	0.000776	CACAGTTAGTGACGGAT
	Solyc03g096290.3_Promoter|SL4.0ch03_52834346:52836346	1870	1886	+	4.87879	0.000776	AAGCAAATTGGGCGGTG
	Solyc11g067210.1_Promoter|SL4.0ch11_50992063:50994063	388	404	-	4.86364	0.000781	TGCCACTGGTGGTGGTG
	Solyc05g010540.2_Promoter|SL4.0ch05_4800554:4802554	629	645	+	4.86364	0.000781	CAGAAAATAATGCGGAA
	Solyc09g090380.1_Promoter|SL4.0ch09_66002949:66004949	656	672	-	4.86364	0.000781	TAGCGACATAAACGCAA
	Solyc11g012920.3_Promoter|SL4.0ch11_5773642:5775642	723	739	+	4.86364	0.000781	CAGAAAATAATGCGGAA
	Solyc08g045780.4_Promoter|SL4.0ch08_16253725:16255725	1215	1231	-	4.86364	0.000781	ACACGACGGCGACGGCG
	Solyc05g008930.3_Promoter|SL4.0ch05_3186692:3188692	1902	1918	+	4.86364	0.000781	ATCCAAAATTTATGGCG
	Solyc03g122100.3_Promoter|SL4.0ch03_64496088:64498088	1913	1929	+	4.86364	0.000781	TACAGTAGTCGTCGGTG
	Solyc04g009450.1_Promoter|SL4.0ch04_2897436:2899436	1960	1976	+	4.86364	0.000781	CGGAGATGTTGCCGTAG
	Solyc03g112810.3_Promoter|SL4.0ch03_57552034:57554034	461	477	-	4.84848	0.000785	TTCCACCAGCTGCGGCA
	Solyc01g112020.3_Promoter|SL4.0ch01_90503457:90505457	997	1013	-	4.84848	0.000785	TGGTGATGACGCCGGCA
	Solyc04g014290.1_Promoter|SL4.0ch04_4611854:4613854	1162	1178	-	4.84848	0.000785	CCCAGAAATGTGCGGCC
	Solyc10g075160.1_Promoter|SL4.0ch10_57933230:57935230	1386	1402	+	4.84848	0.000785	CGGTGTAAGTTCAGGCA
	Solyc09g098350.4_Promoter|SL4.0ch09_68245292:68247292	1933	1949	+	4.84848	0.000785	CACCACCACCACCGGCG
	Solyc02g065520.1_Promoter|SL4.0ch02_34713086:34715086	1547	1563	+	4.83333	0.00079	CTGAGAATTCACCGGTA
	Solyc11g013030.2_Promoter|SL4.0ch11_5973821:5975821	1600	1616	+	4.83333	0.00079	CTCAAAAATTTGCGGCT
	Solyc05g024260.3_Promoter|SL4.0ch05_31082389:31084389	155	171	+	4.81818	0.000794	AGGCGAAGGATATGCAA
	Solyc06g083220.3_Promoter|SL4.0ch06_46304883:46306883	347	363	+	4.81818	0.000794	TGGCATAAGTTTTGGTG
	Solyc04g051880.3_Promoter|SL4.0ch04_50410058:50412058	1330	1346	+	4.81818	0.000794	CTGCAAAATATGTGGAA
	Solyc04g079320.4_Promoter|SL4.0ch04_61806098:61808098	233	249	+	4.80303	0.000799	CAGCGACAATGGTGACG
	Solyc11g008450.2_Promoter|SL4.0ch11_2681640:2683640	634	650	+	4.80303	0.000799	CAGCATTTGTGATGGCG
	Solyc04g072520.3_Promoter|SL4.0ch04_57459052:57461052	641	657	+	4.80303	0.000799	ATCAGAGAAGGGCGGTG
	Solyc03g098210.4_Promoter|SL4.0ch03_55083308:55085308	1312	1328	-	4.80303	0.000799	GGGCGACAAGAGCGCAA
	Solyc11g072040.2_Promoter|SL4.0ch11_53396059:53398059	1371	1387	-	4.80303	0.000799	AACAGAATGAGGAGGCG
	Solyc03g118210.3_Promoter|SL4.0ch03_61598286:61600286	1899	1915	-	4.80303	0.000799	CACAGAGAGAGATGGAG
	Solyc08g068700.1_Promoter|SL4.0ch08_55930896:55932896	245	261	-	4.78788	0.000803	CAGCAAAATTGGTGGCC
	Solyc05g055890.3_Promoter|SL4.0ch05_64729192:64731192	300	316	-	4.78788	0.000803	GGGCAGAGAAGAAGGAA
	Solyc09g007710.3_Promoter|SL4.0ch09_1275287:1277287	400	416	-	4.78788	0.000803	AGGCGACCTTTACGTCG
	Solyc01g080690.3_Promoter|SL4.0ch01_72504682:72506682	661	677	+	4.78788	0.000803	TGCCAGAAACAAAGGGG
	Solyc08g006630.3_Promoter|SL4.0ch08_1235578:1237578	943	959	-	4.78788	0.000803	CAGTGAAATACTCGGTG
	Solyc06g075790.3_Promoter|SL4.0ch06_44779842:44781842	1198	1214	-	4.78788	0.000803	TGGAGGTACAGGTGGCA
	Solyc10g018760.1_Promoter|SL4.0ch10_9835097:9837097	1393	1409	+	4.78788	0.000803	GGACGGCGGTGATGGTG
	Solyc12g039120.2_Promoter|SL4.0ch12_52059530:52061530	1433	1449	-	4.78788	0.000803	AGGAGAAAGATTTGGAG
	Solyc04g056540.3_Promoter|SL4.0ch04_53806258:53808258	1672	1688	-	4.78788	0.000803	AGCAGTTGATGAAGGAG
	Solyc08g006240.3_Promoter|SL4.0ch08_935746:937746	477	493	+	4.77273	0.000808	CTGAGATATTAACGGAT
	Solyc12g019470.2_Promoter|SL4.0ch12_10501359:10503359	656	672	+	4.77273	0.000808	TGGCACGAATTGTGGAA
	Solyc05g053570.4_Promoter|SL4.0ch05_63042175:63044175	825	841	+	4.77273	0.000808	CTCTGTAAAATCCGGCT
	Solyc09g098220.3_Promoter|SL4.0ch09_68128119:68130119	1447	1463	-	4.77273	0.000808	CGCAGACAAGGACGCCA
	Solyc01g107460.2_Promoter|SL4.0ch01_87318189:87320189	95	111	+	4.75758	0.000812	ATGAGATGCTAACGGCG
	Solyc04g005730.3_Promoter|SL4.0ch04_485509:487509	359	375	-	4.75758	0.000812	GGGAGTAAATTTCGGTT
	Solyc10g009400.3_Promoter|SL4.0ch10_3340751:3342751	826	842	-	4.75758	0.000812	AGAAGGTGGTTGCGGGG
	Solyc01g110010.3_Promoter|SL4.0ch01_89182843:89184843	1695	1711	-	4.75758	0.000812	CAGCGTCGAGTTTGGTG
	Solyc03g122100.3_Promoter|SL4.0ch03_64496088:64498088	1855	1871	+	4.75758	0.000812	ATGCATCTTCTCCGGCG
	Solyc01g008100.3_Promoter|SL4.0ch01_2177319:2179319	1903	1919	+	4.75758	0.000812	CTAAGATAACGGCGGAG
	Solyc01g068080.4_Promoter|SL4.0ch01_69896528:69898528	393	409	-	4.72727	0.000822	AGGAGAAAAAGATGGAA
	Solyc03g080195.1_Promoter|SL4.0ch03_46652754:46654754	800	816	+	4.72727	0.000822	CCGCGAAATCTTTGGGG
	Solyc09g061760.1_Promoter|SL4.0ch09_56380367:56382367	1130	1146	-	4.72727	0.000822	AGGAGAAGTAAACGTCG
	Solyc01g099460.3_Promoter|SL4.0ch01_81963683:81965683	1143	1159	-	4.72727	0.000822	CGCCGGAAAAGCCTGGC
	Solyc04g010010.3_Promoter|SL4.0ch04_3356358:3358358	1356	1372	-	4.72727	0.000822	CGGCAAGTCTCGAGGAG
	Solyc01g090390.1_Promoter|SL4.0ch01_76318859:76320859	272	288	+	4.71212	0.000826	TTGCGGTGTATAAGGAT
	Solyc06g008220.4_Promoter|SL4.0ch06_2104990:2106990	357	373	-	4.71212	0.000826	AGCCGAAAAATCTGCAA
	Solyc06g063170.3_Promoter|SL4.0ch06_37547946:37549946	590	606	+	4.71212	0.000826	ATAAGTAAGAGGCGGCG
	Solyc02g091090.4_Promoter|SL4.0ch02_50540773:50542773	743	759	+	4.71212	0.000826	AGGCGCAAACTTAGCAG
	Solyc03g111210.4_Promoter|SL4.0ch03_56255117:56257117	775	791	-	4.71212	0.000826	CAGAGAAAGAAAAGGCA
	Solyc06g063170.3_Promoter|SL4.0ch06_37547946:37549946	313	329	+	4.69697	0.000831	TGCAAAATGTTGCGGCT
	Solyc11g073270.1_Promoter|SL4.0ch11_54343310:54345310	363	379	-	4.69697	0.000831	ATGTGGAGATTGTGGAG
	Solyc08g074960.3_Promoter|SL4.0ch08_57209488:57211488	457	473	-	4.69697	0.000831	CGACGACGATGGCGCGA
	Solyc02g083980.3_Promoter|SL4.0ch02_45209713:45211713	488	504	-	4.69697	0.000831	TGCAGAAGTTAGTGGTA
	Solyc01g090500.4_Promoter|SL4.0ch01_76407027:76409027	617	633	+	4.69697	0.000831	TGGTGAAAGTTACGGTC
	Solyc04g009970.4_Promoter|SL4.0ch04_3314661:3316661	41	57	-	4.68182	0.000836	AAGCGGTAAAAGCAGCA
	Solyc01g105340.4_Promoter|SL4.0ch01_85844647:85846647	131	147	+	4.68182	0.000836	TGGTGGCTTTGGTGGTG
	Solyc04g064690.4_Promoter|SL4.0ch04_55180773:55182773	405	421	-	4.68182	0.000836	TGGTGAGGAAGTCGGCA
	Solyc10g078630.2_Promoter|SL4.0ch10_59498030:59500030	586	602	+	4.68182	0.000836	CTCCATCAATGTCGCCG
	Solyc03g094177.1_Promoter|SL4.0ch03_50697614:50699614	775	791	-	4.68182	0.000836	CGACGAAGAAAACTGTG
	Solyc12g096990.2_Promoter|SL4.0ch12_65195034:65197034	1331	1347	+	4.68182	0.000836	TGACAATTTATGCGGAG
	Solyc01g065690.3_Promoter|SL4.0ch01_65050164:65052164	1801	1817	+	4.68182	0.000836	TTGCGGTTTTAGCTGTG
	Solyc08g041850.4_Promoter|SL4.0ch08_25289423:25291423	1901	1917	+	4.68182	0.000836	CGACGAAGAAAACTGTG
	Solyc03g005580.2_Promoter|SL4.0ch03_428800:430800	1966	1982	+	4.68182	0.000836	CAGAGGAAATGTAGGTA
	Solyc01g096480.2_Promoter|SL4.0ch01_79817303:79819303	63	79	-	4.66667	0.00084	AGGCGAGGATAGAGCGG
	Solyc02g092200.3_Promoter|SL4.0ch02_51393851:51395851	648	664	+	4.66667	0.00084	AGCCGCAATGTGCTGTG
	Solyc01g091170.3_Promoter|SL4.0ch01_77104693:77106693	1355	1371	-	4.66667	0.00084	TACAAATGTTGGCGGCG
	Solyc03g044430.3_Promoter|SL4.0ch03_8496977:8498977	1972	1988	+	4.66667	0.00084	AGGCACCGGCACCGGCA
	Solyc09g082150.1_Promoter|SL4.0ch09_64075827:64077827	23	39	-	4.65152	0.000845	TTGAGGAAGGTCCGGAA
	Solyc01g107460.2_Promoter|SL4.0ch01_87318189:87320189	530	546	+	4.65152	0.000845	GTCCGGAGAAAGAGGAC
	Solyc09g082380.4_Promoter|SL4.0ch09_64235956:64237956	725	741	+	4.65152	0.000845	AGAAGTAAAGTGCGGAG
	Solyc07g045480.3_Promoter|SL4.0ch07_58493584:58495584	1019	1035	+	4.65152	0.000845	GGACGAAAGAGAAGGAG
	Solyc03g096050.3_Promoter|SL4.0ch03_52444290:52446290	1259	1275	+	4.65152	0.000845	AGCAGGGAGGGGCGGAC
	Solyc04g025260.3_Promoter|SL4.0ch04_24338617:24340617	1389	1405	+	4.65152	0.000845	CTGAAGTGAATGAGGCG
	Solyc08g078600.3_Promoter|SL4.0ch08_60488313:60490313	1391	1407	+	4.65152	0.000845	AGACGGTTTCGACGCAG
	Solyc04g079330.2_Promoter|SL4.0ch04_61821267:61823267	1765	1781	-	4.65152	0.000845	TGACGCAGTGGACGGCT
	Solyc06g083900.3_Promoter|SL4.0ch06_46772177:46774177	34	50	+	4.63636	0.00085	CTCAGTGGATGTCGGTA
	Solyc01g096480.2_Promoter|SL4.0ch01_79817303:79819303	256	272	-	4.63636	0.00085	AAAAGGCAAAGCCGGCG
	Solyc05g006930.3_Promoter|SL4.0ch05_1579331:1581331	293	309	+	4.63636	0.00085	TTGTGGCAATGTCGGTG
	Solyc04g056390.3_Promoter|SL4.0ch04_53485839:53487839	661	677	-	4.63636	0.00085	AACCAATAAATGAGGCG
	Solyc11g011240.1_Promoter|SL4.0ch11_4319542:4321542	811	827	-	4.63636	0.00085	CGGAGGAAATCGCTGTT
	Solyc06g005850.3_Promoter|SL4.0ch06_883570:885570	1181	1197	-	4.63636	0.00085	TCCCGAAGGATGCGCAC
	Solyc02g062330.3_Promoter|SL4.0ch02_31950873:31952873	1774	1790	+	4.63636	0.00085	TGCTGGAAATAGTGGCT
	Solyc03g044430.3_Promoter|SL4.0ch03_8496977:8498977	1917	1933	-	4.63636	0.00085	TGCAGAAAACAGTGGAA
	Solyc01g007980.4_Promoter|SL4.0ch01_2109760:2111760	74	90	+	4.62121	0.000855	CGGCTCAAAATCCGGCG
	Solyc04g071420.3_Promoter|SL4.0ch04_56204818:56206818	123	139	-	4.62121	0.000855	GGGAAGAATTAGAGGCG
	Solyc06g083360.3_Promoter|SL4.0ch06_46357799:46359799	294	310	+	4.62121	0.000855	GGCCAAGGATTATGGAG
	Solyc02g086980.3_Promoter|SL4.0ch02_47555956:47557956	1592	1608	+	4.62121	0.000855	TGCAGAAAAATCAGGCT
	Solyc01g099460.3_Promoter|SL4.0ch01_81963683:81965683	324	340	+	4.60606	0.000859	GCGCGGGACAAATGGCG
	Solyc04g010010.3_Promoter|SL4.0ch04_3356358:3358358	628	644	-	4.60606	0.000859	CAGAAAAATTAGCGGAA
	Solyc03g111360.3_Promoter|SL4.0ch03_56366829:56368829	1280	1296	+	4.60606	0.000859	AAGTGTATAAGACGGAG
	Solyc01g007850.2_Promoter|SL4.0ch01_1960463:1962463	1343	1359	-	4.60606	0.000859	AGGAGGGAGAAGAGGGG
	Solyc06g084250.4_Promoter|SL4.0ch06_47021254:47023254	1913	1929	-	4.60606	0.000859	TGCCGTGCGGGGCGGCC
	Solyc03g119040.3_Promoter|SL4.0ch03_62203753:62205753	1916	1932	-	4.60606	0.000859	AGGTGAGGATTGTGGAG
	Solyc04g017720.3_Promoter|SL4.0ch04_7837396:7839396	47	63	-	4.59091	0.000864	TGGTGGATAGTAAGGCG
	Solyc07g049645.1_Promoter|SL4.0ch07_59910983:59912983	859	875	+	4.59091	0.000864	CTGCGGTATTTTTGCCA
	Solyc08g006830.3_Promoter|SL4.0ch08_1382514:1384514	1201	1217	-	4.59091	0.000864	TGACGTGGGTGATGGTG
	Solyc02g084540.3_Promoter|SL4.0ch02_45642965:45644965	649	665	-	4.57576	0.000869	AGGTGGAATCACCGGCC
	Solyc03g095680.2_Promoter|SL4.0ch03_51423868:51425868	820	836	-	4.57576	0.000869	AGGTGGAATCACCGGCC
	Solyc08g081810.3_Promoter|SL4.0ch08_62873205:62875205	958	974	-	4.57576	0.000869	TGGCAAGGTTTGAGGAA
	Solyc01g098150.3_Promoter|SL4.0ch01_80988604:80990604	1405	1421	-	4.57576	0.000869	GGACGGAGGACTTGGCG
	Solyc03g083130.3_Promoter|SL4.0ch03_47525947:47527947	1469	1485	-	4.57576	0.000869	AAGCAAAAGAAACGGAA
	Solyc01g107070.4_Promoter|SL4.0ch01_87032807:87034807	1477	1493	-	4.57576	0.000869	TTCCGGTTATTAAGCTG
	Solyc05g047600.4_Promoter|SL4.0ch05_58448237:58450237	1650	1666	-	4.57576	0.000869	TGGAGAGCATACCGGCA
	Solyc09g005980.4_Promoter|SL4.0ch09_665980:667980	547	563	-	4.56061	0.000874	CAGCAAAGGCAATGGAG
	Solyc05g053570.4_Promoter|SL4.0ch05_63042175:63044175	834	850	+	4.56061	0.000874	ATCCGGCTACTTTGGTG
	Solyc07g005740.1_Promoter|SL4.0ch07_582682:584682	1799	1815	-	4.56061	0.000874	TGGAGCATTTGGTGGCT
	Solyc08g068870.3_Promoter|SL4.0ch08_56041308:56043308	85	101	-	4.54545	0.000879	CCCAGGGAATAATGGCA
	Solyc10g009430.3_Promoter|SL4.0ch10_3367259:3369259	448	464	-	4.54545	0.000879	ATGCAGAGAAAGAGGCA
	Solyc07g065620.4_Promoter|SL4.0ch07_67162669:67164669	1029	1045	-	4.54545	0.000879	AACTGAGGATCGCGGAG
	Solyc03g113770.3_Promoter|SL4.0ch03_58253422:58255422	1302	1318	+	4.54545	0.000879	TACAGGGAAATGCGGGT
	Solyc09g098390.3_Promoter|SL4.0ch09_68278629:68280629	1973	1989	-	4.54545	0.000879	GGGAGGACGTGGCGGTT
	Solyc01g108120.3_Promoter|SL4.0ch01_87784565:87786565	116	132	-	4.5303	0.000884	AAGAGTAGGATGAGGAG
	Solyc03g118980.2_Promoter|SL4.0ch03_62172600:62174600	150	166	+	4.5303	0.000884	CAGCAAAGAATAAGGAA
	Solyc12g014280.2_Promoter|SL4.0ch12_5132901:5134901	530	546	+	4.5303	0.000884	AGCAGCAAGCTACGGTC
	Solyc09g098220.3_Promoter|SL4.0ch09_68128119:68130119	602	618	+	4.5303	0.000884	GGGAGGAAAGGTTGGCG
	Solyc03g083240.4_Promoter|SL4.0ch03_47666865:47668865	1320	1336	+	4.5303	0.000884	TAGCAGGAGAAGTGGTG
	Solyc11g066780.3_Promoter|SL4.0ch11_50605895:50607895	301	317	+	4.51515	0.000889	AACCGCAAGCACCGCCA
	Solyc02g092340.2_Promoter|SL4.0ch02_51474685:51476685	465	481	-	4.51515	0.000889	TTGCGAAAATATAGGCT
	Solyc05g007730.4_Promoter|SL4.0ch05_2255980:2257980	966	982	-	4.51515	0.000889	CGCAACAGAAAAAGGCG
	Solyc01g006555.1_Promoter|SL4.0ch01_1138802:1140802	1564	1580	+	4.51515	0.000889	CCGCGTAAATGGTGTTG
	Solyc02g094150.4_Promoter|SL4.0ch02_52866564:52868564	1582	1598	-	4.51515	0.000889	GGGCGAAAATGCCAGAA
	Solyc09g082150.1_Promoter|SL4.0ch09_64075827:64077827	1653	1669	+	4.51515	0.000889	TGGCGATGCATCCGACG
	Solyc02g079860.1_Promoter|SL4.0ch02_42258291:42260291	1820	1836	+	4.51515	0.000889	TGCAGTACCTGGCGGCA
	Solyc02g086060.4_Promoter|SL4.0ch02_46864440:46866440	52	68	+	4.5	0.000894	CGCAAGAAAATGCAGAG
	Solyc03g115790.1_Promoter|SL4.0ch03_59816903:59818903	84	100	+	4.5	0.000894	CTGCAGTAAACGCAGCG
	Solyc07g045170.3_Promoter|SL4.0ch07_58146322:58148322	113	129	+	4.5	0.000894	AAGCGCTGTACATGGAG
	Solyc02g086454.1_Promoter|SL4.0ch02_47142355:47144355	680	696	+	4.5	0.000894	TACCAGCAGTTAAGGAG
	Solyc03g044430.3_Promoter|SL4.0ch03_8496977:8498977	764	780	-	4.5	0.000894	TGCAGCATGGAGCGGGG
	Solyc01g005420.2_Promoter|SL4.0ch01_308340:310340	861	877	-	4.5	0.000894	GTGCGGATATTCCGCTC
	Solyc02g086458.1_Promoter|SL4.0ch02_47146316:47148316	1043	1059	+	4.5	0.000894	AACCAGTGGTTGAGGAG
	Solyc06g071460.3_Promoter|SL4.0ch06_41627925:41629925	1232	1248	+	4.5	0.000894	CACAGACAGAGAAGGAG
	Solyc11g011060.3_Promoter|SL4.0ch11_4194654:4196654	1516	1532	-	4.5	0.000894	CACCAGATTTCTCGGAT
	Solyc01g094540.4_Promoter|SL4.0ch01_78234777:78236777	1806	1822	+	4.5	0.000894	TTCCAAAGGATGAGGAG
	Solyc02g086454.1_Promoter|SL4.0ch02_47142355:47144355	1967	1983	+	4.5	0.000894	CAGCAATTAAAGAGGAG
	Solyc01g105340.4_Promoter|SL4.0ch01_85844647:85846647	90	106	+	4.48485	0.000899	GAGTGGTTTTGGCGGTG
	Solyc12g008400.2_Promoter|SL4.0ch12_1892822:1894822	426	442	-	4.48485	0.000899	TGCCACATAGGACGGAA
	Solyc12g020110.2_Promoter|SL4.0ch12_14176702:14178702	445	461	+	4.48485	0.000899	CGCCAAAAAATATGGGA
	Solyc04g009120.3_Promoter|SL4.0ch04_2675043:2677043	651	667	-	4.48485	0.000899	AACCATAATTTGTGGAG
	Solyc03g044090.4_Promoter|SL4.0ch03_7325809:7327809	1135	1151	+	4.48485	0.000899	TGGTGGGGACAGTGGTG
	Solyc03g113460.1_Promoter|SL4.0ch03_58026656:58028656	1124	1140	-	4.48485	0.000899	TGGTGAAATTGATGGTG
	Solyc05g052160.4_Promoter|SL4.0ch05_61852779:61854779	1314	1330	-	4.48485	0.000899	CGGAGCCAAATCAGGTA
	Solyc04g072500.1_Promoter|SL4.0ch04_57448976:57450976	1570	1586	+	4.48485	0.000899	GGGCATAGATTGAGGGG
	Solyc11g011140.2_Promoter|SL4.0ch11_4254861:4256861	1693	1709	-	4.48485	0.000899	TTGCGATGTTCCCGTCG
	Solyc09g082380.4_Promoter|SL4.0ch09_64235956:64237956	114	130	+	4.4697	0.000904	TAGAGATATAAGAGGCG
	Solyc01g088160.4_Promoter|SL4.0ch01_75254991:75256991	504	520	-	4.4697	0.000904	GGCCGTTGTTTGAGGAC
	Solyc02g083980.3_Promoter|SL4.0ch02_45209713:45211713	956	972	+	4.4697	0.000904	TTCCGAGTTCTCTGGTG
	Solyc05g050490.4_Promoter|SL4.0ch05_60014831:60016831	1880	1896	-	4.4697	0.000904	AGCAGTTAGAAATGGCG
	Solyc01g111800.4_Promoter|SL4.0ch01_90327818:90329818	881	897	-	4.45455	0.000909	CTGCGGAAGTTTCGATA
	Solyc06g071730.3_Promoter|SL4.0ch06_41852839:41854839	1098	1114	-	4.45455	0.000909	GACCGGAGATCTCGGGT
	Solyc02g092340.2_Promoter|SL4.0ch02_51474685:51476685	1332	1348	+	4.45455	0.000909	CAACAAAGTTCACGGTG
	Solyc02g091120.4_Promoter|SL4.0ch02_50582297:50584297	1854	1870	-	4.45455	0.000909	TCGCGGCCGCAGCGGTA
	Solyc01g096480.2_Promoter|SL4.0ch01_79817303:79819303	124	140	-	4.43939	0.000914	CGGCGGCGGAATTAGCG
	Solyc02g086840.3_Promoter|SL4.0ch02_47459623:47461623	363	379	+	4.43939	0.000914	TGGCACCATTAACGGTT
	Solyc05g009900.3_Promoter|SL4.0ch05_4169876:4171876	497	513	+	4.43939	0.000914	TGCTATAATATGCGGAG
	Solyc03g025430.1_Promoter|SL4.0ch03_2824230:2826230	1281	1297	+	4.43939	0.000914	GGGCATATTTTAAGGAG
	Solyc05g054530.1_Promoter|SL4.0ch05_63819333:63821333	1374	1390	-	4.43939	0.000914	ATGAGGAAAAGGAGGGG
	Solyc03g122100.3_Promoter|SL4.0ch03_64496088:64498088	134	150	-	4.42424	0.000919	ATCAGGTAATTGTGGCA
	Solyc04g018100.4_Promoter|SL4.0ch04_9613616:9615616	199	215	+	4.42424	0.000919	CAGCGTCTTGATCGGAA
	Solyc03g120570.3_Promoter|SL4.0ch03_63384385:63386385	573	589	+	4.42424	0.000919	TGACGAAGAAGAAGGGG
	Solyc04g076330.3_Promoter|SL4.0ch04_59236768:59238768	692	708	-	4.42424	0.000919	CACCACCCTCTACGGCG
	Solyc04g076845.1_Promoter|SL4.0ch04_59728856:59730856	736	752	-	4.42424	0.000919	CACAGAAAAAGATGGGG
	Solyc02g022870.4_Promoter|SL4.0ch02_22739500:22741500	1221	1237	+	4.42424	0.000919	AGGCGATCATGGAGGAA
	Solyc03g044430.3_Promoter|SL4.0ch03_8496977:8498977	1306	1322	-	4.42424	0.000919	TGCCGAAGACCCAGCCA
	Solyc05g018820.1_Promoter|SL4.0ch05_24061276:24063276	1929	1945	+	4.42424	0.000919	CAGAATATAATGCGGAA
	Solyc07g007705.1_Promoter|SL4.0ch07_2328105:2330105	715	731	-	4.40909	0.000924	TGCAGAGATTTTCGGTT
	Solyc04g056390.3_Promoter|SL4.0ch04_53485839:53487839	796	812	+	4.40909	0.000924	AGGAGTAAAGAGTGGAG
	Solyc03g111650.4_Promoter|SL4.0ch03_56703019:56705019	259	275	-	4.39394	0.000929	TAGCGGTAGAGATGGAC
	Solyc05g009800.4_Promoter|SL4.0ch05_4072031:4074031	286	302	-	4.39394	0.000929	TTGAGGTATATAAGGAG
	Solyc04g005200.4_Promoter|SL4.0ch04_157592:159592	1264	1280	-	4.39394	0.000929	CTGCAGGATTTGAGCAG
	Solyc02g094150.4_Promoter|SL4.0ch02_52866564:52868564	1337	1353	-	4.39394	0.000929	ATGTGCAGGTGGCGGCA
	Solyc12g040740.3_Promoter|SL4.0ch12_54645840:54647840	1878	1894	-	4.39394	0.000929	GGGAGGGATATGAGGTA
	Solyc09g075470.2_Promoter|SL4.0ch09_63390218:63392218	1969	1985	-	4.39394	0.000929	CTACGGAATGGGAGGCA
	Solyc04g009120.3_Promoter|SL4.0ch04_2675043:2677043	388	404	-	4.37879	0.000934	CTGCGAAAATACTGCAA
	Solyc11g013030.2_Promoter|SL4.0ch11_5973821:5975821	949	965	-	4.37879	0.000934	TGCAGAAGTCGGAGGCT
	Solyc08g043180.3_Promoter|SL4.0ch08_22565643:22567643	1849	1865	+	4.37879	0.000934	CGGAGGTTTGCAAGGAG
	Solyc09g098390.3_Promoter|SL4.0ch09_68278629:68280629	1964	1980	-	4.37879	0.000934	TGGCGGTTGGGGTGGAC
	Solyc08g083500.2_Promoter|SL4.0ch08_61046121:61048121	28	44	+	4.36364	0.00094	TGGCAGAGAAGATGGTC
	Solyc03g118000.1_Promoter|SL4.0ch03_61438958:61440958	39	55	-	4.36364	0.00094	AGGCGTCTGCATTGGAG
	Solyc06g072270.4_Promoter|SL4.0ch06_42227213:42229213	40	56	-	4.36364	0.00094	AACAGGCTGTTGTGGAG
	Solyc10g054727.1_Promoter|SL4.0ch10_54864602:54866602	212	228	-	4.36364	0.00094	CTGAGGAAACCAAGGAA
	Solyc10g055250.1_Promoter|SL4.0ch10_55575319:55577319	1619	1635	-	4.36364	0.00094	AACCGTGAATTTTGGCA
	Solyc12g006850.2_Promoter|SL4.0ch12_1268594:1270594	1737	1753	+	4.36364	0.00094	GAGAGAAAGAGGCGGAT
	Solyc10g078660.2_Promoter|SL4.0ch10_59509542:59511542	1915	1931	-	4.36364	0.00094	GGCTGTTGGCGGCGGAG
	Solyc01g096480.2_Promoter|SL4.0ch01_79817303:79819303	112	128	-	4.34848	0.000945	TAGCGAAGAGGAAGCCG
	Solyc08g066460.3_Promoter|SL4.0ch08_53206467:53208467	518	534	+	4.34848	0.000945	AGCAGTCAAGGTCGGAG
	Solyc01g098630.3_Promoter|SL4.0ch01_81353109:81355109	919	935	-	4.34848	0.000945	GAGAGGAGAAAAAGGAG
	Solyc08g005020.3_Promoter|SL4.0ch08_34737:36737	1229	1245	+	4.34848	0.000945	TGGCACAAGATTTGGAG
	Solyc12g014190.2_Promoter|SL4.0ch12_5080245:5082245	1237	1253	+	4.34848	0.000945	AGGAGGAGGTGCCGCTT
	Solyc11g011140.2_Promoter|SL4.0ch11_4254861:4256861	1693	1709	+	4.34848	0.000945	CGACGGGAACATCGCAA
	Solyc12g049510.3_Promoter|SL4.0ch12_60832135:60834135	1881	1897	+	4.34848	0.000945	GGGCAACGAAAGAGGAG
	Solyc08g067795.2_Promoter|SL4.0ch08_54914975:54916975	1954	1970	-	4.34848	0.000945	TAACGATAATAACGGAA
	Solyc04g011630.1_Promoter|SL4.0ch04_4137338:4139338	137	153	-	4.33333	0.00095	CAGAGAGGGTTGAGGAA
	Solyc05g007850.2_Promoter|SL4.0ch05_2337853:2339853	206	222	+	4.33333	0.00095	CACCGATGGTAGAGGGA
	Solyc09g007320.4_Promoter|SL4.0ch09_934859:936859	278	294	-	4.33333	0.00095	TGGAGGCAGTCTAGGTG
	Solyc03g071550.3_Promoter|SL4.0ch03_15045808:15047808	1039	1055	-	4.33333	0.00095	TGGAGTGAATTAAGGAA
	Solyc11g011240.1_Promoter|SL4.0ch11_4319542:4321542	40	56	-	4.31818	0.000955	TTGCGTGGTAGACGTAG
	Solyc05g054200.4_Promoter|SL4.0ch05_63535587:63537587	381	397	+	4.31818	0.000955	CGGCAGTGGCGGCAGCA
	Solyc01g104760.2_Promoter|SL4.0ch01_85439812:85441812	449	465	+	4.31818	0.000955	AACCGAAGGAAAAGGGG
	Solyc05g009270.4_Promoter|SL4.0ch05_3463738:3465738	647	663	+	4.31818	0.000955	CTCAGGAAAATTCGTAG
	Solyc11g007820.1_Promoter|SL4.0ch11_2075843:2077843	1272	1288	+	4.31818	0.000955	TGGAGAGAGAGGCGGGC
	Solyc04g072400.4_Promoter|SL4.0ch04_57361336:57363336	1289	1305	-	4.31818	0.000955	CAGCGGAGAATGAAGAA
	Solyc02g081170.4_Promoter|SL4.0ch02_43221005:43223005	1374	1390	-	4.31818	0.000955	TGGCGAATTGAGAGGAT
	Solyc02g070530.4_Promoter|SL4.0ch02_38278532:38280532	1660	1676	+	4.31818	0.000955	AAGAGAATATTAAGGAG
	Solyc04g076660.3_Promoter|SL4.0ch04_59551295:59553295	1811	1827	+	4.31818	0.000955	GAGAGGAAATGGTGGAA
	Solyc02g088650.1_Promoter|SL4.0ch02_48721186:48723186	1894	1910	+	4.31818	0.000955	CAGAAGAAGTAGAGGAG
	Solyc03g044620.4_Promoter|SL4.0ch03_9486332:9488332	488	504	+	4.30303	0.000961	CGCCGTCGTCGTCGCTC
	Solyc05g053220.3_Promoter|SL4.0ch05_62742108:62744108	730	746	-	4.30303	0.000961	CGGCACCAGATATGGAA
	Solyc02g088610.4_Promoter|SL4.0ch02_48699037:48701037	1023	1039	-	4.30303	0.000961	CAGAGAAAAAAGCGTCA
	Solyc01g110570.3_Promoter|SL4.0ch01_89570681:89572681	1472	1488	-	4.30303	0.000961	TTGAGGAAATGGTGGAT
	Solyc10g009550.3_Promoter|SL4.0ch10_3559274:3561274	1560	1576	-	4.30303	0.000961	CGGAGCTAATTAAGGAT
	Solyc10g080780.2_Promoter|SL4.0ch10_61090006:61092006	299	315	-	4.28788	0.000966	CCGCGCGAACGCAGGCT
	Solyc04g011700.2_Promoter|SL4.0ch04_4202662:4204662	757	773	-	4.28788	0.000966	CGGCGACATCACCTCCG
	Solyc02g086456.1_Promoter|SL4.0ch02_47145335:47147335	902	918	+	4.28788	0.000966	TACCAGCTATTAAGGAG
	Solyc12g035520.3_Promoter|SL4.0ch12_40038521:40040521	982	998	-	4.28788	0.000966	ATCCGATTAATGTGGAA
	Solyc02g083540.3_Promoter|SL4.0ch02_44902370:44904370	1022	1038	-	4.28788	0.000966	TAGAGAATTAAATGGCG
	Solyc10g055680.1_Promoter|SL4.0ch10_56256893:56258893	1188	1204	-	4.28788	0.000966	TAGAGAATTAAATGGCG
	Solyc05g024020.1_Promoter|SL4.0ch05_30363959:30365959	1322	1338	-	4.28788	0.000966	TTCCAGAAATGTTGGAG
	Solyc08g006510.3_Promoter|SL4.0ch08_1135866:1137866	1367	1383	+	4.28788	0.000966	AGACGTGATATATGGAG
	Solyc11g007360.1_Promoter|SL4.0ch11_1760067:1762067	1688	1704	-	4.28788	0.000966	CTGCATATTCATCGGCA
	Solyc04g008460.4_Promoter|SL4.0ch04_2106065:2108065	851	867	-	4.27273	0.000971	CGGCGGCGGCGCAGTCA
	Solyc01g088670.3_Promoter|SL4.0ch01_75675444:75677444	1957	1973	+	4.27273	0.000971	CGCCGGAAAAATCTTCG
	Solyc06g010010.3_Promoter|SL4.0ch06_4707576:4709576	150	166	+	4.25758	0.000977	TGCTGGAAGTTTAGGAG
	Solyc06g063170.3_Promoter|SL4.0ch06_37547946:37549946	550	566	-	4.25758	0.000977	AGGCAAGGGCACCGGCT
	Solyc10g085040.1_Promoter|SL4.0ch10_63513457:63515457	627	643	-	4.25758	0.000977	CACCGTCTTTGTCGCCT
	Solyc08g006630.3_Promoter|SL4.0ch08_1235578:1237578	745	761	-	4.25758	0.000977	TCGCGTAGAAGACAGAG
	Solyc02g087360.4_Promoter|SL4.0ch02_47818404:47820404	747	763	-	4.25758	0.000977	CAAAGGTTATGGCGGTA
	Solyc04g005190.2_Promoter|SL4.0ch04_141856:143856	1060	1076	+	4.25758	0.000977	GGGTGGTGATGGTGGTG
	Solyc11g017440.3_Promoter|SL4.0ch11_8481850:8483850	1467	1483	-	4.25758	0.000977	TACCGTGAAATACGCTT
	Solyc01g094100.2_Promoter|SL4.0ch01_77940430:77942430	1598	1614	-	4.25758	0.000977	TTCCGTTTGTTGTGGAA
	Solyc09g005910.4_Promoter|SL4.0ch09_637383:639383	1953	1969	-	4.25758	0.000977	AGGTGGATATGGCGCCC
	Solyc02g077130.2_Promoter|SL4.0ch02_40170188:40172188	18	34	-	4.24242	0.000982	TTGCAAATTAAACGCCG
	Solyc03g059310.3_Promoter|SL4.0ch03_24649148:24651148	372	388	-	4.24242	0.000982	TAGCAGATTCAGTGGTG
	Solyc10g081760.3_Promoter|SL4.0ch10_61873391:61875391	390	406	+	4.24242	0.000982	CTAAGGAATTAACGGTA
	Solyc10g081750.1_Promoter|SL4.0ch10_61873350:61875350	431	447	+	4.24242	0.000982	CTAAGGAATTAACGGTA
	Solyc06g054090.2_Promoter|SL4.0ch06_34711394:34713394	1589	1605	-	4.24242	0.000982	CTGCAATGTTGTCGGGG
	Solyc05g007300.3_Promoter|SL4.0ch05_2003412:2005412	1594	1610	-	4.24242	0.000982	ACCTGGAGATGGAGGCG
	Solyc07g008650.4_Promoter|SL4.0ch07_3554845:3556845	1640	1656	-	4.24242	0.000982	CCGCGTAAGCAACGCTT
	Solyc05g024260.3_Promoter|SL4.0ch05_31082389:31084389	1935	1951	-	4.24242	0.000982	TGGAGGGTTAGTAGGTG
	Solyc05g017990.4_Promoter|SL4.0ch05_19406097:19408097	349	365	-	4.22727	0.000988	CTAAAAAAAATGCGGCG
	Solyc06g069700.4_Promoter|SL4.0ch06_41041269:41043269	407	423	-	4.22727	0.000988	AGGCAAAAAGGACGGTT
	Solyc10g049210.3_Promoter|SL4.0ch10_43612945:43614945	448	464	+	4.22727	0.000988	GGGTGGGGGATCCGGAA
	Solyc01g010510.4_Promoter|SL4.0ch01_5548492:5550492	1768	1784	-	4.22727	0.000988	TGGAAACAAATGAGGCG
	Solyc06g066670.4_Promoter|SL4.0ch06_39523714:39525714	468	484	-	4.21212	0.000993	AACAGGAAGCTTCGGTA
	Solyc11g013060.1_Promoter|SL4.0ch11_5990670:5992670	1086	1102	+	4.21212	0.000993	TACCGTAAGTGGAGTCG
	Solyc06g071580.3_Promoter|SL4.0ch06_41731738:41733738	1076	1092	-	4.21212	0.000993	CACTGTAAATTCCGGAT
	Solyc02g021050.3_Promoter|SL4.0ch02_19794557:19796557	1284	1300	-	4.21212	0.000993	AGGCAAGGGTAAAGGAG
	Solyc06g150128.1_Promoter|SL4.0ch06_38901420:38903420	1540	1556	-	4.21212	0.000993	TGGAGATGGTGGTGGAA
	Solyc11g069990.2_Promoter|SL4.0ch11_52643198:52645198	1595	1611	-	4.21212	0.000993	CTGCGAGTTTGTCGTTG
	Solyc03g115790.1_Promoter|SL4.0ch03_59816903:59818903	1896	1912	+	4.21212	0.000993	CGGCGGGCTTGACAGGG
	Solyc11g007710.2_Promoter|SL4.0ch11_1976765:1978765	347	363	-	4.19697	0.000998	CGGCGGGTGTTGATGTA
	Solyc09g008190.3_Promoter|SL4.0ch09_1654286:1656286	441	457	+	4.19697	0.000998	TGACGTATATTTAGGTG
	Solyc11g044530.2_Promoter|SL4.0ch11_31271513:31273513	476	492	-	4.19697	0.000998	AGACGAAAGCAAAGGAG
	Solyc02g086456.1_Promoter|SL4.0ch02_47145335:47147335	501	517	+	4.19697	0.000998	AACCAAAAATCGAGGAG
	Solyc05g008970.1_Promoter|SL4.0ch05_3214987:3216987	621	637	+	4.19697	0.000998	TTCCGGAGATGTTGGTC
	Solyc02g091090.4_Promoter|SL4.0ch02_50540773:50542773	731	747	+	4.19697	0.000998	ACGCAGAGCTGGAGGCG
	Solyc09g092090.4_Promoter|SL4.0ch09_67331163:67333163	970	986	-	4.19697	0.000998	GTGAGGTAAAGGTGGAG
	Solyc03g113460.1_Promoter|SL4.0ch03_58026656:58028656	1136	1152	-	4.19697	0.000998	TTCCGTTATCAATGGTG
	Solyc05g023900.1_Promoter|SL4.0ch05_30155702:30157702	1520	1536	+	4.19697	0.000998	CCGCGTATAGCGCGGGT

## Sheet: Gene Annotation
Gene ID	Annotation
Solyc00g500071.1	Photosystem II CP43 reaction center protein (AHRD V3.3 *** A0A078EKT7_BRANA)
Solyc00g500138.1	50S ribosomal protein L14, chloroplastic (AHRD V3.3 *** I6N992_DATST)
Solyc01g005300.4	Adagio-like protein 1 (AHRD V3.3 *** A0A1U8H9V5_CAPAN)
Solyc01g005420.2	C2 calcium-dependent membrane targeting (AHRD V3.3 *-* A0A2U1LLL4_ARTAN)
Solyc01g005450.3	F-box protein SKIP28 (AHRD V3.3 *** A0A2I4F4P9_9ROSI)
Solyc01g005700.3	Transposase, MuDR, MULE transposase domain protein (AHRD V3.3 *** A0A2U1N7R9_ARTAN)
Solyc01g005720.3	NL0D (AHRD V3.3 *** Q9ZS82_SOLLC)
Solyc01g005730.3	NL0C (AHRD V3.3 *** Q9ZS83_SOLLC)
Solyc01g005770.3	Unknown protein
Solyc01g005780.1	NL0E (AHRD V3.3 *** Q9ZS81_SOLLC)
Solyc01g005870.3	Cf-like protein (AHRD V3.3 *** A0A140GMU3_SOLLC)
Solyc01g006250.2	F-box protein (AHRD V3.3 *** A0A2G3AHK9_CAPAN)
Solyc01g006280.3	Formate--tetrahydrofolate ligase (AHRD V3.3 *** A0A2G3DED7_CAPCH)
Solyc01g006480.3	Alpha/beta-Hydrolases superfamily protein (AHRD V3.3 *** Q8GYI7_ARATH)
Solyc01g006520.3	Receptor-like protein kinase (AHRD V3.3 *** A0A2U1PPA0_ARTAN)
Solyc01g006555.1	Lipoxygenase (AHRD V3.3 *** C0KKU8_SOLLC)
Solyc01g006650.2	ETHYLENE INSENSITIVE 3-like 3 protein (AHRD V3.3 *** A0A2G3DES0_CAPCH)
Solyc01g006910.4	RING/U-box superfamily protein (AHRD V3.3 *** A0A2U1MY73_ARTAN)
Solyc01g006920.4	Pentatricopeptide repeat-containing protein (AHRD V3.3 *** A0A2G2XTB6_CAPBA)
Solyc01g007790.4	alpha/beta-Hydrolases superfamily protein (AHRD V3.3 *** AT3G11620.8)
Solyc01g007850.2	Pentatricopeptide repeat (AHRD V3.3 *** A0A200QMV9_9MAGN)
Solyc01g007920.2	Isochorismatase-like (AHRD V3.3 *** A0A200QJT4_9MAGN)
Solyc01g007980.4	Cysteine-rich receptor-like protein kinase 2 (AHRD V3.3 *** A0A2G2YVX5_CAPAN)
Solyc01g008100.3	Transferring glycosyl group transferase (AHRD V3.3 *** Q8L9Q7_ARATH)
Solyc01g008510.3	photosystem II 5 kDa protein, chloroplastic-like (AHRD V3.3 *-* A0A2I4GVV4_9ROSI)
Solyc01g009620.3	Cleavage and polyadenylation specificity factor subunit 5 (AHRD V3.3 *** A0A2G2XQG1_CAPBA)
Solyc01g009630.3	Cleavage and polyadenylation specificity factor subunit 5 (AHRD V3.3 *** A0A1U8G7I4_CAPAN)
Solyc01g010510.4	Pentatricopeptide repeat-containing protein, mitochondrial (AHRD V3.3 *** A0A2G2X910_CAPBA)
Solyc01g011495.1	Defensin-like protein 1 (AHRD V3.3 *** A0A1U8FEJ7_CAPAN),Pfam:PF00304
Solyc01g014105.1	IRK-interacting protein (AHRD V3.3 *** A0A2I4FH54_9ROSI)
Solyc01g014140.3	receptor-like protein 12 (AHRD V3.3 *-* A0A2G2YW48_CAPAN)
Solyc01g014320.4	S-adenosyl-L-methionine-dependent methyltransferases superfamily protein (AHRD V3.3 *** A0A2U1QHF5_ARTAN)
Solyc01g014373.1	IRK-interacting protein (AHRD V3.3 *** A0A2I4FH54_9ROSI)
Solyc01g017600.3	transmembrane protein 45B-like (AHRD V3.3 *** A0A2I4DQK0_9ROSI)
Solyc01g020240.4	hypothetical protein (AHRD V3.3 *** AT1G09290.1)
Solyc01g020353.1	Retrovirus-related Pol polyprotein from transposon TNT 1-94 (AHRD V3.3 *-* A0A2K3MQ97_TRIPR)
Solyc01g020357.1	Unknown protein
Solyc01g020495.1	Unknown protein
Solyc01g028803.1	Cytochrome P450 (AHRD V3.3 *** A0A200R9G0_9MAGN)
Solyc01g028810.3	Beta chaperonin 60 (AHRD V3.3 *** Q0W9E2_SOLCO)
Solyc01g044558.1	Cyclin-A1-1 (AHRD V3.3 *-* A0A1U8GEH4_CAPAN)
Solyc01g049810.4	Pentatricopeptide repeat (AHRD V3.3 *** A0A200RCJ8_9MAGN)
Solyc01g056310.3	anther-specific LAT51
Solyc01g056480.3	Unknown protein
Solyc01g056570.3	Regulator of chromosome condensation (AHRD V3.3 *** A0A200PRS6_9MAGN)
Solyc01g057020.3	protein TRIGALACTOSYLDIACYLGLYCEROL 4, chloroplastic-like (AHRD V3.3 *-* A0A2I4DQN1_9ROSI)
Solyc01g057785.1	Unknown protein
Solyc01g057855.1	Unknown protein
Solyc01g058260.4	Nuclear poly(A) polymerase 3 (AHRD V3.3 *** A0A2G3B5G8_CAPCH)
Solyc01g058270.3	O-acetyltransferase family protein (AHRD V3.3 *** A0A2U1M4H7_ARTAN)
Solyc01g065690.3	Heavy metal-associated isoprenylated plant protein (AHRD V3.3 *-* A0A2R6PJM0_ACTCH)
Solyc01g066880.3	heavy metal-associated isoprenylated plant protein 3-like (AHRD V3.3 *** A0A2G3ALM1_CAPAN)
Solyc01g066910.3	Bifunctional inhibitor/plant lipid transfer protein/seed storage helical domain containing protein (AHRD V3.3 *** A0A2P5CY45_TREOI)
Solyc01g067700.3	SCA7, zinc-binding domain protein (AHRD V3.3 *-* X8JJA6_9HOMO)
Solyc01g068080.4	NAD(P)-binding Rossmann-fold superfamily protein (AHRD V3.3 *** A0A2U1PJA8_ARTAN)
Solyc01g068280.3	Protein CHROMATIN REMODELING 24 (AHRD V3.3 *** A0A2G3DH52_CAPCH)
Solyc01g073910.4	Homeobox-leucine zipper protein HOX27 (AHRD V3.3 *** A0A2G2XRN9_CAPBA)
Solyc01g079750.3	MAP kinase kinase kinase 4
Solyc01g079860.3	ATP-dependent (S)-NAD(P)H-hydrate dehydratase (AHRD V3.3 *** A0A1U8EBN0_CAPAN)
Solyc01g080130.2	Cytochrome P450 family protein (AHRD V3.3 *** Q9M8K3_ARATH)
Solyc01g080150.3	Adenylate isopentenyltransferase (AHRD V3.3 *** B3XZI4_IPONI)
Solyc01g080210.3	Ribonucleoside-diphosphate reductase small chain (AHRD V3.3 *** A0A1U8FR86_CAPAN)
Solyc01g080690.3	WD40 repeat (AHRD V3.3 *** A0A200QLR8_9MAGN)
Solyc01g081160.4	Beta-glucosidase 11 (AHRD V3.3 *-* A0A2G2W098_CAPBA)
Solyc01g081240.3	Pentatricopeptide repeat-containing protein (AHRD V3.3 *** A0A2I0VN18_9ASPA)
Solyc01g081400.3	B3 domain-containing protein (AHRD V3.3 *** A0A1Q3BBR1_CEPFO)
Solyc01g081430.4	Armadillo-type fold (AHRD V3.3 *** A0A2U1LXZ4_ARTAN)
Solyc01g081460.3	tRNA (Guanine-N-7) methyltransferase (AHRD V3.3 *** A0A200R6M4_9MAGN)
Solyc01g081470.4	2-methoxy-6-polyprenyl-1,4-benzoquinol methylase, mitochondrial (AHRD V3.3 *** A0A2G2XRB6_CAPBA)
Solyc01g081530.3	Annexin (AHRD V3.3 *-* A0A2G3DIN6_CAPCH)
Solyc01g086700.4	C2 calcium/lipid-binding plant phosphoribosyltransferase family protein (AHRD V3.3 *** A0A061DXG0_THECC)
Solyc01g086720.3	C2 calcium/lipid-binding plant phosphoribosyltransferase family protein (AHRD V3.3 *** A0A061DXG0_THECC)
Solyc01g086840.3	Thaumatin-like protein (AHRD V3.3 *** A0A2U1L7J3_ARTAN)
Solyc01g086900.4	tRNA (Cytidine(34)-2'-O)-methyltransferase-like protein (AHRD V3.3 *** A0A2K3NGI4_TRIPR)
Solyc01g086930.4	protein gamma response 1 (AHRD V3.3 *** A0A2I4FRY7_9ROSI)
Solyc01g087040.2	Photosystem II PsbP (AHRD V3.3 *** A0A200Q959_9MAGN)
Solyc01g087690.3	RNA polymerase sigma factor sigD, chloroplastic (AHRD V3.3 *** A0A2G2XSP7_CAPBA)
Solyc01g088030.4	Structure-specific endonuclease subunit slx1 (AHRD V3.3 *** A0A1J3GRL8_NOCCA)
Solyc01g088160.4	cytokinin oxidase2
Solyc01g088460.3	Unknown protein
Solyc01g088490.3	Pentatricopeptide repeat-containing protein (AHRD V3.3 *** A0A1U8EAI1_CAPAN)
Solyc01g088630.3	RING/U-box superfamily protein (AHRD V3.3 *-* A0A2U1N3Q0_ARTAN)
Solyc01g088670.3	Pentatricopeptide repeat-containing protein (AHRD V3.3 *** A0A2K3NV92_TRIPR)
Solyc01g090200.4	Glycine-tRNA ligase (AHRD V3.3 *** A0A2U1L4F3_ARTAN)
Solyc01g090390.1	Pentatricopeptide repeat-containing protein (AHRD V3.3 *** A0A1U8ECB4_CAPAN)
Solyc01g090490.1	transcription termination factor MTEF18, mitochondrial (AHRD V3.3 *** A0A2I4HDY9_9ROSI)
Solyc01g090500.4	StAR lipid transfer-like protein (AHRD V3.3 *** AT3G60480.1)
Solyc01g090790.4	bHLH transcription factor
Solyc01g091170.3	ARGINASE 2
Solyc01g091350.4	ATP-dependent DNA helicase 2 subunit KU80 (AHRD V3.3 *** A0A2G3AH96_CAPAN)
Solyc01g091800.3	Ribosomal RNA small subunit methyltransferase A (AHRD V3.3 *** F4FS23_LACBN)
Solyc01g094080.4	Cytochrome P450 (AHRD V3.3 *** A0A200PMP8_9MAGN)
Solyc01g094100.2	Cytochrome P450 (AHRD V3.3 *** A0A200PMP8_9MAGN)
Solyc01g094180.4	Keto acyl-acyl carrier protein synthase II (AHRD V3.3 *-* A0A2U1KPF3_ARTAN)
Solyc01g094210.2	NAD(P)-binding Rossmann-fold superfamily protein (AHRD V3.3 *** A0A2U1PI64_ARTAN)
Solyc01g094220.3	NAD(P)-binding Rossmann-fold superfamily protein (AHRD V3.3 *** A0A2U1PI94_ARTAN)
Solyc01g094230.4	Riboflavin biosynthesis protein PYRR, chloroplastic (AHRD V3.3 *-* A0A2G3CU21_CAPCH)
Solyc01g094540.4	Small nuclear ribonucleoprotein-associated protein (AHRD V3.3 *-* A0A2G3BT11_CAPCH)
Solyc01g094600.2	Pentatricopeptide repeat-containing protein (AHRD V3.3 *** A0A2I0XIB8_9ASPA)
Solyc01g094830.4	G-type lectin S-receptor-like serine/threonine-protein kinase SD2-2 (AHRD V3.3 *** A0A2G3BSY6_CAPCH)
Solyc01g094860.4	Transmembrane protein-related protein (AHRD V3.3 *** A0A2U1LWU9_ARTAN)
Solyc01g095070.4	Heavy metal-associated isoprenylated plant protein (AHRD V3.3 *-* A0A2R6R9M9_ACTCH)
Solyc01g095160.3	Pentatricopeptide repeat-containing protein (AHRD V3.3 *** A0A2G3DBJ5_CAPCH)
Solyc01g095530.2	hypothetical protein (AHRD V3.3 *-* AT5G41761.1)
Solyc01g095680.2	Plant organelle RNA recognition domain containing protein (AHRD V3.3 *-* A0A2P5DTG0_TREOI)
Solyc01g096010.4	Embryo defective 1703 (AHRD V3.3 *** Q9M360_ARATH)
Solyc01g096400.4	Transglut_core2 domain-containing protein (AHRD V3.3 *** A0A1Q3C505_CEPFO)
Solyc01g096480.2	thioredoxin AF261142
Solyc01g096970.3	Unknown protein
Solyc01g097490.1	SUN domain protein 4
Solyc01g097500.4	LSTK-1-like kinase
Solyc01g097570.2	Protein SUPPRESSOR OF K(+) TRANSPORT GROWTH DEFECT 1 (AHRD V3.3 *-* A0A2G2W7B7_CAPBA)
Solyc01g097670.4	Pentatricopeptide repeat (AHRD V3.3 *** A0A200PUU8_9MAGN)
Solyc01g097790.3	DUF868 domain-containing protein (AHRD V3.3 *** A0A1Q3CLP0_CEPFO)
Solyc01g097800.3	Ribose-5-phosphate isomerase B (AHRD V3.3 *-* A0A1Y6GMG3_RAOOR)
Solyc01g098030.4	Hydroxyproline-rich glycoprotein-like (AHRD V3.3 *** Q655Y7_ORYSJ)
Solyc01g098150.3	Pentatricopeptide repeat-containing protein (AHRD V3.3 *** A0A2G2YZ45_CAPAN)
Solyc01g098240.3	FRIGIDA-like protein (AHRD V3.3 *** A0A2G3BU64_CAPCH)
Solyc01g098280.4	DNAJ heat shock N-terminal domain-containing protein (AHRD V3.3 *-* F4K2V2_ARATH)
Solyc01g098320.4	DNA-directed RNA polymerase V subunit 5A (AHRD V3.3 *** A0A1U8GKX3_CAPAN)
Solyc01g098500.3	Sugar facilitator protein 5
Solyc01g098630.3	Mitochondrial inner membrane translocase complex, subunit Tim44-related protein (AHRD V3.3 *** B3H4A1_ARATH)
Solyc01g099150.5.1	Lipoxygenase (AHRD V3.3 *** K4B0V2_SOLLC)
Solyc01g099460.3	ATP-dependent DNA helicase (AHRD V3.3 *** A0A2G2XW06_CAPAN)
Solyc01g099470.3	ATP-dependent DNA helicase (AHRD V3.3 *-* A0A2G2XW06_CAPAN)
Solyc01g099580.3	Cysteine/Histidine-rich C1 domain family protein (AHRD V3.3 *-* Q9ZUW8_ARATH)
Solyc01g099590.4	glutathione-S-transferase
Solyc01g099690.3	ATP-dependent Clp protease proteolytic subunit (AHRD V3.3 *** A0A1U8E4F5_CAPAN)
Solyc01g099880.4	Bidirectional sugar transporter SWEET (AHRD V3.3 *** A0A1U8E5W8_CAPAN)
Solyc01g100000.3	F-box domain, Phloem protein 2-like protein (AHRD V3.3 *** A0A2U1MNC1_ARTAN)
Solyc01g100230.3	DnaJ-like protein subfamily B member 6 (AHRD V3.3 *** A0A2G2V7W8_CAPBA)
Solyc01g100390.3	Pyrophosphate-energized vacuolar membrane proton pump (AHRD V3.3 *** A0A2G2V5M7_CAPBA)
Solyc01g101150.3	Pentatricopeptide repeat (AHRD V3.3 *** A0A200R1Q1_9MAGN)
Solyc01g101260.2	hypothetical protein (AHRD V3.3 --* AT5G26620.1)
Solyc01g102610.3	Ferric reduction oxidase 6 (AHRD V3.3 *** A0A2G3BUN6_CAPCH)
Solyc01g102850.3	Disease resistance protein (TIR-NBS-LRR class) family (AHRD V3.3 *** F4K5U7_ARATH)
Solyc01g102860.2	golgin family A protein (AHRD V3.3 *-* AT1G51080.1)
Solyc01g102980.3	zinc-finger homeodomain protein 4 (AHRD V3.3 *** A0A2I4EEG0_9ROSI)
Solyc01g103110.3	GNAT family N-acetyltransferase (AHRD V3.3 *** A0A248JVD2_9PROT)
Solyc01g103390.3	12-oxophytodienoate reductase 2
Solyc01g103570.3	DNA-binding bromodomain-containing protein (AHRD V3.3 *** F4I9P8_ARATH)
Solyc01g103990.3	T-complex protein 11 (AHRD V3.3 *** A0A2U1QKZ8_ARTAN)
Solyc01g104020.2	Embryo-specific protein (AHRD V3.3 *** A0A2K3LK15_TRIPR)
Solyc01g104060.3	Aminomethyltransferase (AHRD V3.3 *** A0A1J3IXX0_NOCCA)
Solyc01g104310.3	Patatin (AHRD V3.3 *** A0A2G2W8F3_CAPBA)
Solyc01g104550.3	WRKY transcription factor 9
Solyc01g104760.2	Sequence-specific DNA binding transcription factor (AHRD V3.3 *** A0A2K3PC30_TRIPR)
Solyc01g105340.4	Chaperone protein DnaJ (AHRD V3.3 *** A0A2G2VAL8_CAPBA)
Solyc01g105420.4	Phospho-2-dehydro-3-deoxyheptonate aldolase (AHRD V3.3 *** A0A2G3AV10_CAPCH)
Solyc01g106040.3	GATA transcription factor 24 (AHRD V3.3 *** A0A2G3AWR4_CAPCH)
Solyc01g106130.1	F-box protein family-like (AHRD V3.3 *** Q6ZCS3_ORYSJ)
Solyc01g107070.4	HXXXD-type acyl-transferase family protein (AHRD V3.3 *** A0A2K3MRI0_TRIPR)
Solyc01g107380.3	MAR-binding filament-like protein (AHRD V3.3 *** O82329_ARATH)
Solyc01g107460.2	Neuronal PAS domain protein (AHRD V3.3 *** A0A1P8BBZ0_ARATH)
Solyc01g107510.3	DNA repair protein REV1 (AHRD V3.3 *** A0A2G2Y2A0_CAPAN)
Solyc01g108110.4	Glycoprotein 3-alpha-L-fucosyltransferase (AHRD V3.3 *** Q70FI9_ORYSJ)
Solyc01g108120.3	B3 domain-containing protein (AHRD V3.3 *** A0A1U8HM78_CAPAN)
Solyc01g108650.3	embryo defective 1273 (AHRD V3.3 *** AT1G49510.3)
Solyc01g108775.1	Methylketone synthase Ib (AHRD V3.3 *** E0YCS5_SOLLC)
Solyc01g108930.3	B3 domain-containing protein (AHRD V3.3 *** A0A1Q3CJU4_CEPFO)
Solyc01g110010.3	Pentatricopeptide repeat-containing protein, chloroplastic (AHRD V3.3 *** A0A2G3BW53_CAPCH)
Solyc01g110140.4	Unknown protein
Solyc01g110570.3	Small auxin up-regulated RNA4
Solyc01g110940.3	Auxin-responsive protein SAUR20 (AHRD V3.3 *** A0A2G2XY34_CAPAN)
Solyc01g111800.4	Polyamine transporter PUT1 (AHRD V3.3 *** A0A2G3AUC9_CAPCH)
Solyc01g111810.3	Ribosomal L18p/L5e family protein (AHRD V3.3 *** F4HXR7_ARATH)
Solyc01g111970.4	L-ascorbate oxidase-like protein (AHRD V3.3 *** A0A1U8DYA0_CAPAN)
Solyc01g112020.3	Pentatricopeptide repeat (AHRD V3.3 *** A0A200RCW9_9MAGN)
Solyc01g112120.4	Flavin-containing monooxygenase (AHRD V3.3 *** A0A2G2XYN9_CAPAN)
Solyc01g112130.4	Flavin-containing monooxygenase (AHRD V3.3 *-* A0A1U8E9P1_CAPAN)
Solyc01g112200.3	Pentatricopeptide repeat-containing protein (AHRD V3.3 *** A0A2U1KAS6_ARTAN)
Solyc02g005180.3	Sugar facilitator protein 2
Solyc02g005280.1	Pentatricopeptide repeat (AHRD V3.3 *** A0A200Q5Q8_9MAGN)
Solyc02g011680.4	Pentatricopeptide repeat-containing protein (AHRD V3.3 *** A0A2G3A4J6_CAPAN)
Solyc02g014070.2	Protein kinase superfamily protein (AHRD V3.3 *-* A0A2U1KP77_ARTAN)
Solyc02g014430.3	Equilibrative nucleotide transporter like (AHRD V3.3 *** A0A2R6QTM2_ACTCH)
Solyc02g014450.3	Rab-GTPase-TBC domain (AHRD V3.3 *** A0A200PLY8_9MAGN)
Solyc02g021020.4	Pentatricopeptide repeat-containing protein (AHRD V3.3 *** A0A2G3D2E2_CAPCH)
Solyc02g021050.3	BTB/POZ domain protein%2C putative (DUF177) (AHRD V3.3 *** AT3G19810.2)
Solyc02g021060.4	Uracil-DNA glycosylase (AHRD V3.3 *** A0A2G2XBC7_CAPBA)
Solyc02g021480.4	Magnesium transporter CorA-like family protein (AHRD V3.3 *-* A0A2K3P294_TRIPR)
Solyc02g022830.3	Twinkle-like protein, chloroplastic/mitochondrial (AHRD V3.3 *** A0A1J3F578_NOCCA)
Solyc02g022870.4	maternal effect embryo arrest 22 (AHRD V3.3 *-* AT2G34780.4)
Solyc02g022900.3	Unknown protein
Solyc02g030300.3	G-type lectin S-receptor-like serine/threonine-protein kinase (AHRD V3.3 *** A0A1U8FGU3_CAPAN)
Solyc02g032030.1	Dirigent protein (AHRD V3.3 *** K4B5E9_SOLLC)
Solyc02g032120.3	Zinc finger (C2H2 type) family protein (AHRD V3.3 *** A0A1P8ASM0_ARATH)
Solyc02g032300.3	Enhancer of polycomb-like protein (AHRD V3.3 *** A0A2G3D2K3_CAPCH)
Solyc02g032410.3	Unknown protein
Solyc02g036270.4	Disease resistance protein (AHRD V3.3 *** A0A2U1P003_ARTAN)
Solyc02g036280.3	Pvr4 (AHRD V3.3 *-* A0A1D5AHY8_CAPAN)
Solyc02g037555.1	Unknown protein
Solyc02g038680.1	Tetratricopeptide repeat protein 5 (AHRD V3.3 *** A0A2U1N5G0_ARTAN)
Solyc02g043940.1	Unknown protein
Solyc02g055460.3	hypothetical protein (AHRD V3.3 *-* AT3G19780.2)
Solyc02g061790.4	Activated RNA polymerase II transcriptional coactivator p15 (AHRD V3.3 *** A0A2G2XC29_CAPBA)
Solyc02g062130.4	Ferredoxin--NADP reductase, chloroplastic (AHRD V3.3 *** K4B6A3_SOLLC)
Solyc02g062330.3	Kinesin-like protein (AHRD V3.3 *** A0A2G2XB42_CAPBA)
Solyc02g062580.3	Lipid phosphate phosphatase epsilon 2, chloroplastic (AHRD V3.3 *** A0A2G2XB00_CAPBA)
Solyc02g062650.3	Laccase (AHRD V3.3 *** K4B6F3_SOLLC)
Solyc02g062725.1	Retrovirus-related Pol polyprotein from transposon TNT 1-94 (AHRD V3.3 *-* A0A2K3LG19_TRIPR)
Solyc02g063140.4	3-ketoacyl-CoA synthase (AHRD V3.3 *** A0A2G3D1W0_CAPCH)
Solyc02g064770.4	Sigma-B regulation protein RsbQ (AHRD V3.3 *** A0A2T0KZ78_9BURK)
Solyc02g065520.1	Lyk10 (AHRD V3.3 *** G3KGB1_SOLLC)
Solyc02g065780.1	Protein RALF-like 27 (AHRD V3.3 *** A0A2G3D352_CAPCH)
Solyc02g067290.3	Structural maintenance of chromosomes protein (AHRD V3.3 *-* A0A328DN75_9ASTE)
Solyc02g067310.4	Zinc-finger homeodomain protein 10 (AHRD V3.3 *** A0A2G2XD03_CAPBA)
Solyc02g067680.1	RING/U-box superfamily protein (AHRD V3.3 *** A0A2U1N3Q0_ARTAN)
Solyc02g068280.4	subtilisin-like protein
Solyc02g068440.3	RNA binding protein (AHRD V3.3 *-* B6U487_MAIZE)
Solyc02g068630.1	Pentatricopeptide repeat (AHRD V3.3 *** A0A200QE75_9MAGN)
Solyc02g068710.3	Sulfiredoxin (AHRD V3.3 *** D2KKL9_PEA)
Solyc02g068930.4	Cytochrome c6, chloroplastic (AHRD V3.3 *** A0A1U8FS80_CAPAN)
Solyc02g069050.1	Transmembrane protein, putative (DUF594) (AHRD V3.3 *-* Q9FHI2_ARATH)
Solyc02g069320.1	Mitochondrial transcription termination factor family protein (AHRD V3.3 *** A0A178V165_ARATH)
Solyc02g069500.1	Pentatricopeptide repeat-containing protein (AHRD V3.3 *** A0A2G2Y2T3_CAPAN)
Solyc02g069620.4	Ribose 5-phosphate isomerase A (AHRD V3.3 *** A0A1Y1I8P0_KLENI)
Solyc02g069740.4	Transcription factor jumonji (Jmj) family protein / zinc finger (C5HC2 type) family protein (AHRD V3.3 *** A0A2U1QN90_ARTAN)
Solyc02g070030.4	Small RNA 2'-O-methyltransferase-like (AHRD V3.3 *** A0A2S1CES1_PRUYE)
Solyc02g070380.1	Disease resistance protein (AHRD V3.3 *-* A0A200PSC5_9MAGN),Pfam:PF18052
Solyc02g070530.4	Potassium channel KAT1 (AHRD V3.3 *** A0A2G3ANB5_CAPAN)
Solyc02g070650.2	60S ribosomal protein L18a (AHRD V3.3 *** A0A2G2WKJ7_CAPBA)
Solyc02g070760.4	NAD(P)-binding Rossmann-fold superfamily protein (AHRD V3.3 *** A0A2U1NQA9_ARTAN)
Solyc02g070810.4	Nuclear pore complex protein (AHRD V3.3 *** A0A2G3D4U4_CAPCH)
Solyc02g071110.3	Purine permease (AHRD V3.3 *** A0A2R6Q6Y9_ACTCH),Pfam:PF16913
Solyc02g071450.3	2-oxoglutarate (2OG) and Fe(II)-dependent oxygenase superfamily protein (AHRD V3.3 *** Q9SB33_ARATH)
Solyc02g071570.4	Pentatricopeptide repeat-containing protein, chloroplastic (AHRD V3.3 *** A0A2G3A7D3_CAPAN)
Solyc02g072160.4	NAD(P)-binding Rossmann-fold superfamily protein (AHRD V3.3 *** A0A2U1LDJ7_ARTAN)
Solyc02g072170.3	hypothetical protein (AHRD V3.3 --* AT4G15140.1)
Solyc02g076720.3	Phosphoribosylformylglycinamidine synthase (AHRD V3.3 *** A0A2G2VBS3_CAPBA)
Solyc02g076760.3	N-(5'-phosphoribosyl)anthranilate isomerase (AHRD V3.3 *** S8D1B0_9LAMI)
Solyc02g076940.2	Receptor-like cytosolic serine/threonine-protein kinase RBK2 (AHRD V3.3 *-* A0A2G3BYG5_CAPCH)
Solyc02g077130.2	GDSL esterase/lipase (AHRD V3.3 *** A0A2G3D516_CAPCH)
Solyc02g077250.2	TCP transcription factor 1
Solyc02g077310.4	D-aminoacyl-tRNA deacylase (AHRD V3.3 *-* A0A1J6IGK4_NICAT)
Solyc02g077500.2	Unknown protein
Solyc02g077710.1	protein E6-like (AHRD V3.3 *-* A0A2I4DTB4_9ROSI)
Solyc02g077870.1	Unknown protein
Solyc02g078130.3	bHLH transcription factor 079
Solyc02g078200.4	50S ribosomal protein L21, mitochondrial (AHRD V3.3 *** A0A2G3D631_CAPCH)
Solyc02g078410.1	1,4-dihydroxy-2-naphthoyl-CoA thioesterase 1 (AHRD V3.3 *** A0A1U8FTY5_CAPAN)
Solyc02g078550.3	RNA polymerase II C-terminal domain phosphatase-like 1 (AHRD V3.3 *** A0A2G3D6D3_CAPCH)
Solyc02g078750.3	G-type lectin S-receptor-like serine/threonine-protein kinase (AHRD V3.3 *** A0A2G2XEX2_CAPBA)
Solyc02g078830.4	p21-activated protein kinase-interacting protein 1-like (AHRD V3.3 *** A0A2I4GUT3_9ROSI)
Solyc02g079130.3	SEC-C motif containing protein (AHRD V3.3 *** A0A2U1MX42_ARTAN)
Solyc02g079320.3	Unknown protein
Solyc02g079370.3	cyclinD6_3
Solyc02g079570.4	G-type lectin S-receptor-like serine/threonine-protein kinase (AHRD V3.3 *** A0A2G3A8W8_CAPAN)
Solyc02g079730.4	Thioredoxin-like fold protein (AHRD V3.3 *** A0A2U1LR17_ARTAN)
Solyc02g079860.1	BTB domain-containing protein/NPH3 domain-containing protein (AHRD V3.3 *** A0A1Q3D7J0_CEPFO)
Solyc02g079990.3	Cysteine-rich receptor-like protein kinase 10 (AHRD V3.3 *** A0A2G3D6H0_CAPCH)
Solyc02g080180.1	Oligosaccharyltransferase complex/magnesium transporter family protein (AHRD V3.3 *** AT1G61790.2)
Solyc02g080410.3	18.8 kDa class V heat shock protein (AHRD V3.3 *** A0A2G2VBF1_CAPBA)
Solyc02g080950.3	Pentatricopeptide repeat-containing protein (AHRD V3.3 *** A0A2G2XFX2_CAPBA)
Solyc02g081130.3	PHD finger family protein / bromo-adjacent homology (BAH) domain-containing protein (AHRD V3.3 *** A0A2U1QHU8_ARTAN)
Solyc02g081150.1	serine/arginine repetitive matrix-like protein (AHRD V3.3 *** AT4G22190.1)
Solyc02g081170.4	plastid lipid associated protein CHRC
Solyc02g081570.4	YELLOW STRIPE like 8 (AHRD V3.3 *** A0A2U1PCK1_ARTAN)
Solyc02g081660.3	GTP-binding protein ERG (AHRD V3.3 *** A0A2G2V4X3_CAPBA)
Solyc02g081690.1	Glycosyltransferase (AHRD V3.3 *** A0A2I4E012_9ROSI)
Solyc02g082000.3	40S ribosomal protein S15 (AHRD V3.3 *** A0A2G3D6Q0_CAPCH)
Solyc02g082160.2	Pentatricopeptide repeat (AHRD V3.3 *** A0A200QWV0_9MAGN)
Solyc02g082310.2	Receptor-like protein kinase (AHRD V3.3 *-* A0A2K3P7F7_TRIPR)
Solyc02g082720.4	Protease Do-like 14-like protein (AHRD V3.3 *** A0A2K3MMS3_TRIPR)
Solyc02g082850.3	Serine acetyltransferase 2 (AHRD V3.3 *** A0A2G3D7B8_CAPCH)
Solyc02g083540.3	PLAC8 family protein (AHRD V3.3 *** AT2G17780.7)
Solyc02g083785.1	Unknown protein
Solyc02g083950.3	wuschel
Solyc02g083980.3	Endoglucanase (AHRD V3.3 *** A0A2G3D7Z9_CAPCH)
Solyc02g084410.3	Lactoylglutathione lyase (AHRD V3.3 *** A0A2K3LFU2_TRIPR)
Solyc02g084540.3	Transmembrane/coiled-coil protein (DUF726) (AHRD V3.3 *** F4JPN3_ARATH)
Solyc02g084590.4	GATA transcription factor (AHRD V3.3 *** K4BAX4_SOLLC)
Solyc02g084730.3	rRNA adenine N(6)-methyltransferase (AHRD V3.3 *** A0A2G3AAP2_CAPAN)
Solyc02g084830.4	Pentatricopeptide repeat-containing protein (AHRD V3.3 *** A0A2G3D7W6_CAPCH)
Solyc02g084960.1	tRNA-methyltransferase non-catalytic subunit trm6MTase subunit (AHRD V3.3 *** AT5G66440.1)
Solyc02g084990.3	Mannan endo-1,4-beta-mannosidase (AHRD V3.3 *** A0A2K3NB99_TRIPR)
Solyc02g085250.4	FAD dependent oxidoreductase (AHRD V3.3 *** A0A200R7L9_9MAGN)
Solyc02g085400.3	Sulfite exporter TauE/SafE family protein (AHRD V3.3 *** A0A2U1KY14_ARTAN)
Solyc02g085490.2	DUF620 domain-containing protein (AHRD V3.3 *** A0A1Q3DK00_CEPFO)
Solyc02g086060.4	Zinc transporter (AHRD V3.3 *** Q8RWM9_ARATH)
Solyc02g086100.4	Elongator complex protein 5 (AHRD V3.3 *-* A0A2G3D885_CAPCH)
Solyc02g086150.4	Peptidyl-tRNA hydrolase (AHRD V3.3 *** A0A2U1PP71_ARTAN)
Solyc02g086200.3	Chloroplastic group IIA intron splicing facilitator CRS1, chloroplastic (AHRD V3.3 *** A0A2G2XGQ7_CAPBA)
Solyc02g086452.1	titin isoform X3 (AHRD V3.3 *-* XP_004232326.1)
Solyc02g086454.1	titin isoform X6 (AHRD V3.3 *-* XP_010316304.1)
Solyc02g086456.1	titin isoform X6 (AHRD V3.3 *-* XP_010316304.1)
Solyc02g086458.1	titin isoform X2 (AHRD V3.3 *-* XP_010316302.1)
Solyc02g086500.3	Protein RST1 (AHRD V3.3 *** A0A1J3F2P9_NOCCA)
Solyc02g086580.4	ATP-dependent DNA helicase MER3-like protein (AHRD V3.3 *** A0A2G3D990_CAPCH)
Solyc02g086800.4	Phospholipid-transporting ATPase (AHRD V3.3 *** A0A1U8FQP5_CAPAN)
Solyc02g086840.3	Tetratricopeptide repeat (TPR)-like superfamily protein (AHRD V3.3 *** A0A2U1LHI7_ARTAN)
Solyc02g086960.2	Serine-threonine protein kinase, plant-type, putative (AHRD V3.3 *** B9RUB2_RICCO)
Solyc02g086970.4	Aldehyde dehydrogenase (AHRD V3.3 *** A0A2U1MUY7_ARTAN)
Solyc02g086980.3	Unknown protein
Solyc02g087360.4	Paired amphipathic helix protein Sin3-like 1 (AHRD V3.3 *** A0A1U8G0F5_CAPAN)
Solyc02g088600.4	Pentatricopeptide repeat-containing protein (AHRD V3.3 *** A0A2G2V9F7_CAPBA)
Solyc02g088610.4	LeHSP110/ClpB heat shock protein
Solyc02g088650.1	Pentatricopeptide repeat-containing protein (AHRD V3.3 *** A0A2G3D998_CAPCH)
Solyc02g088770.3	Mitochondrial carrier protein, expressed (AHRD V3.3 *** Q6AVS9_ORYSJ)
Solyc02g088940.3	CTP synthase (AHRD V3.3 *-* A0A2G3A9D9_CAPAN)
Solyc02g089120.4	COBRA-like protein (AHRD V3.3 *** K4BC66_SOLLC)
Solyc02g089210.4	MADS box transcription factor (AHRD V3.3 *** Q689E7_GENTR)
Solyc02g089250.4	Pollen Ole e 1 allergen/extensin (AHRD V3.3 *-* A0A200R2G7_9MAGN)
Solyc02g089530.3	Unknown protein
Solyc02g089930.4	Protein DA1 (AHRD V3.3 *** A0A2G3D8V7_CAPCH)
Solyc02g089970.3	Histone-lysine N-methyltransferase SUVR5-like protein (AHRD V3.3 *** A0A2K3NQM7_TRIPR)
Solyc02g090170.3	B3 domain-containing protein (AHRD V3.3 *** A0A1Q3CHQ8_CEPFO)
Solyc02g090300.3	Geraniol 8-hydroxylase (AHRD V3.3 *** A0A1U8FQZ4_CAPAN)
Solyc02g090340.2	Geraniol 8-hydroxylase (AHRD V3.3 *** A0A2G2XIM9_CAPBA)
Solyc02g090400.4	Myb family transcription factor (AHRD V3.3 *** A0A2I0WBC3_9ASPA)
Solyc02g090420.2	50S ribosomal protein L25 (AHRD V3.3 *** A0A1J3IIM4_NOCCA)
Solyc02g090740.3	Protein DETOXIFICATION (AHRD V3.3 *** A0A2G3D8Q7_CAPCH)
Solyc02g090870.1	hypothetical protein (AHRD V3.3 *** AT5G67020.1)
Solyc02g091090.4	Valyl-tRNA synthetase (AHRD V3.3 *-* A0A2I0WPG5_9ASPA)
Solyc02g091120.4	DNA ligase (AHRD V3.3 *** A0A2G3D842_CAPCH)
Solyc02g091800.4	Basic helix-loop-helix (BHLH) DNA-binding superfamily protein (AHRD V3.3 *-* A0A2U1Q8Y8_ARTAN)
Solyc02g091950.4	Lysosomal Pro-X carboxypeptidase (AHRD V3.3 *** A0A1J3CNY8_NOCCA)
Solyc02g092200.3	hypothetical protein (AHRD V3.3 *-* AT5G67640.1)
Solyc02g092340.2	Transmembrane protein (AHRD V3.3 *-* Q1PDF2_ARATH)
Solyc02g092570.1	Transcription factor GRAS (AHRD V3.3 *** A0A200R352_9MAGN)
Solyc02g092710.3	2-oxoglutarate (2OG) and Fe(II)-dependent oxygenase superfamily protein (AHRD V3.3 *** A0A2U1KVM6_ARTAN)
Solyc02g092760.3	Sigma-B regulation protein RsbQ (AHRD V3.3 *** A0A2T0KZ78_9BURK)
Solyc02g092830.4	hypothetical protein (AHRD V3.3 --* AT4G17310.9)
Solyc02g093080.3	2-oxoglutarate (2OG) and Fe(II)-dependent oxygenase superfamily protein (AHRD V3.3 *** A0A2U1Q3D7_ARTAN)
Solyc02g093525.1	hypothetical protein (AHRD V3.3 *** AT5G14410.1)
Solyc02g093800.3	Serine/threonine protein phosphatase 2A regulatory subunit (AHRD V3.3 *** A0A2G2XIR2_CAPBA)
Solyc02g094150.4	Sua5/YciO/YrdC/YwlC family protein (AHRD V3.3 *** B2SXU1_PARPJ)
Solyc02g094260.1	Protein SMG9-like (AHRD V3.3 *** A0A2K3P1Q2_TRIPR)
Solyc02g094580.3	Nodulation receptor kinase (AHRD V3.3 *-* A0A1J3FTW3_NOCCA)
Solyc03g005080.4	Protoporphyrinogen oxidase (AHRD V3.3 *** A0A1U8GRF0_CAPAN)
Solyc03g005120.3	Cystinosin-like protein (AHRD V3.3 *** A0A2G2WWA3_CAPBA)
Solyc03g005280.4	Aspartic proteinase A1 (AHRD V3.3 *** A0A2G3CJM2_CAPCH)
Solyc03g005580.2	Seed storage protein (AHRD V3.3 *** Q2TPW5_9ROSI)
Solyc03g005970.4	RBR-type E3 ubiquitin transferase (AHRD V3.3 *** A0A2G2WW46_CAPBA)
Solyc03g006280.4	deneddylase (AHRD V3.3 *** AT1G28530.2)
Solyc03g006300.3	Receptor-like protein kinase (AHRD V3.3 *** A0A2R6QLC9_ACTCH)
Solyc03g006750.1	NBS-LRR disease resistance-like protein (AHRD V3.3 *** Q2LED2_9ROSI)
Solyc03g006760.4	NBS-LRR resistance protein (AHRD V3.3 *** A0A2K3PMF0_TRIPR)
Solyc03g006820.3	2-oxoglutarate (2OG) and Fe(II)-dependent oxygenase superfamily protein (AHRD V3.3 *** A0A2U1M9G2_ARTAN)
Solyc03g007390.4	Pentatricopeptide repeat-containing protein (AHRD V3.3 *** A0A2G2X703_CAPBA)
Solyc03g007510.4	HAT transposon superfamily (AHRD V3.3 *** A0A2U1Q846_ARTAN)
Solyc03g007600.3	Pentatricopeptide repeat-containing protein (AHRD V3.3 *** A0A1U8G739_CAPAN)
Solyc03g007700.1	membrane-associated kinase regulator (AHRD V3.3 *** AT5G52870.1)
Solyc03g007850.1	Crooked neck-like protein 1 (AHRD V3.3 *** A0A2G2Y8B4_CAPAN)
Solyc03g013160.4	Amino acid transporter (AHRD V3.3 *** A0A200QES2_9MAGN)
Solyc03g025370.3	NAD(P)-binding Rossmann-fold superfamily protein (AHRD V3.3 *** Q8H1Q6_ARATH)
Solyc03g025430.1	Transmembrane protein (AHRD V3.3 *** Q9FHB8_ARATH)
Solyc03g025840.3	Cytochrome b561/ferric reductase transmembrane protein family (AHRD V3.3 *** A0A178UZ09_ARATH)
Solyc03g025890.2	DNA mismatch repair protein MutS (AHRD V3.3 *** A0A200QUI6_9MAGN)
Solyc03g026320.4	Unknown protein
Solyc03g031520.4	DNA-directed RNA polymerase subunit beta (AHRD V3.3 *-* A0A2G2XEV3_CAPBA)
Solyc03g031920.3	Metal-nicotianamine transporter YSL (AHRD V3.3 *** A0A1S6YG52_PHAEQ)
Solyc03g033860.1	tRNA-methyltransferase non-catalytic subunit trm6MTase subunit (AHRD V3.3 *** AT5G66440.1)
Solyc03g034180.3	14-3-3-like protein (AHRD V3.3 *** A0A1U8F4U6_CAPAN)
Solyc03g034240.4	Abscisic acid (Aba)-deficient 4 (AHRD V3.3 *-* A0A1P8AQ81_ARATH)
Solyc03g044090.4	BTB domain-containing protein/NPH3 domain-containing protein (AHRD V3.3 *** A0A1Q3ASI0_CEPFO)
Solyc03g044430.3	Nicotinate phosphoribosyltransferase (AHRD V3.3 *** A0A1U8GGJ3_CAPAN)
Solyc03g044620.4	Transmembrane protein 131-like protein (AHRD V3.3 *-* A0A2K3P8P0_TRIPR)
Solyc03g044666.1	Zinc finger BED domain-containing protein RICESLEEPER 2 (AHRD V3.3 *** A0A1J3K3X9_NOCCA)
Solyc03g044900.3	Calmodulin-like 41 (AHRD V3.3 *** A0A2U1NW79_ARTAN)
Solyc03g046580.1	Pollen Ole e 1 allergen/extensin (AHRD V3.3 *-* A0A200R2G7_9MAGN)
Solyc03g058950.3	Inositol hexakisphosphate and diphosphoinositol-pentakisphosphate kinase (AHRD V3.3 *** A0A1U8GLV2_CAPAN)
Solyc03g059160.3	Ion channel CASTOR (AHRD V3.3 *** A0A2G2XVV6_CAPAN)
Solyc03g059310.3	Transducin/WD40 repeat-like superfamily protein (AHRD V3.3 *** A0A2U1N2N2_ARTAN)
Solyc03g063650.1	G-type lectin S-receptor-like serine/threonine-protein kinase (AHRD V3.3 *** A0A2K3PKC0_TRIPR)
Solyc03g071550.3	Zinc finger, RING-type (AHRD V3.3 *** A0A1R3IP44_COCAP)
Solyc03g071720.4	Phytol kinase 1, chloroplastic (AHRD V3.3 *** A0A1U8G8P2_CAPAN)
Solyc03g077930.3	40S ribosomal protein S9 (AHRD V3.3 *-* A0A2G3CFV4_CAPCH)
Solyc03g077950.3	O-fucosyltransferase (AHRD V3.3 *** A0A2P5FK44_TREOI)
Solyc03g078080.4	Uridylate kinase (AHRD V3.3 *** A0A1U8G0D1_CAPAN)
Solyc03g078380.1	Glutaredoxin family protein (AHRD V3.3 *** E5GCJ8_CUCME)
Solyc03g078440.3	Cinnamyl alcohol dehydrogenase (AHRD V3.3 *** C1IC54_GOSHI)
Solyc03g078570.3	Rab family GTPase (AHRD V3.3 *** A0A1Y1IFP9_KLENI)
Solyc03g078580.3	Unknown protein
Solyc03g078800.2	Glycosyltransferase (AHRD V3.3 *** U5NH37_CATRO)
Solyc03g080070.4	WAT1-related protein (AHRD V3.3 *** K4BHY3_SOLLC)
Solyc03g080195.1	Unknown protein
Solyc03g082420.3	Small heat shock protein, chloroplastic (AHRD V3.3 *** HS21C_SOLLC)
Solyc03g082830.2	Pentatricopeptide repeat (AHRD V3.3 *** A0A200Q798_9MAGN)
Solyc03g082945.1	protein PSY2-like (AHRD V3.3 -** XP_021614131.1)
Solyc03g083060.3	Ribonuclease P protein subunit P38-like protein (AHRD V3.3 *** AT5G53020.9)
Solyc03g083130.3	Protein DEFECTIVE IN MERISTEM SILENCING 3 (AHRD V3.3 *** A0A1J3I4J6_NOCCA)
Solyc03g083240.4	Transcription factor jumonji (JmjC) domain-containing protein (AHRD V3.3 *** Q8VYB9_ARATH)
Solyc03g083410.3	Histone-lysine N-methyltransferase (AHRD V3.3 *** A0A2G2ZZR3_CAPAN)
Solyc03g083570.3	Protein LOW PSII ACCUMULATION 2, chloroplastic (AHRD V3.3 *** A0A2G3CVQ8_CAPCH)
Solyc03g083590.3	Protein kinase domain (AHRD V3.3 *** A0A200RA50_9MAGN)
Solyc03g093230.4	tonoplast intrinsic protein 5.1
Solyc03g093400.2	Sugar transporter protein 15
Solyc03g093440.4	N-(Beta-N-acetylglucosaminyl)-L-asparaginase (AHRD V3.3 *** A0A166SVP4_9PEZI)
Solyc03g093630.3	Pentatricopeptide repeat-containing protein (AHRD V3.3 *** A0A2I0X046_9ASPA)
Solyc03g093830.3	Chaperone protein dnaJ-like (AHRD V3.3 *** Q6H3Y3_ORYSJ)
Solyc03g094100.1	Disease resistance protein (AHRD V3.3 *-* A0A200QRC8_9MAGN)
Solyc03g094177.1	Transcriptional coactivator/pterin dehydratase (AHRD V3.3 *** A0A200Q8U8_9MAGN)
Solyc03g095680.2	SNF2-related (AHRD V3.3 *** A0A200R3L2_9MAGN)
Solyc03g095960.1	Pentatricopeptide repeat (AHRD V3.3 *** A0A200PX63_9MAGN)
Solyc03g096050.3	2-oxoglutarate (2OG) and Fe(II)-dependent oxygenase superfamily protein (AHRD V3.3 *** F4J670_ARATH)
Solyc03g096290.3	plasma membrane intrinsic protein 1.7
Solyc03g096800.4	membrane protein of ER body-like protein (AHRD V3.3 *-* A0A2I4FK95_9ROSI)
Solyc03g097000.3	Pentatricopeptide repeat-containing protein (AHRD V3.3 *** A0A2G3CXB3_CAPCH)
Solyc03g097670.4	DNA binding,ATP binding protein (AHRD V3.3 *** A0A2U1MGM2_ARTAN)
Solyc03g097960.1	Cysteine/Histidine-rich C1 domain family protein (AHRD V3.3 *-* Q9ZUW8_ARATH)
Solyc03g098030.3	Type I inositol polyphosphate 5-phosphatase 5 (AHRD V3.3 *-* IP5P5_ARATH)
Solyc03g098210.4	Cyclic nucleotide gated channel (AHRD V3.3 *** A0A1Y1HP60_KLENI)
Solyc03g098760.3	Serine protease inhibitor 1 (AHRD V3.3 *** A0A2G2XWX1_CAPAN)
Solyc03g098780.2	Aspartic protease inhibitor 1 (AHRD V3.3 *** API1_SOLTU)
Solyc03g098790.3	cathepsin D inhibitor protein
Solyc03g111010.4	Glyceraldehyde-3-phosphate dehydrogenase (AHRD V3.3 *** A0A0F7JIC2_NICBE)
Solyc03g111050.3	CONSTANS interacting protein 5
Solyc03g111210.4	Pentatricopeptide repeat (AHRD V3.3 *** A0A200Q8N4_9MAGN)
Solyc03g111260.3	Ribonuclease J (AHRD V3.3 *** A0A1J3CQJ0_NOCCA)
Solyc03g111360.3	Oxygen-independent coproporphyrinogen-III oxidase-like protein (AHRD V3.3 *** A0A2G3CCW7_CAPCH)
Solyc03g111500.3	B3 domain-containing protein (AHRD V3.3 *** A0A1Q3B6Y6_CEPFO)
Solyc03g111650.4	Pentatricopeptide repeat-containing protein, chloroplastic (AHRD V3.3 *** A0A2G3CCT7_CAPCH)
Solyc03g111800.2	Leucine-rich repeat receptor-like kinase (AHRD V3.3 *** A0A0M3L7B4_SOLLC)
Solyc03g112190.4	Pentatricopeptide repeat-containing protein, chloroplastic (AHRD V3.3 *** A0A2G2X8Y7_CAPBA)
Solyc03g112760.3	transmembrane protein (AHRD V3.3 *** AT3G48200.1)
Solyc03g112810.3	Mitochondrial import inner membrane translocase subunit Tim17/Tim22/Tim23 family protein (AHRD V3.3 *** Q84K84_ARATH),Pfam:PF02466
Solyc03g112930.3	Dof zinc finger protein (AHRD V3.3 *** A0A2K3NDY2_TRIPR)
Solyc03g113040.4	ABC transporter A family member 7 (AHRD V3.3 *** A0A2G3CYH9_CAPCH)
Solyc03g113210.3	Mitochondrial outer membrane protein porin (AHRD V3.3 *** A0A2K3N5U3_TRIPR)
Solyc03g113330.3	Nodulin-like / Major Facilitator Superfamily protein (AHRD V3.3 *** A0A2U1M3G7_ARTAN)
Solyc03g113370.3	Ubiquitin carboxyl-terminal hydrolase-like protein (AHRD V3.3 *** A0A2K3NQ17_TRIPR)
Solyc03g113410.2	Auxin response factor (AHRD V3.3 *-* A0A2G3BTJ2_CAPCH)
Solyc03g113430.3	Protein NRT1/ PTR FAMILY 2.9 (AHRD V3.3 *** A0A2G2WRK6_CAPBA)
Solyc03g113460.1	Short-chain dehydrogenase reductase 4 (AHRD V3.3 *** A0A2G2WRF5_CAPBA),Pfam:PF13561
Solyc03g113630.3	Pentatricopeptide repeat-containing protein, chloroplastic (AHRD V3.3 *** A0A2G2WRC1_CAPBA)
Solyc03g113670.4	BnaA06g17060D protein (AHRD V3.3 *** A0A078GFP7_BRANA)
Solyc03g113770.3	NAD(P)H-hydrate epimerase (AHRD V3.3 *** A0A1U8G4A3_CAPAN)
Solyc03g113860.2	Ribosomal RNA small subunit methyltransferase G-like protein (AHRD V3.3 *** A0A2K3PF28_TRIPR)
Solyc03g114130.1	NHL domain protein (AHRD V3.3 *** AT5G14895.1)
Solyc03g114350.1	DUF1645 family protein (AHRD V3.3 *** G7J5G5_MEDTR)
Solyc03g114560.2	Strictosidine synthase family protein (AHRD V3.3 *** D7LVM7_ARALL)
Solyc03g114660.1	Pentatricopeptide repeat-containing protein (AHRD V3.3 *** A0A2G3A1V3_CAPAN)
Solyc03g114780.3	RNA helicase DEAH-box9
Solyc03g114910.4	COBRA-like protein (AHRD V3.3 *** K4BKZ3_SOLLC)
Solyc03g115220.4	Flavonoid 3'-monooxygenase (AHRD V3.3 *** A0A2G2WR53_CAPBA)
Solyc03g115420.3	F-box protein (AHRD V3.3 *** A0A2I0VRX1_9ASPA)
Solyc03g115490.1	Complex 1 LYR protein (AHRD V3.3 *** A0A200PRD6_9MAGN)
Solyc03g115510.3	S phase cyclin A-associated protein in the endoplasmic reticulum (AHRD V3.3 *** A0A2U1L387_ARTAN)
Solyc03g115790.1	Pentatricopeptide repeat-containing protein (AHRD V3.3 *** A0A2K3KXX2_TRIPR)
Solyc03g116360.2	Regulator of chromosome condensation (RCC1) family protein (AHRD V3.3 *** A0A1I9LLL7_ARATH)
Solyc03g116540.1	Pentatricopeptide repeat-containing protein, mitochondrial (AHRD V3.3 *** A0A2G3B795_CAPCH)
Solyc03g116560.1	Pentatricopeptide repeat (AHRD V3.3 *** A0A200QVA5_9MAGN)
Solyc03g116570.3	Thiol-disulfide oxidoreductase DCC family protein (AHRD V3.3 *** A0A2U1Z9Z9_PSEAV)
Solyc03g116630.3	cytochrome P450 family protein (AHRD V3.3 *** AT1G52565.1)
Solyc03g116740.3	Phosphatidylcholine:diacylglycerol cholinephosphotransferase 1 (AHRD V3.3 *** A0A1U8FVJ4_CAPAN)
Solyc03g117430.3	Cobalamin biosynthesis protein CobW (AHRD V3.3 *** A0A2T6CU39_9BACT)
Solyc03g117510.4	Formamidopyrimidine-DNA glycosylase (AHRD V3.3 *** A0A2G2WQG8_CAPBA)
Solyc03g117640.1	MAP kinase kinase kinase 29
Solyc03g117750.3	Pectin lyase-like superfamily protein (AHRD V3.3 *** F4IE17_ARATH)
Solyc03g117790.2	Serine/threonine-protein kinase OSR1 (AHRD V3.3 *** A0A2G2WQC6_CAPBA)
Solyc03g117920.1	FRIGIDA-like protein (AHRD V3.3 *** A0A2G2V8I5_CAPBA)
Solyc03g118000.1	Inositol polyphosphate multikinase (AHRD V3.3 *** A0A2G3CZI1_CAPCH)
Solyc03g118210.3	Transducin family protein / WD-40 repeat family protein (AHRD V3.3 *-* Q683G3_ARATH)
Solyc03g118360.2	ATP-dependent Clp protease ATP-binding subunit ClpC (AHRD V3.3 *-* A0A2U1EEN6_9MICO)
Solyc03g118980.2	Elongation factor 1-alpha C (AHRD V3.3 *-* A0A2I0VCV4_9ASPA)
Solyc03g119040.3	LeArcA2 protein containing 7 WD40 repeats
Solyc03g119120.3	Pentatricopeptide repeat-containing protein (AHRD V3.3 *** A0A2G2WQH4_CAPBA)
Solyc03g119290.3	Elongation factor (AHRD V3.3 *** A0A200R8C0_9MAGN)
Solyc03g119370.2	R2R3MYB transcription factor 62
Solyc03g119620.1	Bifunctional inhibitor/lipid-transfer protein/seed storage 2S albumin superfamily protein (AHRD V3.3 *** Q9C9B1_ARATH)
Solyc03g119780.4	Transcription initiation factor TFIID subunit 2 (AHRD V3.3 *** A0A2G3A3D3_CAPAN)
Solyc03g119830.4	BED zinc finger, hAT family dimerization domain protein (AHRD V3.3 *** A0A2U1NNW9_ARTAN)
Solyc03g119900.4	Neurogenic locus notch protein-like (AHRD V3.3 *-* B6SSE6_MAIZE)
Solyc03g119950.1	Pentatricopeptide repeat-containing protein, chloroplastic (AHRD V3.3 *** A0A2G2WPP9_CAPBA)
Solyc03g120150.3	Late embryogenesis abundant (LEA) hydroxyproline-rich glycoprotein family (AHRD V3.3 *-* A0A2U1N5H2_ARTAN)
Solyc03g120460.4	Pentatricopeptide repeat (AHRD V3.3 *** A0A200PVT3_9MAGN)
Solyc03g120480.3	Putative eukaryotic LigT (AHRD V3.3 *** AT3G16230.2)
Solyc03g120510.1	Pentatricopeptide repeat-containing protein at3g46870-like protein (AHRD V3.3 *** A0A2K3P313_TRIPR)
Solyc03g120520.2	Peroxisome biogenesis protein 2 (AHRD V3.3 *-* A0A2G3C8M2_CAPCH)
Solyc03g120570.3	Protein NRT1/ PTR FAMILY 1.1 (AHRD V3.3 *** A0A2G2WPC3_CAPBA)
Solyc03g120580.3	Unknown protein
Solyc03g120790.1	ovate family protein 8
Solyc03g120850.4	Chaperonin 60 beta (AHRD V3.3 *** A0A2U1NW26_ARTAN)
Solyc03g120990.3	Malic enzyme (AHRD V3.3 *** A0A2G3D1G2_CAPCH)
Solyc03g121000.3	Protein PAF1-like protein (AHRD V3.3 *-* A0A2G3A3W1_CAPAN)
Solyc03g121550.3	Unknown protein
Solyc03g121850.3	hypothetical protein (AHRD V3.3 *-* AT1G05950.4)
Solyc03g122000.4	Cytochrome b6-f complex subunit 4 (AHRD V3.3 *** A0A2S0SWC7_9FABA)
Solyc03g122100.3	3-oxoacyl-[acyl-carrier-protein] synthase (AHRD V3.3 *-* A0A2G2ZVR7_CAPAN)
Solyc03g122110.1	Pre-mRNA-splicing factor CWC22-like protein (AHRD V3.3 *** A0A2G2ZS42_CAPAN)
Solyc03g123540.3	17.4 kDa class III heat shock protein (AHRD V3.3 *** A0A2G3D1F4_CAPCH)
Solyc03g123890.4	Calcium-transporting ATPase (AHRD V3.3 *** A0A2G3A3P1_CAPAN)
Solyc04g005180.4	Protein PHYLLO, chloroplastic (AHRD V3.3 *-* A0A2G2WS56_CAPBA)
Solyc04g005190.2	2-succinyl-5-enolpyruvyl-6-hydroxy-3-cyclohexene-1-carboxylate synthase (AHRD V3.3 *-* I0F813_9BACI)
Solyc04g005200.4	2-succinyl-6-hydroxy-2,4-cyclohexadiene-1-carboxylate synthase (AHRD V3.3 *** A0A1V0LBF9_9ENTR)
Solyc04g005440.1	C2H2-like zinc finger protein (AHRD V3.3 *** A0A2U1QL40_ARTAN)
Solyc04g005460.1	Pentatricopeptide repeat (AHRD V3.3 *** A0A200QNY2_9MAGN)
Solyc04g005480.1	nodulin-related protein 1-like (AHRD V3.3 *** A0A2I4FXG1_9ROSI)
Solyc04g005550.2	Tsw (AHRD V3.3 *** A0A1C9TCM9_CAPCH)
Solyc04g005680.4	40S ribosomal protein S9 (AHRD V3.3 *** A0A1U8EPE0_CAPAN)
Solyc04g005730.3	Plant transposase (Ptta/En/Spm family) (AHRD V3.3 *-* F4I6H5_ARATH)
Solyc04g005770.3	Pentatricopeptide repeat-containing protein (AHRD V3.3 *** A0A2G2ZHE2_CAPAN)
Solyc04g006983.1	Unknown protein
Solyc04g007010.3	Sn-2 protein (AHRD V3.3 *** Q39467_CAPAN)
Solyc04g007310.2	Thaumatin (AHRD V3.3 *** A0A2U1PDY4_ARTAN)
Solyc04g007820.3	Sn-1 protein (AHRD V3.3 *** Q42393_CAPAN)
Solyc04g008230.3	Pectin lyase-like superfamily protein (AHRD V3.3 *** A0A2U1PE89_ARTAN)
Solyc04g008240.3	2-oxoglutarate (2OG) and Fe(II)-dependent oxygenase superfamily protein (AHRD V3.3 *-* A8MRW3_ARATH)
Solyc04g008450.4	Potassium transporter (AHRD V3.3 *** A0A2G3CF51_CAPCH)
Solyc04g008460.4	Ribosomal protein L15 (AHRD V3.3 *** A0A2G3CLB1_CAPCH)
Solyc04g009000.1	Pentatricopeptide repeat-containing protein (AHRD V3.3 *** A0A2G2ZGM3_CAPAN)
Solyc04g009120.3	Disease resistance protein (AHRD V3.3 *-* A0A200PUC6_9MAGN)
Solyc04g009450.1	Ethylene-responsive transcription factor (AHRD V3.3 *** A0A2G3CEN0_CAPCH)
Solyc04g009730.4	Pentatricopeptide repeat-containing protein (AHRD V3.3 *** A0A2I0WCG1_9ASPA)
Solyc04g009970.4	Zinc finger protein (AHRD V3.3 *** A0A200QE12_9MAGN)
Solyc04g010010.3	PITH domain-containing protein (AHRD V3.3 *-* A0A1U8E514_CAPAN)
Solyc04g010040.3	RNA-binding protein 42 (AHRD V3.3 *** A0A1J3JWW6_NOCCA)
Solyc04g010110.3	Glycosyltransferase (AHRD V3.3 *** V4NB36_EUTSA)
Solyc04g010155.2	hypothetical protein (AHRD V3.3 *-* AT5G13590.4)
Solyc04g011630.1	Transcription factor GRAS (AHRD V3.3 *-* A0A2U1PJZ1_ARTAN)
Solyc04g011690.4	Cytochrome (AHRD V3.3 *** A0A2G3CDZ6_CAPCH)
Solyc04g011700.2	Mitochondrial transcription termination factor family protein (AHRD V3.3 *** Q9SD94_ARATH)
Solyc04g014290.1	protein PELPK1-like (AHRD V3.3 *** XP_010319537.1)
Solyc04g014400.4	LOW QUALITY PROTEIN: LRR receptor-like serine/threonine-protein kinase GSO1 (AHRD V3.3 *** A0A1U8F7A0_CAPAN)
Solyc04g014450.1	Rhamnogalacturonate lyase family protein (AHRD V3.3 *** A0A2U1PQM1_ARTAN)
Solyc04g014510.3	glutamine synthase
Solyc04g014720.4	60S ribosomal protein L6 (AHRD V3.3 *** A0A2G3B009_CAPCH)
Solyc04g014790.1	Cysteine proteinase inhibitor (AHRD V3.3 *** A0A2G3CDP4_CAPCH)
Solyc04g014830.3	Transcription factor GRAS (AHRD V3.3 *** A0A200QXB8_9MAGN)
Solyc04g014855.1	Myb/SANT-like domain-containing protein (AHRD V3.3 *-* A0A2U1LQK4_ARTAN)
Solyc04g014930.3	Unknown protein
Solyc04g015760.4	Protein N-terminal glutamine amidohydrolase (AHRD V3.3 *-* A0A2G3CDQ6_CAPCH)
Solyc04g015950.3	Pentatricopeptide repeat-containing protein (AHRD V3.3 *** A0A2G3CCZ0_CAPCH)
Solyc04g016050.3	Ribosome biogenesis GTPase A (AHRD V3.3 *-* A0A1J3EQ97_NOCCA)
Solyc04g016175.2	RNA-binding protein (AHRD V3.3 *-* Q941H9_TOBAC)
Solyc04g016590.3	Unknown protein
Solyc04g017720.3	Gibberellin regulated protein (AHRD V3.3 *** A0A2U1PE48_ARTAN)
Solyc04g018100.4	Sodium/hydrogen exchanger 8 (AHRD V3.3 *** A0A2G3CD66_CAPCH)
Solyc04g025160.3	ATPase ASNA1 homolog 2-like (AHRD V3.3 *** A0A2I4FAM5_9ROSI)
Solyc04g025260.3	Endoplasmic reticulum metallopeptidase 1 (AHRD V3.3 *** A0A1J3J9S4_NOCCA)
Solyc04g039650.4	Ribose-phosphate pyrophosphokinase 4 (AHRD V3.3 *-* A0A1J3K940_NOCCA)
Solyc04g049550.3	CDP-diacylglycerol--glycerol-3-phosphate 3-phosphatidyltransferase (AHRD V3.3 *** B6TWM7_MAIZE)
Solyc04g049840.4	RNA binding (RRM/RBD/RNP motifs) family protein (AHRD V3.3 *-* Q9M1E4_ARATH)
Solyc04g049930.2	Unknown protein
Solyc04g050310.3	Unknown protein
Solyc04g050440.3	ammonium transporter
Solyc04g050540.4	Pentatricopeptide repeat (AHRD V3.3 *** A0A200PLV2_9MAGN)
Solyc04g051120.4	chitinase-like protein (AHRD V3.3 *** AT1G08530.1)
Solyc04g051880.3	Mitochodrial transcription termination factor (AHRD V3.3 *-* A0A2U1MAL3_ARTAN)
Solyc04g054780.3	Unknown protein
Solyc04g054910.4	Ethylene-responsive transcription factor (AHRD V3.3 *-* A0A2G2ZQC4_CAPAN)
Solyc04g056380.3	seipin-1 (AHRD V3.3 *** A0A2I4DXK6_9ROSI)
Solyc04g056390.3	Isopentenyl-diphosphate Delta-isomerase (AHRD V3.3 *** A0A2L0V4K4_9APIA)
Solyc04g056540.3	Riboflavin biosynthesis protein RibD (AHRD V3.3 *** A0A1Y1HVZ2_KLENI)
Solyc04g057940.4	RING-type E3 ubiquitin transferase (AHRD V3.3 *** A0A2G2WYB6_CAPBA)
Solyc04g058090.3	Phosphoribosylformylglycinamidine cyclo-ligase (AHRD V3.3 *** A0A1U8G9K5_CAPAN)
Solyc04g058200.3	Tetratricopeptide repeat protein 33-like (AHRD V3.3 *-* A0A2K3P2F8_TRIPR)
Solyc04g063340.3	Pentatricopeptide repeat-containing protein (AHRD V3.3 *** A0A2U1N9K4_ARTAN)
Solyc04g064690.4	Peroxidase (AHRD V3.3 *** K4BT60_SOLLC)
Solyc04g071000.1	Receptor-like kinase (AHRD V3.3 *** A7VM22_MARPO)
Solyc04g071420.3	Thioredoxin superfamily protein (AHRD V3.3 *** AT2G31840.2)
Solyc04g071680.2	Receptor protein kinase, putative (AHRD V3.3 *** B9SAG6_RICCO)
Solyc04g072400.4	hypothetical protein (AHRD V3.3 *** AT1G36320.1)
Solyc04g072500.1	Mitochondrial transcription termination factor family protein (AHRD V3.3 *** B4FH48_MAIZE)
Solyc04g072520.3	Mitochondrial transcription termination factor family protein (AHRD V3.3 *** Q9SD94_ARATH)
Solyc04g072770.4	tRNA modification GTPase MnmE (AHRD V3.3 *** A0A1J3D5T8_NOCCA)
Solyc04g072880.3	CycH1_2
Solyc04g074530.3	Alcohol dehydrogenase-like 1 (AHRD V3.3 *** A0A2G3CNR0_CAPCH)
Solyc04g074650.2	Unknown protein
Solyc04g074710.3	Queuine tRNA-ribosyltransferase (AHRD V3.3 *** S8D4U6_9LAMI)
Solyc04g076050.4	Divalent-cation tolerance protein CutA (AHRD V3.3 *** A0A1M5JAL0_PECCA)
Solyc04g076080.3	Chaperone protein DnaJ (AHRD V3.3 *** A0A2G3CNY2_CAPCH)
Solyc04g076250.3	ADP-ribosylation factor-like protein 6-interacting protein 4 isoform X2 (AHRD V3.3 *** XP_010320203.1)
Solyc04g076330.3	Pentatricopeptide repeat (AHRD V3.3 *** A0A200QD05_9MAGN)
Solyc04g076480.3	MAP kinase kinase kinase 34
Solyc04g076660.3	Rhamnogalacturonate lyase family protein (AHRD V3.3 *** A0A2U1NT41_ARTAN)
Solyc04g076845.1	Basic helix-loop-helix (BHLH) DNA-binding superfamily protein (AHRD V3.3 *-* A0A2U1PS36_ARTAN)
Solyc04g077160.1	myb-like protein X (AHRD V3.3 --* AT4G33740.5)
Solyc04g077390.3	G-type lectin S-receptor-like serine/threonine-protein kinase (AHRD V3.3 *** A0A2G3CPH2_CAPCH)
Solyc04g077450.3	DNA binding protein (AHRD V3.3 *** AT3G12210.2)
Solyc04g077630.3	Serine carboxypeptidase (AHRD V3.3 *** A0A2K3MSK4_TRIPR)
Solyc04g078380.3	MFP1 attachment factor 1 (AHRD V3.3 *** MAF1_SOLLC)
Solyc04g078620.3	Ubiquitin-conjugating enzyme (AHRD V3.3 *** B3TLZ3_ELAGV)
Solyc04g078860.4	glutamate receptor-like 1.1
Solyc04g079060.3	Serine carboxypeptidase (AHRD V3.3 *** A0A2K3MSK4_TRIPR)
Solyc04g079080.2	EF-hand domain (AHRD V3.3 *-* A0A200QZF0_9MAGN)
Solyc04g079320.4	Uroporphyrinogen-III synthase, chloroplastic (AHRD V3.3 *** A0A2G2ZRP3_CAPAN)
Solyc04g079330.2	Carboxypeptidase (AHRD V3.3 *** A0A2G2X0Z2_CAPBA)
Solyc04g080040.3	Auxilin-related protein 2 (AHRD V3.3 *** A0A2G3CQ94_CAPCH)
Solyc04g080250.3	Deoxyuridine 5'-triphosphate nucleotidohydrolase (AHRD V3.3 *** A0A2G3AX44_CAPCH)
Solyc04g080550.4	Isoflavone reductase-like protein (AHRD V3.3 *** A0A2G2V5Y4_CAPBA)
Solyc04g081140.1	Glyoxal oxidase-related protein (AHRD V3.3 *** A0A2U1MRW9_ARTAN)
Solyc04g081700.3	Unknown protein
Solyc04g081840.4	UPF0496 protein isoform X1 (AHRD V3.3 *** A0A2I4H6K4_9ROSI)
Solyc04g081870.4	Expansin A11
Solyc04g081920.3	Pseudouridine synthase (AHRD V3.3 *** A0A2G2V5B2_CAPBA)
Solyc04g081950.4	Pentatricopeptide repeat-containing protein, mitochondrial (AHRD V3.3 *** A0A1U8GB35_CAPAN)
Solyc04g082110.4	Rop guanine nucleotide exchange factor 1 (AHRD V3.3 *** A0A2G3CQR2_CAPCH)
Solyc04g082330.3	pre-rRNA-processing protein TSR1 homolog (AHRD V3.3 *** A0A2I4FXL1_9ROSI)
Solyc04g082400.3	1,4-alpha-glucan-branching enzyme (AHRD V3.3 *** GLGB_SOLTU)
Solyc04g082760.3	SWI/SNF complex subunit SWI3B (AHRD V3.3 *** A0A2G3CFP4_CAPCH)
Solyc04g082870.1	Pentatricopeptide repeat-containing protein (AHRD V3.3 *** A0A2G3CQI3_CAPCH)
Solyc04g150113.1	threonine-tRNA ligase 2 (AHRD V3.3 *** AT3G57320.1)
Solyc04g150164.1	Cytochrome P450 (AHRD V3.3 *-* A0A200Q069_9MAGN)
Solyc05g005170.4	Pectin lyase-like superfamily protein (AHRD V3.3 *** O22699_ARATH)
Solyc05g005180.3	1,4-dihydroxy-2-naphthoyl-CoA synthase (AHRD V3.3 *** A0A2G2XZJ4_CAPAN)
Solyc05g005330.3	Disease resistance protein (AHRD V3.3 *** A0A2U1Q201_ARTAN)
Solyc05g005460.3	DC1 domain-containing protein (AHRD V3.3 *** A0A2U1QM98_ARTAN)
Solyc05g005970.3	Protein NRT1/ PTR FAMILY 1.2 (AHRD V3.3 *** A0A1J3DU78_NOCCA)
Solyc05g006110.3	Serine/Threonine-kinase (AHRD V3.3 *** AT1G10522.2)
Solyc05g006220.3	IAA-amino acid hydrolase ILR1-like 1 (AHRD V3.3 *** A0A2G3B8H5_CAPCH)
Solyc05g006620.3	Disease resistance protein (TIR-NBS-LRR class) (AHRD V3.3 *** A0A1P8AUD3_ARATH)
Solyc05g006690.3	Transmembrane protein, putative (DUF247) (AHRD V3.3 *** Q9SN06_ARATH)
Solyc05g006780.3	Actin cross-linking (AHRD V3.3 *** A0A2U1N9L8_ARTAN)
Solyc05g006930.3	5'-AMP-activated protein kinase subunit beta-2 (AHRD V3.3 *** A0A1J3EBW5_NOCCA)
Solyc05g006965.1	Small multi-drug export protein (AHRD V3.3 *-* B6T1F5_MAIZE)
Solyc05g007100.3	Single-stranded DNA-binding protein WHY1, chloroplastic (AHRD V3.3 *** WHY1_SOLTU)
Solyc05g007240.1	zinc finger CCHC domain protein (AHRD V3.3 *** AT1G26920.1)
Solyc05g007245.1	Unknown protein
Solyc05g007300.3	HVA22-like protein (AHRD V3.3 *** A0A1U8EJU9_CAPAN)
Solyc05g007570.4	hypothetical protein (DUF1666) (AHRD V3.3 *-* AT5G39785.5)
Solyc05g007730.4	Mitochondrial carrier protein (AHRD V3.3 *** A0A200QP40_9MAGN)
Solyc05g007850.2	bacterial spot disease resistance protein 4
Solyc05g007910.3	50S ribosomal protein L18, chloroplastic (AHRD V3.3 *** A0A1J3I4E4_NOCCA)
Solyc05g008010.3	60S ribosomal protein L31 (AHRD V3.3 *** A0A1U8ELH9_CAPAN)
Solyc05g008020.4	mitogen-activated protein kinase 15
Solyc05g008040.4	ATP-dependent DNA helicase RecG (AHRD V3.3 *** A0A1J3J3M9_NOCCA)
Solyc05g008180.3	Nicotinate-nucleotide pyrophosphorylase [carboxylating] (AHRD V3.3 *** A0A2G2YBZ5_CAPAN)
Solyc05g008800.4	lipid phosphate phosphatase 2-like (AHRD V3.3 *** A0A1S4AJT8_TOBAC)
Solyc05g008895.1	Bifunctional inhibitor/lipid-transfer protein/seed storage 2S albumin superfamily protein (AHRD V3.3 *** A0A1I9LP30_ARATH)
Solyc05g008920.3	DUF789 domain-containing protein (AHRD V3.3 *** A0A1Q3BM86_CEPFO)
Solyc05g008930.3	Protein kinase family protein (AHRD V3.3 *** A0A1P8BDK9_ARATH)
Solyc05g008940.3	Protein kinase family protein (AHRD V3.3 *-* A0A2U1MH78_ARTAN)
Solyc05g008970.1	Protein kinase family protein (AHRD V3.3 *-* A0A1P8BDJ0_ARATH)
Solyc05g008980.2	Protein kinase family protein (AHRD V3.3 *** A0A2U1MH78_ARTAN)
Solyc05g009090.3	Receptor-like protein kinase (AHRD V3.3 *** D3G6F0_CAPAN)
Solyc05g009253.1	Pentatricopeptide repeat protein (AHRD V3.3 *** A0A2U1MNU4_ARTAN)
Solyc05g009270.4	3-ketoacyl-CoA synthase (AHRD V3.3 *** A0A2G3B5Z8_CAPCH)
Solyc05g009800.4	Leucine-rich repeat receptor-like serine/threonine-protein kinase (AHRD V3.3 *** A0A2I0VIY5_9ASPA)
Solyc05g009880.3	bHLH transcription factor 038
Solyc05g009900.3	TCP transcription factor 25
Solyc05g009940.4	oxidoreductase/transition metal ion-binding protein (AHRD V3.3 *-* AT5G52410.3)
Solyc05g010070.3	DNL-type zinc finger protein (AHRD V3.3 *-* A0A1J3H0F3_NOCCA)
Solyc05g010540.2	F-box protein SKIP23-like (AHRD V3.3 *** A0A2I4DIK4_9ROSI)
Solyc05g010620.3	Pentatricopeptide repeat (AHRD V3.3 *** A0A200Q0T0_9MAGN)
Solyc05g010670.3	Heat shock protein (AHRD V3.3 *** O23638_ARATH)
Solyc05g010770.4	Unknown protein
Solyc05g012140.3	Pentatricopeptide repeat-containing protein, chloroplastic (AHRD V3.3 *** A0A1U8ELM4_CAPAN)
Solyc05g012200.3	Asparagine synthase family protein (AHRD V3.3 *** A0A2U1NH55_ARTAN)
Solyc05g012230.4	hypothetical protein (AHRD V3.3 *-* AT5G61040.1)
Solyc05g013210.3	Ribonuclease (AHRD V3.3 *** Q4ADQ2_9CARY)
Solyc05g013280.4	Pseudomonas resistance
Solyc05g013690.4	GDSL esterase/lipase (AHRD V3.3 *** A0A2R6REU1_ACTCH)
Solyc05g013800.1	Unknown protein
Solyc05g014210.4	GDSL esterase/lipase (AHRD V3.3 *-* A0A2R6P3D9_ACTCH)
Solyc05g014490.3	Pentatricopeptide repeat (AHRD V3.3 *** A0A200RCQ9_9MAGN)
Solyc05g014550.1	TRAM/LAG1/CLN8-like domain-containing protein (AHRD V3.3 *-* A0A2U1PG06_ARTAN)
Solyc05g015310.3	Small ribosomal subunit biogenesis GTPase RsgA (AHRD V3.3 *** B2J3J5_NOSP7)
Solyc05g015470.1	Chaperone protein dnaJ-like protein (AHRD V3.3 *** Q94CB5_ARATH)
Solyc05g016390.4	Carbohydrate-binding X8 domain superfamily protein (AHRD V3.3 *-* F4IF51_ARATH)
Solyc05g017990.4	tRNA/rRNA methyltransferase (AHRD V3.3 *** A0A200QDK8_9MAGN)
Solyc05g018417.1	3-hydroxyisobutyryl-CoA hydrolase-like protein 3, mitochondrial (AHRD V3.3 *** A0A1J3EB91_NOCCA)
Solyc05g018820.1	cotton fiber protein (AHRD V3.3 *-* AT5G56980.1)
Solyc05g023900.1	Pentatricopeptide repeat (AHRD V3.3 *** A0A200R3X1_9MAGN)
Solyc05g024020.1	hypothetical protein (AHRD V3.3 *** AT4G26415.1)
Solyc05g024160.3	Pyruvate dehydrogenase E1 component subunit beta (AHRD V3.3 *** A0A1U8ENS4_CAPAN)
Solyc05g024260.3	Bidirectional sugar transporter SWEET (AHRD V3.3 *** A0A2G3C5C6_CAPCH)
Solyc05g024457.1	Unknown protein
Solyc05g025870.4	mast cell carboxypeptidase A (AHRD V3.3 *-* XP_004238422.1)
Solyc05g025907.1	Unknown protein
Solyc05g026140.4	Root UVB sensitive family (AHRD V3.3 *** A0A2U1L102_ARTAN)
Solyc05g026180.2	NAC domain (AHRD V3.3 *** A0A200QDG2_9MAGN)
Solyc05g026470.2	Transcriptional corepressor LEUNIG (AHRD V3.3 *-* A0A2I0VVE3_9ASPA)
Solyc05g031600.3	Tryptophan aminotransferase-related protein 2 (AHRD V3.3 *** A0A2G3ANV2_CAPAN)
Solyc05g032880.3	50S ribosomal protein L9 (AHRD V3.3 *** A0A1J3G0X5_NOCCA)
Solyc05g039940.2	Unknown protein
Solyc05g042120.4	Embryo defective 1381 (AHRD V3.3 *** F4IQS9_ARATH)
Solyc05g046200.3	Unknown protein
Solyc05g047600.4	Non-specific serine/threonine protein kinase (AHRD V3.3 *** A0A1Q3BH80_CEPFO)
Solyc05g049900.3	UPF0187 protein, chloroplastic (AHRD V3.3 *** A0A1U8GN47_CAPAN)
Solyc05g049970.3	mitogen-activated protein kinase 6
Solyc05g049980.3	Pectin lyase-like superfamily protein (AHRD V3.3 *** A0A1I9LS88_ARATH)
Solyc05g049990.4	Heavy metal-associated isoprenylated plant protein (AHRD V3.3 *-* A0A2R6R9M9_ACTCH)
Solyc05g050090.4	Delta(8)-fatty-acid desaturase (AHRD V3.3 *** A0A2G2WSR6_CAPBA)
Solyc05g050490.4	ATPase (AHRD V3.3 *-* A0A2G2WSP7_CAPBA)
Solyc05g050770.4	Serine carboxypeptidase (AHRD V3.3 *** A0A2K3LD91_TRIPR)
Solyc05g050940.4	tRNA N6-adenosine threonylcarbamoyltransferase (AHRD V3.3 *** A0A248JMK1_9PROT)
Solyc05g050980.3	3-phosphoshikimate 1-carboxyvinyltransferase (AHRD V3.3 *** A0A0M8KSM3_NICAT)
Solyc05g051230.4	tRNA threonylcarbamoyladenosine dehydratase (AHRD V3.3 *** A0A2I4EB61_9ROSI)
Solyc05g052100.3	Glutamate dehydrogenase (AHRD V3.3 *** A0A1U8GQ51_CAPAN)
Solyc05g052160.4	Translocase of chloroplast (AHRD V3.3 *** A0A2G2ZJN6_CAPAN)
Solyc05g052580.3	CTD small phosphatase-like protein (AHRD V3.3 *** A0A1J3CDK2_NOCCA)
Solyc05g053210.4	Non-specific serine/threonine protein kinase (AHRD V3.3 *** A0A2G2WU69_CAPBA)
Solyc05g053220.3	Fcf2 pre-rRNA processing (AHRD V3.3 *** A0A200QHC3_9MAGN)
Solyc05g053290.3	Protein phosphatase-2C (AHRD V3.3 *** O82469_MESCR)
Solyc05g053310.3	Stress responsive A/B Barrel domain containing protein (AHRD V3.3 *** A0A1Y1IK97_KLENI)
Solyc05g053570.4	Pleiotropic drug resistance protein (AHRD V3.3 *** C8CA13_CUCSA)
Solyc05g053660.3	Basic helix-loop-helix (BHLH) DNA-binding superfamily protein (AHRD V3.3 *** A0A2U1LW68_ARTAN)
Solyc05g054025.1	Amino acid transporter (AHRD V3.3 *** A0A200QES7_9MAGN)
Solyc05g054090.3	induced stolen tip protein TUB8-like (AHRD V3.3 *** XP_004239829.1)
Solyc05g054200.4	Transcriptional adapter (AHRD V3.3 *** A0A2G2WV26_CAPBA)
Solyc05g054220.3	SNF1-related kinase complex anchoring protein
Solyc05g054310.4	Elongation factor (AHRD V3.3 *** A0A200QRS9_9MAGN)
Solyc05g054530.1	transmembrane protein (AHRD V3.3 *-* AT5G59350.1)
Solyc05g054950.2	Peroxisome biogenesis protein 12 (AHRD V3.3 *** A0A2G2XWY5_CAPAN)
Solyc05g055570.3	E3 ubiquitin-protein ligase RKP (AHRD V3.3 *-* A0A1U8EU57_CAPAN)
Solyc05g055890.3	DNA-directed RNA polymerase subunit (AHRD V3.3 *** A0A2G2ZKJ9_CAPAN)
Solyc05g056240.3	Acyl carrier protein (AHRD V3.3 *** A0A2G3CDT8_CAPCH)
Solyc05g056270.3	Phosphoenolpyruvate carboxylase family protein (AHRD V3.3 *** A0A2U1PPT0_ARTAN)
Solyc05g056360.2	Protein Mei2 (AHRD V3.3 *-* A0A0U9HRM8_KLENI)
Solyc05g056430.3	Small auxin up-regulated RNA56
Solyc05g056440.3	Small auxin up-regulated RNA57
Solyc05g150153.1	DDE_4 domain-containing protein (AHRD V3.3 *** A0A1Q3CXR1_CEPFO)
Solyc06g005100.3	Phosphatidylinositol transfer protein (AHRD V3.3 *** A0A200QHH4_9MAGN)
Solyc06g005330.3	R2R3MYB transcription factor 59
Solyc06g005780.1	Non-specific lipid-transfer protein (AHRD V3.3 *** A0A0V0GS93_SOLCH)
Solyc06g005850.3	RING/FYVE/PHD zinc finger superfamily protein (AHRD V3.3 *** B6SN54_MAIZE)
Solyc06g005910.4	Tubulin beta chain (AHRD V3.3 *** A0A1U8GXJ7_CAPAN)
Solyc06g006020.3	Leucine-rich repeat protein kinase family protein, putative (AHRD V3.3 *-* A0A061F8C6_THECC)
Solyc06g006022.1	Receptor-like protein kinase (AHRD V3.3 *** A0A2R6Q6W2_ACTCH)
Solyc06g007300.2	Pentatricopeptide repeat-containing protein (AHRD V3.3 *** A0A2U1LV08_ARTAN)
Solyc06g007340.3	gamma-interferon-inducible lysosomal thiol reductase-like (AHRD V3.3 *** A0A2I4FAE5_9ROSI)
Solyc06g007680.1	F-box/LRR-repeat protein 12 (AHRD V3.3 *** A0A2G2WHC5_CAPBA)
Solyc06g008220.4	Multiple organellar RNA editing factor 2, chloroplastic (AHRD V3.3 *** A0A2G3C3Y9_CAPCH)
Solyc06g008810.3	Transport inhibitor response 1 (AHRD V3.3 *-* C7E4R3_TOBAC)
Solyc06g009200.3	Pectin lyase-like superfamily protein (AHRD V3.3 *** B4FX45_MAIZE)
Solyc06g009620.1	Pentatricopeptide repeat (AHRD V3.3 *** A0A200Q0B6_9MAGN)
Solyc06g009800.3	Pentatricopeptide repeat-containing protein (AHRD V3.3 *** A0A2G3CFE3_CAPCH)
Solyc06g010010.3	MLO-like protein (AHRD V3.3 *** K4C428_SOLLC)
Solyc06g011570.3	Haloacid dehalogenase-like hydrolase family protein (AHRD V3.3 *-* A0A2U1QHW6_ARTAN)
Solyc06g018100.4	Eukaryotic aspartyl protease family protein (AHRD V3.3 *** A0A2U1LY01_ARTAN)
Solyc06g030570.3	Dual-specificity RNA methyltransferase RlmN (AHRD V3.3 *** A0A318RXP5_9GAMM)
Solyc06g034140.3	B3 domain-containing protein (AHRD V3.3 *** A0A2G2WIF4_CAPBA)
Solyc06g035600.3	Pentatricopeptide repeat (AHRD V3.3 *** A0A200QK42_9MAGN)
Solyc06g035960.3	Oxalate--CoA ligase (AHRD V3.3 *** A0A1U8FIW0_CAPAN)
Solyc06g036050.4	60S ribosomal protein L36 (AHRD V3.3 *-* A0A2G2Z8V1_CAPAN)
Solyc06g036640.4	alpha-(1%2C6)-fucosyltransferase (AHRD V3.3 *** AT5G28910.2)
Solyc06g043070.4	hypothetical protein (AHRD V3.3 *** AT3G04020.1)
Solyc06g050440.3	Peroxidase (AHRD V3.3 *** K4C5I8_SOLLC)
Solyc06g050710.4	Heavy metal transport/detoxification superfamily protein (AHRD V3.3 *** A0A2U1LN48_ARTAN)
Solyc06g050837.1	ARM repeat superfamily protein (AHRD V3.3 *-* A0A2U1PUY4_ARTAN)
Solyc06g051410.4	N-(5'-phosphoribosyl)anthranilate isomerase (AHRD V3.3 *** S8D1B0_9LAMI)
Solyc06g051800.3	expansin 1
Solyc06g052010.2	SUN-like protein 16
Solyc06g053260.1	Auxin-responsive protein SAUR32 (AHRD V3.3 *** A0A2G2Z9Q7_CAPAN)
Solyc06g053320.4	RNA-binding protein (AHRD V3.3 *** E5GC87_CUCME)
Solyc06g053380.3	Chitinase (AHRD V3.3 *** A0A2U1LR12_ARTAN)
Solyc06g053470.3	Proteasome assembly chaperone (AHRD V3.3 *** Q8VYQ0_ARATH)
Solyc06g053730.1	Serine/threonine-protein kinase BLUS1 (AHRD V3.3 *** A0A2G3C6N8_CAPCH)
Solyc06g053790.3	Polyketide cyclase/dehydrase and lipid transport superfamily protein (AHRD V3.3 *** F4J2V1_ARATH)
Solyc06g053850.4	Pentatricopeptide repeat (AHRD V3.3 *** A0A200QTR8_9MAGN)
Solyc06g054090.2	N-acetyltransferase (AHRD V3.3 *** A0A2N9Z4V7_PAEPO)
Solyc06g054120.2	Folate-biopterin transporter 1, chloroplastic (AHRD V3.3 *** A0A2G2WJ98_CAPBA)
Solyc06g054290.3	2-hydroxyisoflavanone dehydratase (AHRD V3.3 *** A0A1U8G399_CAPAN)
Solyc06g059870.1	Unknown protein
Solyc06g060140.4	Kinesin domain-containing protein (AHRD V3.3 *** A0A1Q3BVU2_CEPFO)
Solyc06g060760.3	tonoplast intrinsic protein 2.3
Solyc06g060960.3	Histone-lysine N-methyltransferase, H3 lysine-9 specific SUVH6 (AHRD V3.3 *** A0A2G2WK26_CAPBA)
Solyc06g061050.4	Unknown protein
Solyc06g061100.4	Aluminum activated malate transporter family protein (AHRD V3.3 *** A0A2U1LIJ8_ARTAN)
Solyc06g062610.2	Pentatricopeptide repeat (AHRD V3.3 *** A0A200QCL3_9MAGN)
Solyc06g062980.3	U6 snRNA-associated Sm-like protein LSm1 (AHRD V3.3 *** A0A2G3C8I8_CAPCH)
Solyc06g063170.3	Glutamate receptor (AHRD V3.3 *** A0A2G2WKQ6_CAPBA)
Solyc06g063230.3	WD repeat protein (AHRD V3.3 *** AT1G73090.1)
Solyc06g064510.2	O-methyltransferase (AHRD V3.3 *** A0A1B4Z3W3_9ROSA)
Solyc06g064660.4	Cyclin-dependent kinase C-1 (AHRD V3.3 *** A0A1U8GPD8_CAPAN)
Solyc06g065510.4	Pentatricopeptide repeat (AHRD V3.3 *** A0A200PN78_9MAGN)
Solyc06g065800.3	Mitochondrial glycoprotein (AHRD V3.3 *** A0A200PPZ5_9MAGN)
Solyc06g066530.1	DUF1677 domain-containing protein (AHRD V3.3 *** A0A1Q3DB84_CEPFO)
Solyc06g066540.1	Ethylene-responsive transcription factor (AHRD V3.3 *-* A0A2G2XMU8_CAPBA)
Solyc06g066670.4	RNA helicase DEAH-box20
Solyc06g066770.1	F-box/kelch-repeat protein (AHRD V3.3 *** A0A1J3DG12_NOCCA)
Solyc06g066790.3	N-alpha-acetyltransferase 15, NatA auxiliary subunit-like (AHRD V3.3 *** A0A2I4GME8_9ROSI)
Solyc06g068290.1	Triphosphate tunel metalloenzyme 3 (AHRD V3.3 *** A0A1U8HDG2_CAPAN)
Solyc06g068710.3	40S ribosomal protein S27 (AHRD V3.3 *** A0A2G2WLL6_CAPBA)
Solyc06g068720.3	Mitochondrial substrate carrier family protein (AHRD V3.3 *** F4KBU1_ARATH)
Solyc06g069030.3	microbial collagenase (AHRD V3.3 *** AT1G18060.1)
Solyc06g069135.1	Ribosomal RNA small subunit methyltransferase NEP1 (AHRD V3.3 *-* A0A2G2YY18_CAPAN)
Solyc06g069280.4	Protein LSM14-like protein A (AHRD V3.3 *** A0A2G2WLR1_CAPBA)
Solyc06g069390.4	D-aminoacyl-tRNA deacylase (AHRD V3.3 *** A0A2G2WLT1_CAPBA)
Solyc06g069700.4	Pentatricopeptide repeat (PPR) superfamily protein (AHRD V3.3 *** A0A2U1KU72_ARTAN)
Solyc06g071020.3	Pectate lyase (AHRD V3.3 *** A0A2G3C9U0_CAPCH)
Solyc06g071090.3	Protein NRT1/ PTR FAMILY 2.9 (AHRD V3.3 *** A0A2G3C9R5_CAPCH)
Solyc06g071460.3	Exosome complex component rrp40-like protein (AHRD V3.3 *** A0A2K3PBT7_TRIPR)
Solyc06g071540.3	transmembrane protein (AHRD V3.3 *** AT1G10660.4)
Solyc06g071580.3	ATPase, histidine kinase, DNA gyrase B-, and HSP90-like domain containing protein, expressed (AHRD V3.3 *** Q33AG5_ORYSJ)
Solyc06g071670.1	S-adenosyl-L-methionine-dependent methyltransferases superfamily protein (AHRD V3.3 *** Q9FML3_ARATH)
Solyc06g071730.3	U-box domain-containing protein 52-like (AHRD V3.3 *-* A0A2K3L2U5_TRIPR)
Solyc06g071920.4	Glyceraldehyde-3-phosphate dehydrogenase (AHRD V3.3 *** A0A0F7JJ49_NICBE)
Solyc06g072230.1	Proteinase inhibitor I3 (AHRD V3.3 *** A0A200QJU5_9MAGN)
Solyc06g072270.4	RING/U-box superfamily protein (AHRD V3.3 *-* A0A1I9LQQ9_ARATH)
Solyc06g073320.3	GDP-L-galactose phosphorylase 1 (AHRD V3.3 *** A0A1U8HAC0_CAPAN)
Solyc06g073400.3	Endonuclease III homolog (AHRD V3.3 *** A0A2G3CAJ1_CAPCH)
Solyc06g073430.4	40S ribosomal protein S29-like (AHRD V3.3 *** A0A2I4F7M1_9ROSI)
Solyc06g073520.3	Solute carrier family 35 protein (DUF914) (AHRD V3.3 *** A0A1I9LLD6_ARATH)
Solyc06g073587.1	Cysteine proteinase inhibitor (AHRD V3.3 *-* A0A2G2ZD82_CAPAN)
Solyc06g073980.4	B3 domain-containing protein (AHRD V3.3 *** A0A2G2WMI9_CAPBA)
Solyc06g075340.4	Carbamoyl-phosphate synthase large chain-like protein (AHRD V3.3 *** A0A2K3P243_TRIPR)
Solyc06g075675.1	Myb/SANT-like domain-containing protein (AHRD V3.3 *-* A0A2U1P375_ARTAN)
Solyc06g075790.3	Acyl-CoA N-acyltransferase with RING/FYVE/PHD-type zinc finger domain-containing protein (AHRD V3.3 *-* A0A1I9LNX5_ARATH)
Solyc06g076360.4	Protein TOC75, chloroplastic (AHRD V3.3 *** A0A2G2ZEA8_CAPAN)
Solyc06g076600.2	Protein kinase domain (AHRD V3.3 *** A0A200R4T5_9MAGN)
Solyc06g082270.2	Mitochondrial import inner membrane translocase subunit TIM17-like protein (AHRD V3.3 *** A0A2K3N0X5_TRIPR)
Solyc06g082300.4	UDP-glycosyltransferase 87A1-like (AHRD V3.3 *** A0A2I4FAC3_9ROSI)
Solyc06g082860.4	Cytochrome and DOMON domain-containing protein (AHRD V3.3 *** A0A2G2ZEL3_CAPAN)
Solyc06g082960.3	Maternal effect embryo arrest protein (AHRD V3.3 *** Q94K16_ARATH)
Solyc06g083220.3	P-loop containing nucleoside triphosphate hydrolases superfamily protein (AHRD V3.3 *** A0A2K3MR94_TRIPR)
Solyc06g083360.3	DNA-directed RNA polymerases I/II/III subunit (AHRD V3.3 *** A8HSJ0_CHLRE)
Solyc06g083900.3	R2R3MYB transcription factor 13
Solyc06g084080.4	Guanylate-binding protein (AHRD V3.3 *** A0A200Q4F7_9MAGN)
Solyc06g084250.4	ARM REPEAT PROTEIN INTERACTING WITH ABF2-like (AHRD V3.3 *** A0A2I4GSH6_9ROSI)
Solyc06g084360.4	E3 Ubiquitin ligase family protein (AHRD V3.3 *** A0A2U1Q1V0_ARTAN)
Solyc06g084460.4	Shikimate dehydrogenase (AHRD V3.3 *** B6TSW1_MAIZE)
Solyc06g084580.1	Pentatricopeptide repeat (AHRD V3.3 *** A0A200PMI1_9MAGN)
Solyc06g150128.1	hypothetical protein (AHRD V3.3 *** AT4G39235.2)
Solyc07g005210.3	Outer membrane lipoprotein blc-like (AHRD V3.3 *** A0A2K3KEW8_TRIPR)
Solyc07g005240.4	FAD-dependent oxidoreductase family protein (AHRD V3.3 *** A0A2U1NVG0_ARTAN)
Solyc07g005710.3	Unknown protein
Solyc07g005740.1	Pentatricopeptide repeat (AHRD V3.3 *** A0A200QWP2_9MAGN)
Solyc07g005850.3	Pentatricopeptide repeat-containing protein (AHRD V3.3 *** A0A2G3BWP1_CAPCH)
Solyc07g005930.4	DNA-directed RNA polymerase (AHRD V3.3 *** A0A2G3BXA8_CAPCH)
Solyc07g006170.4	Exostosin domain-containing protein (AHRD V3.3 *** A0A1Q3D3Q6_CEPFO)
Solyc07g006380.3	Defensin-like protein (AHRD V3.3 *** A0A1U8HFN5_CAPAN)
Solyc07g006410.1	transmembrane protein (AHRD V3.3 *** AT4G16850.1)
Solyc07g007000.2	Protein trichome birefringence (AHRD V3.3 *-* A0A1J3I8M9_NOCCA)
Solyc07g007310.3	Methyltransferase-like (AHRD V3.3 *** Q67W64_ORYSJ)
Solyc07g007650.3	Translocase of chloroplast 90, chloroplastic (AHRD V3.3 *** A0A2G2WBA3_CAPBA)
Solyc07g007705.1	Unknown protein
Solyc07g007860.1	Bifunctional inhibitor/plant lipid transfer protein/seed storage helical domain (AHRD V3.3 *-* A0A200PNR4_9MAGN)
Solyc07g008170.2	methyl-CpG-binding domain-containing protein 11-like (AHRD V3.3 *-* A0A2I4F545_9ROSI)
Solyc07g008640.3	Lrr receptor-like serinethreonine-protein kinase gso2 (AHRD V3.3 *** A0A1J6IPF6_NICAT)
Solyc07g008650.4	tRNA-specific adenosine deaminase (AHRD V3.3 *** B6T9V4_MAIZE)
Solyc07g009440.2	G-type lectin S-receptor-like serine/threonine-protein kinase (AHRD V3.3 *-* A0A1U8HJL6_CAPAN)
Solyc07g009447.1	Serine/threonine-protein kinase STN7 chloroplastic-like (AHRD V3.3 *-* A0A2K3N0Z0_TRIPR)
Solyc07g017800.4	Unknown protein
Solyc07g018180.3	Leucine-rich receptor-like kinase family protein (AHRD V3.3 *** G7KRB1_MEDTR)
Solyc07g019650.4	Pentatricopeptide repeat-containing protein (AHRD V3.3 *** A0A2U1QJ22_ARTAN)
Solyc07g021120.3	Cst complex subunit ctc1 (AHRD V3.3 *** A0A314KMU1_NICAT)
Solyc07g021620.1	Pentatricopeptide repeat (AHRD V3.3 *** A0A200QLP1_9MAGN)
Solyc07g025140.4	Transducin/WD40 repeat-like superfamily protein (AHRD V3.3 *** A0A2U1PWP8_ARTAN)
Solyc07g025230.2	Pentatricopeptide repeat-containing protein (AHRD V3.3 *** A0A2G3A8W3_CAPAN)
Solyc07g032490.3	Major facilitator superfamily protein (AHRD V3.3 *** A0A1P8AZ04_ARATH)
Solyc07g039210.4	PCI domain-containing protein (AHRD V3.3 *** A0A1Q3BJZ6_CEPFO)
Solyc07g041920.4	Cysteine protease (AHRD V3.3 *** Q9LRI2_TOBAC)
Solyc07g042010.4	RNA helicase DEAH-box22
Solyc07g042250.3	chaperonin 21 precursor
Solyc07g042630.4	Terpene cyclase/mutase family member (AHRD V3.3 *** A0A1U8HG00_CAPAN)
Solyc07g042800.2	Chloroplast envelope membrane protein, CemA (AHRD V3.3 *** A0A2U1QBI8_ARTAN)
Solyc07g043510.3	Cysteine proteinases superfamily protein (AHRD V3.3 *** F4J076_ARATH)
Solyc07g043650.3	AMP-dependent synthetase/ligase (AHRD V3.3 *** A0A200QNF3_9MAGN)
Solyc07g043670.1	HXXXD-type acyl-transferase family protein (AHRD V3.3 *** A0A2U1NYH9_ARTAN)
Solyc07g044750.3	ATPase (AHRD V3.3 *** A0A200Q5U6_9MAGN)
Solyc07g045170.3	hypothetical protein (AHRD V3.3 *-* AT2G04235.2)
Solyc07g045480.3	Phytochrome (AHRD V3.3 *** Q41335_SOLLC)
Solyc07g047990.1	MAP kinase kinase kinase 49
Solyc07g049160.4	ribonuclease 3-like protein 3 (AHRD V3.3 *** A0A2I4DSF4_9ROSI)
Solyc07g049230.1	RmlC-like cupins superfamily protein (AHRD V3.3 *** AT2G32650.2)
Solyc07g049270.4	RNA-binding protein (AHRD V3.3 *-* Q941H8_SOLTU)
Solyc07g049310.3	Major facilitator superfamily protein (AHRD V3.3 *** A0A2U1QGR0_ARTAN)
Solyc07g049360.3	Small ubiquitin-related modifier (AHRD V3.3 *** A0A1U8FER0_CAPAN)
Solyc07g049470.4	Triacylglycerol lipase-like protein (AHRD V3.3 *** Q84JL8_ARATH)
Solyc07g049645.1	Benzyl alcohol O-benzoyltransferase (AHRD V3.3 *** BEBT_TOBAC)
Solyc07g049655.1	Benzyl alcohol O-benzoyltransferase (AHRD V3.3 *** BEBT_TOBAC)
Solyc07g049690.3	hydroperoxide lyase
Solyc07g049700.1	Disease resistance protein (AHRD V3.3 *** A0A2U1N8H9_ARTAN)
Solyc07g051940.4	Sesquiterpene synthase (AHRD V3.3 *** G8H5N2_SOLHA)
Solyc07g052050.2	pre-mRNA-splicing factor 18 (AHRD V3.3 *-* A0A2I4GH45_9ROSI)
Solyc07g052300.3	R2R3MYB transcription factor 101
Solyc07g052730.3	formin I2I isoform
Solyc07g052770.2	Disease resistance protein (TIR-NBS-LRR class) (AHRD V3.3 *** A0A2K3MNP1_TRIPR)
Solyc07g052780.3	Disease resistance protein (TIR-NBS-LRR class) family (AHRD V3.3 *-* A0A2U1MH42_ARTAN)
Solyc07g052950.3	Unknown protein
Solyc07g053290.3	bHLH transcription factor 054
Solyc07g053320.4	hypothetical protein (AHRD V3.3 *-* AT2G31130.6)
Solyc07g053340.2	F-box protein At3g07870-like (AHRD V3.3 --* XP_026400690.1)
Solyc07g053380.2	Pentatricopeptide repeat (AHRD V3.3 *** A0A200PYA7_9MAGN)
Solyc07g053530.1	Fasciclin-like arabinogalactan protein 9 (AHRD V3.3 *** A0A1U8HBV4_CAPAN)
Solyc07g053710.3	Tyrosine aminotransferase (AHRD V3.3 *** A0A2G2V8D6_CAPBA)
Solyc07g053900.2	DUF506 domain-containing protein (AHRD V3.3 *** A0A1Q3CKJ0_CEPFO)
Solyc07g054120.2	leucine-rich repeat receptor protein kinase EMS1-like (AHRD V3.3 *** A0A1U8F870_CAPAN)
Solyc07g054130.2	Unknown protein
Solyc07g054180.4	Clathrin light chain (AHRD V3.3 *** A0A2G3C0T2_CAPCH)
Solyc07g054480.3	Pentatricopeptide repeat-containing protein (AHRD V3.3 *** A0A2G2WDI9_CAPBA)
Solyc07g054620.4	F-box domain (AHRD V3.3 *-* A0A200QBF0_9MAGN)
Solyc07g055030.1	Mitochondrial 37S ribosomal protein S27 (AHRD V3.3 *** A0A1J3J9M8_NOCCA)
Solyc07g055330.3	RING/U-box superfamily protein (AHRD V3.3 *-* F4J5Z1_ARATH)
Solyc07g055640.1	Immunity to Fusarium wilt race 3
Solyc07g056170.4	Subtilisin-like protease (AHRD V3.3 *** A0A2G3C254_CAPCH)
Solyc07g056240.3	myosin-G heavy chain-like protein (AHRD V3.3 *** AT2G42975.1)
Solyc07g056280.3	WRKY transcription factor 30
Solyc07g061790.3	Heme-binding protein 2-like (AHRD V3.3 *** A0A2K3NGA7_TRIPR)
Solyc07g061870.1	glycine-rich cell wall structural protein 1.0-like (AHRD V3.3 *** XP_010324450.1)
Solyc07g062120.4	Bidirectional sugar transporter SWEET (AHRD V3.3 *** A0A142DVG3_SOLTU)
Solyc07g062290.3	Ubiquitin domain-containing protein (AHRD V3.3 *** A0A2U1LN61_ARTAN)
Solyc07g062710.4	Basic-leucine zipper (BZIP) transcription factor family protein (AHRD V3.3 *-* A0A1I9LST2_ARATH)
Solyc07g063575.1	BnaC01g19540D protein (AHRD V3.3 *** A0A078GVZ6_BRANA)
Solyc07g063800.2	G-type lectin S-receptor-like serine/threonine-protein kinase (AHRD V3.3 *** A0A2G3C353_CAPCH)
Solyc07g063900.3	RNA binding protein (AHRD V3.3 *-* B6U487_MAIZE)
Solyc07g063910.4	Unknown protein
Solyc07g064010.3	Formin-like protein (AHRD V3.3 *-* A0A2G2WFE4_CAPBA)
Solyc07g064020.4	21.7 kDa class VI heat shock protein (AHRD V3.3 *** A0A2G2WFJ0_CAPBA)
Solyc07g064710.3	Tetraacyldisaccharide 4'-kinase (AHRD V3.3 *** A0A200QBG8_9MAGN)
Solyc07g064760.2	nucleolin (AHRD V3.3 --* XP_014504166.1)
Solyc07g064830.3	1,4-alpha-glucan-branching enzyme 3, chloroplastic/amyloplastic (AHRD V3.3 *** A0A2G2WFE8_CAPBA)
Solyc07g065480.3	Na-translocating NADH-quinone reductase subunit A (AHRD V3.3 *** AT5G55640.1)
Solyc07g065620.4	Poly(A)-specific ribonuclease PARN (AHRD V3.3 *** A0A2G2WFF7_CAPBA)
Solyc07g066300.4	Unknown protein
Solyc07g066340.3	S-adenosyl-L-methionine-dependent methyltransferases superfamily protein (AHRD V3.3 *** AT1G16650.1)
Solyc08g005020.3	nucleolin (AHRD V3.3 *** XP_010324462.1)
Solyc08g005220.4	Plastid lipid-associated protein chloroplastic-like (AHRD V3.3 *** A0A2K3PR63_TRIPR)
Solyc08g005240.3	Transcription factor jumonji (Jmj) family protein / zinc finger (C5HC2 type) family protein (AHRD V3.3 *** F4KIX0_ARATH)
Solyc08g005260.2	Homeodomain-like superfamily protein (AHRD V3.3 *** A0A2U1QD82_ARTAN)
Solyc08g005330.2	Histidinol-phosphate aminotransferase, chloroplastic (AHRD V3.3 *** A0A2G2XLG4_CAPBA)
Solyc08g005390.1	Pentatricopeptide repeat (AHRD V3.3 *** A0A200PU14_9MAGN)
Solyc08g006050.2	Embryo defective 1303 (AHRD V3.3 *-* A8MS46_ARATH)
Solyc08g006240.3	Transcriptional factor B3 family protein (AHRD V3.3 *-* A0A1P8AVV7_ARATH)
Solyc08g006270.1	Transcriptional factor B3 family protein (AHRD V3.3 *** A0A1P8B798_ARATH)
Solyc08g006430.4	Sarcosine oxidase (AHRD V3.3 *** S8E567_9LAMI)
Solyc08g006510.3	Rossmann-fold NAD(P)-binding domain-containing protein (AHRD V3.3 *** G5DW32_SILLA)
Solyc08g006540.4	FK506 binding protein 13
Solyc08g006630.3	spindle and kinetochore-associated protein 2 isoform X2 (AHRD V3.3 *** A0A2I4G6M5_9ROSI)
Solyc08g006690.1	Plant invertase/pectin methylesterase inhibitor superfamily protein (AHRD V3.3 *** A0A2U1NV02_ARTAN)
Solyc08g006760.4	Unknown protein
Solyc08g006830.3	Caffeoyl-CoA O-methyltransferase (AHRD V3.3 *** A0A1Y1IA85_KLENI)
Solyc08g006990.3	Aluminum activated malate transporter family protein (AHRD V3.3 *** A0A2U1QG27_ARTAN)
Solyc08g007070.2	Unknown protein
Solyc08g007130.4	Beta-amylase (AHRD V3.3 *** A0A2G3DCL2_CAPCH)
Solyc08g007180.3	Chlorophyll A-B binding protein (AHRD V3.3 *** A0A200RAS0_9MAGN)
Solyc08g007190.3	GATA transcription factor 26 (AHRD V3.3 *** A0A2G3APK4_CAPAN)
Solyc08g008270.4	1-acyl-sn-glycerol-3-phosphate acyltransferase (AHRD V3.3 *** AT1G64355.1)
Solyc08g008580.3	Methionine gamma-lyase (AHRD V3.3 *** A0A1U8G8Y5_CAPAN)
Solyc08g013740.4	S-adenosyl-L-methionine-dependent methyltransferases superfamily protein (AHRD V3.3 *** A0A2U1MB89_ARTAN)
Solyc08g013820.3	F-box protein SKIP19-like (AHRD V3.3 *** A0A2I4GUY1_9ROSI)
Solyc08g014430.3	Formin-like protein (AHRD V3.3 *** A0A2G3BR67_CAPCH)
Solyc08g014470.4	Amidohydrolase family (AHRD V3.3 *** A0A2U1PLT8_ARTAN)
Solyc08g014510.3	Zinc finger protein (AHRD V3.3 *** A0A200PME8_9MAGN)
Solyc08g014570.3	Ankyrin repeat-containing protein (AHRD V3.3 *** A0A1U8F3K5_CAPAN)
Solyc08g016620.3	DUF616 domain-containing protein (AHRD V3.3 *** A0A1Q3CH38_CEPFO)
Solyc08g023570.2	WD40 repeat (AHRD V3.3 *-* A0A200Q1N2_9MAGN)
Solyc08g023640.1	Pentatricopeptide repeat-containing protein (AHRD V3.3 *** A0A2G3ADH2_CAPAN)
Solyc08g023660.3	Kirola (AHRD V3.3 *** A0A1U8F0U0_CAPAN)
Solyc08g029385.1	Retrovirus-related Pol polyprotein from transposon TNT 1-94 (AHRD V3.3 *-* A0A2K3NZR4_TRIPR)
Solyc08g041850.4	Homogentisate phytyltransferase 1, chloroplastic (AHRD V3.3 *** A0A1J3IU50_NOCCA)
Solyc08g043170.4	delta 1-pyrroline-5-carboxylate synthetase
Solyc08g043180.3	Photosystem II reaction center PsbP family protein (AHRD V3.3 *** A0A0F7GYT8_9ROSI)
Solyc08g045780.4	Pentatricopeptide repeat-containing protein (AHRD V3.3 *** A0A2G3BRB1_CAPCH)
Solyc08g062340.3	17.9 kDa class II heat shock protein (AHRD V3.3 *** A0A2G3A1B9_CAPAN)
Solyc08g062360.3	Ankyrin repeat family protein (AHRD V3.3 *** F8WLA0_CITUN)
Solyc08g062760.1	leucine-rich repeat extensin-like protein 1 (AHRD V3.3 --* XP_010094960.2)
Solyc08g062770.3	Methyltransferase-like protein (AHRD V3.3 *** A0A2U1NMZ7_ARTAN)
Solyc08g065210.1	Unknown protein
Solyc08g065760.3	Ribosomal L28 family (AHRD V3.3 *** A0A2U1PUF0_ARTAN)
Solyc08g065850.1	Unknown protein
Solyc08g066060.2	Unknown protein
Solyc08g066460.3	DUF1677 domain-containing protein (AHRD V3.3 *** A0A1Q3BBV1_CEPFO)
Solyc08g066800.4	phospholipase D
Solyc08g067410.2	3-ketoacyl-CoA synthase (AHRD V3.3 *** A0A2G2VGN5_CAPBA)
Solyc08g067795.2	DnaJ protein like (AHRD V3.3 *** A0A2I0WJV4_9ASPA)
Solyc08g067930.4	Arf GTPase activating protein (AHRD V3.3 *-* A0A200PNF3_9MAGN)
Solyc08g068040.3	zinc finger FYVE domain protein (AHRD V3.3 *-* AT2G25730.3)
Solyc08g068540.4	B3 domain-containing protein (AHRD V3.3 *** A0A1Q3CXA6_CEPFO)
Solyc08g068700.1	Tyramine n-hydroxycinnamoyl transferase (AHRD V3.3 *** Q5D8C0_CAPAN)
Solyc08g068770.3	Tyramine n-hydroxycinnamoyl transferase (AHRD V3.3 *** Q5D8C0_CAPAN)
Solyc08g068870.3	Eukaryotic aspartyl protease family protein, expressed (AHRD V3.3 *** Q2R8V2_ORYSJ)
Solyc08g069020.1	RNA polymerase II degradation factor 1-like (AHRD V3.3 *** XP_004245429.1)
Solyc08g069030.4	aminolevulinic acid dehydratase
Solyc08g069232.1	AIG2-like protein (AHRD V3.3 *** A0A2I4GNX8_9ROSI)
Solyc08g074260.3	Cytochrome (AHRD V3.3 *** A0A1U8F0H8_CAPAN)
Solyc08g074670.3	Mediator of RNA polymerase II transcription subunit 28 (AHRD V3.3 *** A0A2G2XM67_CAPBA)
Solyc08g074960.3	Major facilitator superfamily protein (AHRD V3.3 *** F4KD53_ARATH)
Solyc08g075480.4	9-cis-epoxycarotenoid dioxygenase (AHRD V3.3 *** A0A193PR95_9LILI)
Solyc08g075490.4	9-cis-epoxycarotenoid dioxygenase (AHRD V3.3 *** A0A193PR95_9LILI)
Solyc08g075500.4	Pentatricopeptide repeat-containing protein (AHRD V3.3 *** A0A2K3N651_TRIPR)
Solyc08g075510.4	2-oxoglutarate (2OG) and Fe(II)-dependent oxygenase superfamily protein (AHRD V3.3 *** Q0WVR4_ARATH),Pfam:PF13621
Solyc08g075630.3	Disease resistance protein RGA2 (AHRD V3.3 *** A0A1U8GK21_CAPAN)
Solyc08g075670.2	Formin-like protein (AHRD V3.3 *-* A0A2U1Q250_ARTAN)
Solyc08g075790.4	Vacuolar protein sorting-associated protein 62 (AHRD V3.3 *** A0A200RA51_9MAGN)
Solyc08g075990.3	protein LOW PSII ACCUMULATION 3, chloroplastic (AHRD V3.3 *** A0A2I4H7S7_9ROSI)
Solyc08g076000.4	Disease resistance protein RGA2 (AHRD V3.3 *** A0A2G2XMC9_CAPBA)
Solyc08g076020.4	Cobalamin biosynthesis protein CobW (AHRD V3.3 *-* A0A2T6DKX1_9BACT)
Solyc08g076060.3	Lectin protein kinase family protein (AHRD V3.3 *** A0A1I9LPL5_ARATH)
Solyc08g076380.3	AP2-like ethylene-responsive transcription factor BBM2 (AHRD V3.3 *** A0A2G3DCR2_CAPCH)
Solyc08g076480.3	Plastid lipid-associated protein chloroplastic-like (AHRD V3.3 *** A0A2K3PR63_TRIPR)
Solyc08g076720.4	ABC transporter B family member 2 (AHRD V3.3 *** A0A2G2XLV4_CAPBA)
Solyc08g076883.1	Unknown protein
Solyc08g077050.3	Ferredoxin (AHRD V3.3 *** A0A1U8GXA1_CAPAN)
Solyc08g077385.1	Intron maturase, type II family protein (AHRD V3.3 *** A0A2U1N325_ARTAN)
Solyc08g077740.1	I-7 (AHRD V3.3 *** A0A0K0VHK2_SOLPN)
Solyc08g078100.1	Polyamine transporter PUT1 (AHRD V3.3 *** A0A1U8GQH8_CAPAN)
Solyc08g078490.4	Formyltetrahydrofolate deformylase-like protein (AHRD V3.3 *** A0A2K3NLL3_TRIPR)
Solyc08g078600.3	DNA-directed RNA polymerase III subunit Rpc5 (AHRD V3.3 *** A0A200Q253_9MAGN)
Solyc08g078720.3	14.7 kDa heat shock protein (AHRD V3.3 *-* A0A1J3HSD8_NOCCA)
Solyc08g078750.4	DEAD-box ATP-dependent RNA helicase 41 (AHRD V3.3 *** A0A2G2XKW5_CAPBA)
Solyc08g079070.2	transaldolase ToTAL2
Solyc08g079330.2	Cytochrome P450 (AHRD V3.3 *** A0A1U9X605_THAGA)
Solyc08g079550.1	hypothetical protein (AHRD V3.3 *** AT1G12380.1)
Solyc08g079640.3	Pentatricopeptide repeat (AHRD V3.3 *-* A0A200Q2H0_9MAGN)
Solyc08g079770.3	Guard cell S-type anion channel SLAC1 (AHRD V3.3 *** A0A2G2XKK1_CAPBA)
Solyc08g079830.4	copper/zinc superoxide dismutase copper chaperone precursor
Solyc08g079860.2	Subtilisin-like protease (AHRD V3.3 *** Q9LWA3_SOLLC)
Solyc08g080010.1	Subtilisin-like protease (AHRD V3.3 *** Q9LWA3_SOLLC)
Solyc08g080250.4	APO protein 1, chloroplastic (AHRD V3.3 *** A0A2G2XKE1_CAPBA)
Solyc08g080270.3	UDP-galactose/UDP-glucose transporter 2-like (AHRD V3.3 *** A0A2I4GWU4_9ROSI)
Solyc08g080770.3	LURP-one-like protein (AHRD V3.3 *** A0A1P8AWJ7_ARATH)
Solyc08g081030.1	Haloacid dehalogenase-like hydrolase (HAD) superfamily protein (AHRD V3.3 *** A0A2U1PHB2_ARTAN)
Solyc08g081070.3	Mitochondrial substrate carrier family protein (AHRD V3.3 *** F4JP07_ARATH)
Solyc08g081080.3	DUF3531 domain-containing protein (AHRD V3.3 *** A0A1Q3DBE8_CEPFO)
Solyc08g081380.3	BTB/POZ domain-containing protein (AHRD V3.3 *** A0A2G3DAM3_CAPCH)
Solyc08g081480.3	Pectin lyase-like superfamily protein (AHRD V3.3 *** O81746_ARATH)
Solyc08g081505.1	PB1 domain-containing protein (AHRD V3.3 *** A0A2U1PQW7_ARTAN)
Solyc08g081650.3	Ethylene-responsive transcription factor (AHRD V3.3 *** A0A2G3DAU0_CAPCH)
Solyc08g081810.3	Cation/H(+) antiporter 17 (AHRD V3.3 *** A0A2G2XJX1_CAPBA)
Solyc08g081820.4	Cation/H(+) antiporter 19 (AHRD V3.3 *** A0A2G2XJH4_CAPBA)
Solyc08g082040.4	Extra-large G-like protein, putative (DUF3133) (AHRD V3.3 *** A0A1P8B1E9_ARATH)
Solyc08g082590.3	Glutaredoxin (AHRD V3.3 *** A0A2U1KGP9_ARTAN)
Solyc08g082790.3	Unknown protein
Solyc08g083370.4	Soluble inorganic pyrophosphatase (AHRD V3.3 *** A0A2G2VH82_CAPBA)
Solyc08g083500.2	Cytochrome P450 (AHRD V3.3 *** A0A2U1QKU8_ARTAN)
Solyc08g083520.2	Cytochrome P450 (AHRD V3.3 *** A0A1U9X605_THAGA)
Solyc09g005020.1	hypothetical protein (DUF688) (AHRD V3.3 *** AT3G51760.4)
Solyc09g005030.3	Homeodomain-like superfamily protein (AHRD V3.3 *-* Q9SIZ5_ARATH)
Solyc09g005250.3	Mitochondrial carrier protein (AHRD V3.3 *** A0A200PWZ1_9MAGN)
Solyc09g005910.4	Phosphatidate phosphatase PAH1 (AHRD V3.3 *** A0A2G2VZK2_CAPBA)
Solyc09g005980.4	Serine/arginine-rich-splicing factor RS2Z32 (AHRD V3.3 *-* A0A0M9UMT6_NICAT)
Solyc09g007040.1	Pentatricopeptide repeat-containing protein, mitochondrial (AHRD V3.3 *** A0A2G2VZH6_CAPBA)
Solyc09g007320.4	Pentatricopeptide repeat (AHRD V3.3 *** A0A200R629_9MAGN)
Solyc09g007380.3	Alpha/beta-Hydrolases superfamily protein (AHRD V3.3 *** Q9SF34_ARATH)
Solyc09g007460.4	POLAR LOCALIZATION DURING ASYMMETRIC DIVISION AND protein (AHRD V3.3 *** AT3G09730.3)
Solyc09g007710.3	Disease resistance protein (TIR-NBS-LRR class) (AHRD V3.3 *** A0A2K3P6K1_TRIPR)
Solyc09g007760.4	plasma membrane intrinsic protein 2.10
Solyc09g007770.3	plasma membrane intrinsic protein 2.1
Solyc09g008190.3	Acylphosphatase (AHRD V3.3 *** A0A2G2YPW3_CAPAN)
Solyc09g008200.4	heavy metal-associated isoprenylated plant protein 3-like (AHRD V3.3 *-* A0A1S4B4L4_TOBAC)
Solyc09g008260.3	5'-AMP-activated protein kinase-like protein (AHRD V3.3 *-* AT5G03420.1)
Solyc09g008640.1	Protein kinase domain (AHRD V3.3 *** A0A200R5B8_9MAGN)
Solyc09g008670.3	threonine deaminase
Solyc09g008730.3	GTP-binding protein (AHRD V3.3 *** A0A2G2YPQ8_CAPAN)
Solyc09g010285.1	RVT_1 domain-containing protein/Intron_maturas2 domain-containing protein (AHRD V3.3 *** A0A1Q3D1B4_CEPFO)
Solyc09g010920.1	Transcription factor GRAS (AHRD V3.3 *** A0A200R547_9MAGN)
Solyc09g011060.2	Lectin receptor kinase (AHRD V3.3 *** B8XSM9_WHEAT)
Solyc09g011080.3	Ribulose bisphosphate carboxylase/oxygenase activase, chloroplastic (AHRD V3.3 *** A0A2G2VP29_CAPBA)
Solyc09g011410.4	Copper ion transmembrane transporter (AHRD V3.3 *-* A0A2U1LAH1_ARTAN)
Solyc09g011830.4	Transcription termination/antitermination protein NusG (AHRD V3.3 *** A0A1J3CCF2_NOCCA)
Solyc09g011850.4	Fructokinase-like protein 1 (AHRD V3.3 *** D9IWP2_SOLTU)
Solyc09g011990.1	Lectin receptor kinase (AHRD V3.3 *** B8XSM9_WHEAT)
Solyc09g014230.2	Major facilitator superfamily protein (AHRD V3.3 *** A0A1P8AP16_ARATH)
Solyc09g014400.3	Phosphoglucan, water dikinase, chloroplastic (AHRD V3.3 *-* A0A1J3J5B0_NOCCA)
Solyc09g014440.4	RNA polymerase II C-terminal domain phosphatase-like 2 (AHRD V3.3 *** A0A2G2YRP1_CAPAN)
Solyc09g014500.3	Protein yippee-like (AHRD V3.3 *** A0A2G3BKF5_CAPCH)
Solyc09g015085.1	2-methyl-6-phytyl-1,4-hydroquinone methyltransferase, chloroplastic (AHRD V3.3 *-* NP_001310397.1)
Solyc09g015120.4	Kelch_1 domain-containing protein/Dev_Cell_Death domain-containing protein (AHRD V3.3 *** A0A1Q3C9I5_CEPFO)
Solyc09g018720.3	Unknown protein
Solyc09g018805.1	Retrovirus-related Pol polyprotein from transposon TNT 1-94 (AHRD V3.3 --* A0A1J3IMV5_NOCCA)
Solyc09g031610.4	DAMAGED DNA BINDING PROTEIN1
Solyc09g047860.1	Dimer_Tnp_hAT domain-containing protein (AHRD V3.3 *** A0A1Q3CJ75_CEPFO)
Solyc09g055180.4	Protein kinase domain (AHRD V3.3 *** A0A200Q8Z3_9MAGN)
Solyc09g055660.3	Bromodomain domain-containing protein (AHRD V3.3 *** A0A1Q3BAB8_CEPFO)
Solyc09g055830.1	Unknown protein
Solyc09g055940.3	Bile acid:sodium symporter (AHRD V3.3 *** A0A200PU00_9MAGN)
Solyc09g056160.4	hypothetical protein (AHRD V3.3 *** AT5G48470.1)
Solyc09g057880.3	protein FAR1-RELATED SEQUENCE 5 (AHRD V3.3 *** A0A2I4HVM5_9ROSI)
Solyc09g058980.3	Unknown protein
Solyc09g059390.2	Ethylene-responsive transcription factor (AHRD V3.3 *-* A0A2G3A8F6_CAPAN)
Solyc09g059475.1	Unknown protein
Solyc09g061340.1	Pentatricopeptide repeat (AHRD V3.3 *** A0A200R8S6_9MAGN)
Solyc09g061680.3	Pantothenate synthetase (AHRD V3.3 *** A0A0L8EZL5_9CLOT)
Solyc09g061760.1	Pentatricopeptide repeat-containing protein, mitochondrial (AHRD V3.3 *** A0A2G3DBN2_CAPCH)
Solyc09g061790.1	Pentatricopeptide repeat (AHRD V3.3 *-* A0A200PYQ3_9MAGN)
Solyc09g064740.4	Exonuclease (AHRD V3.3 *** A0A200RBI1_9MAGN)
Solyc09g064790.3	Protein PALE CRESS, chloroplastic (AHRD V3.3 *** A0A2G3BLP0_CAPCH)
Solyc09g065260.2	Plastocyanin-like (AHRD V3.3 *-* A0A200QQ44_9MAGN)
Solyc09g065510.3	hypothetical protein (AHRD V3.3 *** AT4G04614.2)
Solyc09g065600.3	GDP-mannose transporter GONST4 (AHRD V3.3 *-* A0A2G2X5U5_CAPBA)
Solyc09g065710.1	Pentatricopeptide repeat-containing protein (AHRD V3.3 *** A0A2G2X5Z3_CAPBA)
Solyc09g065760.4	DUF506 domain-containing protein (AHRD V3.3 *** A0A1Q3CFM9_CEPFO)
Solyc09g065930.4	transmembrane protein (AHRD V3.3 *** AT2G41945.2)
Solyc09g066150.2	Cytochrome P450 (AHRD V3.3 *** A0A200Q4A2_9MAGN)
Solyc09g072590.3	actin-depolymerizing factor (AHRD V3.3 *** A0A2I4EMY6_9ROSI)
Solyc09g072880.3	Protein FLUORESCENT IN BLUE LIGHT, chloroplastic (AHRD V3.3 *** A0A1U8GA42_CAPAN)
Solyc09g072970.3	U6 snRNA-associated Sm-like protein LSm2 (AHRD V3.3 *** A0A2G2ZWI3_CAPAN)
Solyc09g074050.3	2-oxoglutarate (2OG) and Fe(II)-dependent oxygenase-like protein (AHRD V3.3 *-* G5DX62_SILLA)
Solyc09g074250.3	Protein kinase family protein (AHRD V3.3 *** A0A2U1N2H6_ARTAN)
Solyc09g074260.1	Leucine-rich repeat receptor-like kinase (AHRD V3.3 *** A0A0K9PKL2_ZOSMR)
Solyc09g074780.3	Protein indeterminate-domain 2 (AHRD V3.3 *** A0A1U8G2Y2_CAPAN)
Solyc09g075060.3	Beta-glucosidase 10 (AHRD V3.3 *** A0A2G2ZW54_CAPAN)
Solyc09g075130.3	Small nuclear ribonucleoprotein Sm D2 (AHRD V3.3 *** A0A2I4HQA6_9ROSI)
Solyc09g075320.1	RING-H2 finger protein ATL5-like (AHRD V3.3 *** A0A2I4EZH4_9ROSI)
Solyc09g075470.2	DnaJ-like protein subfamily B member 6 (AHRD V3.3 *** A0A2G2W0L3_CAPBA)
Solyc09g075500.3	DUF789 domain-containing protein (AHRD V3.3 *** A0A1Q3AMZ2_CEPFO)
Solyc09g075770.3	Long-chain acyl-CoA synthetase 6 (AHRD V3.3 *** A0A2U1MVC5_ARTAN)
Solyc09g082150.1	Heat shock protein (AHRD V3.3 *** Q8VY73_ARATH)
Solyc09g082170.4	Pentatricopeptide repeat-containing protein (AHRD V3.3 *** A0A2G2W250_CAPBA)
Solyc09g082380.4	ATP-dependent RNA helicase SUV3, mitochondrial (AHRD V3.3 *** A0A2G2W126_CAPBA)
Solyc09g082390.3	Pentatricopeptide repeat (AHRD V3.3 *** A0A200RCQ9_9MAGN)
Solyc09g082450.1	Pentatricopeptide repeat-containing protein (AHRD V3.3 *** A0A2G3CSX3_CAPCH)
Solyc09g082460.3	Homocysteine S-methyltransferase (AHRD V3.3 *** A0A200QYH8_9MAGN)
Solyc09g083060.4	RING-type E3 ubiquitin transferase (AHRD V3.3 *-* A0A2G2W155_CAPBA)
Solyc09g083070.3	sporulation-specific protein (AHRD V3.3 *** AT1G52825.2)
Solyc09g083110.3	Pentatricopeptide repeat-containing protein (AHRD V3.3 *** A0A1U8G627_CAPAN)
Solyc09g083435.1	Proteinase inhibitor 1 PPI3A2 (AHRD V3.3 *** Q4FE23_SOLTU)
Solyc09g084440.2	Proteinase inhibitor 1 PPI3A2 (AHRD V3.3 *** Q4FE23_SOLTU)
Solyc09g084470.3	Proteinase inhibitor 1 PPI3B2 (AHRD V3.3 *** Q4FE26_SOLTU)
Solyc09g084480.3	Protease inhibitor I (AHRD V3.3 *** Q07459_SOLTU)
Solyc09g089520.4	Proteinase inhibitor (AHRD V3.3 *** A0A1J3I3T7_NOCCA)
Solyc09g089530.3	Proteinase inhibitor 1 PPI3A2 (AHRD V3.3 *** Q4FE23_SOLTU)
Solyc09g089700.3	2-oxoglutarate (2OG) and Fe(II)-dependent oxygenase superfamily protein (AHRD V3.3 *** A0A2U1NJZ4_ARTAN)
Solyc09g089720.3	2-oxoglutarate (2OG) and Fe(II)-dependent oxygenase superfamily protein (AHRD V3.3 *** A0A2U1NTU8_ARTAN)
Solyc09g089730.3	2-oxoglutarate (2OG) and Fe(II)-dependent oxygenase superfamily protein (AHRD V3.3 *** A0A2U1NTU8_ARTAN)
Solyc09g089800.2	2-oxoglutarate (2OG) and Fe(II)-dependent oxygenase superfamily protein (AHRD V3.3 *** A0A2U1M6C8_ARTAN)
Solyc09g090090.2	Phosphoenolpyruvate carboxylase kinase 1 (AHRD V3.3 *** A0A2G2XZR5_CAPAN)
Solyc09g090380.1	Embryo sac development arrest 6 (AHRD V3.3 *** Q9LW53_ARATH)
Solyc09g090440.1	Pentatricopeptide repeat (AHRD V3.3 *** A0A200PQE5_9MAGN)
Solyc09g090460.3	Nucleolar GTP-binding protein 1 (AHRD V3.3 *** A0A1J3HT43_NOCCA)
Solyc09g091220.3	F-box associated interaction domain-containing protein (AHRD V3.3 *** A0A2U1PT01_ARTAN)
Solyc09g092090.4	50S ribosomal protein L13 (AHRD V3.3 *** A0A2G2ZTF7_CAPAN)
Solyc09g092100.4	Histidine kinase/DNA gyrase B (AHRD V3.3 *** A0A2K3NM59_TRIPR)
Solyc09g092150.1	Pentatricopeptide repeat-containing protein (AHRD V3.3 *** A0A2G3D110_CAPCH)
Solyc09g092560.4	Cytochrome (AHRD V3.3 *** A0A2G2W281_CAPBA)
Solyc09g092725.1	FAM10 family protein At4g22670-like (AHRD V3.3 *-* XP_010326878.1)
Solyc09g097820.3	RNA helicase family protein (AHRD V3.3 *** A0A2U1P2E3_ARTAN)
Solyc09g098220.3	DNA polymerase zeta processivity subunit (AHRD V3.3 *** A0A2G3CRB0_CAPCH)
Solyc09g098350.4	F-box protein (AHRD V3.3 *** A0A1J3CDL8_NOCCA)
Solyc09g098390.3	U1 small nuclear ribonucleoprotein 70 kDa (AHRD V3.3 *** A0A2I0VCR8_9ASPA)
Solyc09g150155.1	Cytochrome b-c1 complex subunit 6 (AHRD V3.3 *** A0A2G2ZW44_CAPAN)
Solyc10g005600.4	BTB/POZ domain-containing protein 1 (AHRD V3.3 *-* S5ZYZ0_SOLTU)
Solyc10g006300.4	Purple acid phosphatase (AHRD V3.3 *** A0A2G2YIL1_CAPAN)
Solyc10g006450.3	COBRA-like protein 10 (AHRD V3.3 *** A0A2G3ATH9_CAPCH)
Solyc10g006610.4	Auxin-responsive GH3 family protein (AHRD V3.3 *** A0A2U1LNK3_ARTAN)
Solyc10g006690.4	G-type lectin S-receptor-like serine/threonine-protein kinase (AHRD V3.3 *** A0A2G2XZF1_CAPAN)
Solyc10g007073.1	Protein DETOXIFICATION (AHRD V3.3 *** A0A2I4H3J9_9ROSI)
Solyc10g007360.4	Protein DETOXIFICATION (AHRD V3.3 *** A0A2I4H3J9_9ROSI)
Solyc10g007880.4	Cytochrome P450 (AHRD V3.3 *** A0A2U1MAN7_ARTAN)
Solyc10g008060.4	DUF455 domain-containing protein (AHRD V3.3 *** A0A1Q3AWN5_CEPFO)
Solyc10g008230.3	Disease resistance protein (AHRD V3.3 *** A0A2U1N8H9_ARTAN)
Solyc10g009170.2	Lysine ketoglutarate reductase trans-splicing-like protein (DUF707) (AHRD V3.3 *** A0A1P8AQH7_ARATH)
Solyc10g009230.1	death domain associated protein (AHRD V3.3 --* AT2G46735.1)
Solyc10g009365.1	Unknown protein
Solyc10g009400.3	S-adenosyl-L-methionine-dependent methyltransferases superfamily protein (AHRD V3.3 *** AT5G27400.1)
Solyc10g009430.3	O-acyltransferase WSD1-like (AHRD V3.3 *** A0A2I4EG31_9ROSI)
Solyc10g009550.3	WRKY transcription factor 42
Solyc10g011730.3	Arabinogalactan peptide (AHRD V3.3 *** A0A200Q7C1_9MAGN)
Solyc10g011880.1	RING/U-box superfamily protein (AHRD V3.3 *-* A0A2U1LSD7_ARTAN)
Solyc10g018390.3	Tryptophan synthase beta chain (AHRD V3.3 *** B2J8R2_NOSP7)
Solyc10g018590.2	Plastid lipid-associated protein/fibrillin conserved domain-containing protein (AHRD V3.3 *** A0A2U1KDF3_ARTAN)
Solyc10g018760.1	Metalloendoproteinase 1-like protein (AHRD V3.3 *-* A0A2K3NXA7_TRIPR)
Solyc10g037940.1	coiled-coil domain-containing protein SCD2-like (AHRD V3.3 *-* A0A2I4GND9_9ROSI)
Solyc10g039380.2	DNA repair REX1-B protein (AHRD V3.3 *** AT5G04910.1)
Solyc10g045310.2	DUF3531 domain-containing protein (AHRD V3.3 *** A0A1Q3B327_CEPFO)
Solyc10g045320.2	Unknown protein
Solyc10g049210.3	Serine carboxypeptidase (AHRD V3.3 *** A0A2U1P833_ARTAN)
Solyc10g049585.1	Retrovirus-related Pol polyprotein from transposon TNT 1-94 (AHRD V3.3 *-* A0A2K3MS94_TRIPR)
Solyc10g049650.3	histone deacetylase 6 (AHRD V3.3 *** A0A2I4H7I2_9ROSI)
Solyc10g051010.3	Pentatricopeptide repeat-containing protein (AHRD V3.3 *** A0A1J3E260_NOCCA)
Solyc10g051020.2	Cytochrome P450 (AHRD V3.3 *** A0A2U1MAN7_ARTAN)
Solyc10g052540.1	Small auxin up-regulated RNA73
Solyc10g054727.1	Unknown protein
Solyc10g055250.1	Cold-shock protein (AHRD V3.3 *-* A0A200RAC1_9MAGN)
Solyc10g055680.1	Methyltransferase (AHRD V3.3 *** O24153_TOBAC)
Solyc10g061955.1	protein app1 isoform X6 (AHRD V3.3 --* XP_006578505.1)
Solyc10g073357.1	Exocyst complex component SEC3A (AHRD V3.3 *-* A0A2G2VHQ3_CAPBA)
Solyc10g074600.3	Pentatricopeptide repeat (AHRD V3.3 *-* A0A200PR59_9MAGN)
Solyc10g074610.3	Pentatricopeptide repeat (AHRD V3.3 *-* A0A200PR59_9MAGN)
Solyc10g074750.1	Unknown protein
Solyc10g075160.1	Ferredoxin (AHRD V3.3 *** K4D1V7_SOLLC)
Solyc10g076450.2	Ethylene-overproduction protein 1 (AHRD V3.3 *** A0A2G3BE73_CAPCH)
Solyc10g076760.3	Protein kinase superfamily protein (AHRD V3.3 *** A0A2U1LJI2_ARTAN)
Solyc10g078630.2	40S ribosomal protein S28 (AHRD V3.3 *** A0A2G3BI08_CAPCH)
Solyc10g078660.2	60S ribosomal protein L24 homolog (AHRD V3.3 *** A0A1Y1I5Y5_KLENI)
Solyc10g078800.3	Protein phosphatase 2C (AHRD V3.3 *-* A0A2U1PJM7_ARTAN)
Solyc10g079490.2	Core-2/I-branching beta-16-N-acetylglucosaminyltransferase family protein (AHRD V3.3 *** B6ST68_MAIZE)
Solyc10g079550.3	Mitochondrial fission 1 protein (AHRD V3.3 *** A0A2G2YNY3_CAPAN)
Solyc10g080070.3	Ribosome biogenesis GTPase A (AHRD V3.3 *-* A0A1J3EQ97_NOCCA)
Solyc10g080260.3	Zinc finger transcription factor 62
Solyc10g080600.3	Zinc finger protein 6 (AHRD V3.3 *** A0A1U8ENE4_CAPAN)
Solyc10g080680.3	Adenylyl-sulfate kinase (AHRD V3.3 *** A0A2U1MP59_ARTAN),Pfam:PF01583
Solyc10g080780.2	BZIP transcription factor (AHRD V3.3 *** E9N3N2_9POAL)
Solyc10g081280.2	Protein ZINC INDUCED FACILITATOR 1 (AHRD V3.3 *-* A0A2G2YNH3_CAPAN)
Solyc10g081290.2	Splicing factor 3B subunit 1 (AHRD V3.3 *-* A0A1Z5KQ13_FISSO)
Solyc10g081450.2	Alpha/beta-Hydrolases superfamily protein (AHRD V3.3 *** A0A2U1LTX8_ARTAN)
Solyc10g081490.2	R2R3MYB transcription factor 60
Solyc10g081750.1	Mal d 1-associated protein (AHRD V3.3 *** AT2G35900.1)
Solyc10g081760.3	Histidine kinase-, DNA gyrase B-, and HSP90-like ATPase family protein (AHRD V3.3 *-* A0A1P8BEQ3_ARATH)
Solyc10g082040.2	HVA22-like protein (AHRD V3.3 *** A0A1U8ENC8_CAPAN)
Solyc10g083360.2	Calmodulin-binding family protein, putative, expressed (AHRD V3.3 *** Q2QXN6_ORYSJ)
Solyc10g083500.2	Protein kinase G11A (AHRD V3.3 *** A0A2G2YMZ1_CAPAN)
Solyc10g083950.1	Major facilitator superfamily (AHRD V3.3 *** A0A2U1PF99_ARTAN)
Solyc10g083960.2	Phosphoadenosine phosphosulfate (PAPS) reductase family protein (AHRD V3.3 *** Q9LZE4_ARATH)
Solyc10g084430.2	RING/U-box superfamily protein (AHRD V3.3 *** A0A2U1Q288_ARTAN)
Solyc10g084590.2	Cytochrome (AHRD V3.3 *** A0A1U8F0H8_CAPAN)
Solyc10g084840.2	Thaumatin-like protein (AHRD V3.3 *** A0A2G2VUW4_CAPBA)
Solyc10g085040.1	Heme-binding-like protein (AHRD V3.3 *** A0A2I0X8X3_9ASPA)
Solyc10g085050.3	GDP-fucose O-fucosyltransferase-like protein (AHRD V3.3 *** G7JS84_MEDTR)
Solyc10g085080.3	8-amino-7-oxononanoate synthase (AHRD V3.3 *** AT3G09050.1)
Solyc10g085100.2	Sulfoquinovosyl transferase SQD2 (AHRD V3.3 *** A0A2G2YM20_CAPAN)
Solyc10g085750.2	Polyadenylate-binding protein (AHRD V3.3 *** A0A2G3BFC7_CAPCH)
Solyc10g085900.3	Protein SLOW GREEN 1, chloroplastic (AHRD V3.3 *** A0A1J3J1U9_NOCCA)
Solyc10g085910.2	Heavy metal transport/detoxification superfamily protein (AHRD V3.3 *-* B6T8A4_MAIZE)
Solyc10g086420.1	FYD (AHRD V3.3 *** AT3G12570.4)
Solyc10g086430.3	WD40 repeat (AHRD V3.3 *** A0A200QES9_9MAGN)
Solyc10g086530.1	Transcription factor GRAS (AHRD V3.3 *** A0A200R547_9MAGN)
Solyc10g086720.2	Fructose-1,6-bisphosphatase (AHRD V3.3 *** B6TSK5_MAIZE)
Solyc11g005080.1	Protein TolB (AHRD V3.3 *** A0A1J3FFV4_NOCCA)
Solyc11g005560.3	Cellulose synthase (AHRD V3.3 *** K4D4G9_SOLLC)
Solyc11g005810.2	intracellular protein transporter (AHRD V3.3 *** AT4G27610.9)
Solyc11g005970.1	Pentatricopeptide repeat (AHRD V3.3 *** A0A200RCH3_9MAGN)
Solyc11g006030.1	RING-type E3 ubiquitin transferase (AHRD V3.3 *** A0A2G2VFH1_CAPBA)
Solyc11g006640.3	Disease resistance protein (AHRD V3.3 *** A0A2U1N8H9_ARTAN)
Solyc11g006650.3	Double Clp-N motif-containing P-loop nucleoside triphosphate hydrolases superfamily protein (AHRD V3.3 *** A0A2U1KPR9_ARTAN)
Solyc11g006920.2	Iron-sulfur cluster assembly protein IscA (AHRD V3.3 *** Q944M8_CHLRE)
Solyc11g006940.3	Pentatricopeptide repeat (AHRD V3.3 *** A0A200Q9A9_9MAGN)
Solyc11g007010.2	Proline-, glutamic acid-and leucine-rich protein 1 (AHRD V3.3 *** A0A1J3ID65_NOCCA)
Solyc11g007160.2	RNA-binding (RRM/RBD/RNP motifs) family protein (AHRD V3.3 *** A0A1I9LPX6_ARATH)
Solyc11g007310.3	XS domain (AHRD V3.3 *** A0A200PZP0_9MAGN)
Solyc11g007360.1	BnaA09g09900D protein (AHRD V3.3 *-* A0A078ICT6_BRANA)
Solyc11g007410.3	Receptor-like protein kinase (AHRD V3.3 *** A0A2K3PPP5_TRIPR)
Solyc11g007460.1	Glycosyltransferase (AHRD V3.3 *** A0A2I4G8J4_9ROSI)
Solyc11g007710.2	BnaA03g01310D protein (AHRD V3.3 *** A0A078FA35_BRANA)
Solyc11g007820.1	S-adenosyl-L-methionine-dependent methyltransferases superfamily protein (AHRD V3.3 *** F4JWB9_ARATH)
Solyc11g007945.1	Unknown protein
Solyc11g008090.2	shugoshin-1-like (AHRD V3.3 *** A0A2I4G173_9ROSI)
Solyc11g008450.2	Thioredoxin (AHRD V3.3 *-* A0A2U1NHJ4_ARTAN)
Solyc11g008490.3	Pumilio-like protein 2 (AHRD V3.3 *** A0A2G2Y5N2_CAPAN)
Solyc11g008940.1	Pentatricopeptide repeat-containing protein (AHRD V3.3 *** A0A2U1KES0_ARTAN)
Solyc11g009010.2	Alpha/beta-Hydrolases superfamily protein (AHRD V3.3 *-* Q058J1_ARATH)
Solyc11g010220.2	Pentatricopeptide repeat (AHRD V3.3 *** A0A200RDY1_9MAGN)
Solyc11g010230.2	Histone H3 (AHRD V3.3 *** A0A2K1J132_PHYPA)
Solyc11g010270.2	Homeobox-leucine zipper protein HOX4 (AHRD V3.3 *** A0A2G2Y5D1_CAPAN)
Solyc11g010930.2	HVA22-like protein (AHRD V3.3 *** A0A2G3B0A8_CAPCH)
Solyc11g011060.3	hypothetical protein (AHRD V3.3 *-* AT5G16610.2)
Solyc11g011140.2	50S ribosomal protein l23-like (AHRD V3.3 *** A0A2K3MRP9_TRIPR)
Solyc11g011230.3	F-box domain-containing protein/FBD domain-containing protein (AHRD V3.3 *** A0A1Q3BUG5_CEPFO)
Solyc11g011240.1	geranylgeranyl pyrophosphate synthase 1
Solyc11g011500.2	Potassium channel SKOR (AHRD V3.3 *** A0A2G3AZU6_CAPCH)
Solyc11g012385.1	Cysteine proteinase inhibitor (AHRD V3.3 *** A0A2G2Y4E8_CAPAN)
Solyc11g012920.3	translation initiation factor (AHRD V3.3 *** AT1G44780.2)
Solyc11g013030.2	DIS3-like exonuclease 2 (AHRD V3.3 *** A0A2G2WY12_CAPBA)
Solyc11g013060.1	ALBINO3-like protein 2, chloroplastic (AHRD V3.3 *-* A0A1U8G0A5_CAPAN)
Solyc11g013080.3	Membrane insertion protein, OxaA/YidC with tetratricopeptide repeat domain-containing protein (AHRD V3.3 *-* A0A1I9LM69_ARATH)
Solyc11g013890.1	F-box associated domain, type 1 (AHRD V3.3 *** A0A2U1K9Q2_ARTAN)
Solyc11g017230.2	DNA polymerase I (AHRD V3.3 *** B6U7X8_MAIZE)
Solyc11g017240.3	chorismate mutase
Solyc11g017370.3	Pentatricopeptide repeat-containing protein, chloroplastic (AHRD V3.3 *** A0A2G2WYH4_CAPBA)
Solyc11g017440.3	Gibberellin regulated protein (AHRD V3.3 *-* A0A200PTJ5_9MAGN)
Solyc11g018750.2	Unknown protein
Solyc11g019910.1	Plant invertase/pectin methylesterase inhibitor superfamily protein (AHRD V3.3 *** A0A2U1KPL8_ARTAN)
Solyc11g019930.2	Receptor-like proteiny region, transmembrane domain-and RING domain-containing protein 2 (AHRD V3.3 *** A0A1U8GFH4_CAPAN)
Solyc11g020100.3	Disease resistance protein (AHRD V3.3 *** A0A2U1N8H9_ARTAN)
Solyc11g020260.3	Receptor-kinase, putative (AHRD V3.3 *** B9SZK5_RICCO)
Solyc11g022400.1	C2 calcium/lipid-binding plant phosphoribosyltransferase family protein (AHRD V3.3 *** A0A061FS12_THECC)
Solyc11g022590.1	trypsin inhibitor-like protein precursor
Solyc11g032200.2	Lipase (AHRD V3.3 *** A0A1U8FAS4_CAPAN)
Solyc11g032220.2	12-oxophytodienoate reductase (AHRD V3.3 *** A0A2K3LPH4_TRIPR)
Solyc11g042820.2	Major facilitator superfamily protein (AHRD V3.3 *** A0A2U1PWN6_ARTAN)
Solyc11g044450.3	DnaJ protein (AHRD V3.3 *** B6T720_MAIZE)
Solyc11g044530.2	Plastid-lipid associated protein PAP / fibrillin family protein (AHRD V3.3 *** A0A2U1MWE3_ARTAN)
Solyc11g045215.1	DEAD-box ATP-dependent RNA helicase 50 (AHRD V3.3 *-* A0A1U8EMF9_CAPAN)
Solyc11g045225.1	Ankyrin repeat-containing protein (AHRD V3.3 *-* A0A1J3FST8_NOCCA)
Solyc11g045310.3	Transcription factor, MADS-box (AHRD V3.3 *-* A0A2U1Q810_ARTAN)
Solyc11g064750.3	Pentatricopeptide repeat (AHRD V3.3 *** A0A200PRW4_9MAGN)
Solyc11g065530.1	Alpha/beta-Hydrolases superfamily protein (AHRD V3.3 *** A0A2U1P0Y5_ARTAN)
Solyc11g065640.2	2Fe-2S ferredoxin (AHRD V3.3 *** A0A2G3B9S5_CAPCH)
Solyc11g065710.3	ABC transporter (AHRD V3.3 *** A0A200PUK8_9MAGN)
Solyc11g066080.2	transmembrane protein (AHRD V3.3 *** AT5G59350.1)
Solyc11g066780.3	PHD finger family protein (AHRD V3.3 *** A0A2U1MW38_ARTAN)
Solyc11g066850.3	Pentatricopeptide repeat-containing protein (AHRD V3.3 *** A0A2G2VQ41_CAPBA)
Solyc11g066900.2	Nucleobase-ascorbate transporter 12 (AHRD V3.3 *** A0A2G2YHB3_CAPAN)
Solyc11g067210.1	Pentatricopeptide repeat-containing protein (AHRD V3.3 *** A0A2G3BAW8_CAPCH)
Solyc11g067300.2	ABC transporter B family member (AHRD V3.3 *** A0A2K3NLX3_TRIPR)
Solyc11g068810.2	aspartyl/glutamyl-tRNA (Asn/Gln) amidotransferase subunit B (AHRD V3.3 *** AT5G22210.2)
Solyc11g068890.2	Late embryogenesis abundant (LEA) hydroxyproline-rich glycoprotein family (AHRD V3.3 *** Q9C568_ARATH)
Solyc11g069240.2	Protein indeterminate-domain 2 (AHRD V3.3 *** A0A2G3BBG6_CAPCH)
Solyc11g069510.3	GATA transcription factor 8 (AHRD V3.3 *** A0A2G3BBK7_CAPCH)
Solyc11g069570.2	Cytokinin riboside 5'-monophosphate phosphoribohydrolase (AHRD V3.3 *** A0A2G2YHS4_CAPAN)
Solyc11g069765.1	SNF1-related protein kinase regulatory subunit beta-3 (AHRD V3.3 *** A0A2G2YI64_CAPAN)
Solyc11g069830.2	Arsenical pump ATPase (AHRD V3.3 *** A0A200R5Q6_9MAGN)
Solyc11g069950.2	FtsH protease
Solyc11g069960.2	RLK-1
Solyc11g069990.2	I2C5
Solyc11g070060.2	hypothetical protein (AHRD V3.3 *** AT4G32930.1)
Solyc11g070180.1	Unknown protein
Solyc11g071280.2	4-amino-4-deoxychorismate lyase
Solyc11g071320.2	50S ribosomal protein L27 (AHRD V3.3 *** A0A2G3BPR5_CAPCH)
Solyc11g072040.2	GDSL esterase/lipase (AHRD V3.3 *** A0A2K3NP63_TRIPR)
Solyc11g072430.3	RNAligase (AHRD V3.3 *** AT1G07910.2)
Solyc11g072960.1	Ankyrin repeat-containing protein (AHRD V3.3 *** A0A1U8ERX5_CAPAN)
Solyc11g073270.1	Pentatricopeptide repeat (AHRD V3.3 *** A0A200R6J4_9MAGN)
Solyc12g005230.3	Autophagy-related protein (AHRD V3.3 *** A0A2K3P5C5_TRIPR)
Solyc12g006120.3	Nuclear transcription factor Y subunit B (AHRD V3.3 *-* A0A2G2X323_CAPBA)
Solyc12g006240.2	Zinc finger protein CONSTANS-LIKE 9 (AHRD V3.3 *** A0A2G2YTW9_CAPAN)
Solyc12g006520.2	Terpene cyclase/mutase family member (AHRD V3.3 *** A0A2G3BN05_CAPCH)
Solyc12g006570.2	Sesquiterpene synthase (AHRD V3.3 *** G5CV52_SOLLC)
Solyc12g006575.1	Pentatricopeptide repeat-containing protein (AHRD V3.3 *** A0A2G2X343_CAPBA)
Solyc12g006620.2	Zinc finger transcription factor 72
Solyc12g006670.3	binding protein (AHRD V3.3 *** AT2G25570.3)
Solyc12g006800.2	myb family transcription factor EFM-like (AHRD V3.3 *** A0A2I4HNH6_9ROSI)
Solyc12g006805.1	SOUL heme-binding family protein (AHRD V3.3 *** Q8VZ90_ARATH)
Solyc12g006850.2	LELKT1GEN L.esculentum potassium channel
Solyc12g007090.2	thermosome subunit gamma (AHRD V3.3 *** AT5G19540.2)
Solyc12g008400.2	LRR receptor-like serine/threonine-protein kinase EFR (AHRD V3.3 *** A0A1U8E9C9_CAPAN)
Solyc12g008530.2	Pectinesterase (AHRD V3.3 *** A0A2G2YV59_CAPAN)
Solyc12g008790.3	Acyl-[acyl-carrier-protein]--UDP-N-acetylglucosamine O-acyltransferase (AHRD V3.3 *** D4HZ69_ERWAC)
Solyc12g008800.3	Transcription factor DIVARICATA (AHRD V3.3 *** A0A2G3BNV9_CAPCH)
Solyc12g008830.3	GATA transcription factor 16 (AHRD V3.3 *** A0A2G2YUT6_CAPAN)
Solyc12g009050.3	Nuclear transcription factor Y subunit A-6 (AHRD V3.3 *** A0A2G2X3U5_CAPBA)
Solyc12g009070.1	Unknown protein
Solyc12g009220.2	jasmonate ZIM-domain protein 1
Solyc12g009245.1	10 kDa chaperonin (AHRD V3.3 *-* A0A1U8HGQ0_CAPAN)
Solyc12g009875.1	Unknown protein
Solyc12g010870.3	ATP synthase protein I-related protein (AHRD V3.3 *** A0A2U1Q771_ARTAN)
Solyc12g010910.2	Phospholipase A1-IIdelta (AHRD V3.3 *** A0A2G2YTM0_CAPAN)
Solyc12g011100.2	Unknown protein
Solyc12g011400.3	Pentatricopeptide repeat-containing protein, mitochondrial (AHRD V3.3 *** A0A2G2X5L1_CAPBA)
Solyc12g013650.2	DUF1218 domain-containing protein (AHRD V3.3 *** A0A1Q3DB07_CEPFO)
Solyc12g013840.3	Protein SPA1-RELATED 3 (AHRD V3.3 *** A0A2G2VZ51_CAPBA)
Solyc12g013910.2	PRA1 family protein (AHRD V3.3 *** A0A2G2X2T8_CAPBA)
Solyc12g013970.3	Protein kinase domain (AHRD V3.3 *** A0A200QT30_9MAGN)
Solyc12g014190.2	tRNA dimethylallyltransferase 9 (AHRD V3.3 *** A0A2G2VFT1_CAPBA)
Solyc12g014280.2	RNA-binding CRS1 / YhbY (CRM) domain protein (AHRD V3.3 *** A0A2U1NZ44_ARTAN)
Solyc12g015640.2	Mitochondrial transcription termination factor family protein (AHRD V3.3 *** A0A1P8B9X1_ARATH)
Solyc12g015710.2	16S rRNA (Cytosine967-C5)-methyltransferase (AHRD V3.3 *** A0A2I0W381_9ASPA)
Solyc12g015830.1	BolA protein (AHRD V3.3 *-* A0A200RAI6_9MAGN)
Solyc12g015880.2	Heat shock protein 90-1
Solyc12g015910.1	SufE-like protein chloroplastic-like (AHRD V3.3 *** A0A2K3NJS0_TRIPR)
Solyc12g017470.2	3-phosphoinositide-dependent protein kinase-1 (AHRD V3.3 *** AT3G10572.1)
Solyc12g019060.2	Ankyrin repeat-containing protein (AHRD V3.3 *** A0A1U8F3K5_CAPAN)
Solyc12g019470.2	stress response protein (AHRD V3.3 *** AT3G59800.2)
Solyc12g019560.1	Serine carboxypeptidase-like 1 (AHRD V3.3 *-* A0A2G2X7L7_CAPBA)
Solyc12g019570.2	Serine carboxypeptidase-like 18 (AHRD V3.3 *** A0A2G3A0B2_CAPAN)
Solyc12g019945.1	Unknown protein
Solyc12g020110.2	SNF2_N domain-containing protein/Helicase_C domain-containing protein/HIRAN domain-containing protein/zf-C3HC4_2 domain-containing protein (AHRD V3.3 *** A0A1Q3CI53_CEPFO)
Solyc12g021330.1	Rhodanese-like domain-containing protein 11, chloroplastic (AHRD V3.3 *-* A0A2G3AJD1_CAPAN)
Solyc12g027770.3	Rhodanese-like domain-containing protein chloroplastic-like (AHRD V3.3 *-* A0A2K3PIX2_TRIPR)
Solyc12g035500.3	Zn-dependent exopeptidases superfamily protein (AHRD V3.3 *** F4HRW2_ARATH)
Solyc12g035520.3	Calmodulin-binding transcription activator 4 (AHRD V3.3 *** A0A2G2YFA1_CAPAN)
Solyc12g035710.2	DUF21 domain-containing protein (AHRD V3.3 *** A0A2G2Y4P4_CAPAN)
Solyc12g036220.3	Polynucleotidyl transferase, ribonuclease H-like superfamily protein (AHRD V3.3 *** A0A2U1N8M2_ARTAN)
Solyc12g038130.1	hypothetical protein (AHRD V3.3 *** AT5G13620.1)
Solyc12g039120.2	40S ribosomal protein S19 (AHRD V3.3 *** A0A1U8G3N2_CAPAN)
Solyc12g040740.3	receptor-like protein 12 (AHRD V3.3 *** A0A1S3ZVQ5_TOBAC)
Solyc12g042240.2	Major facilitator superfamily protein (AHRD V3.3 *-* F4IPF3_ARATH)
Solyc12g042470.2	Non-functional NADPH-dependent codeinone reductase 2 (AHRD V3.3 *** A0A2G2YQM6_CAPAN)
Solyc12g042530.2	Phosphatidylinositol-glycan biosynthesis class F protein (AHRD V3.3 *** A0A1J3EIG4_NOCCA)
Solyc12g044450.2	Protein trichome birefringence-like 42 (AHRD V3.3 *** A0A2G2VRF9_CAPBA)
Solyc12g044930.3	F-box protein (AHRD V3.3 *** A0A2G3B4N2_CAPCH)
Solyc12g049440.3	Actin-related protein 8 (AHRD V3.3 *-* A0A314L356_NICAT)
Solyc12g049510.3	GPI-anchored adhesin-like protein (AHRD V3.3 *-* AT3G14172.2)
Solyc12g049520.2	COP1-interacting protein-like protein (AHRD V3.3 *-* F4IDB4_ARATH)
Solyc12g055770.1	Exocyst subunit Exo70 family protein (AHRD V3.3 *** A0A1U8ERM7_CAPAN)
Solyc12g056150.2	Peptidase C45, acyl-coenzyme A/6-aminopenicillanic acid acyl-transferase (AHRD V3.3 *** B6THR2_MAIZE)
Solyc12g056520.3	Exocyst complex component SEC5B (AHRD V3.3 *** A0A1U8F6Y7_CAPAN)
Solyc12g056740.2	RNA helicase DEAD39
Solyc12g068070.2	Filament-like plant protein 3 (AHRD V3.3 *** A0A314LEB5_NICAT)
Solyc12g087830.2	MADS-box transcription factor (AHRD V3.3 *** F1T119_9ERIC)
Solyc12g087840.1	RING/U-box superfamily protein (AHRD V3.3 *-* A0A2U1LC40_ARTAN)
Solyc12g087990.3	hydroxyproline-rich glycoprotein family protein (AHRD V3.3 *-* AT4G24500.3)
Solyc12g088250.2	Serine carboxypeptidase (AHRD V3.3 *** A0A2K3MSK4_TRIPR)
Solyc12g094430.1	Glutathione S-transferase (AHRD V3.3 *** A0A200QZS2_9MAGN)
Solyc12g095770.2	Secondary thiamine-phosphate synthase enzyme (AHRD V3.3 *** Q9LPU1_ARATH)
Solyc12g095970.3	Abscisic acid receptor PYL3 (AHRD V3.3 *** A0A1U8ETR1_CAPAN)
Solyc12g096020.3	Protein phosphatase 2c (AHRD V3.3 *** F8WL78_CITUN)
Solyc12g096120.2	Ubiquitin-fold modifier 1 (AHRD V3.3 *** A0A2G3B4L7_CAPCH)
Solyc12g096220.2	Rop guanine nucleotide exchange factor 14 (AHRD V3.3 *** A0A2G2VI54_CAPBA)
Solyc12g096640.3	la-related protein 6B-like (AHRD V3.3 *** A0A1U8F078_CAPAN)
Solyc12g096780.2	Alcohol dehydrogenase superfamily (AHRD V3.3 *** A0A200R634_9MAGN)
Solyc12g096920.1	Disease resistance protein (AHRD V3.3 *** A0A200QG84_9MAGN)
Solyc12g096990.2	Histone-lysine N-methyltransferase family member protein (AHRD V3.3 *** A0A2R6PX68_ACTCH)
Solyc12g099025.1	Ubiquitin (AHRD V3.3 *** B1P770_LOLTE)
Solyc12g099110.2	30S ribosomal protein S1 protein (AHRD V3.3 *** A0A2U1N3I0_ARTAN)
Solyc12g099370.2	GATA transcription factor 23 (AHRD V3.3 *** A0A2G2VJP8_CAPBA)
Solyc12g099740.2	Regulator of chromosome condensation (RCC1) family with FYVE zinc finger domain-containing protein (AHRD V3.3 *** F4K149_ARATH)
Solyc12g099780.2	RPM1-interacting protein 4 (RIN4) family protein (AHRD V3.3 *-* AT5G19473.1)
Solyc12g100200.2	UPF0061 protein (AHRD V3.3 *** A0A2G2XP25_CAPBA)
Solyc00g500079.1	50S ribosomal protein L2 (AHRD V3.3 *** H6T990_9CARY)
Solyc01g005300.4	Adagio-like protein 1 (AHRD V3.3 *** A0A1U8H9V5_CAPAN)
Solyc01g005710.2	Hcr9-Avr9-hir2 (AHRD V3.3 *-* Q3T7E8_SOLHA)
Solyc01g006500.4	Pentatricopeptide repeat-containing protein (AHRD V3.3 *** A0A2I0XE98_9ASPA)
Solyc01g007750.3	Mitochondrial transcription termination factor family protein (AHRD V3.3 *** O64685_ARATH)
Solyc01g008830.2	L-ascorbate oxidase (AHRD V3.3 *** A0A2G3AI57_CAPAN)
Solyc01g009500.4	Alpha/beta-Hydrolases superfamily protein (AHRD V3.3 *** F4J341_ARATH)
Solyc01g044370.3	Molybdenum cofactor sulfurase family protein (AHRD V3.3 *** A0A2U1MM41_ARTAN)
Solyc01g057910.3	R2R3MYB transcription factor 2
Solyc01g058450.3	Flowering time control protein FCA (AHRD V3.3 *** A0A2G2XPK6_CAPBA)
Solyc01g060450.3	transmembrane protein%2C putative (DUF1218) (AHRD V3.3 *** AT5G49320.1)
Solyc01g065980.4	Ethylene Response Factor E.4
Solyc01g067200.1	Cullin 1 (AHRD V3.3 *-* A0A1J1EDP0_PETHY)
Solyc01g073660.3	Major facilitator superfamily protein (AHRD V3.3 *** A0A2U1LP11_ARTAN),Pfam:PF13347
Solyc01g073700.3	Unknown protein
Solyc01g073960.4	Protein EMSY-LIKE 3 (AHRD V3.3 *** A0A2G3DHH9_CAPCH)
Solyc01g081420.3	Armadillo-type fold (AHRD V3.3 *-* A0A2U1LY20_ARTAN)
Solyc01g081440.3	DUF1005 domain-containing protein (AHRD V3.3 *** A0A1Q3BB96_CEPFO)
Solyc01g086740.3	Chaperone protein dnaJ (AHRD V3.3 *** B6TA99_MAIZE)
Solyc01g086840.3	Thaumatin-like protein (AHRD V3.3 *** A0A2U1L7J3_ARTAN)
Solyc01g087700.1	Unknown protein
Solyc01g087770.4	Subtilisin-like protease (AHRD V3.3 *** O82777_SOLLC)
Solyc01g088050.3	Serine/threonine-protein kinase-like protein (AHRD V3.3 *** A0A2G2XQK9_CAPBA)
Solyc01g088260.3	Germin-like protein subfamily 1 member 20 (AHRD V3.3 *** A0A2G3CSH1_CAPCH)
Solyc01g090470.3	rRNA processing protein-like protein (AHRD V3.3 *** A0A1P8BD18_ARATH)
Solyc01g091490.3	Unknown protein
Solyc01g091520.3	Enoyl-CoA delta isomerase 1, peroxisomal (AHRD V3.3 *** A0A2G3DDW4_CAPCH)
Solyc01g095420.3	copper ion binding protein (AHRD V3.3 *** AT4G05400.3)
Solyc01g095620.3	Glycosyltransferase (AHRD V3.3 *** A0A2U1KKS2_ARTAN)
Solyc01g095690.2	Pentatricopeptide repeat-containing protein, mitochondrial (AHRD V3.3 *** A0A2G2YY96_CAPAN)
Solyc01g095700.3	Abscisic acid receptor PYL10 (AHRD V3.3 *** A0A2G3BTC1_CAPCH)
Solyc01g095710.3	RNA helicase DEAH-box3
Solyc01g096370.4	transcription factor MYC2 (AHRD V3.3 *** A0A2I4DDN6_9ROSI)
Solyc01g097080.1	Unknown protein
Solyc01g098650.2	GDSL esterase/lipase (AHRD V3.3 *** A0A2G3BUB9_CAPCH)
Solyc01g099380.4	SART-1 protein (AHRD V3.3 *** A0A200QRF5_9MAGN)
Solyc01g102710.2	Leucine-rich repeat receptor-like protein kinase 1 (AHRD V3.3 *** A0A1P8SF01_NICBE)
Solyc01g103460.2	Werner Syndrome-like exonuclease (AHRD V3.3 *** A0A2I4H4A1_9ROSI)
Solyc01g103560.3	tRNA pseudouridine synthase (AHRD V3.3 *** A0A2G3BUS0_CAPCH)
Solyc01g103570.3	DNA-binding bromodomain-containing protein (AHRD V3.3 *** F4I9P8_ARATH)
Solyc01g103770.3	Unknown protein
Solyc01g104860.3	Peroxidase (AHRD V3.3 *** K4B258_SOLLC)
Solyc01g104940.2	F-box/kelch-repeat protein (AHRD V3.3 *** A0A2G3B5C9_CAPCH)
Solyc01g105490.4	Unknown protein
Solyc01g106470.3	Tunicamycin induced protein (AHRD V3.3 *** Q84JN2_ARATH)
Solyc01g107410.3	Pathogenesis-related homeodomain protein (AHRD V3.3 *-* PRH_PETCR)
Solyc01g107440.2	Unknown protein
Solyc01g107760.4	Cysteine proteinase RD21a (AHRD V3.3 *** A0A2G3BVF2_CAPCH)
Solyc01g107990.3	PI-PLC X domain-containing protein (AHRD V3.3 *** A0A2G2W995_CAPBA)
Solyc01g108180.4	Pentatricopeptide repeat (AHRD V3.3 *** A0A200QLP1_9MAGN)
Solyc01g111530.3	E3 ubiquitin-protein ligase UPL3 (AHRD V3.3 *** A0A1U8E9F6_CAPAN)
Solyc02g021430.1	Mitochondrial transcription termination factor family protein (AHRD V3.3 *** O64685_ARATH)
Solyc02g021590.3	Protein male discoverer 2 (AHRD V3.3 *** A0A1J6KDE9_NICAT)
Solyc02g022850.1	FAD-binding Berberine family protein (AHRD V3.3 *** A0A1P8ATP1_ARATH)
Solyc02g032910.3	glycine rich protein precursor (AHRD V3.3 *-* NP_001233996.1)
Solyc02g036370.3	Protein REVEILLE 7-like (AHRD V3.3 *** A0A2G3A4J4_CAPAN)
Solyc02g038804.1	Peptidase_C48 domain-containing protein (AHRD V3.3 *-* A0A1Q3BJV2_CEPFO)
Solyc02g061910.1	Senescence-specific cysteine protease SAG39 (AHRD V3.3 *-* A0A2G3CBW6_CAPCH)
Solyc02g062720.4	DNA-3-methyladenine glycosylase 1-like (AHRD V3.3 *** A0A2I4EQE9_9ROSI)
Solyc02g062740.3	cytosine-5 DNA methyltransferase5
Solyc02g063180.4	UDP-N-acetylenolpyruvoylglucosamine reductase (AHRD V3.3 *-* A0A200Q3E8_9MAGN)
Solyc02g064770.4	Sigma-B regulation protein RsbQ (AHRD V3.3 *** A0A2T0KZ78_9BURK)
Solyc02g065360.4	Protein root UVB sensitive 4 (AHRD V3.3 *** A0A1U8FR98_CAPAN)
Solyc02g065740.3	alpha-1,4-glucan-protein synthase [UDP-forming] 1-like (AHRD V3.3 *** A0A2G3A5L5_CAPAN)
Solyc02g069290.3	RING-type E3 ubiquitin transferase (AHRD V3.3 *-* A0A218W8P0_PUNGR)
Solyc02g071350.3	ABC transporter B family member 9 (AHRD V3.3 *** A0A2G3A7K1_CAPAN)
Solyc02g071790.3	Leucine-rich receptor-like kinase family protein (AHRD V3.3 *-* G7KRB1_MEDTR)
Solyc02g071990.3	BES1/BZR1 (AHRD V3.3 *** A0A2K3PP13_TRIPR)
Solyc02g072030.1	ovate family protein 5
Solyc02g072230.3	Transducin/WD40 repeat-like superfamily protein (AHRD V3.3 *** A0A2U1NCE8_ARTAN)
Solyc02g077670.3	DnaJ-like protein (AHRD V3.3 *** Q9SP09_TOBAC)
Solyc02g077890.4	RING 1B (AHRD V3.3 *** F4I2H5_ARATH)
Solyc02g077910.4	Mitochondrial substrate carrier family protein (AHRD V3.3 *** A0A1P8B094_ARATH)
Solyc02g078140.3	MAP kinase kinase kinase 18
Solyc02g079280.3	MYB transcription factor (AHRD V3.3 *** A0A0U3IU11_MESCR)
Solyc02g081345.1	AMP-dependent synthetase/ligase (AHRD V3.3 *-* A0A200PYF6_9MAGN)
Solyc02g081500.3	Receptor kinase LRK10
Solyc02g083550.2	Heavy metal-associated isoprenylated plant protein (AHRD V3.3 *** A0A2R6RBQ1_ACTCH)
Solyc02g084440.4	Fructose-bisphosphate aldolase (AHRD V3.3 *** A0A2G3AA97_CAPAN)
Solyc02g084450.4	NBS-LRR resistance protein (AHRD V3.3 *** A0A2K3NU03_TRIPR)
Solyc02g084600.4	Leucine-rich repeat receptor-like protein kinase family protein (AHRD V3.3 *-* A0A061DFG6_THECC)
Solyc02g085340.1	Transcription factor GRAS (AHRD V3.3 *** A0A200Q206_9MAGN)
Solyc02g086230.2	Pentatricopeptide repeat-containing protein (AHRD V3.3 *** A0A2U1P3Q8_ARTAN)
Solyc02g086440.4	F-box/LRR-repeat protein 3 (AHRD V3.3 *-* A0A2I4HUQ7_9ROSI)
Solyc02g087930.3	60S ribosomal protein L34 (AHRD V3.3 *** A0A1U8GY55_CAPAN)
Solyc02g088140.3	Pentatricopeptide repeat-containing protein (AHRD V3.3 *-* A0A2G3B2T2_CAPCH)
Solyc02g089120.4	COBRA-like protein (AHRD V3.3 *** K4BC66_SOLLC)
Solyc02g089280.3	40S ribosomal protein S9-2 (AHRD V3.3 *** A0A2I0VJL8_9ASPA)
Solyc02g089490.4	Unknown protein
Solyc02g089610.2	S-adenosylmethionine decarboxylase 2
Solyc02g090430.3	MAP kinase kinase kinase 20
Solyc02g092290.4	F-box/RNI-like superfamily protein (AHRD V3.3 *** F4KDV0_ARATH)
Solyc02g094350.3	Membrane-anchored ubiquitin-fold protein (AHRD V3.3 *** A0A2G2XJ09_CAPBA)
Solyc03g005870.4	eukaryotic translation initiation factor 4E
Solyc03g005900.4	GDSL esterase/lipase (AHRD V3.3 *** A0A2G2XF69_CAPBA)
Solyc03g006030.4	LRR receptor-like serine/threonine-protein kinase EFR (AHRD V3.3 *** A0A1U8GGG3_CAPAN)
Solyc03g006400.3	MAP kinase kinase kinase 25
Solyc03g007370.3	Sigma factor (AHRD V3.3 *** A0A0G2STU5_9ROSI)
Solyc03g025480.4	BnaA06g16230D protein (AHRD V3.3 *-* A0A078F8M8_BRANA)
Solyc03g025670.3	PAR1 (AHRD V3.3 *** A0A2U1P9T7_ARTAN)
Solyc03g025770.4	O-glucosyltransferase rumi homolog (AHRD V3.3 *** A0A2I4FGK6_9ROSI)
Solyc03g026300.4	Per1-like (AHRD V3.3 *** A0A200PW77_9MAGN)
Solyc03g031520.4	DNA-directed RNA polymerase subunit beta (AHRD V3.3 *-* A0A2G2XEV3_CAPBA)
Solyc03g032060.1	RING/U-box superfamily protein (AHRD V3.3 *** A0A2U1LI04_ARTAN)
Solyc03g034270.3	Alpha/beta-Hydrolases superfamily protein (AHRD V3.3 *** Q9FF34_ARATH)
Solyc03g043950.4	Amino-acid acetyltransferase-like protein (AHRD V3.3 *** A0A2K3MR62_TRIPR)
Solyc03g059070.4	Receptor-like protein kinase HERK 1 (AHRD V3.3 *** A0A2G3D0V6_CAPCH)
Solyc03g063550.1	Cotton fiber protein (AHRD V3.3 *** Q84RF6_ARATH)
Solyc03g078830.1	UPF0481 protein At3g47200-like (AHRD V3.3 *** A0A2I4FE23_9ROSI)
Solyc03g081320.3	Polyketide cyclase/dehydrase and lipid transport superfamily protein (AHRD V3.3 *** Q9XIR9_ARATH)
Solyc03g095200.1	Pentatricopeptide repeat (AHRD V3.3 *** A0A200Q2K1_9MAGN)
Solyc03g095850.1	Peptide-N4-(N-acetyl-beta-glucosaminyl)asparagine amidase A (AHRD V3.3 *** A0A200PX65_9MAGN)
Solyc03g097870.4	Bidirectional sugar transporter SWEET (AHRD V3.3 *** M1D7G9_SOLTU)
Solyc03g098020.4	Alpha/beta-Hydrolases superfamily protein (AHRD V3.3 *** Q94AM5_ARATH)
Solyc03g098110.4	hypothetical protein (AHRD V3.3 *** AT1G73470.1)
Solyc03g111700.3	Metallo-hydrolase/oxidoreductase superfamily protein (AHRD V3.3 *** A0A2U1M7M5_ARTAN),Pfam:PF13483
Solyc03g112420.3	Pentatricopeptide repeat-containing protein (AHRD V3.3 *** A0A2U1NNB9_ARTAN)
Solyc03g112930.3	Dof zinc finger protein (AHRD V3.3 *** A0A2K3NDY2_TRIPR)
Solyc03g113420.4	Protein NRT1/ PTR FAMILY 2.9 (AHRD V3.3 *** A0A2G2WRJ5_CAPBA)
Solyc03g114740.4	BSD domain-containing protein (AHRD V3.3 *** A0A2U1LI52_ARTAN)
Solyc03g115020.3	Wiskott-aldrich syndrome family protein, putative (DUF1118) (AHRD V3.3 *** Q9SD79_ARATH)
Solyc03g115250.4	Dentin sialophosphoprotein-like protein (AHRD V3.3 *-* Q9SD86_ARATH)
Solyc03g116020.3	DNA-directed RNA polymerase subunit (AHRD V3.3 *-* A0A1Q3CGP2_CEPFO)
Solyc03g116730.4	Palmitoyl-monogalactosyldiacylglycerol delta-7 desaturase, chloroplastic (AHRD V3.3 *** A0A2G2WQQ5_CAPBA)
Solyc03g117930.4	FRIGIDA-like protein (AHRD V3.3 *** A0A2G3A2S4_CAPAN)
Solyc03g118140.3	Protein kish (AHRD V3.3 *** A0A2G3A2X8_CAPAN)
Solyc03g118280.1	Pentatricopeptide repeat (AHRD V3.3 *** A0A200R3T1_9MAGN)
Solyc03g119110.4	GPI-anchored protein (AHRD V3.3 *** AT3G18050.1)
Solyc03g119260.4	Core-2 i-branching beta-n-acetylglucosaminyltransferase family protein (AHRD V3.3 *** A0A2K3MN76_TRIPR)
Solyc03g119320.1	hypothetical protein (AHRD V3.3 *** AT1G48780.1)
Solyc03g119470.2	DUF1666 domain-containing protein (AHRD V3.3 *** A0A1Q3CZB6_CEPFO)
Solyc03g119500.1	F-box domain, Leucine-rich repeat domain, L domain-like protein (AHRD V3.3 *** A0A2U1LBL4_ARTAN)
Solyc03g119910.4	Le3OH-23b-hydroxylase
Solyc03g119930.1	Molybdate transporter like (AHRD V3.3 *** A0A2R6PTH4_ACTCH)
Solyc03g120790.1	ovate family protein 8
Solyc03g120980.3	Pleiotropic drug resistance transporter 5 (AHRD V3.3 *** I6XGC6_NICPL)
Solyc03g123560.3	Chaperone protein DnaJ (AHRD V3.3 *-* A0A1J3IS52_NOCCA)
Solyc04g005480.1	nodulin-related protein 1-like (AHRD V3.3 *** A0A2I4FXG1_9ROSI)
Solyc04g005650.3	Peroxisomal nicotinamide adenine dinucleotide carrier (AHRD V3.3 *** A0A2G2ZHF7_CAPAN)
Solyc04g005830.3	P-loop containing nucleoside triphosphate hydrolases superfamily protein (AHRD V3.3 *** A0A2U1KZ59_ARTAN)
Solyc04g007390.4	Protein kinase family protein (AHRD V3.3 *** A0A1P8BDJ0_ARATH)
Solyc04g007510.4	Helicase (AHRD V3.3 *** A0A200QUR7_9MAGN)
Solyc04g008770.3	Mitochondrial intermembrane space import and assembly protein 40 (AHRD V3.3 *** A0A1J3K9V4_NOCCA)
Solyc04g009050.4	agglutinin-like protein (AHRD V3.3 *-* AT3G54500.7)
Solyc04g009130.4	Disease resistance protein (AHRD V3.3 *** A0A200PUC6_9MAGN)
Solyc04g009260.3	Disease resistance protein (AHRD V3.3 *** A0A200PUC6_9MAGN)
Solyc04g009360.3	Transducin/WD40 repeat-like superfamily protein (AHRD V3.3 *** A0A2U1KCL2_ARTAN)
Solyc04g009580.3	CDP-diacylglycerol--glycerol-3-phosphate 3-phosphatidyltransferase (AHRD V3.3 *** B6SU69_MAIZE)
Solyc04g010040.3	RNA-binding protein 42 (AHRD V3.3 *** A0A1J3JWW6_NOCCA)
Solyc04g010290.4	Core-2/I-branching beta-16-N-acetylglucosaminyltransferase family protein (AHRD V3.3 *** B6ST68_MAIZE)
Solyc04g012160.4	SNF1-related kinase
Solyc04g013200.1	Unknown protein
Solyc04g014290.1	protein PELPK1-like (AHRD V3.3 *** XP_010319537.1)
Solyc04g014510.3	glutamine synthase
Solyc04g014690.3	MAP kinase kinase kinase 32
Solyc04g015400.3	GDSL esterase/lipase (AHRD V3.3 *** AT1G11320.1)
Solyc04g026230.1	Kinase like protein (AHRD V3.3 *-* O23334_ARATH)
Solyc04g028580.3	Transcription factor jumonji (Jmj) family protein / zinc finger (C5HC2 type) family protein (AHRD V3.3 *-* A0A1P8BAS6_ARATH)
Solyc04g039980.3	Disease resistance protein (TIR-NBS-LRR class) (AHRD V3.3 *-* F4I270_ARATH)
Solyc04g040200.3	Cellular retinaldehyde-binding/triple function, C-terminal (AHRD V3.3 *** B6T6T0_MAIZE)
Solyc04g049680.2	Pseudo-response regulator (AHRD V3.3 *-* X5I0R0_IPONI)
Solyc04g049930.2	Unknown protein
Solyc04g050720.4	RING/FYVE/PHD zinc finger superfamily protein (AHRD V3.3 *-* B3H578_ARATH)
Solyc04g050960.3	Chromatin remodeling 4 (AHRD V3.3 *-* A0A2U1P2F6_ARTAN)
Solyc04g051680.4	Ras GTPase (AHRD V3.3 *** K2SFN1_MACPH)
Solyc04g054190.3	Protein kinase superfamily protein (AHRD V3.3 *** A0A2U1MTH5_ARTAN)
Solyc04g058190.3	PHD domain-containing protein (AHRD V3.3 *** A0A1Q3CJX9_CEPFO)
Solyc04g064640.4	Bidirectional sugar transporter SWEET (AHRD V3.3 *** A0A142DVF7_SOLTU)
Solyc04g064650.1	pentatricopeptide repeat-containing protein At3g29230-like (AHRD V3.3 *** A0A2I4HTW6_9ROSI)
Solyc04g071083.1	Unknown protein
Solyc04g072034.1	NAD(P)-binding Rossmann-fold superfamily protein (AHRD V3.3 *** Q9SZ91_ARATH)
Solyc04g074580.1	Histone H3 (AHRD V3.3 *** A0A2K1J132_PHYPA)
Solyc04g076010.3	zinc ion-binding protein (AHRD V3.3 *-* AT1G02070.1)
Solyc04g076180.4	ATPase family AAA domain-containing protein (AHRD V3.3 *** A0A2G3CP11_CAPCH)
Solyc04g076370.4	Pentatricopeptide repeat-containing protein, mitochondrial (AHRD V3.3 *** A0A2G2X056_CAPBA)
Solyc04g076870.4	Glutamyl-tRNA reductase (AHRD V3.3 *** A6Q0F0_TOBAC)
Solyc04g078610.4	Kinesin (AHRD V3.3 *** A0A200QZN6_9MAGN)
Solyc04g079400.3	MAP kinase kinase kinase 35
Solyc04g080100.3	Cytochrome P450 (AHRD V3.3 *** A0A200R7I2_9MAGN)
Solyc04g081460.2	F-box protein (AHRD V3.3 *-* XP_012084459.1)
Solyc04g081700.3	Unknown protein
Solyc04g081850.4	Single hybrid motif superfamily protein (AHRD V3.3 *** AT1G75980.1)
Solyc04g082320.3	Pentatricopeptide repeat (AHRD V3.3 *** A0A200QNE8_9MAGN)
Solyc04g082845.2	Protein FAR1-RELATED SEQUENCE 5 (AHRD V3.3 *** A0A2G2X1H3_CAPBA)
Solyc05g005180.3	1,4-dihydroxy-2-naphthoyl-CoA synthase (AHRD V3.3 *** A0A2G2XZJ4_CAPAN)
Solyc05g006850.4	Thioredoxin (AHRD V3.3 *** A0A1U8EXB1_CAPAN)
Solyc05g008280.2	Peptidyl-prolyl cis-trans isomerase CYP59 (AHRD V3.3 *-* A0A1J3I931_NOCCA)
Solyc05g008560.1	Pentatricopeptide repeat (AHRD V3.3 *** A0A200R8L9_9MAGN)
Solyc05g008910.3	Class I glutamine amidotransferase-like superfamily protein (AHRD V3.3 *-* F4KA45_ARATH)
Solyc05g008930.3	Protein kinase family protein (AHRD V3.3 *** A0A1P8BDK9_ARATH)
Solyc05g009080.4	Cyclase/dehydrase family protein (AHRD V3.3 *** A0A2K3P6S6_TRIPR)
Solyc05g009150.4	Zinc finger protein (AHRD V3.3 *** A0A200QRC0_9MAGN)
Solyc05g009250.1	Ethylene-responsive transcription factor (AHRD V3.3 *** A0A2G3AQY9_CAPCH)
Solyc05g009400.3	Pentatricopeptide repeat (AHRD V3.3 *** A0A200QF02_9MAGN)
Solyc05g009700.4	Lysine histidine transporter-like 1 (AHRD V3.3 *** A0A2G2YN73_CAPAN)
Solyc05g011960.4	DnaJ domain-containing protein (AHRD V3.3 *-* A0A1Q3CHH1_CEPFO)
Solyc05g012190.3	Cell division control protein 48-like protein B (AHRD V3.3 *** A0A2G2VL01_CAPBA)
Solyc05g012250.3	Pentatricopeptide repeat-containing protein, mitochondrial (AHRD V3.3 *** A0A2G3B755_CAPCH)
Solyc05g012940.4	ribonuclease H2 subunit B (AHRD V3.3 *** A0A2I4GNZ0_9ROSI)
Solyc05g013180.4	Phosphate transporter PHO1-like protein 10 (AHRD V3.3 *** A0A2G2YDB9_CAPAN)
Solyc05g015780.1	Unknown protein
Solyc05g016030.3	S-acyltransferase (AHRD V3.3 *** A0A2I4F9K8_9ROSI)
Solyc05g016320.2	Exostosin-like (AHRD V3.3 *** A0A200RAI3_9MAGN)
Solyc05g018390.3	Protein VERNALIZATION INSENSITIVE 3 (AHRD V3.3 *** A0A2G3CGH2_CAPCH)
Solyc05g018510.3	ABC transporter-like (AHRD V3.3 *** A0A200PN89_9MAGN)
Solyc05g024160.3	Pyruvate dehydrogenase E1 component subunit beta (AHRD V3.3 *** A0A1U8ENS4_CAPAN)
Solyc05g026595.1	Unknown protein
Solyc05g032770.4	PHD finger protein ALFIN-LIKE 5 (AHRD V3.3 *** A0A2G3CGJ3_CAPCH)
Solyc05g048740.3	LOB domain-containing protein (AHRD V3.3 *** A0A2U1QNF0_ARTAN)
Solyc05g050700.1	Leucine-rich repeat protein (AHRD V3.3 *** A0A0A6ZKK7_PETHY)
Solyc05g050710.3	Lecithin-cholesterol acyltransferase-like 1 (AHRD V3.3 *** A0A2G2WT15_CAPBA)
Solyc05g050740.3	dentin sialophosphoprotein isoform X2 (AHRD V3.3 *-* XP_023890879.1)
Solyc05g051710.4	sorbin/SH3 domain protein (AHRD V3.3 *** AT5G09960.1)
Solyc05g052590.1	Pkinase domain-containing protein (AHRD V3.3 *** A0A1Q3DF19_CEPFO)
Solyc05g052910.4	Protein DA1-related 2 (AHRD V3.3 *** A0A2G2ZJK5_CAPAN)
Solyc05g055410.3	Glucomannan 4-beta-mannosyltransferase 9 (AHRD V3.3 *** A0A2G3B0Z3_CAPCH)
Solyc06g005130.3	Dof zinc finger protein (AHRD V3.3 *** A0A2K3LIE4_TRIPR)
Solyc06g005250.3	transmembrane protein (AHRD V3.3 *** AT1G10660.4)
Solyc06g005370.3	Cofactor-independent phosphoglycerate mutase (AHRD V3.3 *** A0A2K3PS83_TRIPR)
Solyc06g005560.4	expansin9
Solyc06g005990.4	ATP-dependent RNA helicase SKI2 (AHRD V3.3 *** A0A2G3C566_CAPCH)
Solyc06g006022.1	Receptor-like protein kinase (AHRD V3.3 *** A0A2R6Q6W2_ACTCH)
Solyc06g007480.3	chromatin-remodeling complex subunit ies6 (AHRD V3.3 *** A0A2I4H237_9ROSI)
Solyc06g009160.4	Glyoxysomal fatty acid beta-oxidation multifunctional protein MFP-a (AHRD V3.3 *** A0A2G2WGU7_CAPBA)
Solyc06g009840.3	Fumarate hydratase class II (AHRD V3.3 *-* A0A2T1B859_9BURK)
Solyc06g011560.3	transmembrane protein (AHRD V3.3 *** AT1G10660.4)
Solyc06g016750.3	Nuclear factor Y, subunit C10 (AHRD V3.3 *-* A0A1P8AN83_ARATH)
Solyc06g030470.4	UPSTREAM OF FLC protein (DUF966) (AHRD V3.3 *** Q8GYT8_ARATH)
Solyc06g050130.3	Alpha-galactosidase (AHRD V3.3 *** K4C5G0_SOLLC)
Solyc06g053790.3	Polyketide cyclase/dehydrase and lipid transport superfamily protein (AHRD V3.3 *** F4J2V1_ARATH)
Solyc06g061080.3	NAC domain-containing protein 45 (AHRD V3.3 *** A0A2G2ZAF7_CAPAN)
Solyc06g062500.4	60S ribosomal protein L28 (AHRD V3.3 *** B3TLS3_ELAGV)
Solyc06g062730.2	RNA-binding (RRM/RBD/RNP motifs) family protein (AHRD V3.3 *-* F4I906_ARATH)
Solyc06g064450.3	E3 ubiquitin-protein ligase (AHRD V3.3 *** Q9C803_ARATH)
Solyc06g064620.3	beta-fructofuranosidase, insoluble isoenzyme CWINV1-like (AHRD V3.3 *** A0A2I4GXG9_9ROSI)
Solyc06g065200.4	beta-mannosyltransferase-like protein (AHRD V3.3 *** AT2G17350.1)
Solyc06g066080.1	Pentatricopeptide repeat (AHRD V3.3 *** A0A200QS26_9MAGN)
Solyc06g066810.3	Katanin p60 ATPase-containing subunit A1 (AHRD V3.3 *** A0A1U8HDY3_CAPAN)
Solyc06g068510.1	MAP kinase kinase kinase 38
Solyc06g069220.1	Eukaryotic aspartyl protease family protein (AHRD V3.3 *** Q9C6M0_ARATH)
Solyc06g069740.1	Calcium-binding EF-hand family protein (AHRD V3.3 *** A0A2U1NCV0_ARTAN)
Solyc06g070950.2	ABC transporter A family member 3 (AHRD V3.3 *** A0A2G2ZCF6_CAPAN),Pfam:PF12698
Solyc06g071120.3	Ubiquitin carboxyl-terminal hydrolase-related protein (AHRD V3.3 *** F4JCR3_ARATH)
Solyc06g071250.4	hypothetical protein (AHRD V3.3 *-* AT1G19010.1)
Solyc06g071670.1	S-adenosyl-L-methionine-dependent methyltransferases superfamily protein (AHRD V3.3 *** Q9FML3_ARATH)
Solyc06g072017.1	P-loop containing nucleoside triphosphate hydrolases superfamily protein (AHRD V3.3 *-* A0A2U1N2C4_ARTAN)
Solyc06g072270.4	RING/U-box superfamily protein (AHRD V3.3 *-* A0A1I9LQQ9_ARATH)
Solyc06g072750.3	Heat stress transcription factor A-1 (AHRD V3.3 *** A0A2G3ARP3_CAPCH)
Solyc06g073180.3	CONSTANS interacting protein 1
Solyc06g073520.3	Solute carrier family 35 protein (DUF914) (AHRD V3.3 *** A0A1I9LLD6_ARATH)
Solyc06g074120.3	bell-like homeodomain protein 2
Solyc06g075290.4	Vicilin-like protein antimicrobial peptides 2-2-like protein (AHRD V3.3 *** A0A2K3NI17_TRIPR)
Solyc06g075567.1	WUSCHEL-related homeobox 5 (AHRD V3.3 *** A0A2G2ZDR6_CAPAN)
Solyc06g076400.3	Protein phosphatase 2C (AHRD V3.3 *** A0A2U1KC05_ARTAN)
Solyc06g082060.3	Unknown protein
Solyc06g083870.3	structural maintenance of chromosomes 1
Solyc06g084160.4	Protein kinase domain (AHRD V3.3 *** A0A200Q4U8_9MAGN)
Solyc07g005120.3	Calcineurin-like metallo-phosphoesterase superfamily protein (AHRD V3.3 *** A0A2K3NDQ0_TRIPR)
Solyc07g006770.2	Receptor-like protein kinase (AHRD V3.3 *** A0A2R6Q6W2_ACTCH)
Solyc07g006870.4	Xyloglucan endotransglucosylase/hydrolase (AHRD V3.3 *** A0A1U8HGQ4_CAPAN)
Solyc07g006990.3	Pentatricopeptide repeat-containing protein (AHRD V3.3 *** A0A2I0V6S7_9ASPA)
Solyc07g007120.3	class II knotted-like homeodomain protein
Solyc07g007680.4	Calcium-dependent lipid-binding (CaLB domain) family protein (AHRD V3.3 *** A0A2U1MY23_ARTAN)
Solyc07g007705.1	Unknown protein
Solyc07g008630.1	Ethylene-inducing xylanase receptor 2
Solyc07g008880.3	Pre-mRNA-processing-splicing factor 8 (AHRD V3.3 *** A0A2G2Z1B3_CAPAN)
Solyc07g020960.3	bHLH transcription factor140
Solyc07g032080.3	V-type proton ATPase subunit a (AHRD V3.3 *** A0A200RCE4_9MAGN)
Solyc07g041180.4	protein PLASTID MOVEMENT IMPAIRED 1-RELATED 1 (AHRD V3.3 *** A0A2I4GL70_9ROSI)
Solyc07g045480.3	Phytochrome (AHRD V3.3 *** Q41335_SOLLC)
Solyc07g047940.4	Zinc finger transcription factor 49
Solyc07g049290.3	Protein NRT1/ PTR FAMILY 6.4 (AHRD V3.3 *** A0A2G2Z2Y2_CAPAN)
Solyc07g051820.3	Cellulose synthase (AHRD V3.3 *** A0A200PYU7_9MAGN)
Solyc07g052380.3	Protein DETOXIFICATION (AHRD V3.3 *** A0A1J7GU23_LUPAN)
Solyc07g052900.1	DNA-binding storekeeper transcriptional regulator (AHRD V3.3 *-* A0A2K3LQD1_TRIPR)
Solyc07g053900.2	DUF506 domain-containing protein (AHRD V3.3 *** A0A1Q3CKJ0_CEPFO)
Solyc07g054475.1	Long chain acyl-CoA synthetase 1 (AHRD V3.3 *-* A0A2G2XR18_CAPBA)
Solyc07g056270.3	Receptor-like protein kinase (AHRD V3.3 *** A0A2K3P4G5_TRIPR)
Solyc07g062220.3	Protein trichome birefringence-like 41 (AHRD V3.3 *** A0A2G2Z532_CAPAN)
Solyc07g062720.3	RING/U-box superfamily protein (AHRD V3.3 *** A0A2U1L356_ARTAN)
Solyc07g062980.4	Squamosa promoter-binding-like protein (AHRD V3.3 *** A0A078J475_BRANA)
Solyc07g063145.1	Unknown protein
Solyc07g064090.3	fertilization-independent endosperm protein
Solyc07g064490.4	CRS2-associated factor 2, mitochondrial (AHRD V3.3 *** A0A2G2Z5G3_CAPAN)
Solyc07g064700.4	Bromodomain-containing protein (AHRD V3.3 *** A0A2K3PD43_TRIPR)
Solyc07g064960.2	Phosphatidate cytidylyltransferase (AHRD V3.3 *** A0A2G2Z5U2_CAPAN),Pfam:PF01148
Solyc07g065270.1	GRAS7
Solyc07g065630.4	E3 ubiquitin-protein ligase UPL2 (AHRD V3.3 *** A0A2G3C2F6_CAPCH)
Solyc08g005010.4	CAAX amino terminal protease (AHRD V3.3 *** A0A200PSV1_9MAGN)
Solyc08g006010.3	WD-40 repeat containing protein (AHRD V3.3 *** A0A0K0XR07_TOBAC)
Solyc08g007000.3	Protein phosphatase 2C (AHRD V3.3 *** A0A2U1P5P3_ARTAN)
Solyc08g008010.4	Serine/threonine dehydratase (AHRD V3.3 *** A8J977_CHLRE)
Solyc08g016580.1	DUF538 domain-containing protein (AHRD V3.3 *** A0A1Q3CGV0_CEPFO)
Solyc08g029110.3	Protein MEMO1 (AHRD V3.3 *** A0A1J3IX38_NOCCA)
Solyc08g041820.3	Homeobox protein knotted-1-like 3-like (AHRD V3.3 *** A0A2K3PJ30_TRIPR)
Solyc08g044280.1	Unknown protein
Solyc08g065360.3	K(+) efflux antiporter 6 (AHRD V3.3 *** A0A1J3DC07_NOCCA)
Solyc08g068460.1	BEST plant protein match is: (TAIR:plant.1) protein, putative (AHRD V3.3 *** G7INX9_MEDTR)
Solyc08g068510.2	F-box protein (AHRD V3.3 *** A0A1J3E713_NOCCA)
Solyc08g068530.4	FBD-associated F-box protein (AHRD V3.3 *-* A0A1J3I4L3_NOCCA)
Solyc08g068700.1	Tyramine n-hydroxycinnamoyl transferase (AHRD V3.3 *** Q5D8C0_CAPAN)
Solyc08g069050.3	Ubiquitin carboxyl-terminal hydrolase 19 (AHRD V3.3 *** A0A2G2XMP0_CAPBA)
Solyc08g074520.2	TATA-binding protein-associated factor BTAF1 (AHRD V3.3 *** A0A2G2XMM1_CAPBA)
Solyc08g075680.4	Ribonuclease P protein subunit P38-like protein (AHRD V3.3 *-* AT5G53020.9)
Solyc08g076050.4	Receptor-like kinase (AHRD V3.3 *** P93068_BRAOL)
Solyc08g076320.3	Cellulose synthase (AHRD V3.3 *** A0A2U1KRA4_ARTAN)
Solyc08g076720.4	ABC transporter B family member 2 (AHRD V3.3 *** A0A2G2XLV4_CAPBA)
Solyc08g077210.4	inositol-1,4,5-triphosphate-5-phosphatase 1
Solyc08g078750.4	DEAD-box ATP-dependent RNA helicase 41 (AHRD V3.3 *** A0A2G2XKW5_CAPBA)
Solyc08g079120.3	NAC domain-containing protein (AHRD V3.3 *** A0A2U1LJ98_ARTAN)
Solyc08g079800.4	Growth-regulating factor 10 (AHRD V3.3 *** A0A2G3AE89_CAPAN)
Solyc08g081000.3	Transcription factor jumonji (JmjC) domain-containing protein (AHRD V3.3 *** A0A1P8AP94_ARATH)
Solyc08g081210.4	MAP kinase kinase kinase 66
Solyc08g081930.3	Glucose-6-phosphate 1-epimerase (AHRD V3.3 *** A0A2G3DB64_CAPCH)
Solyc09g008100.4	TSL-kinase interacting protein 1 (AHRD V3.3 *** A0A2G3BJ47_CAPCH)
Solyc09g008150.3	transcription initiation factor TFIID subunit 8 (AHRD V3.3 *** A0A2I4EME6_9ROSI)
Solyc09g008200.4	heavy metal-associated isoprenylated plant protein 3-like (AHRD V3.3 *-* A0A1S4B4L4_TOBAC)
Solyc09g008330.3	Zinc finger, RING/FYVE/PHD-type (AHRD V3.3 *-* A0A2U1MK75_ARTAN)
Solyc09g008470.4	Splicing factor 3A subunit 2 (AHRD V3.3 *** A0A2G2VXV2_CAPBA)
Solyc09g009100.4	Heat stress transcription factor A3 (AHRD V3.3 *** Q9LLF2_SOLPE)
Solyc09g011227.1	Unknown protein
Solyc09g011540.2	Glutathione S-transferase (AHRD V3.3 *** C0LF68_CAPAN)
Solyc09g011710.4	Class I heat shock protein (AHRD V3.3 *** A0A2K3JRP0_TRIPR)
Solyc09g011990.1	Lectin receptor kinase (AHRD V3.3 *** B8XSM9_WHEAT)
Solyc09g055180.4	Protein kinase domain (AHRD V3.3 *** A0A200Q8Z3_9MAGN)
Solyc09g059400.4	Unknown protein
Solyc09g059630.3	UBX domain-containing protein 4 (AHRD V3.3 *** A0A2U1KP86_ARTAN)
Solyc09g061791.1	Cytochrome P450 (AHRD V3.3 *** A0A2U1L5B3_ARTAN)
Solyc09g061840.4	3-ketoacyl-CoA thiolase peroxisomal-like (AHRD V3.3 *** A0A2K3P5R8_TRIPR)
Solyc09g065020.4	F-box protein (AHRD V3.3 *** A0A2I0WY04_9ASPA)
Solyc09g065410.4	Non-specific lipid-transfer protein-like protein (AHRD V3.3 *** A0A1J6J624_NICAT)
Solyc09g065560.3	Sulfate transporter (AHRD V3.3 *** Q70BL1_BRAOL)
Solyc09g074040.1	Unknown protein
Solyc09g075980.3	BnaA05g17230D protein (AHRD V3.3 *** A0A078FCG1_BRANA)
Solyc09g082810.3	Unknown protein
Solyc09g082820.3	Unknown protein
Solyc09g089540.4	Proteinase inhibitor (AHRD V3.3 *** Q93X99_IPOBA)
Solyc09g089690.3	2-oxoglutarate (2OG) and Fe(II)-dependent oxygenase superfamily protein (AHRD V3.3 *** A0A2U1NTU8_ARTAN)
Solyc09g089890.1	RING/U-box superfamily protein (AHRD V3.3 *** A0A2U1Q188_ARTAN)
Solyc09g090420.4	U2 snRNP auxiliary factor large subunit (AHRD V3.3 *-* A0A1I7S9N1_BURXY)
Solyc09g090430.3	Cyanate hydratase (AHRD V3.3 *** A0A1U8G4F5_CAPAN)
Solyc09g091250.4	GATA transcription factor (AHRD V3.3 *** A0A1S3CCM6_CUCME)
Solyc09g097780.2	Glycine-rich protein (AHRD V3.3 *-* A0A2G2ZTB9_CAPAN)
Solyc10g005030.4	Two-component response regulator-like APRR5 (AHRD V3.3 *** A0A1U8EDA4_CAPAN)
Solyc10g005040.4	Late embryogenesis abundant (LEA) hydroxyproline-rich glycoprotein family (AHRD V3.3 *** Q9C568_ARATH)
Solyc10g005340.3	CRIB domain-containing protein RIC10 (AHRD V3.3 *** A0A2G2VSE7_CAPBA)
Solyc10g006090.4	Protein ENHANCED DOWNY MILDEW 2 (AHRD V3.3 *** A0A2G2YIJ3_CAPAN)
Solyc10g006780.4	Telomere length regulation protein TEL2-like protein (AHRD V3.3 *** A0A1J3CX06_NOCCA)
Solyc10g008670.3	HXXXD-type acyl-transferase family protein (AHRD V3.3 *-* A0A2U1NMZ6_ARTAN)
Solyc10g017630.3	MADS-box protein (AHRD V3.3 *** A1BQ41_VITVI)
Solyc10g049800.2	BnaC03g41030D protein (AHRD V3.3 *-* A0A078GC68_BRANA)
Solyc10g051050.3	Disease resistance protein (AHRD V3.3 *** A0A2U1N8H9_ARTAN)
Solyc10g052510.2	Isoflavone reductase homolog (AHRD V3.3 *** IFRH_SOLTU)
Solyc10g054400.1	Transcription initiation factor IIF, beta subunit (AHRD V3.3 *** A0A2U1P1S9_ARTAN)
Solyc10g055240.2	1-phosphatidylinositol phosphodiesterase (AHRD V3.3 *** E5GC05_CUCME)
Solyc10g074930.1	Ribosomal protein S6 kinase (AHRD V3.3 *** A0A1W1EMP4_SOLTU)
Solyc10g078710.1	rho GTPase-activating gacO-like protein (AHRD V3.3 *** AT2G42190.3)
Solyc10g078960.2	60S ribosomal protein L21 (AHRD V3.3 *** B6SYW9_MAIZE)
Solyc10g080110.3	Cytoplasmic tRNA 2-thiolation protein 2 (AHRD V3.3 *** A0A2G2YNS4_CAPAN)
Solyc10g080340.3	Protein DETOXIFICATION (AHRD V3.3 *** A0A2I4ETK5_9ROSI)
Solyc10g081410.2	Protein PLANT CADMIUM RESISTANCE like (AHRD V3.3 *** A0A2R6QVJ1_ACTCH)
Solyc10g082040.2	HVA22-like protein (AHRD V3.3 *** A0A1U8ENC8_CAPAN)
Solyc10g083180.2	NAD(P)-binding Rossmann-fold superfamily protein (AHRD V3.3 *** A0A2U1PL19_ARTAN),Pfam:PF13561
Solyc10g083360.2	Calmodulin-binding family protein, putative, expressed (AHRD V3.3 *** Q2QXN6_ORYSJ)
Solyc10g084370.3	Homeodomain-like superfamily protein (AHRD V3.3 *** A0A1I9LS15_ARATH)
Solyc10g084560.3	Subtilisin-like protease (AHRD V3.3 *** O82777_SOLLC)
Solyc10g085460.3	NBS-LRR resistance protein (AHRD V3.3 *** A0A2K3NVA3_TRIPR)
Solyc10g086710.3	PAR1 (AHRD V3.3 *** A0A200R4T9_9MAGN)
Solyc11g005030.3	Protein translocase subunit SecA (AHRD V3.3 *** A0A200Q5C1_9MAGN)
Solyc11g005590.1	SKIP5-like protein
Solyc11g007230.1	pentatricopeptide repeat-containing protein At2g27610-like (AHRD V3.3 *** A0A2I4H998_9ROSI)
Solyc11g007510.2	transmembrane protein (AHRD V3.3 --* AT2G37300.6)
Solyc11g007670.3	Phosphatidylinositol-3-phosphatase myotubularin-1 (AHRD V3.3 *** A0A2G2VEI5_CAPBA)
Solyc11g009030.1	glycine-rich protein (AHRD V3.3 *** AT4G10330.1)
Solyc11g010290.2	Dicarboxylate transporter 2.1, chloroplastic (AHRD V3.3 *** A0A2G2Y5B9_CAPAN)
Solyc11g010940.2	Dof zinc finger protein (AHRD V3.3 *** A0A2K3P763_TRIPR)
Solyc11g013480.3	Auxin Response Factor 17
Solyc11g013530.3	PHD finger family protein (AHRD V3.3 *** A0A1P8APU9_ARATH)
Solyc11g017290.1	Pentatricopeptide repeat-containing protein (AHRD V3.3 *** A0A1U8GEG1_CAPAN)
Solyc11g031960.2	GDSL esterase/lipase (AHRD V3.3 *** A0A2G3C1I3_CAPCH)
Solyc11g042500.3	Tubulin-folding cofactor E (AHRD V3.3 *-* A0A1U8DUT0_CAPAN)
Solyc11g044330.3	Zinc finger SWIM domain protein (AHRD V3.3 *** F4JJV9_ARATH)
Solyc11g044450.3	DnaJ protein (AHRD V3.3 *** B6T720_MAIZE)
Solyc11g045140.1	Vacuolar protein sorting-associated protein (AHRD V3.3 *-* A0A1Y1HXB5_KLENI)
Solyc11g062220.2	Zinc finger CCCH domain-containing protein 44 (AHRD V3.3 *-* A0A2G3B9D7_CAPCH)
Solyc11g066480.2	Acyl-CoA N-acyltransferase with RING/FYVE/PHD-type zinc finger domain-containing protein (AHRD V3.3 *** F4IHN9_ARATH)
Solyc11g066900.2	Nucleobase-ascorbate transporter 12 (AHRD V3.3 *** A0A2G2YHB3_CAPAN)
Solyc11g067050.4	Alkaline/neutral invertase (AHRD V3.3 *** A0A0X8AZR5_CAMSI)
Solyc11g069300.2	Serine/threonine-protein kinase GRIK2 (AHRD V3.3 *-* A0A1U8EV59_CAPAN)
Solyc11g069625.1	Unknown protein
Solyc11g071240.2	U-box domain-containing protein 26 (AHRD V3.3 *** A0A1J3FUP2_NOCCA)
Solyc11g071530.1	50S ribosomal protein L7/L12 (AHRD V3.3 *** A0A2G2VPH9_CAPBA)
Solyc11g071550.2	Amidase family protein (AHRD V3.3 *** A0A2U1LR37_ARTAN)
Solyc11g071570.3	Gamma-tubulin complex component 6 (AHRD V3.3 *** A0A1J3E6I0_NOCCA)
Solyc11g071780.1	Unknown protein
Solyc12g005980.2	WLM domain-containing protein/PUB domain-containing protein (AHRD V3.3 *** A0A1Q3B398_CEPFO)
Solyc12g006000.1	Clathrin coat assembly protein (AHRD V3.3 *** A0A1U8E4Q4_CAPAN)
Solyc12g006050.2	Protein NRT1/ PTR FAMILY 6.4 (AHRD V3.3 *** A0A2G2X304_CAPBA)
Solyc12g006840.2	Lectin protein kinase family protein (AHRD V3.3 *** A0A1I9LPL5_ARATH)
Solyc12g008750.3	U2 snRNP auxiliary factor large subunit (AHRD V3.3 *** A0A2I4F464_9ROSI)
Solyc12g008800.3	Transcription factor DIVARICATA (AHRD V3.3 *** A0A2G3BNV9_CAPCH)
Solyc12g009220.2	jasmonate ZIM-domain protein 1
Solyc12g009680.2	Heptahelical transmembrane protein 1 (AHRD V3.3 *** A0A1U8E8P1_CAPAN)
Solyc12g010030.3	Leucine aminopeptidase, chloroplastic (AHRD V3.3 *** AMPL_SOLTU)
Solyc12g010700.2	Regulator of Vps4 activity in the MVB pathway protein (AHRD V3.3 *-* A0A2U1Q5E5_ARTAN)
Solyc12g011450.2	Chlorophyll a-b binding protein, chloroplastic (AHRD V3.3 *** A0A1U8G201_CAPAN)
Solyc12g014450.2	DUF3537 domain-containing protein (AHRD V3.3 *** A0A1Q3D045_CEPFO)
Solyc12g014460.2	EH domain-containing protein 1 (AHRD V3.3 *** A0A2G3CV38_CAPCH)
Solyc12g017370.3	Myb family transcription factor APL (AHRD V3.3 *** A0A1U8G1X9_CAPAN)
Solyc12g017410.2	Zinc finger transcription factor 76
Solyc12g017630.2	Ribosomal RNA small subunit methyltransferase NEP1 (AHRD V3.3 *** A0A2G3BSL4_CAPCH)
Solyc12g027580.3	Exportin-4 (AHRD V3.3 *** A0A1J3GJA6_NOCCA)
Solyc12g035490.1	Zn-dependent exopeptidases superfamily protein (AHRD V3.3 *-* F4HRW2_ARATH)
Solyc12g038490.2	Dentin sialophosphoprotein-like protein (AHRD V3.3 *-* Q9SD86_ARATH)
Solyc12g038520.3	Squamosa promoter binding protein 6c
Solyc12g038570.3	AP180 N-terminal homology (ANTH) domain-containing protein (AHRD V3.3 *-* A0A2U1NPK7_ARTAN)
Solyc12g042500.2	Gibberellin-regulated family protein (AHRD V3.3 *** A0A2U1P8W2_ARTAN)
Solyc12g044390.3	Ethylene-responsive transcription factor (AHRD V3.3 *-* A0A2G3BNS6_CAPCH)
Solyc12g055720.2	protein STRUBBELIG-RECEPTOR FAMILY 6-like (AHRD V3.3 *** A0A1U8F6E1_CAPAN)
Solyc12g055840.2	Glucan endo-1,3-beta-glucosidase 10 (AHRD V3.3 *** A0A1U8F6Q1_CAPAN)
Solyc12g056490.1	WD40 repeat (AHRD V3.3 *** A0A200PPM9_9MAGN)
Solyc12g088070.2	TRAF-type zinc finger domain-containing protein 1 (AHRD V3.3 *** A0A1J3IY71_NOCCA)
Solyc12g088190.2	Amino acid permease (AHRD V3.3 *** A0A2K3NUE8_TRIPR)
Solyc12g089160.3	Protein kinase domain (AHRD V3.3 *** A0A200R7P3_9MAGN)
Solyc12g089250.1	Glyoxal oxidase-related protein (AHRD V3.3 *** A0A2U1MRW9_ARTAN)
Solyc12g089350.3	GDSL esterase/lipase (AHRD V3.3 *** A0A2R6PZH9_ACTCH)
Solyc12g094710.2	AT-hook motif nuclear-localized protein 10 (AHRD V3.3 *-* A0A2G3B4F7_CAPCH)
Solyc12g096320.2	Gamma-glutamylcyclotransferase (AHRD V3.3 *** A0A2G3B4Z7_CAPCH)
Solyc12g096900.2	Disease resistance protein (TIR-NBS-LRR class) family (AHRD V3.3 *-* A0A2U1LJH5_ARTAN)
Solyc12g097000.2	Disease resistance protein (TIR-NBS-LRR class) family (AHRD V3.3 *-* A0A2U1MRL7_ARTAN)
Solyc12g098910.2	Non-specific serine/threonine protein kinase (AHRD V3.3 *** A0A2G2VIL4_CAPBA)
