# Supplementary material for: Genome-wide expression analysis of LBD genes in tomato (Solanum lycopersicum L.) under different light conditions
Source: Plant Signal Behav. 2023 Dec 7;18(1):2290414. doi: 10.1080/15592324.2023.2290414 (PMC10732681; doi:10.1080/15592324.2023.2290414)
Supplement: Table S2 LBD gene location.xlsx [file KPSB_A_2290414_SM1433.xlsx]

## Sheet: Sheet1
LOB GeneID	Chromosome ID	Start	End	Direction
Solyc01g044520.2	SL4.0ch01	39542455	39544437	+
Solyc01g091400.3	SL4.0ch01	77276396	77278702	-
Solyc01g091420.2	SL4.0ch01	77293138	77297553	+
Solyc01g098220.2	SL4.0ch01	81062257	81063633	-
Solyc01g107190.3	SL4.0ch01	87128461	87129529	+
Solyc01g109240.3	SL4.0ch01	88588946	88589415	+
Solyc02g065150.2	SL4.0ch02	34326233	34327319	+
Solyc02g067800.4	SL4.0ch02	35928608	35929269	+
Solyc02g069440.3	SL4.0ch02	37349778	37352629	+
Solyc02g077380.2	SL4.0ch02	40315243	40317640	-
Solyc02g085910.4	SL4.0ch02	46705247	46706388	-
Solyc02g086480.1	SL4.0ch02	47170170	47170619	+
Solyc02g087570.1	SL4.0ch02	48002877	48003248	-
Solyc02g090410.4	SL4.0ch02	50012260	50014158	-
Solyc02g092550.3	SL4.0ch02	51655282	51656445	+
Solyc03g063140.4	SL4.0ch03	29364844	29365424	-
Solyc03g095940.1	SL4.0ch03	52235192	52235704	+
Solyc03g112430.1	SL4.0ch03	57263877	57264467	-
Solyc03g113360.4	SL4.0ch03	57933830	57937310	-
Solyc03g119530.3	SL4.0ch03	62556694	62557874	+
Solyc04g050010.2	SL4.0ch04	44320928	44322456	+
Solyc04g077990.3	SL4.0ch04	60843633	60844643	+
Solyc05g009320.4	SL4.0ch05	3501039	3502416	-
Solyc05g048740.3	SL4.0ch05	58666447	58667840	+
Solyc06g005090.3	SL4.0ch06	123592	124983	-
Solyc06g007390.4	SL4.0ch06	1438564	1440246	-
Solyc06g050430.3	SL4.0ch06	30754502	30755727	-
Solyc06g050950.3	SL4.0ch06	31664489	31665717	-
Solyc06g062630.2	SL4.0ch06	37185526	37186035	-
Solyc06g064540.3	SL4.0ch06	37854756	37855663	-
Solyc06g071660.3	SL4.0ch06	41795661	41797830	+
Solyc06g075330.3	SL4.0ch06	44427139	44430868	-
Solyc06g082310.3	SL4.0ch06	45749426	45750630	-
Solyc06g082430.2	SL4.0ch06	45822466	45824120	-
Solyc06g082770.3	SL4.0ch06	46032532	46034118	+
Solyc06g083930.2	SL4.0ch06	46799987	46801251	-
Solyc08g065130.3	SL4.0ch08	50895410	50896443	+
Solyc09g010485.1	SL4.0ch09	3881716	3888570	+
Solyc09g010490.3	SL4.0ch09	3891950	3893241	+
Solyc09g010495.1	SL4.0ch09	3901626	3911488	+
Solyc09g014646.1	SL4.0ch09	6671448	6673547	+
Solyc09g014647.1	SL4.0ch09	6676093	6676491	+
Solyc09g014648.1	SL4.0ch09	6698117	6698609	+
Solyc09g014649.1	SL4.0ch09	6713980	6715223	+
Solyc09g014690.3	SL4.0ch09	6719288	6722058	+
Solyc09g014700.3	SL4.0ch09	6726386	6729142	+
Solyc09g014705.1	SL4.0ch09	6731710	6732202	+
Solyc09g018185.1	SL4.0ch09	13510707	13515083	-
Solyc09g066260.4	SL4.0ch09	60784713	60786407	+
Solyc09g066270.3	SL4.0ch09	60795021	60795994	-
Solyc09g150107.1	SL4.0ch09	6289077	6291133	+
Solyc11g008830.2	SL4.0ch11	3049201	3050535	+
Solyc11g045530.3	SL4.0ch11	29029327	29032518	-
Solyc11g072470.3	SL4.0ch11	53715422	53717649	-
Solyc12g010810.1	SL4.0ch12	3760809	3761441	+
Solyc12g100150.2	SL4.0ch12	66521589	66522818	+
